# Supplementary material for: Various diseases and conditions are strongly associated with the next-generation epigenetic aging clock CheekAge
Source: GeroScience. 2025 Mar 7;47(3):3191–206. doi: 10.1007/s11357-025-01579-9 (PMC12181163; doi:10.1007/s11357-025-01579-9)
Supplement: Supplementary file 6 — Supplementary Table 1 (XLSX 49 KB) [file 11357_2025_1579_MOESM6_ESM.xlsx]

## Sheet: Associations
	Horvath 2013	Horvath 2013 FDR	Horvath 2018	Horvath 2018 FDR	Hannum 2013	Hannum 2013 FDR	DNAm PhenoAge	DNAm PhenoAge FDR	Zhang 2019	Zhang 2019 FDR	CheekAge	CheekAge FDR
GSE107080_(Intercept)	19.4605	2.41e-12	19.8112	7.82e-20	14.3158	5.78e-10	6.03554	0.062599	-9.20764	0.000212	17.2638	4e-07
GSE107080_age	-0.26812	5.88e-11	-0.19111	1.96e-09	-0.31253	1.66e-18	-0.26308	1.08e-07	0.178901	1.51e-06	-0.3831	1.87e-13
GSE107080_smoking	-1.35844	0.054045	-0.45668	0.449846	-0.66874	0.22937	1.4805	0.062599	-0.56963	0.329432	-1.09749	0.175186
GSE107080_raceBlack	2.60319	0.054045	1.19762	0.276642	2.65369	0.009777	2.84607	0.062599	2.84648	0.008387	3.67088	0.015749
GSE107080_raceOther	0.227625	0.809894	0.298214	0.685011	1.20294	0.18196	0.021365	0.984693	0.495899	0.549418	-0.32168	0.786206
GSE107080_ARTadherence	-1.25399	0.165828	-0.82786	0.276642	-2.31026	0.00095	-1.6196	0.084796	-0.91236	0.280307	-1.69329	0.106172
GSE107080_Log10vl	0.247054	0.461993	0.151526	0.522587	0.221806	0.321528	1.40532	2.82e-05	0.745935	0.003337	0.958535	0.007471
GSE107080_Lymphocytes	-1.72536	0.616379	-4.54605	0.10097	-18.9132	1.23e-13	-10.1991	0.005808	3.08504	0.280307	19.2148	3.47e-07
GSE117860_(Intercept)	18.4054	6.76e-19	19.4304	1.74e-39	12.4085	1.8e-13	10.2404	1.56e-05	-7.57406	4.93e-05	35.7002	1.33e-50
GSE117860_age	-0.2934	1.65e-16	-0.2546	1.01e-24	-0.35901	3.15e-32	-0.30104	2.22e-13	0.210345	6.61e-11	-0.54774	1.11e-41
GSE117860_raceOther	-1.61421	0.172994	-1.03841	0.221306	-1.66909	0.105627	-2.34473	0.114682	-2.70366	0.014928	-2.47134	0.081871
GSE117860_raceWhite	-1.4783	0.127582	-0.76967	0.221306	-2.43232	0.00218	-1.2723	0.223422	-2.44226	0.005886	-1.67301	0.110315
GSE117860_artadherence	-1.85992	0.006023	-0.92045	0.064913	-1.64893	0.00218	-2.30746	0.002568	-1.40001	0.014928	-2.13688	0.003361
GSE117860_smoking1	-1.21128	0.03764	-0.50926	0.221306	-0.48557	0.275823	1.0284	0.114682	-0.43396	0.368674	-0.86706	0.138686
GSE132203_(Intercept)	15.9147	0.274893	12.9937	0.156167	42.9358	8.35e-08	-0.56069	0.960549	2.92882	0.841088	75.9397	7.91e-19
GSE132203_age	-0.13632	1.69e-16	0.004642	0.75272	-0.21145	4.87e-48	-0.08444	0.000243	0.276024	6.13e-79	-0.24714	1.78e-55
GSE132203_genderMale	2.32753	2.77e-07	-0.10157	0.75272	0.631632	0.096769	0.460747	0.609414	-0.14693	0.841088	1.2456	0.002016
GSE132203_raceNA	0.568344	0.83231	-3.274	0.242558	-3.74914	0.11104	3.9271	0.548755	-3.02103	0.309476	0.527147	0.912506
GSE132203_raceOther	0.323803	0.755326	-0.33035	0.75272	1.1647	0.096769	-0.27975	0.903019	0.095111	0.969011	-0.01909	0.97851
GSE132203_trauma	0.026033	0.755326	0.050383	0.4056	0.021841	0.634176	0.069086	0.574516	0.050422	0.397684	0.116142	0.025462
GSE132203_bcell	-15.0115	0.416523	-30.4879	0.005507	-53.0004	1.77e-07	-24.0413	0.3591	-24.6061	0.02367	-55.3459	3.23e-07
GSE132203_cd4t	-15.4881	0.302149	-16.6758	0.103736	-53.5491	8.15e-10	-28.6165	0.110678	-27.8569	0.002505	-66.9997	2.84e-13
GSE132203_cd8t	5.49255	0.755326	-3.50154	0.75272	-48.8672	1.77e-07	-10.3154	0.609414	-14.5616	0.204463	-15.9783	0.12047
GSE132203_neutro	-9.05735	0.566272	-14.9163	0.103736	-40.1067	2.85e-07	2.55727	0.903019	-23.108	0.005669	-63.7674	5.46e-14
GSE132203_mono	-4.81285	0.755326	-6.28205	0.75272	-31.4633	0.003152	21.4109	0.434033	0.191275	0.984351	-57.4104	3.23e-07
GSE151407_(Intercept)	1317.92	0.005611	1232.57	0.02139	1068.64	0.002934	355.674	0.548458	334.016	0.427939	1538.89	0.03164
GSE151407_Age	-46.4983	0.005611	-44.6215	0.02139	-38.9352	0.002934	-13.9688	0.548458	-12.1778	0.427939	-54.8638	0.03164
GSE151407_Condition4WP	4.59927	0.005611	5.48526	0.012578	4.23497	0.001628	3.33817	0.262755	1.51732	0.427939	6.34818	0.03164
GSE151407_ConditionPO	-0.49784	0.497789	-0.25291	0.757285	-0.00736	0.989132	1.18371	0.548458	-0.45404	0.468196	-0.71018	0.511189
GSE151407_IndividualGS10	25.4669	0.005611	21.9477	0.022205	20.3815	0.002934	14.7063	0.548458	4.01326	0.557191	27.4267	0.03164
GSE151407_IndividualGS11	-99.4725	0.005611	-94.4994	0.02139	-81.793	0.002934	-19.1674	0.622548	-25.1451	0.427939	-112.276	0.034257
GSE151407_IndividualGS12	-0.2183	0.915591	-2.15295	0.384547	-2.58936	0.114491	4.74333	0.383155	-4.80144	0.180873	-3.21577	0.322795
GSE151407_IndividualGS13	692.938	0.005611	664.06	0.02139	572.196	0.002934	203.782	0.548458	177.59	0.427939	817.893	0.03164
GSE151407_IndividualGS14	6.07088	0.051357	5.1327	0.157658	3.53193	0.135374	8.74536	0.228727	0.354675	0.886162	7.7875	0.103194
GSE151407_IndividualGS15	550.386	0.005611	525.852	0.02139	455.95	0.002934	166.519	0.548458	139.037	0.427939	644.715	0.03164
GSE151407_IndividualGS16	843.867	0.005611	806.679	0.02139	696.72	0.002934	257.911	0.548458	216.288	0.427939	991.591	0.03164
GSE151407_IndividualGS17	424.888	0.005611	409.616	0.02139	355.24	0.002934	124.706	0.548458	104.644	0.427939	502.85	0.03164
GSE151407_IndividualGS18	-355.157	0.005611	-341.471	0.02139	-298.783	0.002934	-97.9702	0.548458	-93.5833	0.427939	-421.043	0.03164
GSE151407_IndividualGS19	-154.438	0.005611	-148.259	0.02139	-128.734	0.002934	-37.7092	0.575329	-42.048	0.427939	-180.524	0.03164
GSE151407_IndividualGS2	40.5569	0.005611	38.8652	0.02139	30.1953	0.005731	18.337	0.548458	10.8304	0.427939	47.7229	0.03164
GSE151407_IndividualGS20	779.621	0.005611	746.203	0.02139	649.227	0.002934	229.056	0.548458	196.306	0.427939	922.292	0.03164
GSE151407_IndividualGS21	126.418	0.005611	118.456	0.02139	103.201	0.002934	44.9031	0.548458	33.4406	0.427939	146.132	0.03164
GSE151407_IndividualGS22	507.83	0.005611	486.186	0.02139	420.574	0.002934	153.613	0.548458	127.318	0.427939	597.86	0.03164
GSE151407_IndividualGS23	-109.091	0.005611	-103.959	0.02139	-92.2141	0.002934	-29.7927	0.548458	-29.6488	0.427939	-129.14	0.03164
GSE151407_IndividualGS24	8.22144	0.015121	9.44864	0.02139	5.53553	0.032775	10.6679	0.190191	4.38951	0.427939	11.2199	0.03164
GSE151407_IndividualGS25	147.062	0.005611	138.113	0.02139	119.225	0.002934	47.0074	0.548458	35.8914	0.427939	172.27	0.03164
GSE151407_IndividualGS3	-94.428	0.005611	-93.9367	0.02139	-82.4753	0.002934	-19.2823	0.622548	-27.0118	0.427939	-117.208	0.03164
GSE151407_IndividualGS4	409.33	0.005611	396.37	0.02139	338.522	0.002934	124.31	0.548458	100.815	0.427939	488.101	0.03164
GSE151407_IndividualGS5	734.21	0.005611	703.292	0.02139	609.273	0.002934	216.492	0.548458	183.52	0.427939	867.043	0.03164
GSE151407_IndividualGS6	426.292	0.005611	406.651	0.02139	351.962	0.002934	128.528	0.548458	109.073	0.427939	498.033	0.03164
GSE151407_IndividualGS7	183.378	0.005611	173.134	0.02139	150.48	0.002934	58.303	0.548458	46.4076	0.427939	216.85	0.03164
GSE151407_IndividualGS8	-445.33	0.005611	-427.09	0.02139	-372.398	0.002934	-123.618	0.548458	-112.359	0.427939	-528.73	0.03164
GSE151407_IndividualGS9	-404.018	0.005611	-390.696	0.02139	-341.985	0.002934	-111.129	0.548458	-102.542	0.427939	-484.475	0.03164
GSE151617_(Intercept)	36.0547	1.01e-15	13.8154	0.063359	4.11763	0.414425	1.17374	0.795902	15.7237	0.001418	44.2959	4.92e-13
GSE151617_progeria	5.98852	0.067555	11.8799	0.1045	-6.02135	0.391548	11.8205	0.050263	13.1207	0.009609	19.8898	0.000169
GSE151617_Age	-0.61742	1.01e-15	-0.2734	0.04567	-0.54785	4.26e-10	-0.39957	2.11e-05	-0.51672	4.15e-08	-0.67247	1.35e-11
GSE151617_rap	7.6856	0.002965	10.0875	0.082318	2.36626	0.452026	-6.12669	0.168498	4.58934	0.197488	4.69389	0.184167
GSE151617_mabt	12.5369	0.000134	29.2564	0.000228	3.70964	0.414425	1.1539	0.795902	14.9108	0.001729	16.6035	0.000354
GSE161476_(Intercept)	8.45576	9.55e-08	-0.70354	0.941133	1.1901	0.350144	5.21091	0.009267	-16.4439	6.33e-19	19.2441	2.89e-33
GSE161476_Age	-0.12897	1.16e-05	-0.00425	0.941133	-0.18733	1.22e-12	-0.15354	0.00014	0.284363	1.45e-16	-0.28671	1.71e-23
GSE161476_SledaiScore	0.022319	0.827994	0.006438	0.941133	0.216631	0.02135	0.51392	0.000337	0.013953	0.904524	0.277959	0.003312
GSE161476_AncestryEuropean-American	1.40571	0.077029	0.450873	0.941133	1.62339	0.02135	2.28761	0.018589	0.530939	0.700477	3.04615	1.28e-05
GSE164083_(Intercept)	44.7154	4.41e-15	27.6671	1.05e-06	47.4334	1.99e-17	61.2953	5.21e-13	31.7287	1.03e-08	57.9324	1.07e-13
GSE164083_age	-0.72999	2.61e-14	-0.60207	1.86e-09	-0.73839	2.22e-15	-0.69349	5.68e-07	-0.48517	1.52e-07	-0.51391	3.26e-05
GSE164083_genderMale	-4.30601	0.040969	-2.35155	0.288292	-0.12213	0.951744	-5.54887	0.106814	-4.13743	0.050075	-5.82277	0.044961
GSE164083_diseaseTumor	-16.9027	6.16e-12	-7.82895	0.001661	-5.40341	0.018636	-3.55066	0.297662	-6.09955	0.010308	14.0948	2.28e-05
GSE167202_(Intercept)	9.72043	0.033092	4.20859	0.527141	4.70079	0.289458	6.88065	0.237468	-14.6276	0.000659	22.2516	2.94e-06
GSE167202_Age	-0.15801	2.59e-28	-0.04478	0.000605	-0.17537	3.95e-39	-0.09471	2.29e-06	0.267886	8.42e-69	-0.28115	4.46e-59
GSE167202_EthnicityAsian	-0.17727	0.964399	-3.33882	0.576519	-3.74418	0.386179	-7.84552	0.237468	-6.63566	0.194475	-1.23593	0.958614
GSE167202_EthnicityBlackorAA	1.09489	0.964399	-2.40118	0.620268	-5.31992	0.236029	-7.73772	0.237468	-3.75056	0.415554	-1.3595	0.958614
GSE167202_EthnicityNativeHawaiianorPacificIslander	-0.61808	0.964399	-2.46216	0.638455	-2.11383	0.665603	0.065712	0.992797	-4.60604	0.415554	-3.95387	0.8082
GSE167202_EthnicityOther	-0.62329	0.964399	-3.27832	0.576519	-3.20048	0.393677	-7.00017	0.237468	-4.94072	0.337021	-0.6634	0.96553
GSE167202_EthnicityWhite	1.09979	0.964399	-2.50986	0.620268	-3.48783	0.386179	-6.72132	0.237468	-3.41474	0.415554	0.015851	0.997065
GSE167202_SexMale	1.23673	0.033092	0.058785	0.881788	1.16556	0.020517	0.660754	0.337361	0.446462	0.415554	2.4377	2.66e-05
GSE167202_WBC	0.005915	0.964399	-0.02156	0.638455	0.139328	0.006572	0.239802	0.00101	0.007892	0.862791	-0.04839	0.662937
GSE167202_InfectionStatusother infection	1.85555	0.033092	2.32918	0.000938	1.85631	0.020517	3.35333	0.003344	2.1162	0.012767	2.37444	0.013045
GSE167202_InfectionStatuspositive	0.947341	0.216485	1.15649	0.058243	0.904686	0.18783	2.28395	0.009932	1.34443	0.046111	1.65165	0.02512
GSE171140_(Intercept)	30.8637	9.33e-57	-0.85752	0.438796	-5.39048	2.37e-08	-14.271	1.74e-18	5.54773	3.52e-06	18.4046	1.93e-27
GSE171140_Age	-0.56256	8.68e-39	-0.58933	4.68e-51	-0.63907	1.07e-68	-0.67732	9.31e-44	-0.50433	1.55e-41	-0.63179	7.94e-41
GSE171140_GenderM	3.22079	6.01e-06	2.06068	0.000694	1.15571	0.013354	4.15364	9.6e-08	1.24728	0.041983	4.85364	4.26e-10
GSE171140_HIITHIIT	1.05479	0.067607	0.920521	0.072769	1.15832	0.004411	-0.22678	0.716475	0.083689	0.862995	1.66141	0.007539
GSE172365_(Intercept)	5.23381	0.352435	6.83557	0.067172	36.5972	1.11e-28	20.6627	0.000351	18.1599	5.42e-07	36.8706	1.91e-14
GSE172365_Age	-0.66026	4.27e-55	-0.55315	2.74e-45	-0.81779	1.62e-81	-0.7719	6.4e-40	-0.58339	6.04e-48	-0.63401	1.01e-37
GSE172365_GenderMale	2.10455	0.076095	2.44634	0.013989	1.81715	0.029492	1.41809	0.343519	2.55394	0.007325	1.88124	0.13822
GSE172365_RVtreatmentvehicle	-0.34574	0.741215	-0.52418	0.541336	-0.4084	0.491479	-0.69539	0.567326	-0.18099	0.798785	-2.34063	0.042394
GSE172365_SteroidSteroid	1.25186	0.352435	0.178922	0.83386	1.35324	0.08702	0.218731	0.868101	0.847533	0.420902	0.676583	0.595391
GSE172365_SmokingNever	-0.26901	0.794767	2.39655	0.047363	2.12067	0.038091	4.82448	0.011307	0.670821	0.558719	-0.26692	0.844308
GSE172365_SmokingPrior	-0.43341	0.783291	2.99021	0.046913	1.68422	0.125514	3.95874	0.077085	0.983714	0.496808	2.30579	0.220191
GSE172365_EthnicityBlack	4.77997	0.352435	-6.41782	0.047363	-5.05787	0.06046	-2.93034	0.567326	-7.79589	0.012494	-7.71381	0.080842
GSE172365_EthnicityHispanic	2.43979	0.635407	-3.49805	0.280172	-3.84018	0.125514	-7.27647	0.145723	-5.10529	0.118476	-7.12498	0.106954
GSE172365_EthnicityMore_Than_One_Race	-2.70936	0.636806	-13.5129	0.002553	-11.8848	0.00092	-13.6104	0.063688	-16.1245	0.000127	-14.815	0.013855
GSE172365_EthnicityWhite	3.02721	0.489988	-5.36957	0.075532	-4.84892	0.06046	-6.82048	0.145723	-7.68413	0.012494	-7.97049	0.067361
GSE172365_ChronicRVnonCRS	-1.1929	0.352435	-0.5436	0.563796	-1.45535	0.067637	-2.81039	0.077085	-0.94429	0.386356	-1.28282	0.328786
GSE172365_AsthmaNo	0.552501	0.636806	-1.48912	0.089017	-0.49727	0.491479	-2.25977	0.122934	-1.54794	0.099288	-0.80108	0.527386
GSE175458_(Intercept)	22.1255	2.46e-66	10.5655	2.3e-13	16.7254	1.22e-40	-6.66623	1.36e-05	6.76738	6.28e-05	35.8664	1.12e-103
GSE175458_Age	-0.31515	1.06e-53	-0.06083	0.013005	-0.45647	2.29e-88	-0.4132	2.22e-52	0.004248	0.86472	-0.45982	6.78e-74
GSE175458_Genderm	0.78024	0.152901	-0.29244	0.617622	0.034196	0.944644	0.479246	0.538373	-1.03943	0.292255	1.18852	0.053029
GSE175458_SmokingNeverU	0.278091	0.735722	0.979147	0.50081	-0.15758	0.944644	0.385958	0.724119	0.760146	0.60314	-0.45787	0.766254
GSE175458_SmokingNeverY	0.464805	0.377042	0.369906	0.617502	0.279797	0.83651	0.948266	0.183117	0.852132	0.292255	-0.00764	0.988837
GSE175458_PulmonaryFibrosiscase	-0.87481	0.118299	-1.73074	0.007359	-0.65965	0.336604	7.28495	1.51e-28	-0.82625	0.292255	4.3715	1.66e-14
GSE180474_(Intercept)	6.88755	0.000118	28.1905	2.39e-17	22.9977	7.75e-26	-16.2644	2.07e-12	16.894	3.95e-13	24.852	4.39e-25
GSE180474_age	-0.28836	4.8e-34	0.105841	0.007605	-0.30992	5.51e-29	-0.3257	3.44e-27	-0.01706	0.524139	-0.30299	1.81e-24
GSE180474_sexMale	0.56396	0.307884	-4.18763	8.95e-05	-0.18023	0.783907	0.188542	0.792985	-0.70645	0.367899	0.707667	0.370985
GSE180474_bmi	0.1194	2.09e-05	0.07731	0.117619	0.009117	0.783907	0.115473	0.001288	0.088256	0.013332	0.130028	0.00025
GSE180474_gradeGrade3	2.35571	0.000873	-4.49871	0.000403	-2.52568	0.002386	2.62363	0.004036	-2.13954	0.017101	2.16272	0.020032
GSE180474_gradeGrade34	1.40077	0.067608	-8.30453	6.89e-09	-4.86658	1.28e-07	-2.58719	0.009996	-4.68235	3.85e-06	1.91047	0.063502
GSE180474_gradeGrade4	1.84727	0.06603	-12.3057	2.04e-11	-8.0113	1.15e-11	0.591255	0.717407	-6.71139	2.29e-07	0.673388	0.580516
GSE180474_t2dmedsYes	1.7689	0.001472	0.565529	0.560188	0.579613	0.476642	3.33498	5.06e-06	2.30607	0.001618	3.05515	3.18e-05
GSE183015_(Intercept)	20.9441	0.01059	12.9776	0.165765	25.9343	0.002707	11.9057	0.53266	10.9425	0.322549	27.3879	0.011147
GSE183015_Age	-0.30089	0.009708	-0.22705	0.082041	-0.50655	9.32e-06	-0.25541	0.265736	-0.09123	0.500282	-0.17041	0.543752
GSE183015_Tissueprostate tissue	-8.17841	7.2e-10	-20.4621	1.71e-36	-16.3411	3.06e-25	-19.7692	3.1e-17	-11.1693	3.57e-15	-14.3439	1.94e-15
GSE183015_SampleTypenormal	1.39286	0.525314	2.68329	0.08505	-4.04726	0.006792	-10.376	4.3e-06	-1.89618	0.322549	-15.2764	1.02e-16
GSE183015_Raceunknown	-2.45053	0.525314	-1.87002	0.485174	-4.56487	0.070773	-3.62632	0.515486	-4.96719	0.064392	0.21544	0.931864
GSE183015_Racewhite	-2.05953	0.525314	-2.35065	0.314902	-4.63773	0.039683	-2.09924	0.677516	-5.74417	0.010732	-1.02853	0.755208
GSE183015_PreoperativePSA	0.04019	0.867945	0.413375	0.082041	0.30744	0.180827	0.879043	0.016452	0.115994	0.638016	0.711844	0.011147
GSE183015_GleasonScore3+4	-0.65866	0.810516	-0.49588	0.815665	-0.42586	0.869875	0.492333	0.930387	0.450995	0.849901	1.71565	0.755208
GSE183015_GleasonScore3+4 T5	-1.38248	0.810516	-2.03022	0.485174	-2.42888	0.319173	-1.44383	0.890665	-0.70749	0.836071	2.15139	0.755208
GSE183015_GleasonScore4+3	-0.90972	0.810516	-1.73733	0.51599	-4.2516	0.143397	-0.98015	0.930387	-2.26631	0.500282	1.55829	0.755208
GSE183015_GleasonScore4+3 T5	0.805922	0.810516	-3.19531	0.310603	0.13721	0.953833	-0.59691	0.930387	-2.38846	0.500282	1.99136	0.755208
GSE183015_GleasonScore4+4	-0.02699	0.994983	-3.67832	0.51599	-6.97674	0.20339	-5.51656	0.677516	-5.11386	0.500282	-7.37973	0.547384
GSE183015_GleasonScore4+5	-7.11067	0.368274	1.0163	0.815665	-6.14234	0.245191	-14.5708	0.179566	-10.6043	0.069964	-4.29786	0.755208
GSE183015_GleasonScore5+4	-4.771	0.810516	-19.1671	0.082041	-12.5786	0.20339	-20.3841	0.265736	-0.71622	0.92795	-4.47118	0.755208
GSE183015_GleasonScore5+5 T4	2.56793	0.810516	-8.10485	0.17591	2.28693	0.726175	13.4054	0.247384	-4.42943	0.500282	1.95608	0.791882
GSE183015_FiveYearStatusremission	0.782747	0.810516	-0.61188	0.815665	3.27648	0.173233	-0.13238	0.964575	1.47542	0.559493	-1.3634	0.755208
GSE183647_(Intercept)	35.3849	2.45e-19	31.0929	2.86e-20	20.6426	1.37e-13	-2.15197	0.617254	30.5754	9.15e-21	44.2818	2.22e-35
GSE183647_Sex2	-0.19219	0.914443	1.47741	0.33463	1.09646	0.493463	-1.10078	0.617254	0.854759	0.564882	-0.56302	0.721882
GSE183647_Age	-0.36916	7.57e-10	-0.31948	4.83e-10	-0.55328	8.65e-35	-0.3414	1.06e-06	-0.29123	5.08e-09	-0.39273	1.38e-13
GSE183647_MeningiomaGrade2	5.8717	0.004942	2.97245	0.097494	6.11145	3.16e-05	18.1532	4.68e-14	5.92013	0.000525	12.5046	3.51e-12
GSE183647_MeningiomaGrade3	-6.06019	0.104543	-5.94667	0.078923	0.234485	0.925833	12.1822	0.004595	-5.73494	0.060813	15.4777	9.32e-07
GSE188593_(Intercept)	21.5555	8.94e-14	-3.21023	0.382012	13.9037	2.82e-07	-4.4649	0.16721	1.76509	0.420107	12.1759	0.000854
GSE188593_Age	-0.35047	7.79e-14	-0.04777	0.382012	-0.56068	3.82e-21	-0.45273	4.07e-13	-0.24899	2.8e-11	-0.21464	0.000324
GSE188593_ClassificationDysplastic	0.253644	0.857517	1.07981	0.56791	2.48392	0.106811	7.35432	0.000455	-0.95752	0.420107	12.3844	1.27e-06
GSE188593_ClassificationSkin	-0.79919	0.857517	6.54172	0.001439	8.70353	8.16e-08	12.1389	4.93e-09	2.06322	0.143368	13.5943	2.35e-08
GSE188593_SexM	0.423266	0.857517	3.17407	0.112656	2.0517	0.106811	-0.41513	0.791897	1.37819	0.269428	4.26164	0.021963
GSE197674_(Intercept)	4.8377	5.7e-36	-3.05389	2.72e-21	-10.2552	1.91e-91	-29.3884	0	-23.9004	0	31.3062	0
GSE197674_genderMale	-1.32982	1.43e-13	-0.02026	0.983013	-1.21404	1.98e-07	-1.11177	0.000474	-0.57874	0.001155	-2.06917	1.39e-16
GSE197674_age	-0.03501	0.000572	0.078233	2.85e-21	-0.02871	0.034566	0.229966	3.92e-40	0.408669	9.36e-298	-0.22589	5.57e-58
GSE197674_brainRT1	-0.00827	0.967451	-0.00359	0.983013	-0.28293	0.300955	-0.72231	0.061562	0.049132	0.839422	-0.4589	0.143032
GSE197674_chestRT1	1.13852	0.000318	1.25466	1.28e-06	2.39306	2.46e-09	3.5495	3.03e-11	1.94501	7.92e-11	0.907676	0.051513
GSE197674_apRT1	1.43783	4.04e-05	1.2842	7.16e-06	1.00994	0.033765	1.74664	0.004127	1.31548	9.63e-05	1.30481	0.009822
GSE197674_alk1	1.21378	5.56e-08	1.18308	1.25e-10	1.4222	6.25e-07	2.59452	1.55e-11	1.23991	6.92e-09	1.59139	3.58e-07
GSE197674_anth1	-0.26679	0.288235	-0.0108	0.983013	-0.44854	0.140883	-0.32479	0.465548	-0.04238	0.839422	-0.43692	0.179669
GSE197674_vinc1	-0.29676	0.288235	-0.04916	0.983013	-0.49306	0.140883	-0.17705	0.730226	-0.39937	0.125006	-0.26052	0.475353
GSE197674_cort1	0.507204	0.045537	0.409544	0.062615	0.96664	0.002353	1.67057	6.93e-05	0.702044	0.002672	1.07986	0.001898
GSE197674_plat1	-0.2289	0.520308	0.117634	0.94275	-0.52865	0.189888	0.129843	0.798964	0.130057	0.775668	0.098937	0.809754
GSE197674_epi1	0.011116	0.967451	0.148026	0.707498	0.160286	0.564798	0.686283	0.09362	0.334164	0.150445	0.553798	0.104882
GSE198904_(Intercept)	21.227	2.71e-54	3.03696	0.0038	11.28	2.35e-26	9.70095	5.92e-11	-22.1425	1.94e-58	50.7516	9.66e-149
GSE198904_age	-0.31896	4.43e-66	-0.10661	1.93e-16	-0.27518	6.12e-69	-0.21142	6.89e-26	0.329199	7.94e-70	-0.47224	5.58e-103
GSE198904_diagnosisMDD	1.1768	0.034531	0.281933	0.669046	0.203769	0.628554	1.88112	0.003716	-0.37891	0.522674	1.90483	0.000655
GSE198904_genderM	-0.24426	0.554598	-0.08623	0.887673	0.290179	0.562501	-1.17145	0.027375	-0.05989	0.883893	0.315069	0.470565
GSE198904_nk	9.54441	0.058809	6.29361	0.155979	17.376	2.05e-05	-7.22866	0.23619	15.0246	0.003052	28.0978	5.7e-08
GSE198904_mono	5.20628	0.506099	0.741343	0.887673	-3.11682	0.628554	7.80626	0.33222	9.72982	0.197097	5.73673	0.470565
GSE198904_lymph	-5.66704	0.009869	-3.01238	0.124655	-17.3798	7.73e-23	-27.1832	6.89e-26	-4.89039	0.022306	2.03087	0.461555
GSE199057_(Intercept)	33.0294	5.89e-11	25.461	5.83e-05	26.614	8.26e-05	8.45866	0.446306	29.8473	1.22e-07	52.391	4.79e-09
GSE199057_StatusHealthy	-1.67105	0.407185	3.76493	0.111047	13.8719	9.32e-08	11.0528	0.003971	8.42696	2.65e-05	18.2781	2.96e-08
GSE199057_StatusTumor	-6.10463	0.000899	15.8762	3.95e-11	10.0463	6.78e-05	41.2065	9.13e-25	6.29952	0.001146	33.0579	1.84e-21
GSE199057_SexM	-0.11423	0.937779	0.704369	0.706268	1.07735	0.595231	2.10351	0.477785	0.764931	0.634082	2.43595	0.350443
GSE199057_Age	-0.56317	4.58e-11	-0.4801	7.73e-06	-0.66993	1.55e-08	-0.45187	0.006824	-0.42766	3.47e-06	-0.52113	0.00033
GSE199057_RaceCA	2.48336	0.128295	6.42994	0.000837	7.22793	0.000424	9.47479	0.00392	6.92712	2.65e-05	7.88051	0.002822
GSE199700_(Intercept)	26.0956	0.145613	10.5389	0.83565	16.3894	0.194622	29.0039	0.013783	12.9277	0.822752	46.5907	4e-06
GSE199700_Age	-0.52589	0.077422	-0.24664	0.83565	-0.41169	0.01856	-0.53782	0.00774	-0.18908	0.822752	-0.68781	1.86e-05
GSE199700_LDL	-0.01116	0.797817	0.011392	0.83565	0.006815	0.925122	-0.01911	0.628926	0.00388	0.885529	0.00369	0.911643
GSE199700_UricAcid	0.615481	0.76625	-0.43153	0.83565	0.101663	0.975263	0.41009	0.757946	0.112194	0.885529	1.60042	0.061279
GSE199700_Triglycerides	0.024966	0.728054	0.013968	0.83565	0.014483	0.632513	-0.00266	0.892948	0.007031	0.885529	-0.00198	0.911643
GSE199700_Insulin	0.025196	0.841366	0.130432	0.83565	0.001586	0.984878	0.133788	0.527559	0.055932	0.885529	-0.17615	0.091214
GSE199700_SBPressure	-0.02952	0.728054	-0.01672	0.83565	-0.02942	0.489276	-0.03046	0.604761	-0.03453	0.822752	-0.05985	0.061279
GSE199700_LI	1.23479	0.797817	0.076116	0.991315	-1.25347	0.822293	-3.38294	0.527559	-0.64536	0.885529	-1.11866	0.80599
GSE199700_Glucose	0.097439	0.177128	-0.02288	0.83565	-0.04363	0.489276	0.010859	0.872535	-0.02378	0.885529	-0.03578	0.457558
GSE199700_DiseasePG	-2.09891	0.728054	0.023244	0.991315	1.9525	0.489276	-1.81061	0.604761	0.513912	0.885529	4.56773	0.040608
GSE116339_(Intercept)	12.8997	1.26e-22	1.87455	0.098776	-1.37829	0.227848	-6.30852	6.24e-05	-14.7706	1.82e-39	35.2627	1.05e-96
GSE116339_Age	-0.22808	4.41e-43	-0.08917	1.97e-12	-0.20677	5.39e-43	-0.17812	4.84e-20	0.21338	1.64e-52	-0.32906	4.73e-65
GSE116339_GenderMale	0.660456	0.125494	0.228504	0.588355	1.3008	0.000637	0.431368	0.374105	0.552376	0.122926	2.13291	2.93e-06
GSE116339_Neutro	1.0258	0.494618	-0.06577	0.955708	2.01064	0.175617	11.1305	3.58e-09	-0.82516	0.508672	-15.5511	7.74e-19
GSE116339_PBB153	0.030234	0.003724	0.033179	5.57e-05	0.06135	3.88e-11	0.039721	0.001116	0.037156	1.13e-05	0.05514	1.08e-06
GSE216024_(Intercept)	22.4613	4.82e-11	26.463	1.02e-11	45.9594	1.72e-19	16.0632	0.015029	35.289	7.94e-14	68.2648	1.26e-27
GSE216024_Age	-0.34314	2e-11	-0.30459	3.24e-08	-0.63505	3.79e-18	-0.34126	0.000387	-0.33328	4.1e-07	-0.492	4.41e-10
GSE216024_SexM	0.17105	0.822135	-0.75897	0.44601	0.917803	0.453041	-0.69747	0.619665	0.03848	0.969813	-0.02597	0.982775
GSE216024_BMI	0.041086	0.470382	0.071284	0.275564	0.077518	0.453041	0.153319	0.127328	0.114206	0.114503	0.180389	0.036941
GSE216024_StatusYes	-1.50111	0.078273	-0.08115	0.92447	1.07301	0.453041	-0.71669	0.619665	0.726802	0.574935	0.530551	0.794507
GSE216024_RaceEuropean American	2.71033	0.00166	2.46685	0.012017	0.822612	0.453041	2.71526	0.127328	2.37377	0.053309	2.47996	0.074695
GSE217633_(Intercept)	20.045	1.37e-31	7.31214	1.13e-08	1.0112	0.628304	-2.00475	0.350936	-10.9074	5.06e-13	47.3784	8.26e-99
GSE217633_Age	-0.15396	5.39e-11	-0.01315	0.444737	-0.14546	7.97e-11	-0.05279	0.089372	0.34781	1e-46	-0.23636	1.48e-21
GSE217633_Gendermale	-1.16385	0.151308	-1.22904	0.04492	0.112555	0.874518	-1.89927	0.089372	-1.86442	0.010369	2.24721	0.005542
GSE217633_TreatmentYES	-0.91362	0.094666	-1.33124	0.001031	-1.81703	0.00028	-4.46629	1.66e-11	-1.38139	0.003933	-2.50149	2.03e-06
GSE217633_yearsHIV	0.014117	0.849099	0.145085	0.018029	0.044415	0.628304	0.087213	0.350936	-0.00653	0.924632	0.066706	0.386955
GSE217633_Neutro	-9.11329	1.36e-05	-8.20778	5.85e-07	-1.84199	0.628304	7.04897	0.015903	-9.20989	2.15e-06	-28.8496	4.04e-35
GSE220622_(Intercept)	8.74814	0.014745	-1.66215	0.587453	-8.62006	0.008587	-19.5197	1.47e-07	-20.9249	2.7e-15	34.7251	1.16e-23
GSE220622_Age	-0.09287	0.243482	0.035771	0.587453	-0.06429	0.418658	-0.08668	0.237521	0.363867	1.3e-14	-0.27439	4.63e-06
GSE220622_GenderMale	0.520585	0.730289	0.512379	0.587453	0.674321	0.604092	0.037606	0.968122	0.521409	0.690665	4.07213	4.63e-06
GSE220622_PesaScoreFocal	0.402515	0.730289	-0.66636	0.587453	-0.15694	0.831001	0.348976	0.786147	-0.40027	0.690665	-0.30182	0.688561
GSE220622_PesaScoreGeneralized	0.367767	0.730289	-0.24301	0.587453	0.0939	0.831001	1.88766	0.002858	-0.13161	0.74738	0.663423	0.291544
GSE220622_PesaScoreIntermediate	0.247358	0.730289	0.283005	0.587453	0.296938	0.828235	1.1786	0.186704	0.49296	0.690665	0.757543	0.295349
GSE220622_Neutro	-0.79974	0.730289	-0.95739	0.587453	3.66075	0.324123	19.4043	3.17e-10	-0.95034	0.743967	-18.1981	3.97e-11
GSE224218_(Intercept)	20.7051	0.02156	9.4266	0.112705	16.0437	0.009438	-50.5996	7.45e-08	11.7862	0.066448	12.4116	0.056976
GSE224218_Age	-0.14504	0.378806	-0.28491	0.007478	-0.53457	2.73e-07	0.079261	0.597555	-0.22735	0.057606	-0.51453	1.8e-06
GSE224218_SexMale	-0.42363	0.923879	-0.70465	0.813024	0.380414	0.896916	2.39302	0.597555	1.88536	0.546672	-2.41224	0.551521
GSE224218_SurvMonths	0.070732	0.02156	0.060753	0.007478	0.047079	0.014982	0.050141	0.135059	0.051503	0.049359	0.010079	0.609727
GSE224218_EpendymomaGradeAnaplastic ependymoma (WHO grade III)	12.2795	0.02156	5.64813	0.112705	8.16767	0.014982	19.1355	0.000257	6.43603	0.066448	23.744	1.92e-10
GSE240704_(Intercept)	65.9618	1.31e-15	26.7908	3.93e-09	33.5324	6.33e-08	13.6423	0.259089	46.7134	3.5e-20	47.398	1.99e-19
GSE240704_Age	-0.47682	0.000143	-0.4381	2.38e-10	-0.55193	4.81e-09	-0.4491	0.007327	-0.43829	3.44e-09	-0.60018	7.6e-15
GSE240704_Sex1	-0.34196	0.980233	0.485186	0.899342	0.824833	0.726289	1.3752	0.813332	-0.01247	0.992871	-3.41745	0.049817
GSE240704_SurvMonths	0.056101	0.718122	0.057266	0.448033	0.149859	0.016304	0.248893	0.018379	0.048583	0.700051	0.075263	0.218217
GSE240704_temporalLocation1	-7.55425	0.004104	0.262556	0.899342	-5.15822	0.011846	0.247749	0.929318	-0.18424	0.992871	1.85364	0.347151
GSE240704_periatalLocation1	-2.70868	0.513664	-0.64633	0.899342	1.59981	0.538988	-4.72014	0.25118	-0.68934	0.848181	0.320263	0.832188
GSE240704_hemisphere2	0.057147	0.980233	0.752194	0.899342	0.275318	0.875396	0.842514	0.86489	1.31653	0.700051	1.13834	0.58129
GSE240704_hemisphere3	0.133266	0.980233	0.338955	0.899342	3.03815	0.538988	-5.21472	0.568823	1.61845	0.848181	1.69267	0.658677

## Sheet: Health
Type	Displayed_Names	Original_Names	Horvath 2013	Horvath 2013 FDR	Horvath 2018	Horvath 2018 FDR	Hannum 2013	Hannum 2013 FDR	DNAm PhenoAge	DNAm PhenoAge FDR	Zhang 2019	Zhang 2019 FDR	CheekAge	CheekAge FDR
Aging	GSE151617_Progeria	GSE151617_progeria	5.98852	0.0675549	11.8799	0.1045	-6.02135	0.391548	11.8205	0.0502634	13.1207	0.00960925	19.8899	0.000168832
Cancer	GSE164083_Tumor	GSE164083_diseaseTumor	-16.9027	6.16278e-12	-7.82895	0.00166127	-5.40341	0.0186357	-3.55066	0.297662	-6.09955	0.0103078	14.0948	2.2834e-05
Cancer	GSE183015_Normal	GSE183015_SampleTypenormal	1.39286	0.525314	2.68329	0.0850499	-4.04726	0.00679212	-10.376	4.29608e-06	-1.89618	0.322549	-15.2764	1.01726e-16
Cancer	GSE183015_PreoperativePSA	GSE183015_PreoperativePSA	0.0401895	0.867945	0.413375	0.0820413	0.30744	0.180827	0.879043	0.0164523	0.115994	0.638016	0.711844	0.0111473
Cancer	GSE183647_MeningiomaGrade2	GSE183647_MeningiomaGrade2	5.8717	0.00494215	2.97245	0.0974937	6.11145	3.15794e-05	18.1532	4.67529e-14	5.92013	0.000524903	12.5046	3.51497e-12
Cancer	GSE183647_MeningiomaGrade3	GSE183647_MeningiomaGrade3	-6.06019	0.104542	-5.94667	0.0789234	0.234485	0.925833	12.1822	0.00459511	-5.73494	0.0608131	15.4777	9.3174e-07
Cancer	GSE188593_Dysplastic	GSE188593_ClassificationDysplastic	0.253644	0.857517	1.07981	0.56791	2.48392	0.106811	7.35432	0.000455238	-0.957518	0.420107	12.3844	1.27496e-06
Cancer	GSE188593_Skin	GSE188593_ClassificationSkin	-0.799189	0.857517	6.54172	0.00143907	8.70353	8.15674e-08	12.1389	4.9321e-09	2.06322	0.143368	13.5943	2.34793e-08
Cancer	GSE199057_Healthy	GSE199057_StatusHealthy	-1.67105	0.407185	3.76493	0.111047	13.8719	9.31961e-08	11.0528	0.00397092	8.42696	2.64905e-05	18.2781	2.96277e-08
Cancer	GSE199057_Tumor	GSE199057_StatusTumor	-6.10463	0.00089893	15.8762	3.95173e-11	10.0463	6.77914e-05	41.2065	9.13433e-25	6.29951	0.00114611	33.0579	1.84441e-21
Cancer	GSE224218_SurvivalMonths	GSE224218_SurvMonths	0.0707316	0.0215605	0.060753	0.00747784	0.0470785	0.0149821	0.0501408	0.135059	0.0515031	0.0493593	0.0100795	0.609727
Cancer	GSE224218_EpendymomaGradeAnaplastic	GSE224218_EpendymomaGradeAnaplastic ependymoma (WHO grade III)	12.2795	0.0215605	5.64813	0.112705	8.16767	0.0149821	19.1355	0.000256861	6.43603	0.0664484	23.744	1.91862e-10
Cancer	GSE240704_SurvivalMonths	GSE240704_SurvMonths	0.0561011	0.718122	0.0572663	0.448033	0.149859	0.0163045	0.248893	0.0183789	0.0485828	0.700051	0.0752626	0.218217
Cancer	GSE240704_TemporalTumorLocation	GSE240704_temporalLocation1	-7.55425	0.00410428	0.262556	0.899342	-5.15822	0.0118456	0.247749	0.929318	-0.184243	0.992871	1.85364	0.347151
Drug/Treatment	GSE116339_PBB-153	GSE116339_PBB153	0.0302335	0.00372419	0.0331794	5.57183e-05	0.0613502	3.8758e-11	0.0397208	0.00111573	0.0371564	1.12509e-05	0.0551398	1.07672e-06
Drug/Treatment	GSE151617_Rapamycin	GSE151617_rap	7.6856	0.00296532	10.0875	0.082318	2.36626	0.452026	-6.12669	0.168498	4.58935	0.197488	4.69389	0.184167
Drug/Treatment	GSE151617_ABT-263	GSE151617_mabt	12.5369	0.000134089	29.2564	0.000228248	3.70964	0.414425	1.1539	0.795902	14.9108	0.0017295	16.6035	0.000353848
Drug/Treatment	GSE197674_Abdominal/PelvicRadiationTherapy	GSE197674_apRT1	1.43783	4.04267e-05	1.2842	7.16247e-06	1.00994	0.0337647	1.74664	0.0041271	1.31548	9.62973e-05	1.30481	0.00982209
Drug/Treatment	GSE197674_AlkylatingAgents	GSE197674_alk1	1.21378	5.56178e-08	1.18308	1.25025e-10	1.4222	6.25075e-07	2.59452	1.55287e-11	1.23991	6.91835e-09	1.5914	3.58413e-07
Drug/Treatment	GSE197674_Corticosteroids	GSE197674_cort1	0.507204	0.0455367	0.409544	0.0626151	0.96664	0.00235259	1.67057	6.93229e-05	0.702044	0.00267243	1.07986	0.00189784
Drug/Treatment	GSE197674_ChestRadiationTherapy	GSE197674_chestRT1	1.13852	0.000318396	1.25466	1.28061e-06	2.39306	2.46304e-09	3.5495	3.02546e-11	1.94501	7.92046e-11	0.907676	0.0515132
Immune	GSE107080_HIVViralLoad	GSE107080_Log10vl	0.247054	0.461993	0.151526	0.522587	0.221806	0.321528	1.40532	2.81968e-05	0.745935	0.00333703	0.958535	0.0074709
Immune	GSE117860_AntiretroviralTherapyAdherence	GSE117860_artadherence	-1.85992	0.00602331	-0.920447	0.0649131	-1.64893	0.00217993	-2.30746	0.00256791	-1.40001	0.0149283	-2.13688	0.00336143
Immune	GSE161476_LupusSledaiScore	GSE161476_SledaiScore	0.0223192	0.827994	0.0064377	0.941133	0.216631	0.0213503	0.51392	0.000337278	0.013953	0.904524	0.277959	0.0033115
Immune	GSE167202_OtherInfection	GSE167202_InfectionStatusother infection	1.85555	0.0330925	2.32918	0.000938259	1.85631	0.0205171	3.35333	0.00334364	2.1162	0.0127671	2.37444	0.0130454
Immune	GSE167202_COVID	GSE167202_InfectionStatuspositive	0.947341	0.216485	1.15649	0.0582434	0.904686	0.18783	2.28395	0.00993227	1.34443	0.0461106	1.65165	0.0251199
Immune	GSE172365_RhinovirusTreatmentVehicle	GSE172365_RVtreatmentvehicle	-0.345738	0.741215	-0.52418	0.541336	-0.408399	0.491479	-0.695394	0.567326	-0.180987	0.798785	-2.34063	0.0423942
Immune	GSE217633_HIVTreatment	GSE217633_TreatmentYES	-0.913623	0.0946662	-1.33124	0.00103137	-1.81703	0.000280166	-4.46629	1.66e-11	-1.38139	0.00393259	-2.50149	2.03e-06
Immune	GSE217633_YearsHIV	GSE217633_yearsHIV	0.0141175	0.849099	0.145085	0.0180293	0.0444148	0.628304	0.0872135	0.350936	-0.00652941	0.924632	0.0667063	0.386955
Immune	GSE220622_PESAScoreGeneralized	GSE220622_PesaScoreGeneralized	0.367767	0.730289	-0.243006	0.587453	0.0938995	0.831001	1.88766	0.00285794	-0.131612	0.74738	0.663423	0.291544
Immune	GSE107080_AntiretroviralTherapyAdherence	GSE107080_ARTadherence	-1.25399	0.165828	-0.827863	0.276642	-2.31026	0.000949593	-1.6196	0.0847958	-0.912357	0.280307	-1.69329	0.106172
Metabolic	GSE151407_HIIT4Weeks	GSE151407_Condition4WP	4.59927	0.00561081	5.48526	0.0125783	4.23497	0.00162817	3.33817	0.262755	1.51732	0.427939	6.34818	0.0316397
Metabolic	GSE171140_HIIT	GSE171140_HIITHIIT	1.05479	0.0676073	0.920521	0.0727692	1.15832	0.00441087	-0.22678	0.716475	0.0836887	0.862995	1.66141	0.00753883
Metabolic	GSE180474_BMI	GSE180474_bmi	0.1194	2.09476e-05	0.0773102	0.117619	0.00911705	0.783907	0.115473	0.00128811	0.0882565	0.0133318	0.130028	0.000249957
Metabolic	GSE180474_Type2DiabetesMedication	GSE180474_t2dmedsYes	1.7689	0.00147154	0.565529	0.560188	0.579613	0.476642	3.33498	5.06058e-06	2.30607	0.0016183	3.05515	3.18005e-05
Metabolic	GSE199700_Prediabetes	GSE199700_DiseasePG	-2.09891	0.728054	0.0232437	0.991315	1.9525	0.489276	-1.81061	0.604761	0.513912	0.885529	4.56773	0.0406079
Metabolic	GSE216024_BMI	GSE216024_BMI	0.0410862	0.470382	0.0712837	0.275564	0.0775179	0.453041	0.153319	0.127328	0.114206	0.114503	0.180389	0.0369409
Metabolic	GSE180474_NAFLDGrade3	GSE180474_gradeGrade3	2.35571	0.000872936	-4.49871	0.000402595	-2.52568	0.00238557	2.62362	0.0040355	-2.13954	0.017101	2.16272	0.0200318
Metabolic	GSE180474_NALFDGrade3/4	GSE180474_gradeGrade34	1.40077	0.0676081	-8.30453	6.89033e-09	-4.86658	1.28252e-07	-2.58719	0.00999555	-4.68235	3.8455e-06	1.91047	0.063502
Metabolic	GSE180474_NAFLDGrade4	GSE180474_gradeGrade4	1.84727	0.0660295	-12.3057	2.0435e-11	-8.0113	1.15154e-11	0.591255	0.717407	-6.71139	2.29101e-07	0.673388	0.580516
Psychological	GSE132203_Trauma	GSE132203_trauma	0.0260326	0.755326	0.0503832	0.4056	0.0218414	0.634176	0.0690856	0.574516	0.0504223	0.397684	0.116142	0.0254618
Psychological	GSE198904_MajorDepressiveDisorder	GSE198904_diagnosisMDD	1.1768	0.0345305	0.281933	0.669046	0.203769	0.628554	1.88112	0.00371564	-0.378909	0.522674	1.90483	0.000654866
Pulmonary	GSE117860_Smoking	GSE117860_smoking1	-1.21128	0.0376399	-0.509264	0.221306	-0.485565	0.275823	1.0284	0.114682	-0.433959	0.368674	-0.867058	0.138686
Pulmonary	GSE172365_SmokingNever	GSE172365_SmokingNever	-0.269009	0.794767	2.39655	0.0473629	2.12067	0.0380906	4.82448	0.0113066	0.670821	0.558719	-0.266919	0.844308
Pulmonary	GSE172365_SmokingPrior	GSE172365_SmokingPrior	-0.433409	0.783291	2.99021	0.0469134	1.68422	0.125514	3.95874	0.0770851	0.983714	0.496808	2.30579	0.220191
Pulmonary	GSE175458_PulmonaryFibrosis	GSE175458_PulmonaryFibrosiscase	-0.874806	0.118299	-1.73074	0.00735908	-0.659648	0.336604	7.28495	1.50923e-28	-0.826249	0.292255	4.37151	1.65981e-14
		Total:		21		19		26		29		22		33
