# Supplementary material for: Various diseases and conditions are strongly associated with the next-generation epigenetic aging clock CheekAge
Source: GeroScience. 2025 Mar 7;47(3):3191–206. doi: 10.1007/s11357-025-01579-9 (PMC12181163; doi:10.1007/s11357-025-01579-9)
Supplement: Supplementary file 7 — Supplementary Table 2 (XLSX 3120 KB) [file 11357_2025_1579_MOESM7_ESM.xlsx]

## Sheet: GSE107080
title	geo_accession	status	submission_date	last_update_date	type	channel_count	source_name_ch1	organism_ch1	characteristics_ch1	characteristics_ch1.1	characteristics_ch1.2	characteristics_ch1.3	characteristics_ch1.4	characteristics_ch1.5	characteristics_ch1.6	characteristics_ch1.7	characteristics_ch1.8	characteristics_ch1.9	characteristics_ch1.10	characteristics_ch1.11	characteristics_ch1.12	characteristics_ch1.13	characteristics_ch1.14	characteristics_ch1.15	characteristics_ch1.16	molecule_ch1	extract_protocol_ch1	label_ch1	label_protocol_ch1	taxid_ch1	hyb_protocol	scan_protocol	description	description.1	description.2	description.3	data_processing	data_processing.1	data_processing.2	platform_id	contact_name	contact_email	contact_department	contact_institute	contact_address	contact_city	contact_zip.postal_code	contact_country	supplementary_file
genomic DNA from 201172530004_R01C01	GSM2860641	Public on Nov 18 2017	Nov 17 2017	Nov 18 2017	genomic	1	201172530004_R01C01	Homo sapiens	age: 59	Sex: Male	race: White	hiv: 1	idu: 0	hcv_dx: 0	smoking: 0	artadherence: 1	wbc_new: 8.8	cd8t_850k: 0.11	cd4t_850k: 0.05	gran_850k: 0.68	nk_850k: 0.07	bcell_850k: 0.02	mono_850k: 0.08	log10vl: 1.8750612633917	tissue: whole blood	genomic DNA	DNAs were extracted from whole blood using the standard protocol.	Cy5 and Cy3	Standard Illumina Protocol	9606	bisulphite converted DNA was amplified, fragmented and hybridised to Illumina Infinium MethylationEPIC Beadchip using standard Illumina protocol	Arrays were imaged using BeadArray Reader using standard recommended Illumina scanner setting	201172530004_R01C01_Grn.idat	201172530004_R01C01_Red.idat	Sample 1	whole blood sample	GenomeStudio V2011.1	MatrixProcessed.txt contains ssNoob normalized Average Beta; the signals of common probes between 450k and EPIC were provided.	MethylatedSignal.txt contains Unmethylated and methylated signal intensities	GPL21145	Ke,,Xu	ke.xu@yale.edu	department of psychiatry	Yale University	300 George St.	New Haven	6511	USA	NONE
genomic DNA from 201172530005_R01C01	GSM2860642	Public on Nov 17 2017	Nov 17 2017	Nov 17 2017	genomic	1	201172530005_R01C01	Homo sapiens	age: 49	Sex: Male	race: White	hiv: 1	idu: 0	hcv_dx: 0	smoking: 1	artadherence: 1	wbc_new: 5.1	cd8t_850k: 0.19	cd4t_850k: 0.09	gran_850k: 0.53	nk_850k: 0.01	bcell_850k: 0.14	mono_850k: 0.08	log10vl: 1.94939000664491	tissue: whole blood	genomic DNA	DNAs were extracted from whole blood using the standard protocol.	Cy5 and Cy3	Standard Illumina Protocol	9606	bisulphite converted DNA was amplified, fragmented and hybridised to Illumina Infinium MethylationEPIC Beadchip using standard Illumina protocol	Arrays were imaged using BeadArray Reader using standard recommended Illumina scanner setting	201172530005_R01C01_Grn.idat	201172530005_R01C01_Red.idat	Sample 2	whole blood sample	GenomeStudio V2011.1	MatrixProcessed.txt contains ssNoob normalized Average Beta; the signals of common probes between 450k and EPIC were provided.	MethylatedSignal.txt contains Unmethylated and methylated signal intensities	GPL21145	Ke,,Xu	ke.xu@yale.edu	department of psychiatry	Yale University	300 George St.	New Haven	6511	USA	NONE
genomic DNA from 201172220008_R01C01	GSM2860643	Public on Nov 17 2017	Nov 17 2017	Nov 17 2017	genomic	1	201172220008_R01C01	Homo sapiens	age: 59	Sex: Male	race: White	hiv: 1	idu: 0	hcv_dx: 0	smoking: 0	artadherence: 1	wbc_new: 4.1	cd8t_850k: 0.16	cd4t_850k: 0.15	gran_850k: 0.58	nk_850k: 0.01	bcell_850k: 0.1	mono_850k: 0.04	log10vl: 1.69897000433602	tissue: whole blood	genomic DNA	DNAs were extracted from whole blood using the standard protocol.	Cy5 and Cy3	Standard Illumina Protocol	9606	bisulphite converted DNA was amplified, fragmented and hybridised to Illumina Infinium MethylationEPIC Beadchip using standard Illumina protocol	Arrays were imaged using BeadArray Reader using standard recommended Illumina scanner setting	201172220008_R01C01_Grn.idat	201172220008_R01C01_Red.idat	Sample 3	whole blood sample	GenomeStudio V2011.1	MatrixProcessed.txt contains ssNoob normalized Average Beta; the signals of common probes between 450k and EPIC were provided.	MethylatedSignal.txt contains Unmethylated and methylated signal intensities	GPL21145	Ke,,Xu	ke.xu@yale.edu	department of psychiatry	Yale University	300 George St.	New Haven	6511	USA	NONE
genomic DNA from 201172220009_R01C01	GSM2860644	Public on Nov 17 2017	Nov 17 2017	Nov 17 2017	genomic	1	201172220009_R01C01	Homo sapiens	age: 48	Sex: Male	race: Other	hiv: 1	idu: 1	hcv_dx: 1	smoking: 1	artadherence: 1	wbc_new: 8.9	cd8t_850k: 0.19	cd4t_850k: 0.04	gran_850k: 0.5	nk_850k: 0.1	bcell_850k: 0.06	mono_850k: 0.14	log10vl: 1.8750612633917	tissue: whole blood	genomic DNA	DNAs were extracted from whole blood using the standard protocol.	Cy5 and Cy3	Standard Illumina Protocol	9606	bisulphite converted DNA was amplified, fragmented and hybridised to Illumina Infinium MethylationEPIC Beadchip using standard Illumina protocol	Arrays were imaged using BeadArray Reader using standard recommended Illumina scanner setting	201172220009_R01C01_Grn.idat	201172220009_R01C01_Red.idat	Sample 4	whole blood sample	GenomeStudio V2011.1	MatrixProcessed.txt contains ssNoob normalized Average Beta; the signals of common probes between 450k and EPIC were provided.	MethylatedSignal.txt contains Unmethylated and methylated signal intensities	GPL21145	Ke,,Xu	ke.xu@yale.edu	department of psychiatry	Yale University	300 George St.	New Haven	6511	USA	NONE
genomic DNA from 201172220016_R01C01	GSM2860645	Public on Nov 17 2017	Nov 17 2017	Nov 17 2017	genomic	1	201172220016_R01C01	Homo sapiens	age: 55	Sex: Male	race: White	hiv: 1	idu: 0	hcv_dx: 0	smoking: 1	artadherence: 1	wbc_new: 6.6	cd8t_850k: 0.21	cd4t_850k: 0.09	gran_850k: 0.5	nk_850k: 0.02	bcell_850k: 0.11	mono_850k: 0.09	log10vl: 1.69897000433602	tissue: whole blood	genomic DNA	DNAs were extracted from whole blood using the standard protocol.	Cy5 and Cy3	Standard Illumina Protocol	9606	bisulphite converted DNA was amplified, fragmented and hybridised to Illumina Infinium MethylationEPIC Beadchip using standard Illumina protocol	Arrays were imaged using BeadArray Reader using standard recommended Illumina scanner setting	201172220016_R01C01_Grn.idat	201172220016_R01C01_Red.idat	Sample 5	whole blood sample	GenomeStudio V2011.1	MatrixProcessed.txt contains ssNoob normalized Average Beta; the signals of common probes between 450k and EPIC were provided.	MethylatedSignal.txt contains Unmethylated and methylated signal intensities	GPL21145	Ke,,Xu	ke.xu@yale.edu	department of psychiatry	Yale University	300 George St.	New Haven	6511	USA	NONE
genomic DNA from 201172220020_R01C01	GSM2860646	Public on Nov 17 2017	Nov 17 2017	Nov 17 2017	genomic	1	201172220020_R01C01	Homo sapiens	age: 47	Sex: Male	race: Other	hiv: 1	idu: 0	hcv_dx: 0	smoking: 0	artadherence: 1	wbc_new: 3.4	cd8t_850k: 0.13	cd4t_850k: 0.08	gran_850k: 0.46	nk_850k: 0.16	bcell_850k: 0.08	mono_850k: 0.11	log10vl: 4.78562875454601	tissue: whole blood	genomic DNA	DNAs were extracted from whole blood using the standard protocol.	Cy5 and Cy3	Standard Illumina Protocol	9606	bisulphite converted DNA was amplified, fragmented and hybridised to Illumina Infinium MethylationEPIC Beadchip using standard Illumina protocol	Arrays were imaged using BeadArray Reader using standard recommended Illumina scanner setting	201172220020_R01C01_Grn.idat	201172220020_R01C01_Red.idat	Sample 6	whole blood sample	GenomeStudio V2011.1	MatrixProcessed.txt contains ssNoob normalized Average Beta; the signals of common probes between 450k and EPIC were provided.	MethylatedSignal.txt contains Unmethylated and methylated signal intensities	GPL21145	Ke,,Xu	ke.xu@yale.edu	department of psychiatry	Yale University	300 George St.	New Haven	6511	USA	NONE
genomic DNA from 201172550039_R01C01	GSM2860647	Public on Nov 17 2017	Nov 17 2017	Nov 17 2017	genomic	1	201172550039_R01C01	Homo sapiens	age: 44	Sex: Male	race: White	hiv: 1	idu: 1	hcv_dx: 1	smoking: 1	artadherence: 0	wbc_new: 3.5	cd8t_850k: 0.13	cd4t_850k: 0.04	gran_850k: 0.56	nk_850k: 0.11	bcell_850k: 0.11	mono_850k: 0.09	log10vl: NA	tissue: whole blood	genomic DNA	DNAs were extracted from whole blood using the standard protocol.	Cy5 and Cy3	Standard Illumina Protocol	9606	bisulphite converted DNA was amplified, fragmented and hybridised to Illumina Infinium MethylationEPIC Beadchip using standard Illumina protocol	Arrays were imaged using BeadArray Reader using standard recommended Illumina scanner setting	201172550039_R01C01_Grn.idat	201172550039_R01C01_Red.idat	Sample 7	whole blood sample	GenomeStudio V2011.1	MatrixProcessed.txt contains ssNoob normalized Average Beta; the signals of common probes between 450k and EPIC were provided.	MethylatedSignal.txt contains Unmethylated and methylated signal intensities	GPL21145	Ke,,Xu	ke.xu@yale.edu	department of psychiatry	Yale University	300 George St.	New Haven	6511	USA	NONE
genomic DNA from 201172530005_R02C01	GSM2860648	Public on Nov 17 2017	Nov 17 2017	Nov 17 2017	genomic	1	201172530005_R02C01	Homo sapiens	age: 50	Sex: Male	race: White	hiv: 1	idu: 0	hcv_dx: 0	smoking: 0	artadherence: 1	wbc_new: 6.1	cd8t_850k: 0.19	cd4t_850k: 0.01	gran_850k: 0.51	nk_850k: 0.14	bcell_850k: 0.08	mono_850k: 0.09	log10vl: 1.69897000433602	tissue: whole blood	genomic DNA	DNAs were extracted from whole blood using the standard protocol.	Cy5 and Cy3	Standard Illumina Protocol	9606	bisulphite converted DNA was amplified, fragmented and hybridised to Illumina Infinium MethylationEPIC Beadchip using standard Illumina protocol	Arrays were imaged using BeadArray Reader using standard recommended Illumina scanner setting	201172530005_R02C01_Grn.idat	201172530005_R02C01_Red.idat	Sample 8	whole blood sample	GenomeStudio V2011.1	MatrixProcessed.txt contains ssNoob normalized Average Beta; the signals of common probes between 450k and EPIC were provided.	MethylatedSignal.txt contains Unmethylated and methylated signal intensities	GPL21145	Ke,,Xu	ke.xu@yale.edu	department of psychiatry	Yale University	300 George St.	New Haven	6511	USA	NONE
genomic DNA from 201172220009_R03C01	GSM2860649	Public on Nov 17 2017	Nov 17 2017	Nov 17 2017	genomic	1	201172220009_R03C01	Homo sapiens	age: 72	Sex: Male	race: Black	hiv: 1	idu: 0	hcv_dx: 0	smoking: 0	artadherence: 1	wbc_new: 4.6	cd8t_850k: 0.09	cd4t_850k: 0.06	gran_850k: 0.56	nk_850k: 0.09	bcell_850k: 0.09	mono_850k: 0.16	log10vl: 1.8750612633917	tissue: whole blood	genomic DNA	DNAs were extracted from whole blood using the standard protocol.	Cy5 and Cy3	Standard Illumina Protocol	9606	bisulphite converted DNA was amplified, fragmented and hybridised to Illumina Infinium MethylationEPIC Beadchip using standard Illumina protocol	Arrays were imaged using BeadArray Reader using standard recommended Illumina scanner setting	201172220009_R03C01_Grn.idat	201172220009_R03C01_Red.idat	Sample 9	whole blood sample	GenomeStudio V2011.1	MatrixProcessed.txt contains ssNoob normalized Average Beta; the signals of common probes between 450k and EPIC were provided.	MethylatedSignal.txt contains Unmethylated and methylated signal intensities	GPL21145	Ke,,Xu	ke.xu@yale.edu	department of psychiatry	Yale University	300 George St.	New Haven	6511	USA	NONE
genomic DNA from 201172220023_R03C01	GSM2860650	Public on Nov 17 2017	Nov 17 2017	Nov 17 2017	genomic	1	201172220023_R03C01	Homo sapiens	age: 61	Sex: Male	race: White	hiv: 1	idu: 1	hcv_dx: 1	smoking: NA	artadherence: 1	wbc_new: NA	cd8t_850k: 0.27	cd4t_850k: 0.1	gran_850k: 0.37	nk_850k: 0.15	bcell_850k: 0.09	mono_850k: 0.05	log10vl: 1.74036268949424	tissue: whole blood	genomic DNA	DNAs were extracted from whole blood using the standard protocol.	Cy5 and Cy3	Standard Illumina Protocol	9606	bisulphite converted DNA was amplified, fragmented and hybridised to Illumina Infinium MethylationEPIC Beadchip using standard Illumina protocol	Arrays were imaged using BeadArray Reader using standard recommended Illumina scanner setting	201172220023_R03C01_Grn.idat	201172220023_R03C01_Red.idat	Sample 10	whole blood sample	GenomeStudio V2011.1	MatrixProcessed.txt contains ssNoob normalized Average Beta; the signals of common probes between 450k and EPIC were provided.	MethylatedSignal.txt contains Unmethylated and methylated signal intensities	GPL21145	Ke,,Xu	ke.xu@yale.edu	department of psychiatry	Yale University	300 George St.	New Haven	6511	USA	NONE
genomic DNA from 201172550039_R03C01	GSM2860651	Public on Nov 17 2017	Nov 17 2017	Nov 17 2017	genomic	1	201172550039_R03C01	Homo sapiens	age: 46	Sex: Male	race: White	hiv: 1	idu: 0	hcv_dx: 0	smoking: 0	artadherence: 1	wbc_new: 2.2	cd8t_850k: 0.12	cd4t_850k: 0	gran_850k: 0.41	nk_850k: 0.15	bcell_850k: 0.23	mono_850k: 0.13	log10vl: 4.81954393554187	tissue: whole blood	genomic DNA	DNAs were extracted from whole blood using the standard protocol.	Cy5 and Cy3	Standard Illumina Protocol	9606	bisulphite converted DNA was amplified, fragmented and hybridised to Illumina Infinium MethylationEPIC Beadchip using standard Illumina protocol	Arrays were imaged using BeadArray Reader using standard recommended Illumina scanner setting	201172550039_R03C01_Grn.idat	201172550039_R03C01_Red.idat	Sample 11	whole blood sample	GenomeStudio V2011.1	MatrixProcessed.txt contains ssNoob normalized Average Beta; the signals of common probes between 450k and EPIC were provided.	MethylatedSignal.txt contains Unmethylated and methylated signal intensities	GPL21145	Ke,,Xu	ke.xu@yale.edu	department of psychiatry	Yale University	300 George St.	New Haven	6511	USA	NONE
genomic DNA from 201172520001_R04C01	GSM2860652	Public on Nov 17 2017	Nov 17 2017	Nov 17 2017	genomic	1	201172520001_R04C01	Homo sapiens	age: 58	Sex: Male	race: White	hiv: 1	idu: 0	hcv_dx: 0	smoking: 1	artadherence: 1	wbc_new: 8.1	cd8t_850k: 0.08	cd4t_850k: 0.05	gran_850k: 0.65	nk_850k: 0.11	bcell_850k: 0.08	mono_850k: 0.08	log10vl: 1.69897000433602	tissue: whole blood	genomic DNA	DNAs were extracted from whole blood using the standard protocol.	Cy5 and Cy3	Standard Illumina Protocol	9606	bisulphite converted DNA was amplified, fragmented and hybridised to Illumina Infinium MethylationEPIC Beadchip using standard Illumina protocol	Arrays were imaged using BeadArray Reader using standard recommended Illumina scanner setting	201172520001_R04C01_Grn.idat	201172520001_R04C01_Red.idat	Sample 12	whole blood sample	GenomeStudio V2011.1	MatrixProcessed.txt contains ssNoob normalized Average Beta; the signals of common probes between 450k and EPIC were provided.	MethylatedSignal.txt contains Unmethylated and methylated signal intensities	GPL21145	Ke,,Xu	ke.xu@yale.edu	department of psychiatry	Yale University	300 George St.	New Haven	6511	USA	NONE
genomic DNA from 201172220013_R04C01	GSM2860653	Public on Nov 17 2017	Nov 17 2017	Nov 17 2017	genomic	1	201172220013_R04C01	Homo sapiens	age: 42	Sex: Male	race: White	hiv: 1	idu: 0	hcv_dx: 0	smoking: 1	artadherence: 1	wbc_new: 9.5	cd8t_850k: 0.14	cd4t_850k: 0.15	gran_850k: 0.44	nk_850k: 0.01	bcell_850k: 0.19	mono_850k: 0.1	log10vl: 1.69897000433602	tissue: whole blood	genomic DNA	DNAs were extracted from whole blood using the standard protocol.	Cy5 and Cy3	Standard Illumina Protocol	9606	bisulphite converted DNA was amplified, fragmented and hybridised to Illumina Infinium MethylationEPIC Beadchip using standard Illumina protocol	Arrays were imaged using BeadArray Reader using standard recommended Illumina scanner setting	201172220013_R04C01_Grn.idat	201172220013_R04C01_Red.idat	Sample 13	whole blood sample	GenomeStudio V2011.1	MatrixProcessed.txt contains ssNoob normalized Average Beta; the signals of common probes between 450k and EPIC were provided.	MethylatedSignal.txt contains Unmethylated and methylated signal intensities	GPL21145	Ke,,Xu	ke.xu@yale.edu	department of psychiatry	Yale University	300 George St.	New Haven	6511	USA	NONE
genomic DNA from 201172220016_R04C01	GSM2860654	Public on Nov 17 2017	Nov 17 2017	Nov 17 2017	genomic	1	201172220016_R04C01	Homo sapiens	age: 49	Sex: Male	race: Other	hiv: 1	idu: 1	hcv_dx: 1	smoking: 1	artadherence: 1	wbc_new: 6.1	cd8t_850k: 0.13	cd4t_850k: 0.07	gran_850k: 0.54	nk_850k: 0.07	bcell_850k: 0.12	mono_850k: 0.1	log10vl: 2.26007138798507	tissue: whole blood	genomic DNA	DNAs were extracted from whole blood using the standard protocol.	Cy5 and Cy3	Standard Illumina Protocol	9606	bisulphite converted DNA was amplified, fragmented and hybridised to Illumina Infinium MethylationEPIC Beadchip using standard Illumina protocol	Arrays were imaged using BeadArray Reader using standard recommended Illumina scanner setting	201172220016_R04C01_Grn.idat	201172220016_R04C01_Red.idat	Sample 14	whole blood sample	GenomeStudio V2011.1	MatrixProcessed.txt contains ssNoob normalized Average Beta; the signals of common probes between 450k and EPIC were provided.	MethylatedSignal.txt contains Unmethylated and methylated signal intensities	GPL21145	Ke,,Xu	ke.xu@yale.edu	department of psychiatry	Yale University	300 George St.	New Haven	6511	USA	NONE
genomic DNA from 201172220023_R04C01	GSM2860655	Public on Nov 17 2017	Nov 17 2017	Nov 17 2017	genomic	1	201172220023_R04C01	Homo sapiens	age: 53	Sex: Male	race: Other	hiv: 1	idu: 0	hcv_dx: 0	smoking: 1	artadherence: 1	wbc_new: 4.7	cd8t_850k: 0.08	cd4t_850k: 0.09	gran_850k: 0.67	nk_850k: 0.03	bcell_850k: 0.1	mono_850k: 0.07	log10vl: 2.90633504180509	tissue: whole blood	genomic DNA	DNAs were extracted from whole blood using the standard protocol.	Cy5 and Cy3	Standard Illumina Protocol	9606	bisulphite converted DNA was amplified, fragmented and hybridised to Illumina Infinium MethylationEPIC Beadchip using standard Illumina protocol	Arrays were imaged using BeadArray Reader using standard recommended Illumina scanner setting	201172220023_R04C01_Grn.idat	201172220023_R04C01_Red.idat	Sample 15	whole blood sample	GenomeStudio V2011.1	MatrixProcessed.txt contains ssNoob normalized Average Beta; the signals of common probes between 450k and EPIC were provided.	MethylatedSignal.txt contains Unmethylated and methylated signal intensities	GPL21145	Ke,,Xu	ke.xu@yale.edu	department of psychiatry	Yale University	300 George St.	New Haven	6511	USA	NONE
genomic DNA from 201172550039_R04C01	GSM2860656	Public on Nov 17 2017	Nov 17 2017	Nov 17 2017	genomic	1	201172550039_R04C01	Homo sapiens	age: 41	Sex: Male	race: White	hiv: 1	idu: 0	hcv_dx: 0	smoking: 0	artadherence: 1	wbc_new: 4.9	cd8t_850k: 0.13	cd4t_850k: 0.19	gran_850k: 0.46	nk_850k: 0.01	bcell_850k: 0.13	mono_850k: 0.1	log10vl: 1.8750612633917	tissue: whole blood	genomic DNA	DNAs were extracted from whole blood using the standard protocol.	Cy5 and Cy3	Standard Illumina Protocol	9606	bisulphite converted DNA was amplified, fragmented and hybridised to Illumina Infinium MethylationEPIC Beadchip using standard Illumina protocol	Arrays were imaged using BeadArray Reader using standard recommended Illumina scanner setting	201172550039_R04C01_Grn.idat	201172550039_R04C01_Red.idat	Sample 16	whole blood sample	GenomeStudio V2011.1	MatrixProcessed.txt contains ssNoob normalized Average Beta; the signals of common probes between 450k and EPIC were provided.	MethylatedSignal.txt contains Unmethylated and methylated signal intensities	GPL21145	Ke,,Xu	ke.xu@yale.edu	department of psychiatry	Yale University	300 George St.	New Haven	6511	USA	NONE
genomic DNA from 201172520001_R05C01	GSM2860657	Public on Nov 17 2017	Nov 17 2017	Nov 17 2017	genomic	1	201172520001_R05C01	Homo sapiens	age: 44	Sex: Male	race: Black	hiv: 1	idu: 0	hcv_dx: 0	smoking: 1	artadherence: 1	wbc_new: 8.8	cd8t_850k: 0.15	cd4t_850k: 0.23	gran_850k: 0.36	nk_850k: 0.04	bcell_850k: 0.2	mono_850k: 0.03	log10vl: 1.69897000433602	tissue: whole blood	genomic DNA	DNAs were extracted from whole blood using the standard protocol.	Cy5 and Cy3	Standard Illumina Protocol	9606	bisulphite converted DNA was amplified, fragmented and hybridised to Illumina Infinium MethylationEPIC Beadchip using standard Illumina protocol	Arrays were imaged using BeadArray Reader using standard recommended Illumina scanner setting	201172520001_R05C01_Grn.idat	201172520001_R05C01_Red.idat	Sample 17	whole blood sample	GenomeStudio V2011.1	MatrixProcessed.txt contains ssNoob normalized Average Beta; the signals of common probes between 450k and EPIC were provided.	MethylatedSignal.txt contains Unmethylated and methylated signal intensities	GPL21145	Ke,,Xu	ke.xu@yale.edu	department of psychiatry	Yale University	300 George St.	New Haven	6511	USA	NONE
genomic DNA from 201172220023_R05C01	GSM2860658	Public on Nov 17 2017	Nov 17 2017	Nov 17 2017	genomic	1	201172220023_R05C01	Homo sapiens	age: 45	Sex: Male	race: White	hiv: 1	idu: 0	hcv_dx: 0	smoking: 1	artadherence: 1	wbc_new: 5	cd8t_850k: 0.13	cd4t_850k: 0.16	gran_850k: 0.53	nk_850k: 0.02	bcell_850k: 0.12	mono_850k: 0.07	log10vl: 1.69897000433602	tissue: whole blood	genomic DNA	DNAs were extracted from whole blood using the standard protocol.	Cy5 and Cy3	Standard Illumina Protocol	9606	bisulphite converted DNA was amplified, fragmented and hybridised to Illumina Infinium MethylationEPIC Beadchip using standard Illumina protocol	Arrays were imaged using BeadArray Reader using standard recommended Illumina scanner setting	201172220023_R05C01_Grn.idat	201172220023_R05C01_Red.idat	Sample 18	whole blood sample	GenomeStudio V2011.1	MatrixProcessed.txt contains ssNoob normalized Average Beta; the signals of common probes between 450k and EPIC were provided.	MethylatedSignal.txt contains Unmethylated and methylated signal intensities	GPL21145	Ke,,Xu	ke.xu@yale.edu	department of psychiatry	Yale University	300 George St.	New Haven	6511	USA	NONE
genomic DNA from 201172550038_R05C01	GSM2860659	Public on Nov 17 2017	Nov 17 2017	Nov 17 2017	genomic	1	201172550038_R05C01	Homo sapiens	age: 48	Sex: Male	race: Black	hiv: 1	idu: 0	hcv_dx: 0	smoking: 1	artadherence: 1	wbc_new: 5.7	cd8t_850k: 0.18	cd4t_850k: 0.19	gran_850k: 0.49	nk_850k: 0	bcell_850k: 0.12	mono_850k: 0.06	log10vl: 1.69897000433602	tissue: whole blood	genomic DNA	DNAs were extracted from whole blood using the standard protocol.	Cy5 and Cy3	Standard Illumina Protocol	9606	bisulphite converted DNA was amplified, fragmented and hybridised to Illumina Infinium MethylationEPIC Beadchip using standard Illumina protocol	Arrays were imaged using BeadArray Reader using standard recommended Illumina scanner setting	201172550038_R05C01_Grn.idat	201172550038_R05C01_Red.idat	Sample 19	whole blood sample	GenomeStudio V2011.1	MatrixProcessed.txt contains ssNoob normalized Average Beta; the signals of common probes between 450k and EPIC were provided.	MethylatedSignal.txt contains Unmethylated and methylated signal intensities	GPL21145	Ke,,Xu	ke.xu@yale.edu	department of psychiatry	Yale University	300 George St.	New Haven	6511	USA	NONE
genomic DNA from 201172550039_R05C01	GSM2860660	Public on Nov 17 2017	Nov 17 2017	Nov 17 2017	genomic	1	201172550039_R05C01	Homo sapiens	age: 70	Sex: Male	race: White	hiv: 1	idu: 0	hcv_dx: 0	smoking: 0	artadherence: 1	wbc_new: 5.4	cd8t_850k: 0.16	cd4t_850k: 0.02	gran_850k: 0.56	nk_850k: 0.14	bcell_850k: 0.05	mono_850k: 0.1	log10vl: 1.69897000433602	tissue: whole blood	genomic DNA	DNAs were extracted from whole blood using the standard protocol.	Cy5 and Cy3	Standard Illumina Protocol	9606	bisulphite converted DNA was amplified, fragmented and hybridised to Illumina Infinium MethylationEPIC Beadchip using standard Illumina protocol	Arrays were imaged using BeadArray Reader using standard recommended Illumina scanner setting	201172550039_R05C01_Grn.idat	201172550039_R05C01_Red.idat	Sample 20	whole blood sample	GenomeStudio V2011.1	MatrixProcessed.txt contains ssNoob normalized Average Beta; the signals of common probes between 450k and EPIC were provided.	MethylatedSignal.txt contains Unmethylated and methylated signal intensities	GPL21145	Ke,,Xu	ke.xu@yale.edu	department of psychiatry	Yale University	300 George St.	New Haven	6511	USA	NONE
genomic DNA from 201194000021_R06C01	GSM2860661	Public on Nov 17 2017	Nov 17 2017	Nov 17 2017	genomic	1	201194000021_R06C01	Homo sapiens	age: 30	Sex: Male	race: White	hiv: 1	idu: 0	hcv_dx: 0	smoking: 0	artadherence: 1	wbc_new: 3.9	cd8t_850k: 0.11	cd4t_850k: 0	gran_850k: 0.57	nk_850k: 0.12	bcell_850k: 0.1	mono_850k: 0.13	log10vl: 4.69785678493276	tissue: whole blood	genomic DNA	DNAs were extracted from whole blood using the standard protocol.	Cy5 and Cy3	Standard Illumina Protocol	9606	bisulphite converted DNA was amplified, fragmented and hybridised to Illumina Infinium MethylationEPIC Beadchip using standard Illumina protocol	Arrays were imaged using BeadArray Reader using standard recommended Illumina scanner setting	201194000021_R06C01_Grn.idat	201194000021_R06C01_Red.idat	Sample 21	whole blood sample	GenomeStudio V2011.1	MatrixProcessed.txt contains ssNoob normalized Average Beta; the signals of common probes between 450k and EPIC were provided.	MethylatedSignal.txt contains Unmethylated and methylated signal intensities	GPL21145	Ke,,Xu	ke.xu@yale.edu	department of psychiatry	Yale University	300 George St.	New Haven	6511	USA	NONE
genomic DNA from 201172220023_R06C01	GSM2860662	Public on Nov 17 2017	Nov 17 2017	Nov 17 2017	genomic	1	201172220023_R06C01	Homo sapiens	age: 53	Sex: Male	race: White	hiv: 1	idu: 0	hcv_dx: 0	smoking: 1	artadherence: 0	wbc_new: 8.1	cd8t_850k: 0.06	cd4t_850k: 0.08	gran_850k: 0.69	nk_850k: 0.03	bcell_850k: 0.08	mono_850k: 0.07	log10vl: 1.8750612633917	tissue: whole blood	genomic DNA	DNAs were extracted from whole blood using the standard protocol.	Cy5 and Cy3	Standard Illumina Protocol	9606	bisulphite converted DNA was amplified, fragmented and hybridised to Illumina Infinium MethylationEPIC Beadchip using standard Illumina protocol	Arrays were imaged using BeadArray Reader using standard recommended Illumina scanner setting	201172220023_R06C01_Grn.idat	201172220023_R06C01_Red.idat	Sample 22	whole blood sample	GenomeStudio V2011.1	MatrixProcessed.txt contains ssNoob normalized Average Beta; the signals of common probes between 450k and EPIC were provided.	MethylatedSignal.txt contains Unmethylated and methylated signal intensities	GPL21145	Ke,,Xu	ke.xu@yale.edu	department of psychiatry	Yale University	300 George St.	New Haven	6511	USA	NONE
genomic DNA from 201172220013_R07C01	GSM2860663	Public on Nov 17 2017	Nov 17 2017	Nov 17 2017	genomic	1	201172220013_R07C01	Homo sapiens	age: 47	Sex: Male	race: White	hiv: 1	idu: 0	hcv_dx: 0	smoking: 0	artadherence: 0	wbc_new: 1.8	cd8t_850k: 0.01	cd4t_850k: 0.12	gran_850k: 0.31	nk_850k: 0.09	bcell_850k: 0.07	mono_850k: 0.42	log10vl: 4.67554922297613	tissue: whole blood	genomic DNA	DNAs were extracted from whole blood using the standard protocol.	Cy5 and Cy3	Standard Illumina Protocol	9606	bisulphite converted DNA was amplified, fragmented and hybridised to Illumina Infinium MethylationEPIC Beadchip using standard Illumina protocol	Arrays were imaged using BeadArray Reader using standard recommended Illumina scanner setting	201172220013_R07C01_Grn.idat	201172220013_R07C01_Red.idat	Sample 23	whole blood sample	GenomeStudio V2011.1	MatrixProcessed.txt contains ssNoob normalized Average Beta; the signals of common probes between 450k and EPIC were provided.	MethylatedSignal.txt contains Unmethylated and methylated signal intensities	GPL21145	Ke,,Xu	ke.xu@yale.edu	department of psychiatry	Yale University	300 George St.	New Haven	6511	USA	NONE
genomic DNA from 201172220023_R07C01	GSM2860664	Public on Nov 17 2017	Nov 17 2017	Nov 17 2017	genomic	1	201172220023_R07C01	Homo sapiens	age: 34	Sex: Male	race: White	hiv: 1	idu: 0	hcv_dx: 0	smoking: 1	artadherence: 1	wbc_new: 2.6	cd8t_850k: 0.15	cd4t_850k: 0.12	gran_850k: 0.38	nk_850k: 0.18	bcell_850k: 0.07	mono_850k: 0.12	log10vl: 1.99122607569249	tissue: whole blood	genomic DNA	DNAs were extracted from whole blood using the standard protocol.	Cy5 and Cy3	Standard Illumina Protocol	9606	bisulphite converted DNA was amplified, fragmented and hybridised to Illumina Infinium MethylationEPIC Beadchip using standard Illumina protocol	Arrays were imaged using BeadArray Reader using standard recommended Illumina scanner setting	201172220023_R07C01_Grn.idat	201172220023_R07C01_Red.idat	Sample 24	whole blood sample	GenomeStudio V2011.1	MatrixProcessed.txt contains ssNoob normalized Average Beta; the signals of common probes between 450k and EPIC were provided.	MethylatedSignal.txt contains Unmethylated and methylated signal intensities	GPL21145	Ke,,Xu	ke.xu@yale.edu	department of psychiatry	Yale University	300 George St.	New Haven	6511	USA	NONE
genomic DNA from 201172550038_R07C01	GSM2860665	Public on Nov 17 2017	Nov 17 2017	Nov 17 2017	genomic	1	201172550038_R07C01	Homo sapiens	age: 54	Sex: Male	race: Black	hiv: 1	idu: 0	hcv_dx: 0	smoking: 0	artadherence: 0	wbc_new: 6.7	cd8t_850k: 0.12	cd4t_850k: 0.03	gran_850k: 0.55	nk_850k: 0.02	bcell_850k: 0.16	mono_850k: 0.16	log10vl: 4.76251351546754	tissue: whole blood	genomic DNA	DNAs were extracted from whole blood using the standard protocol.	Cy5 and Cy3	Standard Illumina Protocol	9606	bisulphite converted DNA was amplified, fragmented and hybridised to Illumina Infinium MethylationEPIC Beadchip using standard Illumina protocol	Arrays were imaged using BeadArray Reader using standard recommended Illumina scanner setting	201172550038_R07C01_Grn.idat	201172550038_R07C01_Red.idat	Sample 25	whole blood sample	GenomeStudio V2011.1	MatrixProcessed.txt contains ssNoob normalized Average Beta; the signals of common probes between 450k and EPIC were provided.	MethylatedSignal.txt contains Unmethylated and methylated signal intensities	GPL21145	Ke,,Xu	ke.xu@yale.edu	department of psychiatry	Yale University	300 George St.	New Haven	6511	USA	NONE
genomic DNA from 201172550039_R07C01	GSM2860666	Public on Nov 17 2017	Nov 17 2017	Nov 17 2017	genomic	1	201172550039_R07C01	Homo sapiens	age: 45	Sex: Male	race: White	hiv: 1	idu: 0	hcv_dx: 0	smoking: 1	artadherence: 1	wbc_new: 2.1	cd8t_850k: 0.22	cd4t_850k: 0.03	gran_850k: 0.37	nk_850k: 0.1	bcell_850k: 0.19	mono_850k: 0.12	log10vl: 3.94001815500766	tissue: whole blood	genomic DNA	DNAs were extracted from whole blood using the standard protocol.	Cy5 and Cy3	Standard Illumina Protocol	9606	bisulphite converted DNA was amplified, fragmented and hybridised to Illumina Infinium MethylationEPIC Beadchip using standard Illumina protocol	Arrays were imaged using BeadArray Reader using standard recommended Illumina scanner setting	201172550039_R07C01_Grn.idat	201172550039_R07C01_Red.idat	Sample 26	whole blood sample	GenomeStudio V2011.1	MatrixProcessed.txt contains ssNoob normalized Average Beta; the signals of common probes between 450k and EPIC were provided.	MethylatedSignal.txt contains Unmethylated and methylated signal intensities	GPL21145	Ke,,Xu	ke.xu@yale.edu	department of psychiatry	Yale University	300 George St.	New Haven	6511	USA	NONE
genomic DNA from 201172530005_R08C01	GSM2860667	Public on Nov 17 2017	Nov 17 2017	Nov 17 2017	genomic	1	201172530005_R08C01	Homo sapiens	age: 41	Sex: Male	race: White	hiv: 1	idu: 0	hcv_dx: 0	smoking: 1	artadherence: 1	wbc_new: 8.2	cd8t_850k: 0.12	cd4t_850k: 0.09	gran_850k: 0.65	nk_850k: 0.02	bcell_850k: 0.08	mono_850k: 0.06	log10vl: 1.8750612633917	tissue: whole blood	genomic DNA	DNAs were extracted from whole blood using the standard protocol.	Cy5 and Cy3	Standard Illumina Protocol	9606	bisulphite converted DNA was amplified, fragmented and hybridised to Illumina Infinium MethylationEPIC Beadchip using standard Illumina protocol	Arrays were imaged using BeadArray Reader using standard recommended Illumina scanner setting	201172530005_R08C01_Grn.idat	201172530005_R08C01_Red.idat	Sample 27	whole blood sample	GenomeStudio V2011.1	MatrixProcessed.txt contains ssNoob normalized Average Beta; the signals of common probes between 450k and EPIC were provided.	MethylatedSignal.txt contains Unmethylated and methylated signal intensities	GPL21145	Ke,,Xu	ke.xu@yale.edu	department of psychiatry	Yale University	300 George St.	New Haven	6511	USA	NONE
genomic DNA from 201172220008_R08C01	GSM2860668	Public on Nov 17 2017	Nov 17 2017	Nov 17 2017	genomic	1	201172220008_R08C01	Homo sapiens	age: 49	Sex: Male	race: White	hiv: 1	idu: 0	hcv_dx: 0	smoking: 0	artadherence: 1	wbc_new: 6.2	cd8t_850k: 0.15	cd4t_850k: 0.1	gran_850k: 0.46	nk_850k: 0.07	bcell_850k: 0.12	mono_850k: 0.09	log10vl: 1.8750612633917	tissue: whole blood	genomic DNA	DNAs were extracted from whole blood using the standard protocol.	Cy5 and Cy3	Standard Illumina Protocol	9606	bisulphite converted DNA was amplified, fragmented and hybridised to Illumina Infinium MethylationEPIC Beadchip using standard Illumina protocol	Arrays were imaged using BeadArray Reader using standard recommended Illumina scanner setting	201172220008_R08C01_Grn.idat	201172220008_R08C01_Red.idat	Sample 28	whole blood sample	GenomeStudio V2011.1	MatrixProcessed.txt contains ssNoob normalized Average Beta; the signals of common probes between 450k and EPIC were provided.	MethylatedSignal.txt contains Unmethylated and methylated signal intensities	GPL21145	Ke,,Xu	ke.xu@yale.edu	department of psychiatry	Yale University	300 George St.	New Haven	6511	USA	NONE
genomic DNA from 201172220013_R08C01	GSM2860669	Public on Nov 17 2017	Nov 17 2017	Nov 17 2017	genomic	1	201172220013_R08C01	Homo sapiens	age: 48	Sex: Male	race: White	hiv: 1	idu: 0	hcv_dx: 0	smoking: 1	artadherence: 1	wbc_new: 7.6	cd8t_850k: 0.12	cd4t_850k: 0.12	gran_850k: 0.62	nk_850k: 0	bcell_850k: 0.07	mono_850k: 0.09	log10vl: 1.8750612633917	tissue: whole blood	genomic DNA	DNAs were extracted from whole blood using the standard protocol.	Cy5 and Cy3	Standard Illumina Protocol	9606	bisulphite converted DNA was amplified, fragmented and hybridised to Illumina Infinium MethylationEPIC Beadchip using standard Illumina protocol	Arrays were imaged using BeadArray Reader using standard recommended Illumina scanner setting	201172220013_R08C01_Grn.idat	201172220013_R08C01_Red.idat	Sample 29	whole blood sample	GenomeStudio V2011.1	MatrixProcessed.txt contains ssNoob normalized Average Beta; the signals of common probes between 450k and EPIC were provided.	MethylatedSignal.txt contains Unmethylated and methylated signal intensities	GPL21145	Ke,,Xu	ke.xu@yale.edu	department of psychiatry	Yale University	300 George St.	New Haven	6511	USA	NONE
genomic DNA from 201172220016_R08C01	GSM2860670	Public on Nov 17 2017	Nov 17 2017	Nov 17 2017	genomic	1	201172220016_R08C01	Homo sapiens	age: 41	Sex: Male	race: White	hiv: 1	idu: 0	hcv_dx: 0	smoking: 1	artadherence: 1	wbc_new: 5.1	cd8t_850k: 0.18	cd4t_850k: 0.15	gran_850k: 0.41	nk_850k: 0.03	bcell_850k: 0.12	mono_850k: 0.13	log10vl: 1.72427586960079	tissue: whole blood	genomic DNA	DNAs were extracted from whole blood using the standard protocol.	Cy5 and Cy3	Standard Illumina Protocol	9606	bisulphite converted DNA was amplified, fragmented and hybridised to Illumina Infinium MethylationEPIC Beadchip using standard Illumina protocol	Arrays were imaged using BeadArray Reader using standard recommended Illumina scanner setting	201172220016_R08C01_Grn.idat	201172220016_R08C01_Red.idat	Sample 30	whole blood sample	GenomeStudio V2011.1	MatrixProcessed.txt contains ssNoob normalized Average Beta; the signals of common probes between 450k and EPIC were provided.	MethylatedSignal.txt contains Unmethylated and methylated signal intensities	GPL21145	Ke,,Xu	ke.xu@yale.edu	department of psychiatry	Yale University	300 George St.	New Haven	6511	USA	NONE
genomic DNA from 201172220020_R08C01	GSM2860671	Public on Nov 17 2017	Nov 17 2017	Nov 17 2017	genomic	1	201172220020_R08C01	Homo sapiens	age: 46	Sex: Male	race: White	hiv: 1	idu: 0	hcv_dx: 0	smoking: 1	artadherence: 0	wbc_new: 9.9	cd8t_850k: 0.09	cd4t_850k: 0	gran_850k: 0.72	nk_850k: 0.04	bcell_850k: 0.08	mono_850k: 0.09	log10vl: 1.69897000433602	tissue: whole blood	genomic DNA	DNAs were extracted from whole blood using the standard protocol.	Cy5 and Cy3	Standard Illumina Protocol	9606	bisulphite converted DNA was amplified, fragmented and hybridised to Illumina Infinium MethylationEPIC Beadchip using standard Illumina protocol	Arrays were imaged using BeadArray Reader using standard recommended Illumina scanner setting	201172220020_R08C01_Grn.idat	201172220020_R08C01_Red.idat	Sample 31	whole blood sample	GenomeStudio V2011.1	MatrixProcessed.txt contains ssNoob normalized Average Beta; the signals of common probes between 450k and EPIC were provided.	MethylatedSignal.txt contains Unmethylated and methylated signal intensities	GPL21145	Ke,,Xu	ke.xu@yale.edu	department of psychiatry	Yale University	300 George St.	New Haven	6511	USA	NONE
genomic DNA from 201172550039_R08C01	GSM2860672	Public on Nov 17 2017	Nov 17 2017	Nov 17 2017	genomic	1	201172550039_R08C01	Homo sapiens	age: 47	Sex: Male	race: Other	hiv: 1	idu: 1	hcv_dx: 1	smoking: 1	artadherence: 1	wbc_new: 5.3	cd8t_850k: 0.08	cd4t_850k: 0.1	gran_850k: 0.51	nk_850k: 0.11	bcell_850k: 0.16	mono_850k: 0.07	log10vl: 1.69897000433602	tissue: whole blood	genomic DNA	DNAs were extracted from whole blood using the standard protocol.	Cy5 and Cy3	Standard Illumina Protocol	9606	bisulphite converted DNA was amplified, fragmented and hybridised to Illumina Infinium MethylationEPIC Beadchip using standard Illumina protocol	Arrays were imaged using BeadArray Reader using standard recommended Illumina scanner setting	201172550039_R08C01_Grn.idat	201172550039_R08C01_Red.idat	Sample 32	whole blood sample	GenomeStudio V2011.1	MatrixProcessed.txt contains ssNoob normalized Average Beta; the signals of common probes between 450k and EPIC were provided.	MethylatedSignal.txt contains Unmethylated and methylated signal intensities	GPL21145	Ke,,Xu	ke.xu@yale.edu	department of psychiatry	Yale University	300 George St.	New Haven	6511	USA	NONE
genomic DNA from 201172540041_R01C01	GSM2860673	Public on Nov 17 2017	Nov 17 2017	Nov 17 2017	genomic	1	201172540041_R01C01	Homo sapiens	age: 53	Sex: Male	race: White	hiv: 1	idu: 0	hcv_dx: 0	smoking: 0	artadherence: 1	wbc_new: 3.2	cd8t_850k: 0.4	cd4t_850k: 0.03	gran_850k: 0.34	nk_850k: 0.15	bcell_850k: 0.08	mono_850k: 0.04	log10vl: 2.01703333929878	tissue: whole blood	genomic DNA	DNAs were extracted from whole blood using the standard protocol.	Cy5 and Cy3	Standard Illumina Protocol	9606	bisulphite converted DNA was amplified, fragmented and hybridised to Illumina Infinium MethylationEPIC Beadchip using standard Illumina protocol	Arrays were imaged using BeadArray Reader using standard recommended Illumina scanner setting	201172540041_R01C01_Grn.idat	201172540041_R01C01_Red.idat	Sample 33	whole blood sample	GenomeStudio V2011.1	MatrixProcessed.txt contains ssNoob normalized Average Beta; the signals of common probes between 450k and EPIC were provided.	MethylatedSignal.txt contains Unmethylated and methylated signal intensities	GPL21145	Ke,,Xu	ke.xu@yale.edu	department of psychiatry	Yale University	300 George St.	New Haven	6511	USA	NONE
genomic DNA from 201172520058_R01C01	GSM2860674	Public on Nov 17 2017	Nov 17 2017	Nov 17 2017	genomic	1	201172520058_R01C01	Homo sapiens	age: 39	Sex: Male	race: Other	hiv: 1	idu: 1	hcv_dx: 1	smoking: 1	artadherence: 1	wbc_new: 6.2	cd8t_850k: 0.13	cd4t_850k: 0.23	gran_850k: 0.4	nk_850k: 0.02	bcell_850k: 0.17	mono_850k: 0.07	log10vl: 1.8750612633917	tissue: whole blood	genomic DNA	DNAs were extracted from whole blood using the standard protocol.	Cy5 and Cy3	Standard Illumina Protocol	9606	bisulphite converted DNA was amplified, fragmented and hybridised to Illumina Infinium MethylationEPIC Beadchip using standard Illumina protocol	Arrays were imaged using BeadArray Reader using standard recommended Illumina scanner setting	201172520058_R01C01_Grn.idat	201172520058_R01C01_Red.idat	Sample 34	whole blood sample	GenomeStudio V2011.1	MatrixProcessed.txt contains ssNoob normalized Average Beta; the signals of common probes between 450k and EPIC were provided.	MethylatedSignal.txt contains Unmethylated and methylated signal intensities	GPL21145	Ke,,Xu	ke.xu@yale.edu	department of psychiatry	Yale University	300 George St.	New Haven	6511	USA	NONE
genomic DNA from 201194000210_R01C01	GSM2860675	Public on Nov 17 2017	Nov 17 2017	Nov 17 2017	genomic	1	201194000210_R01C01	Homo sapiens	age: 51	Sex: Male	race: Other	hiv: 1	idu: 1	hcv_dx: 1	smoking: 1	artadherence: 1	wbc_new: 6.1	cd8t_850k: 0.14	cd4t_850k: 0.09	gran_850k: 0.64	nk_850k: 0.01	bcell_850k: 0.06	mono_850k: 0.09	log10vl: 1.69897000433602	tissue: whole blood	genomic DNA	DNAs were extracted from whole blood using the standard protocol.	Cy5 and Cy3	Standard Illumina Protocol	9606	bisulphite converted DNA was amplified, fragmented and hybridised to Illumina Infinium MethylationEPIC Beadchip using standard Illumina protocol	Arrays were imaged using BeadArray Reader using standard recommended Illumina scanner setting	201194000210_R01C01_Grn.idat	201194000210_R01C01_Red.idat	Sample 35	whole blood sample	GenomeStudio V2011.1	MatrixProcessed.txt contains ssNoob normalized Average Beta; the signals of common probes between 450k and EPIC were provided.	MethylatedSignal.txt contains Unmethylated and methylated signal intensities	GPL21145	Ke,,Xu	ke.xu@yale.edu	department of psychiatry	Yale University	300 George St.	New Haven	6511	USA	NONE
genomic DNA from 201172550005_R01C01	GSM2860676	Public on Nov 17 2017	Nov 17 2017	Nov 17 2017	genomic	1	201172550005_R01C01	Homo sapiens	age: 38	Sex: Male	race: White	hiv: 1	idu: 0	hcv_dx: 0	smoking: 0	artadherence: 0	wbc_new: 4	cd8t_850k: 0.34	cd4t_850k: 0	gran_850k: 0.4	nk_850k: 0.14	bcell_850k: 0.08	mono_850k: 0.08	log10vl: 4.58854060596773	tissue: whole blood	genomic DNA	DNAs were extracted from whole blood using the standard protocol.	Cy5 and Cy3	Standard Illumina Protocol	9606	bisulphite converted DNA was amplified, fragmented and hybridised to Illumina Infinium MethylationEPIC Beadchip using standard Illumina protocol	Arrays were imaged using BeadArray Reader using standard recommended Illumina scanner setting	201172550005_R01C01_Grn.idat	201172550005_R01C01_Red.idat	Sample 36	whole blood sample	GenomeStudio V2011.1	MatrixProcessed.txt contains ssNoob normalized Average Beta; the signals of common probes between 450k and EPIC were provided.	MethylatedSignal.txt contains Unmethylated and methylated signal intensities	GPL21145	Ke,,Xu	ke.xu@yale.edu	department of psychiatry	Yale University	300 George St.	New Haven	6511	USA	NONE
genomic DNA from 201172520050_R02C01	GSM2860677	Public on Nov 17 2017	Nov 17 2017	Nov 17 2017	genomic	1	201172520050_R02C01	Homo sapiens	age: 27	Sex: Male	race: White	hiv: 1	idu: 0	hcv_dx: 0	smoking: 0	artadherence: 1	wbc_new: 3	cd8t_850k: 0.31	cd4t_850k: 0.13	gran_850k: 0.39	nk_850k: 0.02	bcell_850k: 0.11	mono_850k: 0.08	log10vl: 1.69897000433602	tissue: whole blood	genomic DNA	DNAs were extracted from whole blood using the standard protocol.	Cy5 and Cy3	Standard Illumina Protocol	9606	bisulphite converted DNA was amplified, fragmented and hybridised to Illumina Infinium MethylationEPIC Beadchip using standard Illumina protocol	Arrays were imaged using BeadArray Reader using standard recommended Illumina scanner setting	201172520050_R02C01_Grn.idat	201172520050_R02C01_Red.idat	Sample 37	whole blood sample	GenomeStudio V2011.1	MatrixProcessed.txt contains ssNoob normalized Average Beta; the signals of common probes between 450k and EPIC were provided.	MethylatedSignal.txt contains Unmethylated and methylated signal intensities	GPL21145	Ke,,Xu	ke.xu@yale.edu	department of psychiatry	Yale University	300 George St.	New Haven	6511	USA	NONE
genomic DNA from 201172550055_R02C01	GSM2860678	Public on Nov 17 2017	Nov 17 2017	Nov 17 2017	genomic	1	201172550055_R02C01	Homo sapiens	age: 52	Sex: Male	race: White	hiv: 1	idu: 0	hcv_dx: 0	smoking: 0	artadherence: 0	wbc_new: 4.5	cd8t_850k: 0.24	cd4t_850k: 0.06	gran_850k: 0.38	nk_850k: 0.06	bcell_850k: 0.19	mono_850k: 0.12	log10vl: 3.4500950758716	tissue: whole blood	genomic DNA	DNAs were extracted from whole blood using the standard protocol.	Cy5 and Cy3	Standard Illumina Protocol	9606	bisulphite converted DNA was amplified, fragmented and hybridised to Illumina Infinium MethylationEPIC Beadchip using standard Illumina protocol	Arrays were imaged using BeadArray Reader using standard recommended Illumina scanner setting	201172550055_R02C01_Grn.idat	201172550055_R02C01_Red.idat	Sample 38	whole blood sample	GenomeStudio V2011.1	MatrixProcessed.txt contains ssNoob normalized Average Beta; the signals of common probes between 450k and EPIC were provided.	MethylatedSignal.txt contains Unmethylated and methylated signal intensities	GPL21145	Ke,,Xu	ke.xu@yale.edu	department of psychiatry	Yale University	300 George St.	New Haven	6511	USA	NONE
genomic DNA from 201194010088_R02C01	GSM2860679	Public on Nov 17 2017	Nov 17 2017	Nov 17 2017	genomic	1	201194010088_R02C01	Homo sapiens	age: 51	Sex: Male	race: Other	hiv: 1	idu: 1	hcv_dx: 1	smoking: 1	artadherence: 1	wbc_new: 6.2	cd8t_850k: 0.16	cd4t_850k: 0	gran_850k: 0.57	nk_850k: 0.09	bcell_850k: 0.08	mono_850k: 0.13	log10vl: 3.0386201619497	tissue: whole blood	genomic DNA	DNAs were extracted from whole blood using the standard protocol.	Cy5 and Cy3	Standard Illumina Protocol	9606	bisulphite converted DNA was amplified, fragmented and hybridised to Illumina Infinium MethylationEPIC Beadchip using standard Illumina protocol	Arrays were imaged using BeadArray Reader using standard recommended Illumina scanner setting	201194010088_R02C01_Grn.idat	201194010088_R02C01_Red.idat	Sample 39	whole blood sample	GenomeStudio V2011.1	MatrixProcessed.txt contains ssNoob normalized Average Beta; the signals of common probes between 450k and EPIC were provided.	MethylatedSignal.txt contains Unmethylated and methylated signal intensities	GPL21145	Ke,,Xu	ke.xu@yale.edu	department of psychiatry	Yale University	300 George St.	New Haven	6511	USA	NONE
genomic DNA from 201194000183_R02C01	GSM2860680	Public on Nov 17 2017	Nov 17 2017	Nov 17 2017	genomic	1	201194000183_R02C01	Homo sapiens	age: 47	Sex: Male	race: White	hiv: 1	idu: 0	hcv_dx: 0	smoking: 1	artadherence: 1	wbc_new: 4.3	cd8t_850k: 0.23	cd4t_850k: 0.04	gran_850k: 0.46	nk_850k: 0.1	bcell_850k: 0.13	mono_850k: 0.08	log10vl: 1.8750612633917	tissue: whole blood	genomic DNA	DNAs were extracted from whole blood using the standard protocol.	Cy5 and Cy3	Standard Illumina Protocol	9606	bisulphite converted DNA was amplified, fragmented and hybridised to Illumina Infinium MethylationEPIC Beadchip using standard Illumina protocol	Arrays were imaged using BeadArray Reader using standard recommended Illumina scanner setting	201194000183_R02C01_Grn.idat	201194000183_R02C01_Red.idat	Sample 40	whole blood sample	GenomeStudio V2011.1	MatrixProcessed.txt contains ssNoob normalized Average Beta; the signals of common probes between 450k and EPIC were provided.	MethylatedSignal.txt contains Unmethylated and methylated signal intensities	GPL21145	Ke,,Xu	ke.xu@yale.edu	department of psychiatry	Yale University	300 George St.	New Haven	6511	USA	NONE
genomic DNA from 201172220041_R02C01	GSM2860681	Public on Nov 17 2017	Nov 17 2017	Nov 17 2017	genomic	1	201172220041_R02C01	Homo sapiens	age: 31	Sex: Male	race: White	hiv: 1	idu: 0	hcv_dx: 0	smoking: 0	artadherence: 1	wbc_new: 4.4	cd8t_850k: 0.08	cd4t_850k: 0	gran_850k: 0.66	nk_850k: 0.1	bcell_850k: 0.1	mono_850k: 0.09	log10vl: 4.54378255702034	tissue: whole blood	genomic DNA	DNAs were extracted from whole blood using the standard protocol.	Cy5 and Cy3	Standard Illumina Protocol	9606	bisulphite converted DNA was amplified, fragmented and hybridised to Illumina Infinium MethylationEPIC Beadchip using standard Illumina protocol	Arrays were imaged using BeadArray Reader using standard recommended Illumina scanner setting	201172220041_R02C01_Grn.idat	201172220041_R02C01_Red.idat	Sample 41	whole blood sample	GenomeStudio V2011.1	MatrixProcessed.txt contains ssNoob normalized Average Beta; the signals of common probes between 450k and EPIC were provided.	MethylatedSignal.txt contains Unmethylated and methylated signal intensities	GPL21145	Ke,,Xu	ke.xu@yale.edu	department of psychiatry	Yale University	300 George St.	New Haven	6511	USA	NONE
genomic DNA from 201172220054_R03C01	GSM2860682	Public on Nov 17 2017	Nov 17 2017	Nov 17 2017	genomic	1	201172220054_R03C01	Homo sapiens	age: 48	Sex: Male	race: Black	hiv: 1	idu: 1	hcv_dx: 1	smoking: 1	artadherence: 1	wbc_new: 5.2	cd8t_850k: 0.17	cd4t_850k: 0.02	gran_850k: 0.56	nk_850k: 0.11	bcell_850k: 0.08	mono_850k: 0.11	log10vl: 1.8750612633917	tissue: whole blood	genomic DNA	DNAs were extracted from whole blood using the standard protocol.	Cy5 and Cy3	Standard Illumina Protocol	9606	bisulphite converted DNA was amplified, fragmented and hybridised to Illumina Infinium MethylationEPIC Beadchip using standard Illumina protocol	Arrays were imaged using BeadArray Reader using standard recommended Illumina scanner setting	201172220054_R03C01_Grn.idat	201172220054_R03C01_Red.idat	Sample 42	whole blood sample	GenomeStudio V2011.1	MatrixProcessed.txt contains ssNoob normalized Average Beta; the signals of common probes between 450k and EPIC were provided.	MethylatedSignal.txt contains Unmethylated and methylated signal intensities	GPL21145	Ke,,Xu	ke.xu@yale.edu	department of psychiatry	Yale University	300 George St.	New Haven	6511	USA	NONE
genomic DNA from 201194010088_R03C01	GSM2860683	Public on Nov 17 2017	Nov 17 2017	Nov 17 2017	genomic	1	201194010088_R03C01	Homo sapiens	age: 33	Sex: Male	race: White	hiv: 1	idu: 0	hcv_dx: 0	smoking: 0	artadherence: 1	wbc_new: 6	cd8t_850k: 0.22	cd4t_850k: 0.01	gran_850k: 0.51	nk_850k: 0.05	bcell_850k: 0.14	mono_850k: 0.12	log10vl: 1.99563519459755	tissue: whole blood	genomic DNA	DNAs were extracted from whole blood using the standard protocol.	Cy5 and Cy3	Standard Illumina Protocol	9606	bisulphite converted DNA was amplified, fragmented and hybridised to Illumina Infinium MethylationEPIC Beadchip using standard Illumina protocol	Arrays were imaged using BeadArray Reader using standard recommended Illumina scanner setting	201194010088_R03C01_Grn.idat	201194010088_R03C01_Red.idat	Sample 43	whole blood sample	GenomeStudio V2011.1	MatrixProcessed.txt contains ssNoob normalized Average Beta; the signals of common probes between 450k and EPIC were provided.	MethylatedSignal.txt contains Unmethylated and methylated signal intensities	GPL21145	Ke,,Xu	ke.xu@yale.edu	department of psychiatry	Yale University	300 George St.	New Haven	6511	USA	NONE
genomic DNA from 201172520050_R04C01	GSM2860684	Public on Nov 17 2017	Nov 17 2017	Nov 17 2017	genomic	1	201172520050_R04C01	Homo sapiens	age: 57	Sex: Male	race: Other	hiv: 1	idu: 1	hcv_dx: 1	smoking: 0	artadherence: 1	wbc_new: 5.4	cd8t_850k: 0.05	cd4t_850k: 0.08	gran_850k: 0.42	nk_850k: 0.04	bcell_850k: 0.25	mono_850k: 0.19	log10vl: 1.69897000433602	tissue: whole blood	genomic DNA	DNAs were extracted from whole blood using the standard protocol.	Cy5 and Cy3	Standard Illumina Protocol	9606	bisulphite converted DNA was amplified, fragmented and hybridised to Illumina Infinium MethylationEPIC Beadchip using standard Illumina protocol	Arrays were imaged using BeadArray Reader using standard recommended Illumina scanner setting	201172520050_R04C01_Grn.idat	201172520050_R04C01_Red.idat	Sample 44	whole blood sample	GenomeStudio V2011.1	MatrixProcessed.txt contains ssNoob normalized Average Beta; the signals of common probes between 450k and EPIC were provided.	MethylatedSignal.txt contains Unmethylated and methylated signal intensities	GPL21145	Ke,,Xu	ke.xu@yale.edu	department of psychiatry	Yale University	300 George St.	New Haven	6511	USA	NONE
genomic DNA from 201172220054_R04C01	GSM2860685	Public on Nov 17 2017	Nov 17 2017	Nov 17 2017	genomic	1	201172220054_R04C01	Homo sapiens	age: 48	Sex: Male	race: White	hiv: 1	idu: 0	hcv_dx: 0	smoking: 1	artadherence: 1	wbc_new: 4.2	cd8t_850k: 0.19	cd4t_850k: 0.07	gran_850k: 0.45	nk_850k: 0.14	bcell_850k: 0.11	mono_850k: 0.08	log10vl: 4.77670118398841	tissue: whole blood	genomic DNA	DNAs were extracted from whole blood using the standard protocol.	Cy5 and Cy3	Standard Illumina Protocol	9606	bisulphite converted DNA was amplified, fragmented and hybridised to Illumina Infinium MethylationEPIC Beadchip using standard Illumina protocol	Arrays were imaged using BeadArray Reader using standard recommended Illumina scanner setting	201172220054_R04C01_Grn.idat	201172220054_R04C01_Red.idat	Sample 45	whole blood sample	GenomeStudio V2011.1	MatrixProcessed.txt contains ssNoob normalized Average Beta; the signals of common probes between 450k and EPIC were provided.	MethylatedSignal.txt contains Unmethylated and methylated signal intensities	GPL21145	Ke,,Xu	ke.xu@yale.edu	department of psychiatry	Yale University	300 George St.	New Haven	6511	USA	NONE
genomic DNA from 201172520058_R04C01	GSM2860686	Public on Nov 17 2017	Nov 17 2017	Nov 17 2017	genomic	1	201172520058_R04C01	Homo sapiens	age: 43	Sex: Male	race: Other	hiv: 1	idu: 0	hcv_dx: 0	smoking: 0	artadherence: 1	wbc_new: 5.4	cd8t_850k: 0.21	cd4t_850k: 0.12	gran_850k: 0.49	nk_850k: 0.01	bcell_850k: 0.12	mono_850k: 0.08	log10vl: 1.69897000433602	tissue: whole blood	genomic DNA	DNAs were extracted from whole blood using the standard protocol.	Cy5 and Cy3	Standard Illumina Protocol	9606	bisulphite converted DNA was amplified, fragmented and hybridised to Illumina Infinium MethylationEPIC Beadchip using standard Illumina protocol	Arrays were imaged using BeadArray Reader using standard recommended Illumina scanner setting	201172520058_R04C01_Grn.idat	201172520058_R04C01_Red.idat	Sample 46	whole blood sample	GenomeStudio V2011.1	MatrixProcessed.txt contains ssNoob normalized Average Beta; the signals of common probes between 450k and EPIC were provided.	MethylatedSignal.txt contains Unmethylated and methylated signal intensities	GPL21145	Ke,,Xu	ke.xu@yale.edu	department of psychiatry	Yale University	300 George St.	New Haven	6511	USA	NONE
genomic DNA from 201194000183_R04C01	GSM2860687	Public on Nov 17 2017	Nov 17 2017	Nov 17 2017	genomic	1	201194000183_R04C01	Homo sapiens	age: 53	Sex: Male	race: White	hiv: 1	idu: 0	hcv_dx: 0	smoking: 0	artadherence: 1	wbc_new: 5	cd8t_850k: 0.2	cd4t_850k: 0.02	gran_850k: 0.38	nk_850k: 0.17	bcell_850k: 0.13	mono_850k: 0.12	log10vl: 1.69897000433602	tissue: whole blood	genomic DNA	DNAs were extracted from whole blood using the standard protocol.	Cy5 and Cy3	Standard Illumina Protocol	9606	bisulphite converted DNA was amplified, fragmented and hybridised to Illumina Infinium MethylationEPIC Beadchip using standard Illumina protocol	Arrays were imaged using BeadArray Reader using standard recommended Illumina scanner setting	201194000183_R04C01_Grn.idat	201194000183_R04C01_Red.idat	Sample 47	whole blood sample	GenomeStudio V2011.1	MatrixProcessed.txt contains ssNoob normalized Average Beta; the signals of common probes between 450k and EPIC were provided.	MethylatedSignal.txt contains Unmethylated and methylated signal intensities	GPL21145	Ke,,Xu	ke.xu@yale.edu	department of psychiatry	Yale University	300 George St.	New Haven	6511	USA	NONE
genomic DNA from 201194000210_R04C01	GSM2860688	Public on Nov 17 2017	Nov 17 2017	Nov 17 2017	genomic	1	201194000210_R04C01	Homo sapiens	age: 47	Sex: Male	race: Other	hiv: 1	idu: 1	hcv_dx: 1	smoking: 0	artadherence: 1	wbc_new: 6.3	cd8t_850k: 0.05	cd4t_850k: 0.1	gran_850k: 0.72	nk_850k: 0	bcell_850k: 0.09	mono_850k: 0.08	log10vl: 1.69897000433602	tissue: whole blood	genomic DNA	DNAs were extracted from whole blood using the standard protocol.	Cy5 and Cy3	Standard Illumina Protocol	9606	bisulphite converted DNA was amplified, fragmented and hybridised to Illumina Infinium MethylationEPIC Beadchip using standard Illumina protocol	Arrays were imaged using BeadArray Reader using standard recommended Illumina scanner setting	201194000210_R04C01_Grn.idat	201194000210_R04C01_Red.idat	Sample 48	whole blood sample	GenomeStudio V2011.1	MatrixProcessed.txt contains ssNoob normalized Average Beta; the signals of common probes between 450k and EPIC were provided.	MethylatedSignal.txt contains Unmethylated and methylated signal intensities	GPL21145	Ke,,Xu	ke.xu@yale.edu	department of psychiatry	Yale University	300 George St.	New Haven	6511	USA	NONE
genomic DNA from 201172220041_R04C01	GSM2860689	Public on Nov 17 2017	Nov 17 2017	Nov 17 2017	genomic	1	201172220041_R04C01	Homo sapiens	age: 35	Sex: Male	race: White	hiv: 1	idu: 0	hcv_dx: 0	smoking: 0	artadherence: 1	wbc_new: 5.4	cd8t_850k: 0.21	cd4t_850k: 0.09	gran_850k: 0.44	nk_850k: 0.1	bcell_850k: 0.13	mono_850k: 0.09	log10vl: 2.69372694892365	tissue: whole blood	genomic DNA	DNAs were extracted from whole blood using the standard protocol.	Cy5 and Cy3	Standard Illumina Protocol	9606	bisulphite converted DNA was amplified, fragmented and hybridised to Illumina Infinium MethylationEPIC Beadchip using standard Illumina protocol	Arrays were imaged using BeadArray Reader using standard recommended Illumina scanner setting	201172220041_R04C01_Grn.idat	201172220041_R04C01_Red.idat	Sample 49	whole blood sample	GenomeStudio V2011.1	MatrixProcessed.txt contains ssNoob normalized Average Beta; the signals of common probes between 450k and EPIC were provided.	MethylatedSignal.txt contains Unmethylated and methylated signal intensities	GPL21145	Ke,,Xu	ke.xu@yale.edu	department of psychiatry	Yale University	300 George St.	New Haven	6511	USA	NONE
genomic DNA from 201172520050_R05C01	GSM2860690	Public on Nov 17 2017	Nov 17 2017	Nov 17 2017	genomic	1	201172520050_R05C01	Homo sapiens	age: 50	Sex: Male	race: White	hiv: 1	idu: 0	hcv_dx: 0	smoking: 0	artadherence: 1	wbc_new: 3.7	cd8t_850k: 0.06	cd4t_850k: 0.1	gran_850k: 0.68	nk_850k: 0.04	bcell_850k: 0.08	mono_850k: 0.07	log10vl: 5.32837960343874	tissue: whole blood	genomic DNA	DNAs were extracted from whole blood using the standard protocol.	Cy5 and Cy3	Standard Illumina Protocol	9606	bisulphite converted DNA was amplified, fragmented and hybridised to Illumina Infinium MethylationEPIC Beadchip using standard Illumina protocol	Arrays were imaged using BeadArray Reader using standard recommended Illumina scanner setting	201172520050_R05C01_Grn.idat	201172520050_R05C01_Red.idat	Sample 50	whole blood sample	GenomeStudio V2011.1	MatrixProcessed.txt contains ssNoob normalized Average Beta; the signals of common probes between 450k and EPIC were provided.	MethylatedSignal.txt contains Unmethylated and methylated signal intensities	GPL21145	Ke,,Xu	ke.xu@yale.edu	department of psychiatry	Yale University	300 George St.	New Haven	6511	USA	NONE
genomic DNA from 201172540053_R05C01	GSM2860691	Public on Nov 17 2017	Nov 17 2017	Nov 17 2017	genomic	1	201172540053_R05C01	Homo sapiens	age: 36	Sex: Male	race: White	hiv: 1	idu: 0	hcv_dx: 0	smoking: 0	artadherence: 1	wbc_new: 3.2	cd8t_850k: 0	cd4t_850k: 0	gran_850k: 0.76	nk_850k: 0.06	bcell_850k: 0.05	mono_850k: 0.15	log10vl: 4.79640085828026	tissue: whole blood	genomic DNA	DNAs were extracted from whole blood using the standard protocol.	Cy5 and Cy3	Standard Illumina Protocol	9606	bisulphite converted DNA was amplified, fragmented and hybridised to Illumina Infinium MethylationEPIC Beadchip using standard Illumina protocol	Arrays were imaged using BeadArray Reader using standard recommended Illumina scanner setting	201172540053_R05C01_Grn.idat	201172540053_R05C01_Red.idat	Sample 51	whole blood sample	GenomeStudio V2011.1	MatrixProcessed.txt contains ssNoob normalized Average Beta; the signals of common probes between 450k and EPIC were provided.	MethylatedSignal.txt contains Unmethylated and methylated signal intensities	GPL21145	Ke,,Xu	ke.xu@yale.edu	department of psychiatry	Yale University	300 George St.	New Haven	6511	USA	NONE
genomic DNA from 201172220054_R05C01	GSM2860692	Public on Nov 17 2017	Nov 17 2017	Nov 17 2017	genomic	1	201172220054_R05C01	Homo sapiens	age: 46	Sex: Male	race: White	hiv: 1	idu: 0	hcv_dx: 0	smoking: 0	artadherence: 0	wbc_new: 4.2	cd8t_850k: 0.14	cd4t_850k: 0.05	gran_850k: 0.52	nk_850k: 0.05	bcell_850k: 0.15	mono_850k: 0.12	log10vl: 1.8750612633917	tissue: whole blood	genomic DNA	DNAs were extracted from whole blood using the standard protocol.	Cy5 and Cy3	Standard Illumina Protocol	9606	bisulphite converted DNA was amplified, fragmented and hybridised to Illumina Infinium MethylationEPIC Beadchip using standard Illumina protocol	Arrays were imaged using BeadArray Reader using standard recommended Illumina scanner setting	201172220054_R05C01_Grn.idat	201172220054_R05C01_Red.idat	Sample 52	whole blood sample	GenomeStudio V2011.1	MatrixProcessed.txt contains ssNoob normalized Average Beta; the signals of common probes between 450k and EPIC were provided.	MethylatedSignal.txt contains Unmethylated and methylated signal intensities	GPL21145	Ke,,Xu	ke.xu@yale.edu	department of psychiatry	Yale University	300 George St.	New Haven	6511	USA	NONE
genomic DNA from 201172520058_R05C01	GSM2860693	Public on Nov 17 2017	Nov 17 2017	Nov 17 2017	genomic	1	201172520058_R05C01	Homo sapiens	age: 42	Sex: Male	race: White	hiv: 1	idu: 0	hcv_dx: 0	smoking: NA	artadherence: 1	wbc_new: NA	cd8t_850k: 0.02	cd4t_850k: 0.03	gran_850k: 0.68	nk_850k: 0.04	bcell_850k: 0.04	mono_850k: 0.22	log10vl: 1.8750612633917	tissue: whole blood	genomic DNA	DNAs were extracted from whole blood using the standard protocol.	Cy5 and Cy3	Standard Illumina Protocol	9606	bisulphite converted DNA was amplified, fragmented and hybridised to Illumina Infinium MethylationEPIC Beadchip using standard Illumina protocol	Arrays were imaged using BeadArray Reader using standard recommended Illumina scanner setting	201172520058_R05C01_Grn.idat	201172520058_R05C01_Red.idat	Sample 53	whole blood sample	GenomeStudio V2011.1	MatrixProcessed.txt contains ssNoob normalized Average Beta; the signals of common probes between 450k and EPIC were provided.	MethylatedSignal.txt contains Unmethylated and methylated signal intensities	GPL21145	Ke,,Xu	ke.xu@yale.edu	department of psychiatry	Yale University	300 George St.	New Haven	6511	USA	NONE
genomic DNA from 201194010088_R05C01	GSM2860694	Public on Nov 17 2017	Nov 17 2017	Nov 17 2017	genomic	1	201194010088_R05C01	Homo sapiens	age: 55	Sex: Male	race: Other	hiv: 1	idu: 1	hcv_dx: 1	smoking: 0	artadherence: 1	wbc_new: 5.6	cd8t_850k: 0.06	cd4t_850k: 0.04	gran_850k: 0.65	nk_850k: 0.11	bcell_850k: 0.12	mono_850k: 0.07	log10vl: 1.69897000433602	tissue: whole blood	genomic DNA	DNAs were extracted from whole blood using the standard protocol.	Cy5 and Cy3	Standard Illumina Protocol	9606	bisulphite converted DNA was amplified, fragmented and hybridised to Illumina Infinium MethylationEPIC Beadchip using standard Illumina protocol	Arrays were imaged using BeadArray Reader using standard recommended Illumina scanner setting	201194010088_R05C01_Grn.idat	201194010088_R05C01_Red.idat	Sample 54	whole blood sample	GenomeStudio V2011.1	MatrixProcessed.txt contains ssNoob normalized Average Beta; the signals of common probes between 450k and EPIC were provided.	MethylatedSignal.txt contains Unmethylated and methylated signal intensities	GPL21145	Ke,,Xu	ke.xu@yale.edu	department of psychiatry	Yale University	300 George St.	New Haven	6511	USA	NONE
genomic DNA from 201194000210_R05C01	GSM2860695	Public on Nov 17 2017	Nov 17 2017	Nov 17 2017	genomic	1	201194000210_R05C01	Homo sapiens	age: 41	Sex: Male	race: White	hiv: 1	idu: 0	hcv_dx: 0	smoking: 0	artadherence: 0	wbc_new: 4.6	cd8t_850k: 0.19	cd4t_850k: 0.14	gran_850k: 0.48	nk_850k: 0.04	bcell_850k: 0.12	mono_850k: 0.07	log10vl: 3.91881639036038	tissue: whole blood	genomic DNA	DNAs were extracted from whole blood using the standard protocol.	Cy5 and Cy3	Standard Illumina Protocol	9606	bisulphite converted DNA was amplified, fragmented and hybridised to Illumina Infinium MethylationEPIC Beadchip using standard Illumina protocol	Arrays were imaged using BeadArray Reader using standard recommended Illumina scanner setting	201194000210_R05C01_Grn.idat	201194000210_R05C01_Red.idat	Sample 55	whole blood sample	GenomeStudio V2011.1	MatrixProcessed.txt contains ssNoob normalized Average Beta; the signals of common probes between 450k and EPIC were provided.	MethylatedSignal.txt contains Unmethylated and methylated signal intensities	GPL21145	Ke,,Xu	ke.xu@yale.edu	department of psychiatry	Yale University	300 George St.	New Haven	6511	USA	NONE
genomic DNA from 201172520049_R06C01	GSM2860696	Public on Nov 17 2017	Nov 17 2017	Nov 17 2017	genomic	1	201172520049_R06C01	Homo sapiens	age: 56	Sex: Male	race: White	hiv: 1	idu: 0	hcv_dx: 0	smoking: 0	artadherence: 1	wbc_new: 7.1	cd8t_850k: 0.13	cd4t_850k: 0.1	gran_850k: 0.38	nk_850k: 0.09	bcell_850k: 0.3	mono_850k: 0.03	log10vl: 1.69897000433602	tissue: whole blood	genomic DNA	DNAs were extracted from whole blood using the standard protocol.	Cy5 and Cy3	Standard Illumina Protocol	9606	bisulphite converted DNA was amplified, fragmented and hybridised to Illumina Infinium MethylationEPIC Beadchip using standard Illumina protocol	Arrays were imaged using BeadArray Reader using standard recommended Illumina scanner setting	201172520049_R06C01_Grn.idat	201172520049_R06C01_Red.idat	Sample 56	whole blood sample	GenomeStudio V2011.1	MatrixProcessed.txt contains ssNoob normalized Average Beta; the signals of common probes between 450k and EPIC were provided.	MethylatedSignal.txt contains Unmethylated and methylated signal intensities	GPL21145	Ke,,Xu	ke.xu@yale.edu	department of psychiatry	Yale University	300 George St.	New Haven	6511	USA	NONE
genomic DNA from 201172540053_R06C01	GSM2860697	Public on Nov 17 2017	Nov 17 2017	Nov 17 2017	genomic	1	201172540053_R06C01	Homo sapiens	age: 48	Sex: Male	race: Other	hiv: 1	idu: 0	hcv_dx: 0	smoking: 1	artadherence: 1	wbc_new: 5.2	cd8t_850k: 0.2	cd4t_850k: 0.09	gran_850k: 0.41	nk_850k: 0.11	bcell_850k: 0.14	mono_850k: 0.09	log10vl: 1.8750612633917	tissue: whole blood	genomic DNA	DNAs were extracted from whole blood using the standard protocol.	Cy5 and Cy3	Standard Illumina Protocol	9606	bisulphite converted DNA was amplified, fragmented and hybridised to Illumina Infinium MethylationEPIC Beadchip using standard Illumina protocol	Arrays were imaged using BeadArray Reader using standard recommended Illumina scanner setting	201172540053_R06C01_Grn.idat	201172540053_R06C01_Red.idat	Sample 57	whole blood sample	GenomeStudio V2011.1	MatrixProcessed.txt contains ssNoob normalized Average Beta; the signals of common probes between 450k and EPIC were provided.	MethylatedSignal.txt contains Unmethylated and methylated signal intensities	GPL21145	Ke,,Xu	ke.xu@yale.edu	department of psychiatry	Yale University	300 George St.	New Haven	6511	USA	NONE
genomic DNA from 201172220054_R06C01	GSM2860698	Public on Nov 17 2017	Nov 17 2017	Nov 17 2017	genomic	1	201172220054_R06C01	Homo sapiens	age: 47	Sex: Male	race: White	hiv: 1	idu: 0	hcv_dx: 0	smoking: 0	artadherence: 1	wbc_new: 5.9	cd8t_850k: 0.14	cd4t_850k: 0.22	gran_850k: 0.42	nk_850k: 0.04	bcell_850k: 0.12	mono_850k: 0.08	log10vl: 1.7160033436348	tissue: whole blood	genomic DNA	DNAs were extracted from whole blood using the standard protocol.	Cy5 and Cy3	Standard Illumina Protocol	9606	bisulphite converted DNA was amplified, fragmented and hybridised to Illumina Infinium MethylationEPIC Beadchip using standard Illumina protocol	Arrays were imaged using BeadArray Reader using standard recommended Illumina scanner setting	201172220054_R06C01_Grn.idat	201172220054_R06C01_Red.idat	Sample 58	whole blood sample	GenomeStudio V2011.1	MatrixProcessed.txt contains ssNoob normalized Average Beta; the signals of common probes between 450k and EPIC were provided.	MethylatedSignal.txt contains Unmethylated and methylated signal intensities	GPL21145	Ke,,Xu	ke.xu@yale.edu	department of psychiatry	Yale University	300 George St.	New Haven	6511	USA	NONE
genomic DNA from 201172550055_R06C01	GSM2860699	Public on Nov 17 2017	Nov 17 2017	Nov 17 2017	genomic	1	201172550055_R06C01	Homo sapiens	age: 46	Sex: Male	race: White	hiv: 1	idu: 0	hcv_dx: 0	smoking: 1	artadherence: 0	wbc_new: 2.7	cd8t_850k: 0.14	cd4t_850k: 0.07	gran_850k: 0.52	nk_850k: 0.1	bcell_850k: 0.09	mono_850k: 0.12	log10vl: 4.70604320636978	tissue: whole blood	genomic DNA	DNAs were extracted from whole blood using the standard protocol.	Cy5 and Cy3	Standard Illumina Protocol	9606	bisulphite converted DNA was amplified, fragmented and hybridised to Illumina Infinium MethylationEPIC Beadchip using standard Illumina protocol	Arrays were imaged using BeadArray Reader using standard recommended Illumina scanner setting	201172550055_R06C01_Grn.idat	201172550055_R06C01_Red.idat	Sample 59	whole blood sample	GenomeStudio V2011.1	MatrixProcessed.txt contains ssNoob normalized Average Beta; the signals of common probes between 450k and EPIC were provided.	MethylatedSignal.txt contains Unmethylated and methylated signal intensities	GPL21145	Ke,,Xu	ke.xu@yale.edu	department of psychiatry	Yale University	300 George St.	New Haven	6511	USA	NONE
genomic DNA from 201194010088_R06C01	GSM2860700	Public on Nov 17 2017	Nov 17 2017	Nov 17 2017	genomic	1	201194010088_R06C01	Homo sapiens	age: 49	Sex: Male	race: White	hiv: 1	idu: 0	hcv_dx: 0	smoking: 1	artadherence: 1	wbc_new: 2.4	cd8t_850k: 0.17	cd4t_850k: 0.05	gran_850k: 0.55	nk_850k: 0.06	bcell_850k: 0.05	mono_850k: 0.16	log10vl: 4.86563097003454	tissue: whole blood	genomic DNA	DNAs were extracted from whole blood using the standard protocol.	Cy5 and Cy3	Standard Illumina Protocol	9606	bisulphite converted DNA was amplified, fragmented and hybridised to Illumina Infinium MethylationEPIC Beadchip using standard Illumina protocol	Arrays were imaged using BeadArray Reader using standard recommended Illumina scanner setting	201194010088_R06C01_Grn.idat	201194010088_R06C01_Red.idat	Sample 60	whole blood sample	GenomeStudio V2011.1	MatrixProcessed.txt contains ssNoob normalized Average Beta; the signals of common probes between 450k and EPIC were provided.	MethylatedSignal.txt contains Unmethylated and methylated signal intensities	GPL21145	Ke,,Xu	ke.xu@yale.edu	department of psychiatry	Yale University	300 George St.	New Haven	6511	USA	NONE
genomic DNA from 201172550005_R06C01	GSM2860701	Public on Nov 17 2017	Nov 17 2017	Nov 17 2017	genomic	1	201172550005_R06C01	Homo sapiens	age: 35	Sex: Male	race: White	hiv: 1	idu: 0	hcv_dx: 0	smoking: 0	artadherence: 1	wbc_new: 5.4	cd8t_850k: 0.07	cd4t_850k: 0	gran_850k: 0.69	nk_850k: 0.14	bcell_850k: 0.05	mono_850k: 0.08	log10vl: 1.7481880270062	tissue: whole blood	genomic DNA	DNAs were extracted from whole blood using the standard protocol.	Cy5 and Cy3	Standard Illumina Protocol	9606	bisulphite converted DNA was amplified, fragmented and hybridised to Illumina Infinium MethylationEPIC Beadchip using standard Illumina protocol	Arrays were imaged using BeadArray Reader using standard recommended Illumina scanner setting	201172550005_R06C01_Grn.idat	201172550005_R06C01_Red.idat	Sample 61	whole blood sample	GenomeStudio V2011.1	MatrixProcessed.txt contains ssNoob normalized Average Beta; the signals of common probes between 450k and EPIC were provided.	MethylatedSignal.txt contains Unmethylated and methylated signal intensities	GPL21145	Ke,,Xu	ke.xu@yale.edu	department of psychiatry	Yale University	300 George St.	New Haven	6511	USA	NONE
genomic DNA from 201172540041_R07C01	GSM2860702	Public on Nov 17 2017	Nov 17 2017	Nov 17 2017	genomic	1	201172540041_R07C01	Homo sapiens	age: 47	Sex: Male	race: White	hiv: 1	idu: 0	hcv_dx: 0	smoking: 0	artadherence: 1	wbc_new: 2.9	cd8t_850k: 0.16	cd4t_850k: 0.17	gran_850k: 0.52	nk_850k: 0	bcell_850k: 0.1	mono_850k: 0.09	log10vl: 1.69897000433602	tissue: whole blood	genomic DNA	DNAs were extracted from whole blood using the standard protocol.	Cy5 and Cy3	Standard Illumina Protocol	9606	bisulphite converted DNA was amplified, fragmented and hybridised to Illumina Infinium MethylationEPIC Beadchip using standard Illumina protocol	Arrays were imaged using BeadArray Reader using standard recommended Illumina scanner setting	201172540041_R07C01_Grn.idat	201172540041_R07C01_Red.idat	Sample 62	whole blood sample	GenomeStudio V2011.1	MatrixProcessed.txt contains ssNoob normalized Average Beta; the signals of common probes between 450k and EPIC were provided.	MethylatedSignal.txt contains Unmethylated and methylated signal intensities	GPL21145	Ke,,Xu	ke.xu@yale.edu	department of psychiatry	Yale University	300 George St.	New Haven	6511	USA	NONE
genomic DNA from 201172520049_R07C01	GSM2860703	Public on Nov 17 2017	Nov 17 2017	Nov 17 2017	genomic	1	201172520049_R07C01	Homo sapiens	age: 40	Sex: Male	race: White	hiv: 1	idu: 0	hcv_dx: 0	smoking: 0	artadherence: 1	wbc_new: 3.5	cd8t_850k: 0.3	cd4t_850k: 0.03	gran_850k: 0.45	nk_850k: 0.07	bcell_850k: 0.09	mono_850k: 0.08	log10vl: 2.53019969820308	tissue: whole blood	genomic DNA	DNAs were extracted from whole blood using the standard protocol.	Cy5 and Cy3	Standard Illumina Protocol	9606	bisulphite converted DNA was amplified, fragmented and hybridised to Illumina Infinium MethylationEPIC Beadchip using standard Illumina protocol	Arrays were imaged using BeadArray Reader using standard recommended Illumina scanner setting	201172520049_R07C01_Grn.idat	201172520049_R07C01_Red.idat	Sample 63	whole blood sample	GenomeStudio V2011.1	MatrixProcessed.txt contains ssNoob normalized Average Beta; the signals of common probes between 450k and EPIC were provided.	MethylatedSignal.txt contains Unmethylated and methylated signal intensities	GPL21145	Ke,,Xu	ke.xu@yale.edu	department of psychiatry	Yale University	300 George St.	New Haven	6511	USA	NONE
genomic DNA from 201172520050_R07C01	GSM2860704	Public on Nov 17 2017	Nov 17 2017	Nov 17 2017	genomic	1	201172520050_R07C01	Homo sapiens	age: 53	Sex: Male	race: White	hiv: 1	idu: 1	hcv_dx: 1	smoking: 1	artadherence: 1	wbc_new: 10.4	cd8t_850k: 0.15	cd4t_850k: 0.08	gran_850k: 0.58	nk_850k: 0.04	bcell_850k: 0.09	mono_850k: 0.08	log10vl: 1.69897000433602	tissue: whole blood	genomic DNA	DNAs were extracted from whole blood using the standard protocol.	Cy5 and Cy3	Standard Illumina Protocol	9606	bisulphite converted DNA was amplified, fragmented and hybridised to Illumina Infinium MethylationEPIC Beadchip using standard Illumina protocol	Arrays were imaged using BeadArray Reader using standard recommended Illumina scanner setting	201172520050_R07C01_Grn.idat	201172520050_R07C01_Red.idat	Sample 64	whole blood sample	GenomeStudio V2011.1	MatrixProcessed.txt contains ssNoob normalized Average Beta; the signals of common probes between 450k and EPIC were provided.	MethylatedSignal.txt contains Unmethylated and methylated signal intensities	GPL21145	Ke,,Xu	ke.xu@yale.edu	department of psychiatry	Yale University	300 George St.	New Haven	6511	USA	NONE
genomic DNA from 201172520058_R07C01	GSM2860705	Public on Nov 17 2017	Nov 17 2017	Nov 17 2017	genomic	1	201172520058_R07C01	Homo sapiens	age: 51	Sex: Male	race: Other	hiv: 1	idu: 1	hcv_dx: 1	smoking: 0	artadherence: 1	wbc_new: 5.8	cd8t_850k: 0.11	cd4t_850k: 0.07	gran_850k: 0.68	nk_850k: 0	bcell_850k: 0.07	mono_850k: 0.09	log10vl: 2.43296929087441	tissue: whole blood	genomic DNA	DNAs were extracted from whole blood using the standard protocol.	Cy5 and Cy3	Standard Illumina Protocol	9606	bisulphite converted DNA was amplified, fragmented and hybridised to Illumina Infinium MethylationEPIC Beadchip using standard Illumina protocol	Arrays were imaged using BeadArray Reader using standard recommended Illumina scanner setting	201172520058_R07C01_Grn.idat	201172520058_R07C01_Red.idat	Sample 65	whole blood sample	GenomeStudio V2011.1	MatrixProcessed.txt contains ssNoob normalized Average Beta; the signals of common probes between 450k and EPIC were provided.	MethylatedSignal.txt contains Unmethylated and methylated signal intensities	GPL21145	Ke,,Xu	ke.xu@yale.edu	department of psychiatry	Yale University	300 George St.	New Haven	6511	USA	NONE
genomic DNA from 201172550005_R07C01	GSM2860706	Public on Nov 17 2017	Nov 17 2017	Nov 17 2017	genomic	1	201172550005_R07C01	Homo sapiens	age: 49	Sex: Male	race: White	hiv: 1	idu: 0	hcv_dx: 0	smoking: 1	artadherence: 0	wbc_new: 6	cd8t_850k: 0.24	cd4t_850k: 0.11	gran_850k: 0.4	nk_850k: 0.14	bcell_850k: 0.13	mono_850k: 0.07	log10vl: 2.75511226639507	tissue: whole blood	genomic DNA	DNAs were extracted from whole blood using the standard protocol.	Cy5 and Cy3	Standard Illumina Protocol	9606	bisulphite converted DNA was amplified, fragmented and hybridised to Illumina Infinium MethylationEPIC Beadchip using standard Illumina protocol	Arrays were imaged using BeadArray Reader using standard recommended Illumina scanner setting	201172550005_R07C01_Grn.idat	201172550005_R07C01_Red.idat	Sample 66	whole blood sample	GenomeStudio V2011.1	MatrixProcessed.txt contains ssNoob normalized Average Beta; the signals of common probes between 450k and EPIC were provided.	MethylatedSignal.txt contains Unmethylated and methylated signal intensities	GPL21145	Ke,,Xu	ke.xu@yale.edu	department of psychiatry	Yale University	300 George St.	New Haven	6511	USA	NONE
genomic DNA from 201172220041_R07C01	GSM2860707	Public on Nov 17 2017	Nov 17 2017	Nov 17 2017	genomic	1	201172220041_R07C01	Homo sapiens	age: 50	Sex: Male	race: White	hiv: 1	idu: 0	hcv_dx: 0	smoking: 0	artadherence: 1	wbc_new: 4.1	cd8t_850k: 0.11	cd4t_850k: 0.23	gran_850k: 0.44	nk_850k: 0.07	bcell_850k: 0.12	mono_850k: 0.07	log10vl: 1.8750612633917	tissue: whole blood	genomic DNA	DNAs were extracted from whole blood using the standard protocol.	Cy5 and Cy3	Standard Illumina Protocol	9606	bisulphite converted DNA was amplified, fragmented and hybridised to Illumina Infinium MethylationEPIC Beadchip using standard Illumina protocol	Arrays were imaged using BeadArray Reader using standard recommended Illumina scanner setting	201172220041_R07C01_Grn.idat	201172220041_R07C01_Red.idat	Sample 67	whole blood sample	GenomeStudio V2011.1	MatrixProcessed.txt contains ssNoob normalized Average Beta; the signals of common probes between 450k and EPIC were provided.	MethylatedSignal.txt contains Unmethylated and methylated signal intensities	GPL21145	Ke,,Xu	ke.xu@yale.edu	department of psychiatry	Yale University	300 George St.	New Haven	6511	USA	NONE
genomic DNA from 201172520049_R08C01	GSM2860708	Public on Nov 17 2017	Nov 17 2017	Nov 17 2017	genomic	1	201172520049_R08C01	Homo sapiens	age: 46	Sex: Male	race: White	hiv: 1	idu: 1	hcv_dx: 1	smoking: 1	artadherence: 1	wbc_new: 3.7	cd8t_850k: 0.22	cd4t_850k: 0.12	gran_850k: 0.48	nk_850k: 0.03	bcell_850k: 0.09	mono_850k: 0.09	log10vl: 4.33057609608773	tissue: whole blood	genomic DNA	DNAs were extracted from whole blood using the standard protocol.	Cy5 and Cy3	Standard Illumina Protocol	9606	bisulphite converted DNA was amplified, fragmented and hybridised to Illumina Infinium MethylationEPIC Beadchip using standard Illumina protocol	Arrays were imaged using BeadArray Reader using standard recommended Illumina scanner setting	201172520049_R08C01_Grn.idat	201172520049_R08C01_Red.idat	Sample 68	whole blood sample	GenomeStudio V2011.1	MatrixProcessed.txt contains ssNoob normalized Average Beta; the signals of common probes between 450k and EPIC were provided.	MethylatedSignal.txt contains Unmethylated and methylated signal intensities	GPL21145	Ke,,Xu	ke.xu@yale.edu	department of psychiatry	Yale University	300 George St.	New Haven	6511	USA	NONE
genomic DNA from 201172520050_R08C01	GSM2860709	Public on Nov 17 2017	Nov 17 2017	Nov 17 2017	genomic	1	201172520050_R08C01	Homo sapiens	age: 46	Sex: Male	race: White	hiv: 1	idu: 0	hcv_dx: 0	smoking: 1	artadherence: 1	wbc_new: 5.2	cd8t_850k: 0.11	cd4t_850k: 0.03	gran_850k: 0.67	nk_850k: 0.04	bcell_850k: 0.08	mono_850k: 0.11	log10vl: 2.8561244442423	tissue: whole blood	genomic DNA	DNAs were extracted from whole blood using the standard protocol.	Cy5 and Cy3	Standard Illumina Protocol	9606	bisulphite converted DNA was amplified, fragmented and hybridised to Illumina Infinium MethylationEPIC Beadchip using standard Illumina protocol	Arrays were imaged using BeadArray Reader using standard recommended Illumina scanner setting	201172520050_R08C01_Grn.idat	201172520050_R08C01_Red.idat	Sample 69	whole blood sample	GenomeStudio V2011.1	MatrixProcessed.txt contains ssNoob normalized Average Beta; the signals of common probes between 450k and EPIC were provided.	MethylatedSignal.txt contains Unmethylated and methylated signal intensities	GPL21145	Ke,,Xu	ke.xu@yale.edu	department of psychiatry	Yale University	300 George St.	New Haven	6511	USA	NONE
genomic DNA from 201172550055_R08C01	GSM2860710	Public on Nov 17 2017	Nov 17 2017	Nov 17 2017	genomic	1	201172550055_R08C01	Homo sapiens	age: 48	Sex: Male	race: White	hiv: 1	idu: 0	hcv_dx: 0	smoking: 0	artadherence: 1	wbc_new: 3.1	cd8t_850k: 0.12	cd4t_850k: 0.05	gran_850k: 0.55	nk_850k: 0.05	bcell_850k: 0.16	mono_850k: 0.1	log10vl: 5.8750612633917	tissue: whole blood	genomic DNA	DNAs were extracted from whole blood using the standard protocol.	Cy5 and Cy3	Standard Illumina Protocol	9606	bisulphite converted DNA was amplified, fragmented and hybridised to Illumina Infinium MethylationEPIC Beadchip using standard Illumina protocol	Arrays were imaged using BeadArray Reader using standard recommended Illumina scanner setting	201172550055_R08C01_Grn.idat	201172550055_R08C01_Red.idat	Sample 70	whole blood sample	GenomeStudio V2011.1	MatrixProcessed.txt contains ssNoob normalized Average Beta; the signals of common probes between 450k and EPIC were provided.	MethylatedSignal.txt contains Unmethylated and methylated signal intensities	GPL21145	Ke,,Xu	ke.xu@yale.edu	department of psychiatry	Yale University	300 George St.	New Haven	6511	USA	NONE
genomic DNA from 201194010088_R08C01	GSM2860711	Public on Nov 17 2017	Nov 17 2017	Nov 17 2017	genomic	1	201194010088_R08C01	Homo sapiens	age: 43	Sex: Male	race: White	hiv: 1	idu: 0	hcv_dx: 0	smoking: 0	artadherence: 1	wbc_new: 4.8	cd8t_850k: 0.15	cd4t_850k: 0.19	gran_850k: 0.41	nk_850k: 0.09	bcell_850k: 0.09	mono_850k: 0.09	log10vl: 1.69897000433602	tissue: whole blood	genomic DNA	DNAs were extracted from whole blood using the standard protocol.	Cy5 and Cy3	Standard Illumina Protocol	9606	bisulphite converted DNA was amplified, fragmented and hybridised to Illumina Infinium MethylationEPIC Beadchip using standard Illumina protocol	Arrays were imaged using BeadArray Reader using standard recommended Illumina scanner setting	201194010088_R08C01_Grn.idat	201194010088_R08C01_Red.idat	Sample 71	whole blood sample	GenomeStudio V2011.1	MatrixProcessed.txt contains ssNoob normalized Average Beta; the signals of common probes between 450k and EPIC were provided.	MethylatedSignal.txt contains Unmethylated and methylated signal intensities	GPL21145	Ke,,Xu	ke.xu@yale.edu	department of psychiatry	Yale University	300 George St.	New Haven	6511	USA	NONE
genomic DNA from 201194000183_R08C01	GSM2860712	Public on Nov 17 2017	Nov 17 2017	Nov 17 2017	genomic	1	201194000183_R08C01	Homo sapiens	age: 48	Sex: Male	race: Other	hiv: 1	idu: 0	hcv_dx: 0	smoking: 0	artadherence: 1	wbc_new: 5.4	cd8t_850k: 0.1	cd4t_850k: 0	gran_850k: 0.69	nk_850k: 0.05	bcell_850k: 0.09	mono_850k: 0.08	log10vl: 1.8750612633917	tissue: whole blood	genomic DNA	DNAs were extracted from whole blood using the standard protocol.	Cy5 and Cy3	Standard Illumina Protocol	9606	bisulphite converted DNA was amplified, fragmented and hybridised to Illumina Infinium MethylationEPIC Beadchip using standard Illumina protocol	Arrays were imaged using BeadArray Reader using standard recommended Illumina scanner setting	201194000183_R08C01_Grn.idat	201194000183_R08C01_Red.idat	Sample 72	whole blood sample	GenomeStudio V2011.1	MatrixProcessed.txt contains ssNoob normalized Average Beta; the signals of common probes between 450k and EPIC were provided.	MethylatedSignal.txt contains Unmethylated and methylated signal intensities	GPL21145	Ke,,Xu	ke.xu@yale.edu	department of psychiatry	Yale University	300 George St.	New Haven	6511	USA	NONE
genomic DNA from 201172550005_R08C01	GSM2860713	Public on Nov 17 2017	Nov 17 2017	Nov 17 2017	genomic	1	201172550005_R08C01	Homo sapiens	age: 47	Sex: Male	race: White	hiv: 1	idu: 0	hcv_dx: 0	smoking: 1	artadherence: 1	wbc_new: 5.2	cd8t_850k: 0.15	cd4t_850k: 0.05	gran_850k: 0.53	nk_850k: 0.07	bcell_850k: 0.16	mono_850k: 0.08	log10vl: 2.14612803567824	tissue: whole blood	genomic DNA	DNAs were extracted from whole blood using the standard protocol.	Cy5 and Cy3	Standard Illumina Protocol	9606	bisulphite converted DNA was amplified, fragmented and hybridised to Illumina Infinium MethylationEPIC Beadchip using standard Illumina protocol	Arrays were imaged using BeadArray Reader using standard recommended Illumina scanner setting	201172550005_R08C01_Grn.idat	201172550005_R08C01_Red.idat	Sample 73	whole blood sample	GenomeStudio V2011.1	MatrixProcessed.txt contains ssNoob normalized Average Beta; the signals of common probes between 450k and EPIC were provided.	MethylatedSignal.txt contains Unmethylated and methylated signal intensities	GPL21145	Ke,,Xu	ke.xu@yale.edu	department of psychiatry	Yale University	300 George St.	New Haven	6511	USA	NONE
genomic DNA from 201172220003_R01C01	GSM2860714	Public on Nov 17 2017	Nov 17 2017	Nov 17 2017	genomic	1	201172220003_R01C01	Homo sapiens	age: 42	Sex: Male	race: White	hiv: 1	idu: 0	hcv_dx: 0	smoking: NA	artadherence: 1	wbc_new: NA	cd8t_850k: 0.13	cd4t_850k: 0	gran_850k: 0.4	nk_850k: 0.19	bcell_850k: 0.18	mono_850k: 0.15	log10vl: 5.01978073040365	tissue: whole blood	genomic DNA	DNAs were extracted from whole blood using the standard protocol.	Cy5 and Cy3	Standard Illumina Protocol	9606	bisulphite converted DNA was amplified, fragmented and hybridised to Illumina Infinium MethylationEPIC Beadchip using standard Illumina protocol	Arrays were imaged using BeadArray Reader using standard recommended Illumina scanner setting	201172220003_R01C01_Grn.idat	201172220003_R01C01_Red.idat	Sample 74	whole blood sample	GenomeStudio V2011.1	MatrixProcessed.txt contains ssNoob normalized Average Beta; the signals of common probes between 450k and EPIC were provided.	MethylatedSignal.txt contains Unmethylated and methylated signal intensities	GPL21145	Ke,,Xu	ke.xu@yale.edu	department of psychiatry	Yale University	300 George St.	New Haven	6511	USA	NONE
genomic DNA from 201172550016_R01C01	GSM2860715	Public on Nov 17 2017	Nov 17 2017	Nov 17 2017	genomic	1	201172550016_R01C01	Homo sapiens	age: 49	Sex: Male	race: White	hiv: 1	idu: 0	hcv_dx: 0	smoking: 1	artadherence: 0	wbc_new: 4.5	cd8t_850k: 0.32	cd4t_850k: 0	gran_850k: 0.43	nk_850k: 0.12	bcell_850k: 0.09	mono_850k: 0.09	log10vl: 4.24797326636181	tissue: whole blood	genomic DNA	DNAs were extracted from whole blood using the standard protocol.	Cy5 and Cy3	Standard Illumina Protocol	9606	bisulphite converted DNA was amplified, fragmented and hybridised to Illumina Infinium MethylationEPIC Beadchip using standard Illumina protocol	Arrays were imaged using BeadArray Reader using standard recommended Illumina scanner setting	201172550016_R01C01_Grn.idat	201172550016_R01C01_Red.idat	Sample 75	whole blood sample	GenomeStudio V2011.1	MatrixProcessed.txt contains ssNoob normalized Average Beta; the signals of common probes between 450k and EPIC were provided.	MethylatedSignal.txt contains Unmethylated and methylated signal intensities	GPL21145	Ke,,Xu	ke.xu@yale.edu	department of psychiatry	Yale University	300 George St.	New Haven	6511	USA	NONE
genomic DNA from 201172220001_R02C01	GSM2860716	Public on Nov 17 2017	Nov 17 2017	Nov 17 2017	genomic	1	201172220001_R02C01	Homo sapiens	age: 41	Sex: Male	race: White	hiv: 1	idu: 0	hcv_dx: 0	smoking: 0	artadherence: 1	wbc_new: 3.4	cd8t_850k: 0.28	cd4t_850k: 0.13	gran_850k: 0.31	nk_850k: 0.11	bcell_850k: 0.19	mono_850k: 0.03	log10vl: 3.11793383503964	tissue: whole blood	genomic DNA	DNAs were extracted from whole blood using the standard protocol.	Cy5 and Cy3	Standard Illumina Protocol	9606	bisulphite converted DNA was amplified, fragmented and hybridised to Illumina Infinium MethylationEPIC Beadchip using standard Illumina protocol	Arrays were imaged using BeadArray Reader using standard recommended Illumina scanner setting	201172220001_R02C01_Grn.idat	201172220001_R02C01_Red.idat	Sample 76	whole blood sample	GenomeStudio V2011.1	MatrixProcessed.txt contains ssNoob normalized Average Beta; the signals of common probes between 450k and EPIC were provided.	MethylatedSignal.txt contains Unmethylated and methylated signal intensities	GPL21145	Ke,,Xu	ke.xu@yale.edu	department of psychiatry	Yale University	300 George St.	New Haven	6511	USA	NONE
genomic DNA from 201172550016_R02C01	GSM2860717	Public on Nov 17 2017	Nov 17 2017	Nov 17 2017	genomic	1	201172550016_R02C01	Homo sapiens	age: 47	Sex: Male	race: White	hiv: 1	idu: 0	hcv_dx: 0	smoking: 0	artadherence: 1	wbc_new: 4.9	cd8t_850k: 0.29	cd4t_850k: 0.04	gran_850k: 0.4	nk_850k: 0.13	bcell_850k: 0.09	mono_850k: 0.08	log10vl: 3.35793484700045	tissue: whole blood	genomic DNA	DNAs were extracted from whole blood using the standard protocol.	Cy5 and Cy3	Standard Illumina Protocol	9606	bisulphite converted DNA was amplified, fragmented and hybridised to Illumina Infinium MethylationEPIC Beadchip using standard Illumina protocol	Arrays were imaged using BeadArray Reader using standard recommended Illumina scanner setting	201172550016_R02C01_Grn.idat	201172550016_R02C01_Red.idat	Sample 77	whole blood sample	GenomeStudio V2011.1	MatrixProcessed.txt contains ssNoob normalized Average Beta; the signals of common probes between 450k and EPIC were provided.	MethylatedSignal.txt contains Unmethylated and methylated signal intensities	GPL21145	Ke,,Xu	ke.xu@yale.edu	department of psychiatry	Yale University	300 George St.	New Haven	6511	USA	NONE
genomic DNA from 201172220024_R02C01	GSM2860718	Public on Nov 17 2017	Nov 17 2017	Nov 17 2017	genomic	1	201172220024_R02C01	Homo sapiens	age: 52	Sex: Male	race: White	hiv: 1	idu: 0	hcv_dx: 0	smoking: 1	artadherence: 1	wbc_new: 6.2	cd8t_850k: 0.21	cd4t_850k: 0.05	gran_850k: 0.46	nk_850k: 0.12	bcell_850k: 0.09	mono_850k: 0.14	log10vl: 3.47567118832443	tissue: whole blood	genomic DNA	DNAs were extracted from whole blood using the standard protocol.	Cy5 and Cy3	Standard Illumina Protocol	9606	bisulphite converted DNA was amplified, fragmented and hybridised to Illumina Infinium MethylationEPIC Beadchip using standard Illumina protocol	Arrays were imaged using BeadArray Reader using standard recommended Illumina scanner setting	201172220024_R02C01_Grn.idat	201172220024_R02C01_Red.idat	Sample 78	whole blood sample	GenomeStudio V2011.1	MatrixProcessed.txt contains ssNoob normalized Average Beta; the signals of common probes between 450k and EPIC were provided.	MethylatedSignal.txt contains Unmethylated and methylated signal intensities	GPL21145	Ke,,Xu	ke.xu@yale.edu	department of psychiatry	Yale University	300 George St.	New Haven	6511	USA	NONE
genomic DNA from 201172540034_R02C01	GSM2860719	Public on Nov 17 2017	Nov 17 2017	Nov 17 2017	genomic	1	201172540034_R02C01	Homo sapiens	age: 42	Sex: Male	race: White	hiv: 1	idu: 0	hcv_dx: 0	smoking: 1	artadherence: 1	wbc_new: 4.7	cd8t_850k: 0.17	cd4t_850k: 0.02	gran_850k: 0.56	nk_850k: 0.05	bcell_850k: 0.07	mono_850k: 0.16	log10vl: 1.8750612633917	tissue: whole blood	genomic DNA	DNAs were extracted from whole blood using the standard protocol.	Cy5 and Cy3	Standard Illumina Protocol	9606	bisulphite converted DNA was amplified, fragmented and hybridised to Illumina Infinium MethylationEPIC Beadchip using standard Illumina protocol	Arrays were imaged using BeadArray Reader using standard recommended Illumina scanner setting	201172540034_R02C01_Grn.idat	201172540034_R02C01_Red.idat	Sample 79	whole blood sample	GenomeStudio V2011.1	MatrixProcessed.txt contains ssNoob normalized Average Beta; the signals of common probes between 450k and EPIC were provided.	MethylatedSignal.txt contains Unmethylated and methylated signal intensities	GPL21145	Ke,,Xu	ke.xu@yale.edu	department of psychiatry	Yale University	300 George St.	New Haven	6511	USA	NONE
genomic DNA from 201172520035_R02C01	GSM2860720	Public on Nov 17 2017	Nov 17 2017	Nov 17 2017	genomic	1	201172520035_R02C01	Homo sapiens	age: 42	Sex: Male	race: White	hiv: 1	idu: 0	hcv_dx: 0	smoking: 1	artadherence: 1	wbc_new: 7.3	cd8t_850k: 0.22	cd4t_850k: 0.01	gran_850k: 0.52	nk_850k: 0.09	bcell_850k: 0.12	mono_850k: 0.08	log10vl: 4.41542411207654	tissue: whole blood	genomic DNA	DNAs were extracted from whole blood using the standard protocol.	Cy5 and Cy3	Standard Illumina Protocol	9606	bisulphite converted DNA was amplified, fragmented and hybridised to Illumina Infinium MethylationEPIC Beadchip using standard Illumina protocol	Arrays were imaged using BeadArray Reader using standard recommended Illumina scanner setting	201172520035_R02C01_Grn.idat	201172520035_R02C01_Red.idat	Sample 80	whole blood sample	GenomeStudio V2011.1	MatrixProcessed.txt contains ssNoob normalized Average Beta; the signals of common probes between 450k and EPIC were provided.	MethylatedSignal.txt contains Unmethylated and methylated signal intensities	GPL21145	Ke,,Xu	ke.xu@yale.edu	department of psychiatry	Yale University	300 George St.	New Haven	6511	USA	NONE
genomic DNA from 201172220001_R03C01	GSM2860721	Public on Nov 17 2017	Nov 17 2017	Nov 17 2017	genomic	1	201172220001_R03C01	Homo sapiens	age: 65	Sex: Male	race: White	hiv: 1	idu: 0	hcv_dx: 0	smoking: 0	artadherence: 0	wbc_new: 6.5	cd8t_850k: 0.11	cd4t_850k: 0.15	gran_850k: 0.61	nk_850k: 0.05	bcell_850k: 0.08	mono_850k: 0.07	log10vl: 1.92941892571429	tissue: whole blood	genomic DNA	DNAs were extracted from whole blood using the standard protocol.	Cy5 and Cy3	Standard Illumina Protocol	9606	bisulphite converted DNA was amplified, fragmented and hybridised to Illumina Infinium MethylationEPIC Beadchip using standard Illumina protocol	Arrays were imaged using BeadArray Reader using standard recommended Illumina scanner setting	201172220001_R03C01_Grn.idat	201172220001_R03C01_Red.idat	Sample 81	whole blood sample	GenomeStudio V2011.1	MatrixProcessed.txt contains ssNoob normalized Average Beta; the signals of common probes between 450k and EPIC were provided.	MethylatedSignal.txt contains Unmethylated and methylated signal intensities	GPL21145	Ke,,Xu	ke.xu@yale.edu	department of psychiatry	Yale University	300 George St.	New Haven	6511	USA	NONE
genomic DNA from 201172550022_R03C01	GSM2860722	Public on Nov 17 2017	Nov 17 2017	Nov 17 2017	genomic	1	201172550022_R03C01	Homo sapiens	age: 45	Sex: Male	race: White	hiv: 1	idu: 0	hcv_dx: 0	smoking: 1	artadherence: 1	wbc_new: 6	cd8t_850k: 0.18	cd4t_850k: 0.07	gran_850k: 0.46	nk_850k: 0.03	bcell_850k: 0.2	mono_850k: 0.11	log10vl: 1.69897000433602	tissue: whole blood	genomic DNA	DNAs were extracted from whole blood using the standard protocol.	Cy5 and Cy3	Standard Illumina Protocol	9606	bisulphite converted DNA was amplified, fragmented and hybridised to Illumina Infinium MethylationEPIC Beadchip using standard Illumina protocol	Arrays were imaged using BeadArray Reader using standard recommended Illumina scanner setting	201172550022_R03C01_Grn.idat	201172550022_R03C01_Red.idat	Sample 82	whole blood sample	GenomeStudio V2011.1	MatrixProcessed.txt contains ssNoob normalized Average Beta; the signals of common probes between 450k and EPIC were provided.	MethylatedSignal.txt contains Unmethylated and methylated signal intensities	GPL21145	Ke,,Xu	ke.xu@yale.edu	department of psychiatry	Yale University	300 George St.	New Haven	6511	USA	NONE
genomic DNA from 201172540032_R03C01	GSM2860723	Public on Nov 17 2017	Nov 17 2017	Nov 17 2017	genomic	1	201172540032_R03C01	Homo sapiens	age: 47	Sex: Male	race: Other	hiv: 1	idu: 1	hcv_dx: 1	smoking: 1	artadherence: 1	wbc_new: 4.9	cd8t_850k: 0.17	cd4t_850k: 0.04	gran_850k: 0.55	nk_850k: 0.04	bcell_850k: 0.12	mono_850k: 0.12	log10vl: 1.69897000433602	tissue: whole blood	genomic DNA	DNAs were extracted from whole blood using the standard protocol.	Cy5 and Cy3	Standard Illumina Protocol	9606	bisulphite converted DNA was amplified, fragmented and hybridised to Illumina Infinium MethylationEPIC Beadchip using standard Illumina protocol	Arrays were imaged using BeadArray Reader using standard recommended Illumina scanner setting	201172540032_R03C01_Grn.idat	201172540032_R03C01_Red.idat	Sample 83	whole blood sample	GenomeStudio V2011.1	MatrixProcessed.txt contains ssNoob normalized Average Beta; the signals of common probes between 450k and EPIC were provided.	MethylatedSignal.txt contains Unmethylated and methylated signal intensities	GPL21145	Ke,,Xu	ke.xu@yale.edu	department of psychiatry	Yale University	300 George St.	New Haven	6511	USA	NONE
genomic DNA from 201172520035_R03C01	GSM2860724	Public on Nov 17 2017	Nov 17 2017	Nov 17 2017	genomic	1	201172520035_R03C01	Homo sapiens	age: 36	Sex: Male	race: White	hiv: 1	idu: 0	hcv_dx: 0	smoking: 0	artadherence: 1	wbc_new: 7.3	cd8t_850k: 0.11	cd4t_850k: 0.04	gran_850k: 0.65	nk_850k: 0.07	bcell_850k: 0.05	mono_850k: 0.11	log10vl: 4.97589113640179	tissue: whole blood	genomic DNA	DNAs were extracted from whole blood using the standard protocol.	Cy5 and Cy3	Standard Illumina Protocol	9606	bisulphite converted DNA was amplified, fragmented and hybridised to Illumina Infinium MethylationEPIC Beadchip using standard Illumina protocol	Arrays were imaged using BeadArray Reader using standard recommended Illumina scanner setting	201172520035_R03C01_Grn.idat	201172520035_R03C01_Red.idat	Sample 84	whole blood sample	GenomeStudio V2011.1	MatrixProcessed.txt contains ssNoob normalized Average Beta; the signals of common probes between 450k and EPIC were provided.	MethylatedSignal.txt contains Unmethylated and methylated signal intensities	GPL21145	Ke,,Xu	ke.xu@yale.edu	department of psychiatry	Yale University	300 George St.	New Haven	6511	USA	NONE
genomic DNA from 201172220003_R04C01	GSM2860725	Public on Nov 17 2017	Nov 17 2017	Nov 17 2017	genomic	1	201172220003_R04C01	Homo sapiens	age: 52	Sex: Male	race: Black	hiv: 1	idu: 1	hcv_dx: 1	smoking: 0	artadherence: 1	wbc_new: 4.5	cd8t_850k: 0.17	cd4t_850k: 0.05	gran_850k: 0.38	nk_850k: 0.23	bcell_850k: 0.1	mono_850k: 0.12	log10vl: 1.69897000433602	tissue: whole blood	genomic DNA	DNAs were extracted from whole blood using the standard protocol.	Cy5 and Cy3	Standard Illumina Protocol	9606	bisulphite converted DNA was amplified, fragmented and hybridised to Illumina Infinium MethylationEPIC Beadchip using standard Illumina protocol	Arrays were imaged using BeadArray Reader using standard recommended Illumina scanner setting	201172220003_R04C01_Grn.idat	201172220003_R04C01_Red.idat	Sample 85	whole blood sample	GenomeStudio V2011.1	MatrixProcessed.txt contains ssNoob normalized Average Beta; the signals of common probes between 450k and EPIC were provided.	MethylatedSignal.txt contains Unmethylated and methylated signal intensities	GPL21145	Ke,,Xu	ke.xu@yale.edu	department of psychiatry	Yale University	300 George St.	New Haven	6511	USA	NONE
genomic DNA from 201172550016_R04C01	GSM2860726	Public on Nov 17 2017	Nov 17 2017	Nov 17 2017	genomic	1	201172550016_R04C01	Homo sapiens	age: 51	Sex: Male	race: White	hiv: 1	idu: 0	hcv_dx: 0	smoking: 1	artadherence: 0	wbc_new: 9.3	cd8t_850k: 0.2	cd4t_850k: 0.01	gran_850k: 0.48	nk_850k: 0.1	bcell_850k: 0.09	mono_850k: 0.18	log10vl: 4.24770328193417	tissue: whole blood	genomic DNA	DNAs were extracted from whole blood using the standard protocol.	Cy5 and Cy3	Standard Illumina Protocol	9606	bisulphite converted DNA was amplified, fragmented and hybridised to Illumina Infinium MethylationEPIC Beadchip using standard Illumina protocol	Arrays were imaged using BeadArray Reader using standard recommended Illumina scanner setting	201172550016_R04C01_Grn.idat	201172550016_R04C01_Red.idat	Sample 86	whole blood sample	GenomeStudio V2011.1	MatrixProcessed.txt contains ssNoob normalized Average Beta; the signals of common probes between 450k and EPIC were provided.	MethylatedSignal.txt contains Unmethylated and methylated signal intensities	GPL21145	Ke,,Xu	ke.xu@yale.edu	department of psychiatry	Yale University	300 George St.	New Haven	6511	USA	NONE
genomic DNA from 201172540034_R04C01	GSM2860727	Public on Nov 17 2017	Nov 17 2017	Nov 17 2017	genomic	1	201172540034_R04C01	Homo sapiens	age: 53	Sex: Male	race: White	hiv: 1	idu: 0	hcv_dx: 0	smoking: 0	artadherence: 1	wbc_new: 8.1	cd8t_850k: 0.19	cd4t_850k: 0.08	gran_850k: 0.62	nk_850k: 0.01	bcell_850k: 0.05	mono_850k: 0.07	log10vl: 1.8750612633917	tissue: whole blood	genomic DNA	DNAs were extracted from whole blood using the standard protocol.	Cy5 and Cy3	Standard Illumina Protocol	9606	bisulphite converted DNA was amplified, fragmented and hybridised to Illumina Infinium MethylationEPIC Beadchip using standard Illumina protocol	Arrays were imaged using BeadArray Reader using standard recommended Illumina scanner setting	201172540034_R04C01_Grn.idat	201172540034_R04C01_Red.idat	Sample 87	whole blood sample	GenomeStudio V2011.1	MatrixProcessed.txt contains ssNoob normalized Average Beta; the signals of common probes between 450k and EPIC were provided.	MethylatedSignal.txt contains Unmethylated and methylated signal intensities	GPL21145	Ke,,Xu	ke.xu@yale.edu	department of psychiatry	Yale University	300 George St.	New Haven	6511	USA	NONE
genomic DNA from 201172520035_R04C01	GSM2860728	Public on Nov 17 2017	Nov 17 2017	Nov 17 2017	genomic	1	201172520035_R04C01	Homo sapiens	age: 55	Sex: Male	race: White	hiv: 1	idu: 0	hcv_dx: 0	smoking: 1	artadherence: 0	wbc_new: 3.5	cd8t_850k: 0.16	cd4t_850k: 0.12	gran_850k: 0.57	nk_850k: 0.05	bcell_850k: 0.09	mono_850k: 0.05	log10vl: 1.69897000433602	tissue: whole blood	genomic DNA	DNAs were extracted from whole blood using the standard protocol.	Cy5 and Cy3	Standard Illumina Protocol	9606	bisulphite converted DNA was amplified, fragmented and hybridised to Illumina Infinium MethylationEPIC Beadchip using standard Illumina protocol	Arrays were imaged using BeadArray Reader using standard recommended Illumina scanner setting	201172520035_R04C01_Grn.idat	201172520035_R04C01_Red.idat	Sample 88	whole blood sample	GenomeStudio V2011.1	MatrixProcessed.txt contains ssNoob normalized Average Beta; the signals of common probes between 450k and EPIC were provided.	MethylatedSignal.txt contains Unmethylated and methylated signal intensities	GPL21145	Ke,,Xu	ke.xu@yale.edu	department of psychiatry	Yale University	300 George St.	New Haven	6511	USA	NONE
genomic DNA from 201172540046_R04C01	GSM2860729	Public on Nov 17 2017	Nov 17 2017	Nov 17 2017	genomic	1	201172540046_R04C01	Homo sapiens	age: 55	Sex: Male	race: White	hiv: 1	idu: 0	hcv_dx: 0	smoking: 0	artadherence: 1	wbc_new: 8.4	cd8t_850k: 0.12	cd4t_850k: 0.09	gran_850k: 0.56	nk_850k: 0.13	bcell_850k: 0.07	mono_850k: 0.06	log10vl: 1.69897000433602	tissue: whole blood	genomic DNA	DNAs were extracted from whole blood using the standard protocol.	Cy5 and Cy3	Standard Illumina Protocol	9606	bisulphite converted DNA was amplified, fragmented and hybridised to Illumina Infinium MethylationEPIC Beadchip using standard Illumina protocol	Arrays were imaged using BeadArray Reader using standard recommended Illumina scanner setting	201172540046_R04C01_Grn.idat	201172540046_R04C01_Red.idat	Sample 89	whole blood sample	GenomeStudio V2011.1	MatrixProcessed.txt contains ssNoob normalized Average Beta; the signals of common probes between 450k and EPIC were provided.	MethylatedSignal.txt contains Unmethylated and methylated signal intensities	GPL21145	Ke,,Xu	ke.xu@yale.edu	department of psychiatry	Yale University	300 George St.	New Haven	6511	USA	NONE
genomic DNA from 201172220001_R05C01	GSM2860730	Public on Nov 17 2017	Nov 17 2017	Nov 17 2017	genomic	1	201172220001_R05C01	Homo sapiens	age: 63	Sex: Male	race: White	hiv: 1	idu: 0	hcv_dx: 0	smoking: 0	artadherence: 1	wbc_new: 7.8	cd8t_850k: 0.12	cd4t_850k: 0.09	gran_850k: 0.55	nk_850k: 0.07	bcell_850k: 0.1	mono_850k: 0.11	log10vl: 1.69897000433602	tissue: whole blood	genomic DNA	DNAs were extracted from whole blood using the standard protocol.	Cy5 and Cy3	Standard Illumina Protocol	9606	bisulphite converted DNA was amplified, fragmented and hybridised to Illumina Infinium MethylationEPIC Beadchip using standard Illumina protocol	Arrays were imaged using BeadArray Reader using standard recommended Illumina scanner setting	201172220001_R05C01_Grn.idat	201172220001_R05C01_Red.idat	Sample 90	whole blood sample	GenomeStudio V2011.1	MatrixProcessed.txt contains ssNoob normalized Average Beta; the signals of common probes between 450k and EPIC were provided.	MethylatedSignal.txt contains Unmethylated and methylated signal intensities	GPL21145	Ke,,Xu	ke.xu@yale.edu	department of psychiatry	Yale University	300 George St.	New Haven	6511	USA	NONE
genomic DNA from 201172220003_R05C01	GSM2860731	Public on Nov 17 2017	Nov 17 2017	Nov 17 2017	genomic	1	201172220003_R05C01	Homo sapiens	age: 50	Sex: Male	race: Other	hiv: 1	idu: 1	hcv_dx: 1	smoking: 1	artadherence: 0	wbc_new: 3.1	cd8t_850k: 0.12	cd4t_850k: 0.04	gran_850k: 0.62	nk_850k: 0.03	bcell_850k: 0.1	mono_850k: 0.12	log10vl: 5.06445798922692	tissue: whole blood	genomic DNA	DNAs were extracted from whole blood using the standard protocol.	Cy5 and Cy3	Standard Illumina Protocol	9606	bisulphite converted DNA was amplified, fragmented and hybridised to Illumina Infinium MethylationEPIC Beadchip using standard Illumina protocol	Arrays were imaged using BeadArray Reader using standard recommended Illumina scanner setting	201172220003_R05C01_Grn.idat	201172220003_R05C01_Red.idat	Sample 91	whole blood sample	GenomeStudio V2011.1	MatrixProcessed.txt contains ssNoob normalized Average Beta; the signals of common probes between 450k and EPIC were provided.	MethylatedSignal.txt contains Unmethylated and methylated signal intensities	GPL21145	Ke,,Xu	ke.xu@yale.edu	department of psychiatry	Yale University	300 George St.	New Haven	6511	USA	NONE
genomic DNA from 201172220006_R05C01	GSM2860732	Public on Nov 17 2017	Nov 17 2017	Nov 17 2017	genomic	1	201172220006_R05C01	Homo sapiens	age: 34	Sex: Male	race: White	hiv: 1	idu: 0	hcv_dx: 0	smoking: 0	artadherence: 1	wbc_new: 6.6	cd8t_850k: 0.09	cd4t_850k: 0.07	gran_850k: 0.66	nk_850k: 0.06	bcell_850k: 0.11	mono_850k: 0.06	log10vl: 1.69897000433602	tissue: whole blood	genomic DNA	DNAs were extracted from whole blood using the standard protocol.	Cy5 and Cy3	Standard Illumina Protocol	9606	bisulphite converted DNA was amplified, fragmented and hybridised to Illumina Infinium MethylationEPIC Beadchip using standard Illumina protocol	Arrays were imaged using BeadArray Reader using standard recommended Illumina scanner setting	201172220006_R05C01_Grn.idat	201172220006_R05C01_Red.idat	Sample 92	whole blood sample	GenomeStudio V2011.1	MatrixProcessed.txt contains ssNoob normalized Average Beta; the signals of common probes between 450k and EPIC were provided.	MethylatedSignal.txt contains Unmethylated and methylated signal intensities	GPL21145	Ke,,Xu	ke.xu@yale.edu	department of psychiatry	Yale University	300 George St.	New Haven	6511	USA	NONE
genomic DNA from 201172550022_R05C01	GSM2860733	Public on Nov 17 2017	Nov 17 2017	Nov 17 2017	genomic	1	201172550022_R05C01	Homo sapiens	age: 49	Sex: Male	race: Other	hiv: 1	idu: 1	hcv_dx: 1	smoking: 1	artadherence: 1	wbc_new: 3.9	cd8t_850k: 0.09	cd4t_850k: 0.13	gran_850k: 0.59	nk_850k: 0.05	bcell_850k: 0.09	mono_850k: 0.09	log10vl: 2.70671778233676	tissue: whole blood	genomic DNA	DNAs were extracted from whole blood using the standard protocol.	Cy5 and Cy3	Standard Illumina Protocol	9606	bisulphite converted DNA was amplified, fragmented and hybridised to Illumina Infinium MethylationEPIC Beadchip using standard Illumina protocol	Arrays were imaged using BeadArray Reader using standard recommended Illumina scanner setting	201172550022_R05C01_Grn.idat	201172550022_R05C01_Red.idat	Sample 93	whole blood sample	GenomeStudio V2011.1	MatrixProcessed.txt contains ssNoob normalized Average Beta; the signals of common probes between 450k and EPIC were provided.	MethylatedSignal.txt contains Unmethylated and methylated signal intensities	GPL21145	Ke,,Xu	ke.xu@yale.edu	department of psychiatry	Yale University	300 George St.	New Haven	6511	USA	NONE
genomic DNA from 201172540032_R05C01	GSM2860734	Public on Nov 17 2017	Nov 17 2017	Nov 17 2017	genomic	1	201172540032_R05C01	Homo sapiens	age: 57	Sex: Male	race: White	hiv: 1	idu: 0	hcv_dx: 0	smoking: 0	artadherence: 1	wbc_new: 4.2	cd8t_850k: 0.09	cd4t_850k: 0.04	gran_850k: 0.73	nk_850k: 0.03	bcell_850k: 0.1	mono_850k: 0.05	log10vl: 1.8750612633917	tissue: whole blood	genomic DNA	DNAs were extracted from whole blood using the standard protocol.	Cy5 and Cy3	Standard Illumina Protocol	9606	bisulphite converted DNA was amplified, fragmented and hybridised to Illumina Infinium MethylationEPIC Beadchip using standard Illumina protocol	Arrays were imaged using BeadArray Reader using standard recommended Illumina scanner setting	201172540032_R05C01_Grn.idat	201172540032_R05C01_Red.idat	Sample 94	whole blood sample	GenomeStudio V2011.1	MatrixProcessed.txt contains ssNoob normalized Average Beta; the signals of common probes between 450k and EPIC were provided.	MethylatedSignal.txt contains Unmethylated and methylated signal intensities	GPL21145	Ke,,Xu	ke.xu@yale.edu	department of psychiatry	Yale University	300 George St.	New Haven	6511	USA	NONE
genomic DNA from 201172540034_R05C01	GSM2860735	Public on Nov 17 2017	Nov 17 2017	Nov 17 2017	genomic	1	201172540034_R05C01	Homo sapiens	age: 45	Sex: Male	race: White	hiv: 1	idu: 0	hcv_dx: 0	smoking: 1	artadherence: 1	wbc_new: 7.3	cd8t_850k: 0.1	cd4t_850k: 0.05	gran_850k: 0.68	nk_850k: 0.06	bcell_850k: 0.03	mono_850k: 0.11	log10vl: 2.22271647114758	tissue: whole blood	genomic DNA	DNAs were extracted from whole blood using the standard protocol.	Cy5 and Cy3	Standard Illumina Protocol	9606	bisulphite converted DNA was amplified, fragmented and hybridised to Illumina Infinium MethylationEPIC Beadchip using standard Illumina protocol	Arrays were imaged using BeadArray Reader using standard recommended Illumina scanner setting	201172540034_R05C01_Grn.idat	201172540034_R05C01_Red.idat	Sample 95	whole blood sample	GenomeStudio V2011.1	MatrixProcessed.txt contains ssNoob normalized Average Beta; the signals of common probes between 450k and EPIC were provided.	MethylatedSignal.txt contains Unmethylated and methylated signal intensities	GPL21145	Ke,,Xu	ke.xu@yale.edu	department of psychiatry	Yale University	300 George St.	New Haven	6511	USA	NONE
genomic DNA from 201172520035_R05C01	GSM2860736	Public on Nov 17 2017	Nov 17 2017	Nov 17 2017	genomic	1	201172520035_R05C01	Homo sapiens	age: 70	Sex: Male	race: White	hiv: 1	idu: 0	hcv_dx: 0	smoking: 0	artadherence: 0	wbc_new: 5.4	cd8t_850k: 0.11	cd4t_850k: 0.09	gran_850k: 0.38	nk_850k: 0.18	bcell_850k: 0.2	mono_850k: 0.09	log10vl: 4.11390994375404	tissue: whole blood	genomic DNA	DNAs were extracted from whole blood using the standard protocol.	Cy5 and Cy3	Standard Illumina Protocol	9606	bisulphite converted DNA was amplified, fragmented and hybridised to Illumina Infinium MethylationEPIC Beadchip using standard Illumina protocol	Arrays were imaged using BeadArray Reader using standard recommended Illumina scanner setting	201172520035_R05C01_Grn.idat	201172520035_R05C01_Red.idat	Sample 96	whole blood sample	GenomeStudio V2011.1	MatrixProcessed.txt contains ssNoob normalized Average Beta; the signals of common probes between 450k and EPIC were provided.	MethylatedSignal.txt contains Unmethylated and methylated signal intensities	GPL21145	Ke,,Xu	ke.xu@yale.edu	department of psychiatry	Yale University	300 George St.	New Haven	6511	USA	NONE
genomic DNA from 201172220037_R05C01	GSM2860737	Public on Nov 17 2017	Nov 17 2017	Nov 17 2017	genomic	1	201172220037_R05C01	Homo sapiens	age: 45	Sex: Male	race: Black	hiv: 1	idu: 0	hcv_dx: 0	smoking: 0	artadherence: 1	wbc_new: 5.3	cd8t_850k: 0.13	cd4t_850k: 0.11	gran_850k: 0.61	nk_850k: 0.03	bcell_850k: 0.08	mono_850k: 0.08	log10vl: 1.69897000433602	tissue: whole blood	genomic DNA	DNAs were extracted from whole blood using the standard protocol.	Cy5 and Cy3	Standard Illumina Protocol	9606	bisulphite converted DNA was amplified, fragmented and hybridised to Illumina Infinium MethylationEPIC Beadchip using standard Illumina protocol	Arrays were imaged using BeadArray Reader using standard recommended Illumina scanner setting	201172220037_R05C01_Grn.idat	201172220037_R05C01_Red.idat	Sample 97	whole blood sample	GenomeStudio V2011.1	MatrixProcessed.txt contains ssNoob normalized Average Beta; the signals of common probes between 450k and EPIC were provided.	MethylatedSignal.txt contains Unmethylated and methylated signal intensities	GPL21145	Ke,,Xu	ke.xu@yale.edu	department of psychiatry	Yale University	300 George St.	New Haven	6511	USA	NONE
genomic DNA from 201172540046_R05C01	GSM2860738	Public on Nov 17 2017	Nov 17 2017	Nov 17 2017	genomic	1	201172540046_R05C01	Homo sapiens	age: 65	Sex: Male	race: White	hiv: 1	idu: 0	hcv_dx: 0	smoking: 0	artadherence: 1	wbc_new: 10.2	cd8t_850k: 0.11	cd4t_850k: 0.03	gran_850k: 0.64	nk_850k: 0.08	bcell_850k: 0.05	mono_850k: 0.12	log10vl: 1.69897000433602	tissue: whole blood	genomic DNA	DNAs were extracted from whole blood using the standard protocol.	Cy5 and Cy3	Standard Illumina Protocol	9606	bisulphite converted DNA was amplified, fragmented and hybridised to Illumina Infinium MethylationEPIC Beadchip using standard Illumina protocol	Arrays were imaged using BeadArray Reader using standard recommended Illumina scanner setting	201172540046_R05C01_Grn.idat	201172540046_R05C01_Red.idat	Sample 98	whole blood sample	GenomeStudio V2011.1	MatrixProcessed.txt contains ssNoob normalized Average Beta; the signals of common probes between 450k and EPIC were provided.	MethylatedSignal.txt contains Unmethylated and methylated signal intensities	GPL21145	Ke,,Xu	ke.xu@yale.edu	department of psychiatry	Yale University	300 George St.	New Haven	6511	USA	NONE
genomic DNA from 201172220001_R06C01	GSM2860739	Public on Nov 17 2017	Nov 17 2017	Nov 17 2017	genomic	1	201172220001_R06C01	Homo sapiens	age: 41	Sex: Male	race: White	hiv: 1	idu: 0	hcv_dx: 0	smoking: 1	artadherence: 1	wbc_new: 6.9	cd8t_850k: 0.23	cd4t_850k: 0.03	gran_850k: 0.54	nk_850k: 0.04	bcell_850k: 0.13	mono_850k: 0.1	log10vl: 1.89762709129044	tissue: whole blood	genomic DNA	DNAs were extracted from whole blood using the standard protocol.	Cy5 and Cy3	Standard Illumina Protocol	9606	bisulphite converted DNA was amplified, fragmented and hybridised to Illumina Infinium MethylationEPIC Beadchip using standard Illumina protocol	Arrays were imaged using BeadArray Reader using standard recommended Illumina scanner setting	201172220001_R06C01_Grn.idat	201172220001_R06C01_Red.idat	Sample 99	whole blood sample	GenomeStudio V2011.1	MatrixProcessed.txt contains ssNoob normalized Average Beta; the signals of common probes between 450k and EPIC were provided.	MethylatedSignal.txt contains Unmethylated and methylated signal intensities	GPL21145	Ke,,Xu	ke.xu@yale.edu	department of psychiatry	Yale University	300 George St.	New Haven	6511	USA	NONE
genomic DNA from 201172220006_R06C01	GSM2860740	Public on Nov 17 2017	Nov 17 2017	Nov 17 2017	genomic	1	201172220006_R06C01	Homo sapiens	age: 53	Sex: Male	race: White	hiv: 1	idu: 0	hcv_dx: 0	smoking: 1	artadherence: 1	wbc_new: 4.6	cd8t_850k: 0.19	cd4t_850k: 0.12	gran_850k: 0.49	nk_850k: 0.04	bcell_850k: 0.11	mono_850k: 0.08	log10vl: 2.56466606425209	tissue: whole blood	genomic DNA	DNAs were extracted from whole blood using the standard protocol.	Cy5 and Cy3	Standard Illumina Protocol	9606	bisulphite converted DNA was amplified, fragmented and hybridised to Illumina Infinium MethylationEPIC Beadchip using standard Illumina protocol	Arrays were imaged using BeadArray Reader using standard recommended Illumina scanner setting	201172220006_R06C01_Grn.idat	201172220006_R06C01_Red.idat	Sample 100	whole blood sample	GenomeStudio V2011.1	MatrixProcessed.txt contains ssNoob normalized Average Beta; the signals of common probes between 450k and EPIC were provided.	MethylatedSignal.txt contains Unmethylated and methylated signal intensities	GPL21145	Ke,,Xu	ke.xu@yale.edu	department of psychiatry	Yale University	300 George St.	New Haven	6511	USA	NONE
genomic DNA from 201172550016_R06C01	GSM2860741	Public on Nov 17 2017	Nov 17 2017	Nov 17 2017	genomic	1	201172550016_R06C01	Homo sapiens	age: 68	Sex: Male	race: White	hiv: 1	idu: 0	hcv_dx: 0	smoking: 0	artadherence: 1	wbc_new: 5.1	cd8t_850k: 0.23	cd4t_850k: 0.02	gran_850k: 0.31	nk_850k: 0.22	bcell_850k: 0.17	mono_850k: 0.15	log10vl: 3.38774565960886	tissue: whole blood	genomic DNA	DNAs were extracted from whole blood using the standard protocol.	Cy5 and Cy3	Standard Illumina Protocol	9606	bisulphite converted DNA was amplified, fragmented and hybridised to Illumina Infinium MethylationEPIC Beadchip using standard Illumina protocol	Arrays were imaged using BeadArray Reader using standard recommended Illumina scanner setting	201172550016_R06C01_Grn.idat	201172550016_R06C01_Red.idat	Sample 101	whole blood sample	GenomeStudio V2011.1	MatrixProcessed.txt contains ssNoob normalized Average Beta; the signals of common probes between 450k and EPIC were provided.	MethylatedSignal.txt contains Unmethylated and methylated signal intensities	GPL21145	Ke,,Xu	ke.xu@yale.edu	department of psychiatry	Yale University	300 George St.	New Haven	6511	USA	NONE
genomic DNA from 201172550022_R06C01	GSM2860742	Public on Nov 17 2017	Nov 17 2017	Nov 17 2017	genomic	1	201172550022_R06C01	Homo sapiens	age: 30	Sex: Male	race: White	hiv: 1	idu: 0	hcv_dx: 0	smoking: 0	artadherence: 1	wbc_new: 3.9	cd8t_850k: 0.22	cd4t_850k: 0.1	gran_850k: 0.42	nk_850k: 0.06	bcell_850k: 0.15	mono_850k: 0.09	log10vl: 1.69897000433602	tissue: whole blood	genomic DNA	DNAs were extracted from whole blood using the standard protocol.	Cy5 and Cy3	Standard Illumina Protocol	9606	bisulphite converted DNA was amplified, fragmented and hybridised to Illumina Infinium MethylationEPIC Beadchip using standard Illumina protocol	Arrays were imaged using BeadArray Reader using standard recommended Illumina scanner setting	201172550022_R06C01_Grn.idat	201172550022_R06C01_Red.idat	Sample 102	whole blood sample	GenomeStudio V2011.1	MatrixProcessed.txt contains ssNoob normalized Average Beta; the signals of common probes between 450k and EPIC were provided.	MethylatedSignal.txt contains Unmethylated and methylated signal intensities	GPL21145	Ke,,Xu	ke.xu@yale.edu	department of psychiatry	Yale University	300 George St.	New Haven	6511	USA	NONE
genomic DNA from 201172540034_R06C01	GSM2860743	Public on Nov 17 2017	Nov 17 2017	Nov 17 2017	genomic	1	201172540034_R06C01	Homo sapiens	age: 50	Sex: Male	race: Other	hiv: 1	idu: 1	hcv_dx: 1	smoking: 0	artadherence: 0	wbc_new: 5.2	cd8t_850k: 0.21	cd4t_850k: 0.04	gran_850k: 0.53	nk_850k: 0.05	bcell_850k: 0.13	mono_850k: 0.1	log10vl: 4.46982201597816	tissue: whole blood	genomic DNA	DNAs were extracted from whole blood using the standard protocol.	Cy5 and Cy3	Standard Illumina Protocol	9606	bisulphite converted DNA was amplified, fragmented and hybridised to Illumina Infinium MethylationEPIC Beadchip using standard Illumina protocol	Arrays were imaged using BeadArray Reader using standard recommended Illumina scanner setting	201172540034_R06C01_Grn.idat	201172540034_R06C01_Red.idat	Sample 103	whole blood sample	GenomeStudio V2011.1	MatrixProcessed.txt contains ssNoob normalized Average Beta; the signals of common probes between 450k and EPIC were provided.	MethylatedSignal.txt contains Unmethylated and methylated signal intensities	GPL21145	Ke,,Xu	ke.xu@yale.edu	department of psychiatry	Yale University	300 George St.	New Haven	6511	USA	NONE
genomic DNA from 201172520035_R06C01	GSM2860744	Public on Nov 17 2017	Nov 17 2017	Nov 17 2017	genomic	1	201172520035_R06C01	Homo sapiens	age: 56	Sex: Male	race: White	hiv: 1	idu: 0	hcv_dx: 0	smoking: 1	artadherence: 0	wbc_new: 6.7	cd8t_850k: 0.21	cd4t_850k: 0.03	gran_850k: 0.32	nk_850k: 0.13	bcell_850k: 0.27	mono_850k: 0.08	log10vl: NA	tissue: whole blood	genomic DNA	DNAs were extracted from whole blood using the standard protocol.	Cy5 and Cy3	Standard Illumina Protocol	9606	bisulphite converted DNA was amplified, fragmented and hybridised to Illumina Infinium MethylationEPIC Beadchip using standard Illumina protocol	Arrays were imaged using BeadArray Reader using standard recommended Illumina scanner setting	201172520035_R06C01_Grn.idat	201172520035_R06C01_Red.idat	Sample 104	whole blood sample	GenomeStudio V2011.1	MatrixProcessed.txt contains ssNoob normalized Average Beta; the signals of common probes between 450k and EPIC were provided.	MethylatedSignal.txt contains Unmethylated and methylated signal intensities	GPL21145	Ke,,Xu	ke.xu@yale.edu	department of psychiatry	Yale University	300 George St.	New Haven	6511	USA	NONE
genomic DNA from 201172220037_R06C01	GSM2860745	Public on Nov 17 2017	Nov 17 2017	Nov 17 2017	genomic	1	201172220037_R06C01	Homo sapiens	age: 40	Sex: Male	race: Black	hiv: 1	idu: 1	hcv_dx: 1	smoking: 1	artadherence: 0	wbc_new: 5	cd8t_850k: 0.07	cd4t_850k: 0.04	gran_850k: 0.67	nk_850k: 0.07	bcell_850k: 0.07	mono_850k: 0.13	log10vl: 3.45939248775923	tissue: whole blood	genomic DNA	DNAs were extracted from whole blood using the standard protocol.	Cy5 and Cy3	Standard Illumina Protocol	9606	bisulphite converted DNA was amplified, fragmented and hybridised to Illumina Infinium MethylationEPIC Beadchip using standard Illumina protocol	Arrays were imaged using BeadArray Reader using standard recommended Illumina scanner setting	201172220037_R06C01_Grn.idat	201172220037_R06C01_Red.idat	Sample 105	whole blood sample	GenomeStudio V2011.1	MatrixProcessed.txt contains ssNoob normalized Average Beta; the signals of common probes between 450k and EPIC were provided.	MethylatedSignal.txt contains Unmethylated and methylated signal intensities	GPL21145	Ke,,Xu	ke.xu@yale.edu	department of psychiatry	Yale University	300 George St.	New Haven	6511	USA	NONE
genomic DNA from 201172540046_R06C01	GSM2860746	Public on Nov 17 2017	Nov 17 2017	Nov 17 2017	genomic	1	201172540046_R06C01	Homo sapiens	age: 54	Sex: Male	race: White	hiv: 1	idu: 0	hcv_dx: 0	smoking: 0	artadherence: 0	wbc_new: 4.9	cd8t_850k: 0.2	cd4t_850k: 0.06	gran_850k: 0.39	nk_850k: 0.13	bcell_850k: 0.16	mono_850k: 0.1	log10vl: 3.63848925695464	tissue: whole blood	genomic DNA	DNAs were extracted from whole blood using the standard protocol.	Cy5 and Cy3	Standard Illumina Protocol	9606	bisulphite converted DNA was amplified, fragmented and hybridised to Illumina Infinium MethylationEPIC Beadchip using standard Illumina protocol	Arrays were imaged using BeadArray Reader using standard recommended Illumina scanner setting	201172540046_R06C01_Grn.idat	201172540046_R06C01_Red.idat	Sample 106	whole blood sample	GenomeStudio V2011.1	MatrixProcessed.txt contains ssNoob normalized Average Beta; the signals of common probes between 450k and EPIC were provided.	MethylatedSignal.txt contains Unmethylated and methylated signal intensities	GPL21145	Ke,,Xu	ke.xu@yale.edu	department of psychiatry	Yale University	300 George St.	New Haven	6511	USA	NONE
genomic DNA from 201172220001_R07C01	GSM2860747	Public on Nov 17 2017	Nov 17 2017	Nov 17 2017	genomic	1	201172220001_R07C01	Homo sapiens	age: 42	Sex: Male	race: White	hiv: 1	idu: 0	hcv_dx: 0	smoking: NA	artadherence: 1	wbc_new: NA	cd8t_850k: 0.16	cd4t_850k: 0	gran_850k: 0.39	nk_850k: 0.17	bcell_850k: 0.19	mono_850k: 0.15	log10vl: 5.01978073040365	tissue: whole blood	genomic DNA	DNAs were extracted from whole blood using the standard protocol.	Cy5 and Cy3	Standard Illumina Protocol	9606	bisulphite converted DNA was amplified, fragmented and hybridised to Illumina Infinium MethylationEPIC Beadchip using standard Illumina protocol	Arrays were imaged using BeadArray Reader using standard recommended Illumina scanner setting	201172220001_R07C01_Grn.idat	201172220001_R07C01_Red.idat	Sample 107	whole blood sample	GenomeStudio V2011.1	MatrixProcessed.txt contains ssNoob normalized Average Beta; the signals of common probes between 450k and EPIC were provided.	MethylatedSignal.txt contains Unmethylated and methylated signal intensities	GPL21145	Ke,,Xu	ke.xu@yale.edu	department of psychiatry	Yale University	300 George St.	New Haven	6511	USA	NONE
genomic DNA from 201172220006_R07C01	GSM2860748	Public on Nov 17 2017	Nov 17 2017	Nov 17 2017	genomic	1	201172220006_R07C01	Homo sapiens	age: 49	Sex: Male	race: Other	hiv: 1	idu: 1	hcv_dx: 1	smoking: 1	artadherence: 1	wbc_new: 6.1	cd8t_850k: 0.13	cd4t_850k: 0.1	gran_850k: 0.5	nk_850k: 0.02	bcell_850k: 0.19	mono_850k: 0.09	log10vl: 1.69897000433602	tissue: whole blood	genomic DNA	DNAs were extracted from whole blood using the standard protocol.	Cy5 and Cy3	Standard Illumina Protocol	9606	bisulphite converted DNA was amplified, fragmented and hybridised to Illumina Infinium MethylationEPIC Beadchip using standard Illumina protocol	Arrays were imaged using BeadArray Reader using standard recommended Illumina scanner setting	201172220006_R07C01_Grn.idat	201172220006_R07C01_Red.idat	Sample 108	whole blood sample	GenomeStudio V2011.1	MatrixProcessed.txt contains ssNoob normalized Average Beta; the signals of common probes between 450k and EPIC were provided.	MethylatedSignal.txt contains Unmethylated and methylated signal intensities	GPL21145	Ke,,Xu	ke.xu@yale.edu	department of psychiatry	Yale University	300 George St.	New Haven	6511	USA	NONE
genomic DNA from 201172550016_R07C01	GSM2860749	Public on Nov 17 2017	Nov 17 2017	Nov 17 2017	genomic	1	201172550016_R07C01	Homo sapiens	age: 49	Sex: Male	race: White	hiv: 1	idu: 0	hcv_dx: 0	smoking: 0	artadherence: 1	wbc_new: 7.8	cd8t_850k: 0.1	cd4t_850k: 0.18	gran_850k: 0.6	nk_850k: 0.01	bcell_850k: 0.09	mono_850k: 0.07	log10vl: 1.69897000433602	tissue: whole blood	genomic DNA	DNAs were extracted from whole blood using the standard protocol.	Cy5 and Cy3	Standard Illumina Protocol	9606	bisulphite converted DNA was amplified, fragmented and hybridised to Illumina Infinium MethylationEPIC Beadchip using standard Illumina protocol	Arrays were imaged using BeadArray Reader using standard recommended Illumina scanner setting	201172550016_R07C01_Grn.idat	201172550016_R07C01_Red.idat	Sample 109	whole blood sample	GenomeStudio V2011.1	MatrixProcessed.txt contains ssNoob normalized Average Beta; the signals of common probes between 450k and EPIC were provided.	MethylatedSignal.txt contains Unmethylated and methylated signal intensities	GPL21145	Ke,,Xu	ke.xu@yale.edu	department of psychiatry	Yale University	300 George St.	New Haven	6511	USA	NONE
genomic DNA from 201172550017_R07C01	GSM2860750	Public on Nov 17 2017	Nov 17 2017	Nov 17 2017	genomic	1	201172550017_R07C01	Homo sapiens	age: 54	Sex: Male	race: White	hiv: 1	idu: 0	hcv_dx: 0	smoking: 0	artadherence: 1	wbc_new: 5	cd8t_850k: 0.12	cd4t_850k: 0.07	gran_850k: 0.59	nk_850k: 0.03	bcell_850k: 0.11	mono_850k: 0.13	log10vl: 1.69897000433602	tissue: whole blood	genomic DNA	DNAs were extracted from whole blood using the standard protocol.	Cy5 and Cy3	Standard Illumina Protocol	9606	bisulphite converted DNA was amplified, fragmented and hybridised to Illumina Infinium MethylationEPIC Beadchip using standard Illumina protocol	Arrays were imaged using BeadArray Reader using standard recommended Illumina scanner setting	201172550017_R07C01_Grn.idat	201172550017_R07C01_Red.idat	Sample 110	whole blood sample	GenomeStudio V2011.1	MatrixProcessed.txt contains ssNoob normalized Average Beta; the signals of common probes between 450k and EPIC were provided.	MethylatedSignal.txt contains Unmethylated and methylated signal intensities	GPL21145	Ke,,Xu	ke.xu@yale.edu	department of psychiatry	Yale University	300 George St.	New Haven	6511	USA	NONE
genomic DNA from 201172550022_R07C01	GSM2860751	Public on Nov 17 2017	Nov 17 2017	Nov 17 2017	genomic	1	201172550022_R07C01	Homo sapiens	age: 50	Sex: Male	race: White	hiv: 1	idu: 0	hcv_dx: 0	smoking: 1	artadherence: 0	wbc_new: 4.1	cd8t_850k: 0.2	cd4t_850k: 0.08	gran_850k: 0.41	nk_850k: 0.1	bcell_850k: 0.16	mono_850k: 0.11	log10vl: 3.34478512263266	tissue: whole blood	genomic DNA	DNAs were extracted from whole blood using the standard protocol.	Cy5 and Cy3	Standard Illumina Protocol	9606	bisulphite converted DNA was amplified, fragmented and hybridised to Illumina Infinium MethylationEPIC Beadchip using standard Illumina protocol	Arrays were imaged using BeadArray Reader using standard recommended Illumina scanner setting	201172550022_R07C01_Grn.idat	201172550022_R07C01_Red.idat	Sample 111	whole blood sample	GenomeStudio V2011.1	MatrixProcessed.txt contains ssNoob normalized Average Beta; the signals of common probes between 450k and EPIC were provided.	MethylatedSignal.txt contains Unmethylated and methylated signal intensities	GPL21145	Ke,,Xu	ke.xu@yale.edu	department of psychiatry	Yale University	300 George St.	New Haven	6511	USA	NONE
genomic DNA from 201172220024_R07C01	GSM2860752	Public on Nov 17 2017	Nov 17 2017	Nov 17 2017	genomic	1	201172220024_R07C01	Homo sapiens	age: 60	Sex: Male	race: White	hiv: 1	idu: 0	hcv_dx: 0	smoking: 0	artadherence: 1	wbc_new: 7.1	cd8t_850k: 0.2	cd4t_850k: 0	gran_850k: 0.49	nk_850k: 0.14	bcell_850k: 0.16	mono_850k: 0.05	log10vl: 2.70757017609794	tissue: whole blood	genomic DNA	DNAs were extracted from whole blood using the standard protocol.	Cy5 and Cy3	Standard Illumina Protocol	9606	bisulphite converted DNA was amplified, fragmented and hybridised to Illumina Infinium MethylationEPIC Beadchip using standard Illumina protocol	Arrays were imaged using BeadArray Reader using standard recommended Illumina scanner setting	201172220024_R07C01_Grn.idat	201172220024_R07C01_Red.idat	Sample 112	whole blood sample	GenomeStudio V2011.1	MatrixProcessed.txt contains ssNoob normalized Average Beta; the signals of common probes between 450k and EPIC were provided.	MethylatedSignal.txt contains Unmethylated and methylated signal intensities	GPL21145	Ke,,Xu	ke.xu@yale.edu	department of psychiatry	Yale University	300 George St.	New Haven	6511	USA	NONE
genomic DNA from 201172540032_R07C01	GSM2860753	Public on Nov 17 2017	Nov 17 2017	Nov 17 2017	genomic	1	201172540032_R07C01	Homo sapiens	age: 49	Sex: Male	race: White	hiv: 1	idu: 0	hcv_dx: 0	smoking: 1	artadherence: NA	wbc_new: 4.2	cd8t_850k: 0.11	cd4t_850k: 0.16	gran_850k: 0.44	nk_850k: 0.06	bcell_850k: 0.17	mono_850k: 0.08	log10vl: 3.86254876952479	tissue: whole blood	genomic DNA	DNAs were extracted from whole blood using the standard protocol.	Cy5 and Cy3	Standard Illumina Protocol	9606	bisulphite converted DNA was amplified, fragmented and hybridised to Illumina Infinium MethylationEPIC Beadchip using standard Illumina protocol	Arrays were imaged using BeadArray Reader using standard recommended Illumina scanner setting	201172540032_R07C01_Grn.idat	201172540032_R07C01_Red.idat	Sample 113	whole blood sample	GenomeStudio V2011.1	MatrixProcessed.txt contains ssNoob normalized Average Beta; the signals of common probes between 450k and EPIC were provided.	MethylatedSignal.txt contains Unmethylated and methylated signal intensities	GPL21145	Ke,,Xu	ke.xu@yale.edu	department of psychiatry	Yale University	300 George St.	New Haven	6511	USA	NONE
genomic DNA from 201172540034_R07C01	GSM2860754	Public on Nov 17 2017	Nov 17 2017	Nov 17 2017	genomic	1	201172540034_R07C01	Homo sapiens	age: 44	Sex: Male	race: White	hiv: 1	idu: 0	hcv_dx: 0	smoking: 0	artadherence: 1	wbc_new: 3.9	cd8t_850k: 0.23	cd4t_850k: 0.15	gran_850k: 0.44	nk_850k: 0.04	bcell_850k: 0.1	mono_850k: 0.09	log10vl: 1.69897000433602	tissue: whole blood	genomic DNA	DNAs were extracted from whole blood using the standard protocol.	Cy5 and Cy3	Standard Illumina Protocol	9606	bisulphite converted DNA was amplified, fragmented and hybridised to Illumina Infinium MethylationEPIC Beadchip using standard Illumina protocol	Arrays were imaged using BeadArray Reader using standard recommended Illumina scanner setting	201172540034_R07C01_Grn.idat	201172540034_R07C01_Red.idat	Sample 114	whole blood sample	GenomeStudio V2011.1	MatrixProcessed.txt contains ssNoob normalized Average Beta; the signals of common probes between 450k and EPIC were provided.	MethylatedSignal.txt contains Unmethylated and methylated signal intensities	GPL21145	Ke,,Xu	ke.xu@yale.edu	department of psychiatry	Yale University	300 George St.	New Haven	6511	USA	NONE
genomic DNA from 201172520035_R07C01	GSM2860755	Public on Nov 17 2017	Nov 17 2017	Nov 17 2017	genomic	1	201172520035_R07C01	Homo sapiens	age: 42	Sex: Male	race: White	hiv: 1	idu: 0	hcv_dx: 0	smoking: 0	artadherence: 1	wbc_new: 4.4	cd8t_850k: 0.19	cd4t_850k: 0.08	gran_850k: 0.49	nk_850k: 0.12	bcell_850k: 0.07	mono_850k: 0.08	log10vl: 3.67504473595589	tissue: whole blood	genomic DNA	DNAs were extracted from whole blood using the standard protocol.	Cy5 and Cy3	Standard Illumina Protocol	9606	bisulphite converted DNA was amplified, fragmented and hybridised to Illumina Infinium MethylationEPIC Beadchip using standard Illumina protocol	Arrays were imaged using BeadArray Reader using standard recommended Illumina scanner setting	201172520035_R07C01_Grn.idat	201172520035_R07C01_Red.idat	Sample 115	whole blood sample	GenomeStudio V2011.1	MatrixProcessed.txt contains ssNoob normalized Average Beta; the signals of common probes between 450k and EPIC were provided.	MethylatedSignal.txt contains Unmethylated and methylated signal intensities	GPL21145	Ke,,Xu	ke.xu@yale.edu	department of psychiatry	Yale University	300 George St.	New Haven	6511	USA	NONE
genomic DNA from 201172540046_R07C01	GSM2860756	Public on Nov 17 2017	Nov 17 2017	Nov 17 2017	genomic	1	201172540046_R07C01	Homo sapiens	age: 44	Sex: Male	race: Other	hiv: 1	idu: 0	hcv_dx: 0	smoking: 0	artadherence: 0	wbc_new: 6.6	cd8t_850k: 0.14	cd4t_850k: 0.09	gran_850k: 0.58	nk_850k: 0.05	bcell_850k: 0.09	mono_850k: 0.09	log10vl: 3.56110138364906	tissue: whole blood	genomic DNA	DNAs were extracted from whole blood using the standard protocol.	Cy5 and Cy3	Standard Illumina Protocol	9606	bisulphite converted DNA was amplified, fragmented and hybridised to Illumina Infinium MethylationEPIC Beadchip using standard Illumina protocol	Arrays were imaged using BeadArray Reader using standard recommended Illumina scanner setting	201172540046_R07C01_Grn.idat	201172540046_R07C01_Red.idat	Sample 116	whole blood sample	GenomeStudio V2011.1	MatrixProcessed.txt contains ssNoob normalized Average Beta; the signals of common probes between 450k and EPIC were provided.	MethylatedSignal.txt contains Unmethylated and methylated signal intensities	GPL21145	Ke,,Xu	ke.xu@yale.edu	department of psychiatry	Yale University	300 George St.	New Haven	6511	USA	NONE
genomic DNA from 201172220001_R08C01	GSM2860757	Public on Nov 17 2017	Nov 17 2017	Nov 17 2017	genomic	1	201172220001_R08C01	Homo sapiens	age: 54	Sex: Male	race: White	hiv: 1	idu: 0	hcv_dx: 0	smoking: 1	artadherence: 1	wbc_new: 6.3	cd8t_850k: 0.18	cd4t_850k: 0.11	gran_850k: 0.44	nk_850k: 0.02	bcell_850k: 0.17	mono_850k: 0.12	log10vl: 1.8750612633917	tissue: whole blood	genomic DNA	DNAs were extracted from whole blood using the standard protocol.	Cy5 and Cy3	Standard Illumina Protocol	9606	bisulphite converted DNA was amplified, fragmented and hybridised to Illumina Infinium MethylationEPIC Beadchip using standard Illumina protocol	Arrays were imaged using BeadArray Reader using standard recommended Illumina scanner setting	201172220001_R08C01_Grn.idat	201172220001_R08C01_Red.idat	Sample 117	whole blood sample	GenomeStudio V2011.1	MatrixProcessed.txt contains ssNoob normalized Average Beta; the signals of common probes between 450k and EPIC were provided.	MethylatedSignal.txt contains Unmethylated and methylated signal intensities	GPL21145	Ke,,Xu	ke.xu@yale.edu	department of psychiatry	Yale University	300 George St.	New Haven	6511	USA	NONE
genomic DNA from 201172220003_R08C01	GSM2860758	Public on Nov 17 2017	Nov 17 2017	Nov 17 2017	genomic	1	201172220003_R08C01	Homo sapiens	age: 47	Sex: Male	race: White	hiv: 1	idu: 0	hcv_dx: 0	smoking: 1	artadherence: 1	wbc_new: 3.8	cd8t_850k: 0.25	cd4t_850k: 0.16	gran_850k: 0.37	nk_850k: 0.02	bcell_850k: 0.1	mono_850k: 0.12	log10vl: 3.84726410177076	tissue: whole blood	genomic DNA	DNAs were extracted from whole blood using the standard protocol.	Cy5 and Cy3	Standard Illumina Protocol	9606	bisulphite converted DNA was amplified, fragmented and hybridised to Illumina Infinium MethylationEPIC Beadchip using standard Illumina protocol	Arrays were imaged using BeadArray Reader using standard recommended Illumina scanner setting	201172220003_R08C01_Grn.idat	201172220003_R08C01_Red.idat	Sample 118	whole blood sample	GenomeStudio V2011.1	MatrixProcessed.txt contains ssNoob normalized Average Beta; the signals of common probes between 450k and EPIC were provided.	MethylatedSignal.txt contains Unmethylated and methylated signal intensities	GPL21145	Ke,,Xu	ke.xu@yale.edu	department of psychiatry	Yale University	300 George St.	New Haven	6511	USA	NONE
genomic DNA from 201172550017_R08C01	GSM2860759	Public on Nov 17 2017	Nov 17 2017	Nov 17 2017	genomic	1	201172550017_R08C01	Homo sapiens	age: 47	Sex: Male	race: Black	hiv: 1	idu: 1	hcv_dx: 1	smoking: 1	artadherence: 1	wbc_new: 7.7	cd8t_850k: 0.15	cd4t_850k: 0.06	gran_850k: 0.5	nk_850k: 0.12	bcell_850k: 0.13	mono_850k: 0.08	log10vl: 1.69897000433602	tissue: whole blood	genomic DNA	DNAs were extracted from whole blood using the standard protocol.	Cy5 and Cy3	Standard Illumina Protocol	9606	bisulphite converted DNA was amplified, fragmented and hybridised to Illumina Infinium MethylationEPIC Beadchip using standard Illumina protocol	Arrays were imaged using BeadArray Reader using standard recommended Illumina scanner setting	201172550017_R08C01_Grn.idat	201172550017_R08C01_Red.idat	Sample 119	whole blood sample	GenomeStudio V2011.1	MatrixProcessed.txt contains ssNoob normalized Average Beta; the signals of common probes between 450k and EPIC were provided.	MethylatedSignal.txt contains Unmethylated and methylated signal intensities	GPL21145	Ke,,Xu	ke.xu@yale.edu	department of psychiatry	Yale University	300 George St.	New Haven	6511	USA	NONE
genomic DNA from 201172550022_R08C01	GSM2860760	Public on Nov 17 2017	Nov 17 2017	Nov 17 2017	genomic	1	201172550022_R08C01	Homo sapiens	age: 44	Sex: Male	race: White	hiv: 1	idu: 0	hcv_dx: 0	smoking: 1	artadherence: 1	wbc_new: 8.3	cd8t_850k: 0.32	cd4t_850k: 0.02	gran_850k: 0.4	nk_850k: 0.09	bcell_850k: 0.12	mono_850k: 0.09	log10vl: 4.51851393987789	tissue: whole blood	genomic DNA	DNAs were extracted from whole blood using the standard protocol.	Cy5 and Cy3	Standard Illumina Protocol	9606	bisulphite converted DNA was amplified, fragmented and hybridised to Illumina Infinium MethylationEPIC Beadchip using standard Illumina protocol	Arrays were imaged using BeadArray Reader using standard recommended Illumina scanner setting	201172550022_R08C01_Grn.idat	201172550022_R08C01_Red.idat	Sample 120	whole blood sample	GenomeStudio V2011.1	MatrixProcessed.txt contains ssNoob normalized Average Beta; the signals of common probes between 450k and EPIC were provided.	MethylatedSignal.txt contains Unmethylated and methylated signal intensities	GPL21145	Ke,,Xu	ke.xu@yale.edu	department of psychiatry	Yale University	300 George St.	New Haven	6511	USA	NONE
genomic DNA from 201172220037_R08C01	GSM2860761	Public on Nov 17 2017	Nov 17 2017	Nov 17 2017	genomic	1	201172220037_R08C01	Homo sapiens	age: 38	Sex: Male	race: White	hiv: 1	idu: 0	hcv_dx: 0	smoking: 1	artadherence: 1	wbc_new: 4.8	cd8t_850k: 0.1	cd4t_850k: 0.05	gran_850k: 0.59	nk_850k: 0.06	bcell_850k: 0.13	mono_850k: 0.1	log10vl: 1.69897000433602	tissue: whole blood	genomic DNA	DNAs were extracted from whole blood using the standard protocol.	Cy5 and Cy3	Standard Illumina Protocol	9606	bisulphite converted DNA was amplified, fragmented and hybridised to Illumina Infinium MethylationEPIC Beadchip using standard Illumina protocol	Arrays were imaged using BeadArray Reader using standard recommended Illumina scanner setting	201172220037_R08C01_Grn.idat	201172220037_R08C01_Red.idat	Sample 121	whole blood sample	GenomeStudio V2011.1	MatrixProcessed.txt contains ssNoob normalized Average Beta; the signals of common probes between 450k and EPIC were provided.	MethylatedSignal.txt contains Unmethylated and methylated signal intensities	GPL21145	Ke,,Xu	ke.xu@yale.edu	department of psychiatry	Yale University	300 George St.	New Haven	6511	USA	NONE
genomic DNA from 201172520052_R01C01	GSM2860762	Public on Nov 17 2017	Nov 17 2017	Nov 17 2017	genomic	1	201172520052_R01C01	Homo sapiens	age: 50	Sex: Male	race: White	hiv: 1	idu: 0	hcv_dx: 0	smoking: 1	artadherence: 1	wbc_new: 4	cd8t_850k: 0.06	cd4t_850k: 0.02	gran_850k: 0.67	nk_850k: 0.06	bcell_850k: 0.11	mono_850k: 0.12	log10vl: 5.69897000433602	tissue: whole blood	genomic DNA	DNAs were extracted from whole blood using the standard protocol.	Cy5 and Cy3	Standard Illumina Protocol	9606	bisulphite converted DNA was amplified, fragmented and hybridised to Illumina Infinium MethylationEPIC Beadchip using standard Illumina protocol	Arrays were imaged using BeadArray Reader using standard recommended Illumina scanner setting	201172520052_R01C01_Grn.idat	201172520052_R01C01_Red.idat	Sample 122	whole blood sample	GenomeStudio V2011.1	MatrixProcessed.txt contains ssNoob normalized Average Beta; the signals of common probes between 450k and EPIC were provided.	MethylatedSignal.txt contains Unmethylated and methylated signal intensities	GPL21145	Ke,,Xu	ke.xu@yale.edu	department of psychiatry	Yale University	300 George St.	New Haven	6511	USA	NONE
genomic DNA from 201172520054_R01C01	GSM2860763	Public on Nov 17 2017	Nov 17 2017	Nov 17 2017	genomic	1	201172520054_R01C01	Homo sapiens	age: 52	Sex: Male	race: Black	hiv: 1	idu: 1	hcv_dx: 1	smoking: 1	artadherence: 1	wbc_new: 6.9	cd8t_850k: 0.19	cd4t_850k: 0.09	gran_850k: 0.43	nk_850k: 0.05	bcell_850k: 0.12	mono_850k: 0.14	log10vl: 2.79028516403324	tissue: whole blood	genomic DNA	DNAs were extracted from whole blood using the standard protocol.	Cy5 and Cy3	Standard Illumina Protocol	9606	bisulphite converted DNA was amplified, fragmented and hybridised to Illumina Infinium MethylationEPIC Beadchip using standard Illumina protocol	Arrays were imaged using BeadArray Reader using standard recommended Illumina scanner setting	201172520054_R01C01_Grn.idat	201172520054_R01C01_Red.idat	Sample 123	whole blood sample	GenomeStudio V2011.1	MatrixProcessed.txt contains ssNoob normalized Average Beta; the signals of common probes between 450k and EPIC were provided.	MethylatedSignal.txt contains Unmethylated and methylated signal intensities	GPL21145	Ke,,Xu	ke.xu@yale.edu	department of psychiatry	Yale University	300 George St.	New Haven	6511	USA	NONE
genomic DNA from 201172540058_R01C01	GSM2860764	Public on Nov 17 2017	Nov 17 2017	Nov 17 2017	genomic	1	201172540058_R01C01	Homo sapiens	age: 56	Sex: Male	race: White	hiv: 1	idu: 0	hcv_dx: 0	smoking: 1	artadherence: 1	wbc_new: 8.1	cd8t_850k: 0.09	cd4t_850k: 0.22	gran_850k: 0.52	nk_850k: 0.03	bcell_850k: 0.1	mono_850k: 0.07	log10vl: 1.69897000433602	tissue: whole blood	genomic DNA	DNAs were extracted from whole blood using the standard protocol.	Cy5 and Cy3	Standard Illumina Protocol	9606	bisulphite converted DNA was amplified, fragmented and hybridised to Illumina Infinium MethylationEPIC Beadchip using standard Illumina protocol	Arrays were imaged using BeadArray Reader using standard recommended Illumina scanner setting	201172540058_R01C01_Grn.idat	201172540058_R01C01_Red.idat	Sample 124	whole blood sample	GenomeStudio V2011.1	MatrixProcessed.txt contains ssNoob normalized Average Beta; the signals of common probes between 450k and EPIC were provided.	MethylatedSignal.txt contains Unmethylated and methylated signal intensities	GPL21145	Ke,,Xu	ke.xu@yale.edu	department of psychiatry	Yale University	300 George St.	New Haven	6511	USA	NONE
genomic DNA from 201134840076_R01C01	GSM2860765	Public on Nov 17 2017	Nov 17 2017	Nov 17 2017	genomic	1	201134840076_R01C01	Homo sapiens	age: 45	Sex: Male	race: White	hiv: 1	idu: 0	hcv_dx: 0	smoking: 1	artadherence: 1	wbc_new: 5.1	cd8t_850k: 0.22	cd4t_850k: 0.05	gran_850k: 0.42	nk_850k: 0.02	bcell_850k: 0.2	mono_850k: 0.12	log10vl: 1.69897000433602	tissue: whole blood	genomic DNA	DNAs were extracted from whole blood using the standard protocol.	Cy5 and Cy3	Standard Illumina Protocol	9606	bisulphite converted DNA was amplified, fragmented and hybridised to Illumina Infinium MethylationEPIC Beadchip using standard Illumina protocol	Arrays were imaged using BeadArray Reader using standard recommended Illumina scanner setting	201134840076_R01C01_Grn.idat	201134840076_R01C01_Red.idat	Sample 125	whole blood sample	GenomeStudio V2011.1	MatrixProcessed.txt contains ssNoob normalized Average Beta; the signals of common probes between 450k and EPIC were provided.	MethylatedSignal.txt contains Unmethylated and methylated signal intensities	GPL21145	Ke,,Xu	ke.xu@yale.edu	department of psychiatry	Yale University	300 George St.	New Haven	6511	USA	NONE
genomic DNA from 201134840080_R01C01	GSM2860766	Public on Nov 17 2017	Nov 17 2017	Nov 17 2017	genomic	1	201134840080_R01C01	Homo sapiens	age: 44	Sex: Male	race: White	hiv: 1	idu: 0	hcv_dx: 0	smoking: 1	artadherence: 0	wbc_new: NA	cd8t_850k: 0.13	cd4t_850k: 0.03	gran_850k: 0.59	nk_850k: 0.05	bcell_850k: 0.11	mono_850k: 0.11	log10vl: NA	tissue: whole blood	genomic DNA	DNAs were extracted from whole blood using the standard protocol.	Cy5 and Cy3	Standard Illumina Protocol	9606	bisulphite converted DNA was amplified, fragmented and hybridised to Illumina Infinium MethylationEPIC Beadchip using standard Illumina protocol	Arrays were imaged using BeadArray Reader using standard recommended Illumina scanner setting	201134840080_R01C01_Grn.idat	201134840080_R01C01_Red.idat	Sample 126	whole blood sample	GenomeStudio V2011.1	MatrixProcessed.txt contains ssNoob normalized Average Beta; the signals of common probes between 450k and EPIC were provided.	MethylatedSignal.txt contains Unmethylated and methylated signal intensities	GPL21145	Ke,,Xu	ke.xu@yale.edu	department of psychiatry	Yale University	300 George St.	New Haven	6511	USA	NONE
genomic DNA from 201172220046_R01C01	GSM2860767	Public on Nov 17 2017	Nov 17 2017	Nov 17 2017	genomic	1	201172220046_R01C01	Homo sapiens	age: 32	Sex: Male	race: White	hiv: 1	idu: 0	hcv_dx: 0	smoking: 1	artadherence: 1	wbc_new: 4	cd8t_850k: 0.15	cd4t_850k: 0.01	gran_850k: 0.53	nk_850k: 0.13	bcell_850k: 0.11	mono_850k: 0.09	log10vl: 1.69897000433602	tissue: whole blood	genomic DNA	DNAs were extracted from whole blood using the standard protocol.	Cy5 and Cy3	Standard Illumina Protocol	9606	bisulphite converted DNA was amplified, fragmented and hybridised to Illumina Infinium MethylationEPIC Beadchip using standard Illumina protocol	Arrays were imaged using BeadArray Reader using standard recommended Illumina scanner setting	201172220046_R01C01_Grn.idat	201172220046_R01C01_Red.idat	Sample 127	whole blood sample	GenomeStudio V2011.1	MatrixProcessed.txt contains ssNoob normalized Average Beta; the signals of common probes between 450k and EPIC were provided.	MethylatedSignal.txt contains Unmethylated and methylated signal intensities	GPL21145	Ke,,Xu	ke.xu@yale.edu	department of psychiatry	Yale University	300 George St.	New Haven	6511	USA	NONE
genomic DNA from 201172520052_R02C01	GSM2860768	Public on Nov 17 2017	Nov 17 2017	Nov 17 2017	genomic	1	201172520052_R02C01	Homo sapiens	age: 59	Sex: Male	race: White	hiv: 1	idu: 0	hcv_dx: 0	smoking: 1	artadherence: 1	wbc_new: 3.7	cd8t_850k: 0.1	cd4t_850k: 0.12	gran_850k: 0.43	nk_850k: 0.15	bcell_850k: 0.09	mono_850k: 0.12	log10vl: 3.99969588741084	tissue: whole blood	genomic DNA	DNAs were extracted from whole blood using the standard protocol.	Cy5 and Cy3	Standard Illumina Protocol	9606	bisulphite converted DNA was amplified, fragmented and hybridised to Illumina Infinium MethylationEPIC Beadchip using standard Illumina protocol	Arrays were imaged using BeadArray Reader using standard recommended Illumina scanner setting	201172520052_R02C01_Grn.idat	201172520052_R02C01_Red.idat	Sample 128	whole blood sample	GenomeStudio V2011.1	MatrixProcessed.txt contains ssNoob normalized Average Beta; the signals of common probes between 450k and EPIC were provided.	MethylatedSignal.txt contains Unmethylated and methylated signal intensities	GPL21145	Ke,,Xu	ke.xu@yale.edu	department of psychiatry	Yale University	300 George St.	New Haven	6511	USA	NONE
genomic DNA from 201172520053_R02C01	GSM2860769	Public on Nov 17 2017	Nov 17 2017	Nov 17 2017	genomic	1	201172520053_R02C01	Homo sapiens	age: 38	Sex: Male	race: White	hiv: 1	idu: 0	hcv_dx: 0	smoking: 1	artadherence: 0	wbc_new: 4.7	cd8t_850k: 0.1	cd4t_850k: 0.03	gran_850k: 0.64	nk_850k: 0	bcell_850k: 0.12	mono_850k: 0.13	log10vl: 4.5344830177047	tissue: whole blood	genomic DNA	DNAs were extracted from whole blood using the standard protocol.	Cy5 and Cy3	Standard Illumina Protocol	9606	bisulphite converted DNA was amplified, fragmented and hybridised to Illumina Infinium MethylationEPIC Beadchip using standard Illumina protocol	Arrays were imaged using BeadArray Reader using standard recommended Illumina scanner setting	201172520053_R02C01_Grn.idat	201172520053_R02C01_Red.idat	Sample 129	whole blood sample	GenomeStudio V2011.1	MatrixProcessed.txt contains ssNoob normalized Average Beta; the signals of common probes between 450k and EPIC were provided.	MethylatedSignal.txt contains Unmethylated and methylated signal intensities	GPL21145	Ke,,Xu	ke.xu@yale.edu	department of psychiatry	Yale University	300 George St.	New Haven	6511	USA	NONE
genomic DNA from 201172520054_R02C01	GSM2860770	Public on Nov 17 2017	Nov 17 2017	Nov 17 2017	genomic	1	201172520054_R02C01	Homo sapiens	age: 53	Sex: Male	race: White	hiv: 1	idu: 0	hcv_dx: 0	smoking: 0	artadherence: 1	wbc_new: 6.3	cd8t_850k: 0.16	cd4t_850k: 0.11	gran_850k: 0.48	nk_850k: 0.1	bcell_850k: 0.09	mono_850k: 0.08	log10vl: 1.69897000433602	tissue: whole blood	genomic DNA	DNAs were extracted from whole blood using the standard protocol.	Cy5 and Cy3	Standard Illumina Protocol	9606	bisulphite converted DNA was amplified, fragmented and hybridised to Illumina Infinium MethylationEPIC Beadchip using standard Illumina protocol	Arrays were imaged using BeadArray Reader using standard recommended Illumina scanner setting	201172520054_R02C01_Grn.idat	201172520054_R02C01_Red.idat	Sample 130	whole blood sample	GenomeStudio V2011.1	MatrixProcessed.txt contains ssNoob normalized Average Beta; the signals of common probes between 450k and EPIC were provided.	MethylatedSignal.txt contains Unmethylated and methylated signal intensities	GPL21145	Ke,,Xu	ke.xu@yale.edu	department of psychiatry	Yale University	300 George St.	New Haven	6511	USA	NONE
genomic DNA from 201134840080_R02C01	GSM2860771	Public on Nov 17 2017	Nov 17 2017	Nov 17 2017	genomic	1	201134840080_R02C01	Homo sapiens	age: 42	Sex: Male	race: White	hiv: 1	idu: 0	hcv_dx: 0	smoking: NA	artadherence: 1	wbc_new: 2.9	cd8t_850k: 0.29	cd4t_850k: 0.05	gran_850k: 0.33	nk_850k: 0.15	bcell_850k: 0.09	mono_850k: 0.13	log10vl: 1.8750612633917	tissue: whole blood	genomic DNA	DNAs were extracted from whole blood using the standard protocol.	Cy5 and Cy3	Standard Illumina Protocol	9606	bisulphite converted DNA was amplified, fragmented and hybridised to Illumina Infinium MethylationEPIC Beadchip using standard Illumina protocol	Arrays were imaged using BeadArray Reader using standard recommended Illumina scanner setting	201134840080_R02C01_Grn.idat	201134840080_R02C01_Red.idat	Sample 131	whole blood sample	GenomeStudio V2011.1	MatrixProcessed.txt contains ssNoob normalized Average Beta; the signals of common probes between 450k and EPIC were provided.	MethylatedSignal.txt contains Unmethylated and methylated signal intensities	GPL21145	Ke,,Xu	ke.xu@yale.edu	department of psychiatry	Yale University	300 George St.	New Haven	6511	USA	NONE
genomic DNA from 201134840084_R02C01	GSM2860772	Public on Nov 17 2017	Nov 17 2017	Nov 17 2017	genomic	1	201134840084_R02C01	Homo sapiens	age: 54	Sex: Male	race: White	hiv: 1	idu: 0	hcv_dx: 0	smoking: 1	artadherence: 1	wbc_new: 4.9	cd8t_850k: 0.12	cd4t_850k: 0.08	gran_850k: 0.48	nk_850k: 0.15	bcell_850k: 0.09	mono_850k: 0.08	log10vl: 1.75587485567249	tissue: whole blood	genomic DNA	DNAs were extracted from whole blood using the standard protocol.	Cy5 and Cy3	Standard Illumina Protocol	9606	bisulphite converted DNA was amplified, fragmented and hybridised to Illumina Infinium MethylationEPIC Beadchip using standard Illumina protocol	Arrays were imaged using BeadArray Reader using standard recommended Illumina scanner setting	201134840084_R02C01_Grn.idat	201134840084_R02C01_Red.idat	Sample 132	whole blood sample	GenomeStudio V2011.1	MatrixProcessed.txt contains ssNoob normalized Average Beta; the signals of common probes between 450k and EPIC were provided.	MethylatedSignal.txt contains Unmethylated and methylated signal intensities	GPL21145	Ke,,Xu	ke.xu@yale.edu	department of psychiatry	Yale University	300 George St.	New Haven	6511	USA	NONE
genomic DNA from 201172220046_R02C01	GSM2860773	Public on Nov 17 2017	Nov 17 2017	Nov 17 2017	genomic	1	201172220046_R02C01	Homo sapiens	age: 42	Sex: Male	race: White	hiv: 1	idu: 0	hcv_dx: 0	smoking: 1	artadherence: 1	wbc_new: 2.7	cd8t_850k: 0.03	cd4t_850k: 0	gran_850k: 0.78	nk_850k: 0.06	bcell_850k: 0.06	mono_850k: 0.11	log10vl: 5.54060723429221	tissue: whole blood	genomic DNA	DNAs were extracted from whole blood using the standard protocol.	Cy5 and Cy3	Standard Illumina Protocol	9606	bisulphite converted DNA was amplified, fragmented and hybridised to Illumina Infinium MethylationEPIC Beadchip using standard Illumina protocol	Arrays were imaged using BeadArray Reader using standard recommended Illumina scanner setting	201172220046_R02C01_Grn.idat	201172220046_R02C01_Red.idat	Sample 133	whole blood sample	GenomeStudio V2011.1	MatrixProcessed.txt contains ssNoob normalized Average Beta; the signals of common probes between 450k and EPIC were provided.	MethylatedSignal.txt contains Unmethylated and methylated signal intensities	GPL21145	Ke,,Xu	ke.xu@yale.edu	department of psychiatry	Yale University	300 George St.	New Haven	6511	USA	NONE
genomic DNA from 201172520052_R03C01	GSM2860774	Public on Nov 17 2017	Nov 17 2017	Nov 17 2017	genomic	1	201172520052_R03C01	Homo sapiens	age: 41	Sex: Male	race: Black	hiv: 1	idu: 1	hcv_dx: 1	smoking: 1	artadherence: 0	wbc_new: 6.1	cd8t_850k: 0.1	cd4t_850k: 0.05	gran_850k: 0.66	nk_850k: 0.08	bcell_850k: 0.04	mono_850k: 0.09	log10vl: 3.39427652676782	tissue: whole blood	genomic DNA	DNAs were extracted from whole blood using the standard protocol.	Cy5 and Cy3	Standard Illumina Protocol	9606	bisulphite converted DNA was amplified, fragmented and hybridised to Illumina Infinium MethylationEPIC Beadchip using standard Illumina protocol	Arrays were imaged using BeadArray Reader using standard recommended Illumina scanner setting	201172520052_R03C01_Grn.idat	201172520052_R03C01_Red.idat	Sample 134	whole blood sample	GenomeStudio V2011.1	MatrixProcessed.txt contains ssNoob normalized Average Beta; the signals of common probes between 450k and EPIC were provided.	MethylatedSignal.txt contains Unmethylated and methylated signal intensities	GPL21145	Ke,,Xu	ke.xu@yale.edu	department of psychiatry	Yale University	300 George St.	New Haven	6511	USA	NONE
genomic DNA from 201172520053_R03C01	GSM2860775	Public on Nov 17 2017	Nov 17 2017	Nov 17 2017	genomic	1	201172520053_R03C01	Homo sapiens	age: 50	Sex: Male	race: White	hiv: 1	idu: 0	hcv_dx: 0	smoking: 0	artadherence: 1	wbc_new: 7.2	cd8t_850k: 0.12	cd4t_850k: 0.13	gran_850k: 0.48	nk_850k: 0.13	bcell_850k: 0.09	mono_850k: 0.07	log10vl: 1.8750612633917	tissue: whole blood	genomic DNA	DNAs were extracted from whole blood using the standard protocol.	Cy5 and Cy3	Standard Illumina Protocol	9606	bisulphite converted DNA was amplified, fragmented and hybridised to Illumina Infinium MethylationEPIC Beadchip using standard Illumina protocol	Arrays were imaged using BeadArray Reader using standard recommended Illumina scanner setting	201172520053_R03C01_Grn.idat	201172520053_R03C01_Red.idat	Sample 135	whole blood sample	GenomeStudio V2011.1	MatrixProcessed.txt contains ssNoob normalized Average Beta; the signals of common probes between 450k and EPIC were provided.	MethylatedSignal.txt contains Unmethylated and methylated signal intensities	GPL21145	Ke,,Xu	ke.xu@yale.edu	department of psychiatry	Yale University	300 George St.	New Haven	6511	USA	NONE
genomic DNA from 201172520054_R03C01	GSM2860776	Public on Nov 17 2017	Nov 17 2017	Nov 17 2017	genomic	1	201172520054_R03C01	Homo sapiens	age: 36	Sex: Male	race: White	hiv: 1	idu: 0	hcv_dx: 0	smoking: 0	artadherence: 0	wbc_new: 6.8	cd8t_850k: 0.28	cd4t_850k: 0.05	gran_850k: 0.3	nk_850k: 0.25	bcell_850k: 0.14	mono_850k: 0.02	log10vl: NA	tissue: whole blood	genomic DNA	DNAs were extracted from whole blood using the standard protocol.	Cy5 and Cy3	Standard Illumina Protocol	9606	bisulphite converted DNA was amplified, fragmented and hybridised to Illumina Infinium MethylationEPIC Beadchip using standard Illumina protocol	Arrays were imaged using BeadArray Reader using standard recommended Illumina scanner setting	201172520054_R03C01_Grn.idat	201172520054_R03C01_Red.idat	Sample 136	whole blood sample	GenomeStudio V2011.1	MatrixProcessed.txt contains ssNoob normalized Average Beta; the signals of common probes between 450k and EPIC were provided.	MethylatedSignal.txt contains Unmethylated and methylated signal intensities	GPL21145	Ke,,Xu	ke.xu@yale.edu	department of psychiatry	Yale University	300 George St.	New Haven	6511	USA	NONE
genomic DNA from 201172540058_R03C01	GSM2860777	Public on Nov 17 2017	Nov 17 2017	Nov 17 2017	genomic	1	201172540058_R03C01	Homo sapiens	age: 52	Sex: Male	race: Black	hiv: 1	idu: 1	hcv_dx: 1	smoking: 1	artadherence: 1	wbc_new: 5.1	cd8t_850k: 0.18	cd4t_850k: 0.05	gran_850k: 0.51	nk_850k: 0.13	bcell_850k: 0.07	mono_850k: 0.1	log10vl: 1.69897000433602	tissue: whole blood	genomic DNA	DNAs were extracted from whole blood using the standard protocol.	Cy5 and Cy3	Standard Illumina Protocol	9606	bisulphite converted DNA was amplified, fragmented and hybridised to Illumina Infinium MethylationEPIC Beadchip using standard Illumina protocol	Arrays were imaged using BeadArray Reader using standard recommended Illumina scanner setting	201172540058_R03C01_Grn.idat	201172540058_R03C01_Red.idat	Sample 137	whole blood sample	GenomeStudio V2011.1	MatrixProcessed.txt contains ssNoob normalized Average Beta; the signals of common probes between 450k and EPIC were provided.	MethylatedSignal.txt contains Unmethylated and methylated signal intensities	GPL21145	Ke,,Xu	ke.xu@yale.edu	department of psychiatry	Yale University	300 George St.	New Haven	6511	USA	NONE
genomic DNA from 201134840080_R03C01	GSM2860778	Public on Nov 17 2017	Nov 17 2017	Nov 17 2017	genomic	1	201134840080_R03C01	Homo sapiens	age: 42	Sex: Male	race: White	hiv: 1	idu: 0	hcv_dx: 0	smoking: 0	artadherence: 1	wbc_new: 5.1	cd8t_850k: 0.18	cd4t_850k: 0.2	gran_850k: 0.39	nk_850k: 0.07	bcell_850k: 0.06	mono_850k: 0.12	log10vl: 1.69897000433602	tissue: whole blood	genomic DNA	DNAs were extracted from whole blood using the standard protocol.	Cy5 and Cy3	Standard Illumina Protocol	9606	bisulphite converted DNA was amplified, fragmented and hybridised to Illumina Infinium MethylationEPIC Beadchip using standard Illumina protocol	Arrays were imaged using BeadArray Reader using standard recommended Illumina scanner setting	201134840080_R03C01_Grn.idat	201134840080_R03C01_Red.idat	Sample 138	whole blood sample	GenomeStudio V2011.1	MatrixProcessed.txt contains ssNoob normalized Average Beta; the signals of common probes between 450k and EPIC were provided.	MethylatedSignal.txt contains Unmethylated and methylated signal intensities	GPL21145	Ke,,Xu	ke.xu@yale.edu	department of psychiatry	Yale University	300 George St.	New Haven	6511	USA	NONE
genomic DNA from 201134840084_R03C01	GSM2860779	Public on Nov 17 2017	Nov 17 2017	Nov 17 2017	genomic	1	201134840084_R03C01	Homo sapiens	age: 43	Sex: Male	race: Other	hiv: 1	idu: 0	hcv_dx: 0	smoking: 1	artadherence: 0	wbc_new: 3.3	cd8t_850k: 0.21	cd4t_850k: 0.06	gran_850k: 0.36	nk_850k: 0.13	bcell_850k: 0.13	mono_850k: 0.15	log10vl: 1.8750612633917	tissue: whole blood	genomic DNA	DNAs were extracted from whole blood using the standard protocol.	Cy5 and Cy3	Standard Illumina Protocol	9606	bisulphite converted DNA was amplified, fragmented and hybridised to Illumina Infinium MethylationEPIC Beadchip using standard Illumina protocol	Arrays were imaged using BeadArray Reader using standard recommended Illumina scanner setting	201134840084_R03C01_Grn.idat	201134840084_R03C01_Red.idat	Sample 139	whole blood sample	GenomeStudio V2011.1	MatrixProcessed.txt contains ssNoob normalized Average Beta; the signals of common probes between 450k and EPIC were provided.	MethylatedSignal.txt contains Unmethylated and methylated signal intensities	GPL21145	Ke,,Xu	ke.xu@yale.edu	department of psychiatry	Yale University	300 George St.	New Haven	6511	USA	NONE
genomic DNA from 201172220032_R03C01	GSM2860780	Public on Nov 17 2017	Nov 17 2017	Nov 17 2017	genomic	1	201172220032_R03C01	Homo sapiens	age: 51	Sex: Male	race: Other	hiv: 1	idu: 0	hcv_dx: 0	smoking: 0	artadherence: 1	wbc_new: 6.6	cd8t_850k: 0.19	cd4t_850k: 0.05	gran_850k: 0.54	nk_850k: 0.12	bcell_850k: 0.06	mono_850k: 0.06	log10vl: 1.69897000433602	tissue: whole blood	genomic DNA	DNAs were extracted from whole blood using the standard protocol.	Cy5 and Cy3	Standard Illumina Protocol	9606	bisulphite converted DNA was amplified, fragmented and hybridised to Illumina Infinium MethylationEPIC Beadchip using standard Illumina protocol	Arrays were imaged using BeadArray Reader using standard recommended Illumina scanner setting	201172220032_R03C01_Grn.idat	201172220032_R03C01_Red.idat	Sample 140	whole blood sample	GenomeStudio V2011.1	MatrixProcessed.txt contains ssNoob normalized Average Beta; the signals of common probes between 450k and EPIC were provided.	MethylatedSignal.txt contains Unmethylated and methylated signal intensities	GPL21145	Ke,,Xu	ke.xu@yale.edu	department of psychiatry	Yale University	300 George St.	New Haven	6511	USA	NONE
genomic DNA from 201172220046_R03C01	GSM2860781	Public on Nov 17 2017	Nov 17 2017	Nov 17 2017	genomic	1	201172220046_R03C01	Homo sapiens	age: 39	Sex: Male	race: White	hiv: 1	idu: 0	hcv_dx: 0	smoking: 0	artadherence: 1	wbc_new: 5.2	cd8t_850k: 0.06	cd4t_850k: 0.06	gran_850k: 0.63	nk_850k: 0.11	bcell_850k: 0.1	mono_850k: 0.08	log10vl: 1.69897000433602	tissue: whole blood	genomic DNA	DNAs were extracted from whole blood using the standard protocol.	Cy5 and Cy3	Standard Illumina Protocol	9606	bisulphite converted DNA was amplified, fragmented and hybridised to Illumina Infinium MethylationEPIC Beadchip using standard Illumina protocol	Arrays were imaged using BeadArray Reader using standard recommended Illumina scanner setting	201172220046_R03C01_Grn.idat	201172220046_R03C01_Red.idat	Sample 141	whole blood sample	GenomeStudio V2011.1	MatrixProcessed.txt contains ssNoob normalized Average Beta; the signals of common probes between 450k and EPIC were provided.	MethylatedSignal.txt contains Unmethylated and methylated signal intensities	GPL21145	Ke,,Xu	ke.xu@yale.edu	department of psychiatry	Yale University	300 George St.	New Haven	6511	USA	NONE
genomic DNA from 201172220053_R03C01	GSM2860782	Public on Nov 17 2017	Nov 17 2017	Nov 17 2017	genomic	1	201172220053_R03C01	Homo sapiens	age: 43	Sex: Male	race: White	hiv: 1	idu: 1	hcv_dx: 1	smoking: 1	artadherence: 0	wbc_new: 5.4	cd8t_850k: 0.16	cd4t_850k: 0.06	gran_850k: 0.61	nk_850k: 0.07	bcell_850k: 0.05	mono_850k: 0.07	log10vl: 4.40801936912977	tissue: whole blood	genomic DNA	DNAs were extracted from whole blood using the standard protocol.	Cy5 and Cy3	Standard Illumina Protocol	9606	bisulphite converted DNA was amplified, fragmented and hybridised to Illumina Infinium MethylationEPIC Beadchip using standard Illumina protocol	Arrays were imaged using BeadArray Reader using standard recommended Illumina scanner setting	201172220053_R03C01_Grn.idat	201172220053_R03C01_Red.idat	Sample 142	whole blood sample	GenomeStudio V2011.1	MatrixProcessed.txt contains ssNoob normalized Average Beta; the signals of common probes between 450k and EPIC were provided.	MethylatedSignal.txt contains Unmethylated and methylated signal intensities	GPL21145	Ke,,Xu	ke.xu@yale.edu	department of psychiatry	Yale University	300 George St.	New Haven	6511	USA	NONE
genomic DNA from 201172550049_R04C01	GSM2860783	Public on Nov 17 2017	Nov 17 2017	Nov 17 2017	genomic	1	201172550049_R04C01	Homo sapiens	age: 56	Sex: Male	race: White	hiv: 1	idu: 0	hcv_dx: 0	smoking: 0	artadherence: 1	wbc_new: 3.4	cd8t_850k: 0.22	cd4t_850k: 0.15	gran_850k: 0.32	nk_850k: 0.17	bcell_850k: 0.13	mono_850k: 0.05	log10vl: 1.69897000433602	tissue: whole blood	genomic DNA	DNAs were extracted from whole blood using the standard protocol.	Cy5 and Cy3	Standard Illumina Protocol	9606	bisulphite converted DNA was amplified, fragmented and hybridised to Illumina Infinium MethylationEPIC Beadchip using standard Illumina protocol	Arrays were imaged using BeadArray Reader using standard recommended Illumina scanner setting	201172550049_R04C01_Grn.idat	201172550049_R04C01_Red.idat	Sample 143	whole blood sample	GenomeStudio V2011.1	MatrixProcessed.txt contains ssNoob normalized Average Beta; the signals of common probes between 450k and EPIC were provided.	MethylatedSignal.txt contains Unmethylated and methylated signal intensities	GPL21145	Ke,,Xu	ke.xu@yale.edu	department of psychiatry	Yale University	300 George St.	New Haven	6511	USA	NONE
genomic DNA from 201172520052_R04C01	GSM2860784	Public on Nov 17 2017	Nov 17 2017	Nov 17 2017	genomic	1	201172520052_R04C01	Homo sapiens	age: 58	Sex: Male	race: White	hiv: 1	idu: 0	hcv_dx: 0	smoking: 0	artadherence: 1	wbc_new: 7.7	cd8t_850k: 0.11	cd4t_850k: 0.04	gran_850k: 0.58	nk_850k: 0.08	bcell_850k: 0.12	mono_850k: 0.08	log10vl: 2.73078227566639	tissue: whole blood	genomic DNA	DNAs were extracted from whole blood using the standard protocol.	Cy5 and Cy3	Standard Illumina Protocol	9606	bisulphite converted DNA was amplified, fragmented and hybridised to Illumina Infinium MethylationEPIC Beadchip using standard Illumina protocol	Arrays were imaged using BeadArray Reader using standard recommended Illumina scanner setting	201172520052_R04C01_Grn.idat	201172520052_R04C01_Red.idat	Sample 144	whole blood sample	GenomeStudio V2011.1	MatrixProcessed.txt contains ssNoob normalized Average Beta; the signals of common probes between 450k and EPIC were provided.	MethylatedSignal.txt contains Unmethylated and methylated signal intensities	GPL21145	Ke,,Xu	ke.xu@yale.edu	department of psychiatry	Yale University	300 George St.	New Haven	6511	USA	NONE
genomic DNA from 201172540058_R04C01	GSM2860785	Public on Nov 17 2017	Nov 17 2017	Nov 17 2017	genomic	1	201172540058_R04C01	Homo sapiens	age: 40	Sex: Male	race: White	hiv: 1	idu: 0	hcv_dx: 0	smoking: 0	artadherence: 0	wbc_new: 5.2	cd8t_850k: 0.03	cd4t_850k: 0.08	gran_850k: 0.6	nk_850k: 0.03	bcell_850k: 0.09	mono_850k: 0.17	log10vl: 1.69897000433602	tissue: whole blood	genomic DNA	DNAs were extracted from whole blood using the standard protocol.	Cy5 and Cy3	Standard Illumina Protocol	9606	bisulphite converted DNA was amplified, fragmented and hybridised to Illumina Infinium MethylationEPIC Beadchip using standard Illumina protocol	Arrays were imaged using BeadArray Reader using standard recommended Illumina scanner setting	201172540058_R04C01_Grn.idat	201172540058_R04C01_Red.idat	Sample 145	whole blood sample	GenomeStudio V2011.1	MatrixProcessed.txt contains ssNoob normalized Average Beta; the signals of common probes between 450k and EPIC were provided.	MethylatedSignal.txt contains Unmethylated and methylated signal intensities	GPL21145	Ke,,Xu	ke.xu@yale.edu	department of psychiatry	Yale University	300 George St.	New Haven	6511	USA	NONE
genomic DNA from 201134840076_R04C01	GSM2860786	Public on Nov 17 2017	Nov 17 2017	Nov 17 2017	genomic	1	201134840076_R04C01	Homo sapiens	age: 33	Sex: Male	race: White	hiv: 1	idu: 0	hcv_dx: 0	smoking: 1	artadherence: 1	wbc_new: 3.6	cd8t_850k: 0.2	cd4t_850k: 0.01	gran_850k: 0.56	nk_850k: 0.11	bcell_850k: 0.07	mono_850k: 0.08	log10vl: 4.99563519459755	tissue: whole blood	genomic DNA	DNAs were extracted from whole blood using the standard protocol.	Cy5 and Cy3	Standard Illumina Protocol	9606	bisulphite converted DNA was amplified, fragmented and hybridised to Illumina Infinium MethylationEPIC Beadchip using standard Illumina protocol	Arrays were imaged using BeadArray Reader using standard recommended Illumina scanner setting	201134840076_R04C01_Grn.idat	201134840076_R04C01_Red.idat	Sample 146	whole blood sample	GenomeStudio V2011.1	MatrixProcessed.txt contains ssNoob normalized Average Beta; the signals of common probes between 450k and EPIC were provided.	MethylatedSignal.txt contains Unmethylated and methylated signal intensities	GPL21145	Ke,,Xu	ke.xu@yale.edu	department of psychiatry	Yale University	300 George St.	New Haven	6511	USA	NONE
genomic DNA from 201134840080_R04C01	GSM2860787	Public on Nov 17 2017	Nov 17 2017	Nov 17 2017	genomic	1	201134840080_R04C01	Homo sapiens	age: 46	Sex: Male	race: White	hiv: 1	idu: 0	hcv_dx: 0	smoking: 1	artadherence: 0	wbc_new: 3.7	cd8t_850k: 0.29	cd4t_850k: 0.01	gran_850k: 0.34	nk_850k: 0.14	bcell_850k: 0.16	mono_850k: 0.1	log10vl: 4.69624277571962	tissue: whole blood	genomic DNA	DNAs were extracted from whole blood using the standard protocol.	Cy5 and Cy3	Standard Illumina Protocol	9606	bisulphite converted DNA was amplified, fragmented and hybridised to Illumina Infinium MethylationEPIC Beadchip using standard Illumina protocol	Arrays were imaged using BeadArray Reader using standard recommended Illumina scanner setting	201134840080_R04C01_Grn.idat	201134840080_R04C01_Red.idat	Sample 147	whole blood sample	GenomeStudio V2011.1	MatrixProcessed.txt contains ssNoob normalized Average Beta; the signals of common probes between 450k and EPIC were provided.	MethylatedSignal.txt contains Unmethylated and methylated signal intensities	GPL21145	Ke,,Xu	ke.xu@yale.edu	department of psychiatry	Yale University	300 George St.	New Haven	6511	USA	NONE
genomic DNA from 201134840084_R04C01	GSM2860788	Public on Nov 17 2017	Nov 17 2017	Nov 17 2017	genomic	1	201134840084_R04C01	Homo sapiens	age: 59	Sex: Male	race: White	hiv: 1	idu: 1	hcv_dx: 1	smoking: 1	artadherence: 0	wbc_new: 10	cd8t_850k: 0.23	cd4t_850k: 0.18	gran_850k: 0.22	nk_850k: 0.18	bcell_850k: 0.13	mono_850k: 0.07	log10vl: 1.8750612633917	tissue: whole blood	genomic DNA	DNAs were extracted from whole blood using the standard protocol.	Cy5 and Cy3	Standard Illumina Protocol	9606	bisulphite converted DNA was amplified, fragmented and hybridised to Illumina Infinium MethylationEPIC Beadchip using standard Illumina protocol	Arrays were imaged using BeadArray Reader using standard recommended Illumina scanner setting	201134840084_R04C01_Grn.idat	201134840084_R04C01_Red.idat	Sample 148	whole blood sample	GenomeStudio V2011.1	MatrixProcessed.txt contains ssNoob normalized Average Beta; the signals of common probes between 450k and EPIC were provided.	MethylatedSignal.txt contains Unmethylated and methylated signal intensities	GPL21145	Ke,,Xu	ke.xu@yale.edu	department of psychiatry	Yale University	300 George St.	New Haven	6511	USA	NONE
genomic DNA from 201172220046_R04C01	GSM2860789	Public on Nov 17 2017	Nov 17 2017	Nov 17 2017	genomic	1	201172220046_R04C01	Homo sapiens	age: 58	Sex: Male	race: White	hiv: 1	idu: 0	hcv_dx: 0	smoking: 1	artadherence: 1	wbc_new: 6.6	cd8t_850k: 0.05	cd4t_850k: 0.12	gran_850k: 0.58	nk_850k: 0.06	bcell_850k: 0.07	mono_850k: 0.15	log10vl: 1.69897000433602	tissue: whole blood	genomic DNA	DNAs were extracted from whole blood using the standard protocol.	Cy5 and Cy3	Standard Illumina Protocol	9606	bisulphite converted DNA was amplified, fragmented and hybridised to Illumina Infinium MethylationEPIC Beadchip using standard Illumina protocol	Arrays were imaged using BeadArray Reader using standard recommended Illumina scanner setting	201172220046_R04C01_Grn.idat	201172220046_R04C01_Red.idat	Sample 149	whole blood sample	GenomeStudio V2011.1	MatrixProcessed.txt contains ssNoob normalized Average Beta; the signals of common probes between 450k and EPIC were provided.	MethylatedSignal.txt contains Unmethylated and methylated signal intensities	GPL21145	Ke,,Xu	ke.xu@yale.edu	department of psychiatry	Yale University	300 George St.	New Haven	6511	USA	NONE
genomic DNA from 201172220053_R04C01	GSM2860790	Public on Nov 17 2017	Nov 17 2017	Nov 17 2017	genomic	1	201172220053_R04C01	Homo sapiens	age: 42	Sex: Male	race: White	hiv: 1	idu: 0	hcv_dx: 0	smoking: 0	artadherence: 1	wbc_new: 2.4	cd8t_850k: 0.2	cd4t_850k: 0.15	gran_850k: 0.33	nk_850k: 0.12	bcell_850k: 0.09	mono_850k: 0.11	log10vl: 1.69897000433602	tissue: whole blood	genomic DNA	DNAs were extracted from whole blood using the standard protocol.	Cy5 and Cy3	Standard Illumina Protocol	9606	bisulphite converted DNA was amplified, fragmented and hybridised to Illumina Infinium MethylationEPIC Beadchip using standard Illumina protocol	Arrays were imaged using BeadArray Reader using standard recommended Illumina scanner setting	201172220053_R04C01_Grn.idat	201172220053_R04C01_Red.idat	Sample 150	whole blood sample	GenomeStudio V2011.1	MatrixProcessed.txt contains ssNoob normalized Average Beta; the signals of common probes between 450k and EPIC were provided.	MethylatedSignal.txt contains Unmethylated and methylated signal intensities	GPL21145	Ke,,Xu	ke.xu@yale.edu	department of psychiatry	Yale University	300 George St.	New Haven	6511	USA	NONE
genomic DNA from 201172520052_R05C01	GSM2860791	Public on Nov 17 2017	Nov 17 2017	Nov 17 2017	genomic	1	201172520052_R05C01	Homo sapiens	age: 45	Sex: Male	race: Black	hiv: 1	idu: 1	hcv_dx: 1	smoking: 1	artadherence: 1	wbc_new: 10.8	cd8t_850k: 0.15	cd4t_850k: 0.03	gran_850k: 0.68	nk_850k: 0.07	bcell_850k: 0.03	mono_850k: 0.06	log10vl: 1.69897000433602	tissue: whole blood	genomic DNA	DNAs were extracted from whole blood using the standard protocol.	Cy5 and Cy3	Standard Illumina Protocol	9606	bisulphite converted DNA was amplified, fragmented and hybridised to Illumina Infinium MethylationEPIC Beadchip using standard Illumina protocol	Arrays were imaged using BeadArray Reader using standard recommended Illumina scanner setting	201172520052_R05C01_Grn.idat	201172520052_R05C01_Red.idat	Sample 151	whole blood sample	GenomeStudio V2011.1	MatrixProcessed.txt contains ssNoob normalized Average Beta; the signals of common probes between 450k and EPIC were provided.	MethylatedSignal.txt contains Unmethylated and methylated signal intensities	GPL21145	Ke,,Xu	ke.xu@yale.edu	department of psychiatry	Yale University	300 George St.	New Haven	6511	USA	NONE
genomic DNA from 201134840069_R05C01	GSM2860792	Public on Nov 17 2017	Nov 17 2017	Nov 17 2017	genomic	1	201134840069_R05C01	Homo sapiens	age: 41	Sex: Male	race: White	hiv: 1	idu: 1	hcv_dx: 1	smoking: NA	artadherence: 1	wbc_new: NA	cd8t_850k: 0.2	cd4t_850k: 0.24	gran_850k: 0.37	nk_850k: 0.04	bcell_850k: 0.07	mono_850k: 0.12	log10vl: 2.71767050300226	tissue: whole blood	genomic DNA	DNAs were extracted from whole blood using the standard protocol.	Cy5 and Cy3	Standard Illumina Protocol	9606	bisulphite converted DNA was amplified, fragmented and hybridised to Illumina Infinium MethylationEPIC Beadchip using standard Illumina protocol	Arrays were imaged using BeadArray Reader using standard recommended Illumina scanner setting	201134840069_R05C01_Grn.idat	201134840069_R05C01_Red.idat	Sample 152	whole blood sample	GenomeStudio V2011.1	MatrixProcessed.txt contains ssNoob normalized Average Beta; the signals of common probes between 450k and EPIC were provided.	MethylatedSignal.txt contains Unmethylated and methylated signal intensities	GPL21145	Ke,,Xu	ke.xu@yale.edu	department of psychiatry	Yale University	300 George St.	New Haven	6511	USA	NONE
genomic DNA from 201134840080_R05C01	GSM2860793	Public on Nov 17 2017	Nov 17 2017	Nov 17 2017	genomic	1	201134840080_R05C01	Homo sapiens	age: 42	Sex: Male	race: White	hiv: 1	idu: 0	hcv_dx: 0	smoking: 1	artadherence: 0	wbc_new: 3.8	cd8t_850k: 0.28	cd4t_850k: 0.02	gran_850k: 0.39	nk_850k: 0.18	bcell_850k: 0.1	mono_850k: 0.08	log10vl: 4.73984912885181	tissue: whole blood	genomic DNA	DNAs were extracted from whole blood using the standard protocol.	Cy5 and Cy3	Standard Illumina Protocol	9606	bisulphite converted DNA was amplified, fragmented and hybridised to Illumina Infinium MethylationEPIC Beadchip using standard Illumina protocol	Arrays were imaged using BeadArray Reader using standard recommended Illumina scanner setting	201134840080_R05C01_Grn.idat	201134840080_R05C01_Red.idat	Sample 153	whole blood sample	GenomeStudio V2011.1	MatrixProcessed.txt contains ssNoob normalized Average Beta; the signals of common probes between 450k and EPIC were provided.	MethylatedSignal.txt contains Unmethylated and methylated signal intensities	GPL21145	Ke,,Xu	ke.xu@yale.edu	department of psychiatry	Yale University	300 George St.	New Haven	6511	USA	NONE
genomic DNA from 201134840084_R05C01	GSM2860794	Public on Nov 17 2017	Nov 17 2017	Nov 17 2017	genomic	1	201134840084_R05C01	Homo sapiens	age: 46	Sex: Male	race: White	hiv: 1	idu: 0	hcv_dx: 0	smoking: 0	artadherence: 1	wbc_new: 5.1	cd8t_850k: 0.14	cd4t_850k: 0.18	gran_850k: 0.46	nk_850k: 0.06	bcell_850k: 0.1	mono_850k: 0.1	log10vl: 1.8750612633917	tissue: whole blood	genomic DNA	DNAs were extracted from whole blood using the standard protocol.	Cy5 and Cy3	Standard Illumina Protocol	9606	bisulphite converted DNA was amplified, fragmented and hybridised to Illumina Infinium MethylationEPIC Beadchip using standard Illumina protocol	Arrays were imaged using BeadArray Reader using standard recommended Illumina scanner setting	201134840084_R05C01_Grn.idat	201134840084_R05C01_Red.idat	Sample 154	whole blood sample	GenomeStudio V2011.1	MatrixProcessed.txt contains ssNoob normalized Average Beta; the signals of common probes between 450k and EPIC were provided.	MethylatedSignal.txt contains Unmethylated and methylated signal intensities	GPL21145	Ke,,Xu	ke.xu@yale.edu	department of psychiatry	Yale University	300 George St.	New Haven	6511	USA	NONE
genomic DNA from 201172220032_R05C01	GSM2860795	Public on Nov 17 2017	Nov 17 2017	Nov 17 2017	genomic	1	201172220032_R05C01	Homo sapiens	age: 49	Sex: Male	race: White	hiv: 1	idu: 0	hcv_dx: 0	smoking: 0	artadherence: 1	wbc_new: 2.8	cd8t_850k: 0.2	cd4t_850k: 0.11	gran_850k: 0.38	nk_850k: 0.15	bcell_850k: 0.12	mono_850k: 0.07	log10vl: 4.75773755970644	tissue: whole blood	genomic DNA	DNAs were extracted from whole blood using the standard protocol.	Cy5 and Cy3	Standard Illumina Protocol	9606	bisulphite converted DNA was amplified, fragmented and hybridised to Illumina Infinium MethylationEPIC Beadchip using standard Illumina protocol	Arrays were imaged using BeadArray Reader using standard recommended Illumina scanner setting	201172220032_R05C01_Grn.idat	201172220032_R05C01_Red.idat	Sample 155	whole blood sample	GenomeStudio V2011.1	MatrixProcessed.txt contains ssNoob normalized Average Beta; the signals of common probes between 450k and EPIC were provided.	MethylatedSignal.txt contains Unmethylated and methylated signal intensities	GPL21145	Ke,,Xu	ke.xu@yale.edu	department of psychiatry	Yale University	300 George St.	New Haven	6511	USA	NONE
genomic DNA from 201172220046_R05C01	GSM2860796	Public on Nov 17 2017	Nov 17 2017	Nov 17 2017	genomic	1	201172220046_R05C01	Homo sapiens	age: 46	Sex: Male	race: White	hiv: 1	idu: 0	hcv_dx: 0	smoking: 0	artadherence: 1	wbc_new: 8	cd8t_850k: 0.12	cd4t_850k: 0	gran_850k: 0.65	nk_850k: 0.06	bcell_850k: 0.08	mono_850k: 0.11	log10vl: 3.18977095634687	tissue: whole blood	genomic DNA	DNAs were extracted from whole blood using the standard protocol.	Cy5 and Cy3	Standard Illumina Protocol	9606	bisulphite converted DNA was amplified, fragmented and hybridised to Illumina Infinium MethylationEPIC Beadchip using standard Illumina protocol	Arrays were imaged using BeadArray Reader using standard recommended Illumina scanner setting	201172220046_R05C01_Grn.idat	201172220046_R05C01_Red.idat	Sample 156	whole blood sample	GenomeStudio V2011.1	MatrixProcessed.txt contains ssNoob normalized Average Beta; the signals of common probes between 450k and EPIC were provided.	MethylatedSignal.txt contains Unmethylated and methylated signal intensities	GPL21145	Ke,,Xu	ke.xu@yale.edu	department of psychiatry	Yale University	300 George St.	New Haven	6511	USA	NONE
genomic DNA from 201172520053_R06C01	GSM2860797	Public on Nov 17 2017	Nov 17 2017	Nov 17 2017	genomic	1	201172520053_R06C01	Homo sapiens	age: 47	Sex: Male	race: White	hiv: 1	idu: 0	hcv_dx: 0	smoking: 1	artadherence: 0	wbc_new: 4.4	cd8t_850k: 0.17	cd4t_850k: 0	gran_850k: 0.49	nk_850k: 0.18	bcell_850k: 0.08	mono_850k: 0.12	log10vl: NA	tissue: whole blood	genomic DNA	DNAs were extracted from whole blood using the standard protocol.	Cy5 and Cy3	Standard Illumina Protocol	9606	bisulphite converted DNA was amplified, fragmented and hybridised to Illumina Infinium MethylationEPIC Beadchip using standard Illumina protocol	Arrays were imaged using BeadArray Reader using standard recommended Illumina scanner setting	201172520053_R06C01_Grn.idat	201172520053_R06C01_Red.idat	Sample 157	whole blood sample	GenomeStudio V2011.1	MatrixProcessed.txt contains ssNoob normalized Average Beta; the signals of common probes between 450k and EPIC were provided.	MethylatedSignal.txt contains Unmethylated and methylated signal intensities	GPL21145	Ke,,Xu	ke.xu@yale.edu	department of psychiatry	Yale University	300 George St.	New Haven	6511	USA	NONE
genomic DNA from 201134840080_R06C01	GSM2860798	Public on Nov 17 2017	Nov 17 2017	Nov 17 2017	genomic	1	201134840080_R06C01	Homo sapiens	age: 42	Sex: Male	race: White	hiv: 1	idu: 0	hcv_dx: 0	smoking: 0	artadherence: 1	wbc_new: 4.3	cd8t_850k: 0.1	cd4t_850k: 0.16	gran_850k: 0.53	nk_850k: 0.09	bcell_850k: 0.04	mono_850k: 0.1	log10vl: 1.86923171973098	tissue: whole blood	genomic DNA	DNAs were extracted from whole blood using the standard protocol.	Cy5 and Cy3	Standard Illumina Protocol	9606	bisulphite converted DNA was amplified, fragmented and hybridised to Illumina Infinium MethylationEPIC Beadchip using standard Illumina protocol	Arrays were imaged using BeadArray Reader using standard recommended Illumina scanner setting	201134840080_R06C01_Grn.idat	201134840080_R06C01_Red.idat	Sample 158	whole blood sample	GenomeStudio V2011.1	MatrixProcessed.txt contains ssNoob normalized Average Beta; the signals of common probes between 450k and EPIC were provided.	MethylatedSignal.txt contains Unmethylated and methylated signal intensities	GPL21145	Ke,,Xu	ke.xu@yale.edu	department of psychiatry	Yale University	300 George St.	New Haven	6511	USA	NONE
genomic DNA from 201134840084_R06C01	GSM2860799	Public on Nov 17 2017	Nov 17 2017	Nov 17 2017	genomic	1	201134840084_R06C01	Homo sapiens	age: 58	Sex: Male	race: White	hiv: 1	idu: 0	hcv_dx: 0	smoking: 0	artadherence: 1	wbc_new: 5.8	cd8t_850k: 0.16	cd4t_850k: 0.09	gran_850k: 0.51	nk_850k: 0.08	bcell_850k: 0.09	mono_850k: 0.09	log10vl: 1.69897000433602	tissue: whole blood	genomic DNA	DNAs were extracted from whole blood using the standard protocol.	Cy5 and Cy3	Standard Illumina Protocol	9606	bisulphite converted DNA was amplified, fragmented and hybridised to Illumina Infinium MethylationEPIC Beadchip using standard Illumina protocol	Arrays were imaged using BeadArray Reader using standard recommended Illumina scanner setting	201134840084_R06C01_Grn.idat	201134840084_R06C01_Red.idat	Sample 159	whole blood sample	GenomeStudio V2011.1	MatrixProcessed.txt contains ssNoob normalized Average Beta; the signals of common probes between 450k and EPIC were provided.	MethylatedSignal.txt contains Unmethylated and methylated signal intensities	GPL21145	Ke,,Xu	ke.xu@yale.edu	department of psychiatry	Yale University	300 George St.	New Haven	6511	USA	NONE
genomic DNA from 201172220032_R06C01	GSM2860800	Public on Nov 17 2017	Nov 17 2017	Nov 17 2017	genomic	1	201172220032_R06C01	Homo sapiens	age: 42	Sex: Male	race: White	hiv: 1	idu: 0	hcv_dx: 0	smoking: 1	artadherence: 1	wbc_new: 4.2	cd8t_850k: 0.1	cd4t_850k: 0.05	gran_850k: 0.64	nk_850k: 0.04	bcell_850k: 0.07	mono_850k: 0.12	log10vl: 3.34439227368511	tissue: whole blood	genomic DNA	DNAs were extracted from whole blood using the standard protocol.	Cy5 and Cy3	Standard Illumina Protocol	9606	bisulphite converted DNA was amplified, fragmented and hybridised to Illumina Infinium MethylationEPIC Beadchip using standard Illumina protocol	Arrays were imaged using BeadArray Reader using standard recommended Illumina scanner setting	201172220032_R06C01_Grn.idat	201172220032_R06C01_Red.idat	Sample 160	whole blood sample	GenomeStudio V2011.1	MatrixProcessed.txt contains ssNoob normalized Average Beta; the signals of common probes between 450k and EPIC were provided.	MethylatedSignal.txt contains Unmethylated and methylated signal intensities	GPL21145	Ke,,Xu	ke.xu@yale.edu	department of psychiatry	Yale University	300 George St.	New Haven	6511	USA	NONE
genomic DNA from 201172220046_R06C01	GSM2860801	Public on Nov 17 2017	Nov 17 2017	Nov 17 2017	genomic	1	201172220046_R06C01	Homo sapiens	age: 43	Sex: Male	race: Black	hiv: 1	idu: 1	hcv_dx: 1	smoking: 1	artadherence: 1	wbc_new: 2.4	cd8t_850k: 0.16	cd4t_850k: 0.02	gran_850k: 0.59	nk_850k: 0.12	bcell_850k: 0.04	mono_850k: 0.09	log10vl: 2.57749179983723	tissue: whole blood	genomic DNA	DNAs were extracted from whole blood using the standard protocol.	Cy5 and Cy3	Standard Illumina Protocol	9606	bisulphite converted DNA was amplified, fragmented and hybridised to Illumina Infinium MethylationEPIC Beadchip using standard Illumina protocol	Arrays were imaged using BeadArray Reader using standard recommended Illumina scanner setting	201172220046_R06C01_Grn.idat	201172220046_R06C01_Red.idat	Sample 161	whole blood sample	GenomeStudio V2011.1	MatrixProcessed.txt contains ssNoob normalized Average Beta; the signals of common probes between 450k and EPIC were provided.	MethylatedSignal.txt contains Unmethylated and methylated signal intensities	GPL21145	Ke,,Xu	ke.xu@yale.edu	department of psychiatry	Yale University	300 George St.	New Haven	6511	USA	NONE
genomic DNA from 201172220053_R06C01	GSM2860802	Public on Nov 17 2017	Nov 17 2017	Nov 17 2017	genomic	1	201172220053_R06C01	Homo sapiens	age: 48	Sex: Male	race: White	hiv: 1	idu: 0	hcv_dx: 0	smoking: 1	artadherence: 1	wbc_new: 3	cd8t_850k: 0.12	cd4t_850k: 0.11	gran_850k: 0.56	nk_850k: 0.01	bcell_850k: 0.09	mono_850k: 0.1	log10vl: 1.69897000433602	tissue: whole blood	genomic DNA	DNAs were extracted from whole blood using the standard protocol.	Cy5 and Cy3	Standard Illumina Protocol	9606	bisulphite converted DNA was amplified, fragmented and hybridised to Illumina Infinium MethylationEPIC Beadchip using standard Illumina protocol	Arrays were imaged using BeadArray Reader using standard recommended Illumina scanner setting	201172220053_R06C01_Grn.idat	201172220053_R06C01_Red.idat	Sample 162	whole blood sample	GenomeStudio V2011.1	MatrixProcessed.txt contains ssNoob normalized Average Beta; the signals of common probes between 450k and EPIC were provided.	MethylatedSignal.txt contains Unmethylated and methylated signal intensities	GPL21145	Ke,,Xu	ke.xu@yale.edu	department of psychiatry	Yale University	300 George St.	New Haven	6511	USA	NONE
genomic DNA from 201172540058_R07C01	GSM2860803	Public on Nov 17 2017	Nov 17 2017	Nov 17 2017	genomic	1	201172540058_R07C01	Homo sapiens	age: 56	Sex: Male	race: White	hiv: 1	idu: 0	hcv_dx: 0	smoking: 1	artadherence: 1	wbc_new: 6.6	cd8t_850k: 0.06	cd4t_850k: 0.09	gran_850k: 0.5	nk_850k: 0.14	bcell_850k: 0.12	mono_850k: 0.12	log10vl: 1.8750612633917	tissue: whole blood	genomic DNA	DNAs were extracted from whole blood using the standard protocol.	Cy5 and Cy3	Standard Illumina Protocol	9606	bisulphite converted DNA was amplified, fragmented and hybridised to Illumina Infinium MethylationEPIC Beadchip using standard Illumina protocol	Arrays were imaged using BeadArray Reader using standard recommended Illumina scanner setting	201172540058_R07C01_Grn.idat	201172540058_R07C01_Red.idat	Sample 163	whole blood sample	GenomeStudio V2011.1	MatrixProcessed.txt contains ssNoob normalized Average Beta; the signals of common probes between 450k and EPIC were provided.	MethylatedSignal.txt contains Unmethylated and methylated signal intensities	GPL21145	Ke,,Xu	ke.xu@yale.edu	department of psychiatry	Yale University	300 George St.	New Haven	6511	USA	NONE
genomic DNA from 201134840069_R07C01	GSM2860804	Public on Nov 17 2017	Nov 17 2017	Nov 17 2017	genomic	1	201134840069_R07C01	Homo sapiens	age: 56	Sex: Male	race: White	hiv: 1	idu: 0	hcv_dx: 0	smoking: 0	artadherence: 1	wbc_new: 5.9	cd8t_850k: 0.01	cd4t_850k: 0.05	gran_850k: 0.76	nk_850k: 0.04	bcell_850k: 0.04	mono_850k: 0.11	log10vl: 1.69897000433602	tissue: whole blood	genomic DNA	DNAs were extracted from whole blood using the standard protocol.	Cy5 and Cy3	Standard Illumina Protocol	9606	bisulphite converted DNA was amplified, fragmented and hybridised to Illumina Infinium MethylationEPIC Beadchip using standard Illumina protocol	Arrays were imaged using BeadArray Reader using standard recommended Illumina scanner setting	201134840069_R07C01_Grn.idat	201134840069_R07C01_Red.idat	Sample 164	whole blood sample	GenomeStudio V2011.1	MatrixProcessed.txt contains ssNoob normalized Average Beta; the signals of common probes between 450k and EPIC were provided.	MethylatedSignal.txt contains Unmethylated and methylated signal intensities	GPL21145	Ke,,Xu	ke.xu@yale.edu	department of psychiatry	Yale University	300 George St.	New Haven	6511	USA	NONE
genomic DNA from 201172220032_R07C01	GSM2860805	Public on Nov 17 2017	Nov 17 2017	Nov 17 2017	genomic	1	201172220032_R07C01	Homo sapiens	age: 61	Sex: Male	race: White	hiv: 1	idu: 0	hcv_dx: 0	smoking: 1	artadherence: 1	wbc_new: 7.9	cd8t_850k: 0.1	cd4t_850k: 0.02	gran_850k: 0.75	nk_850k: 0.04	bcell_850k: 0.03	mono_850k: 0.08	log10vl: 1.69897000433602	tissue: whole blood	genomic DNA	DNAs were extracted from whole blood using the standard protocol.	Cy5 and Cy3	Standard Illumina Protocol	9606	bisulphite converted DNA was amplified, fragmented and hybridised to Illumina Infinium MethylationEPIC Beadchip using standard Illumina protocol	Arrays were imaged using BeadArray Reader using standard recommended Illumina scanner setting	201172220032_R07C01_Grn.idat	201172220032_R07C01_Red.idat	Sample 165	whole blood sample	GenomeStudio V2011.1	MatrixProcessed.txt contains ssNoob normalized Average Beta; the signals of common probes between 450k and EPIC were provided.	MethylatedSignal.txt contains Unmethylated and methylated signal intensities	GPL21145	Ke,,Xu	ke.xu@yale.edu	department of psychiatry	Yale University	300 George St.	New Haven	6511	USA	NONE
genomic DNA from 201172220053_R07C01	GSM2860806	Public on Nov 17 2017	Nov 17 2017	Nov 17 2017	genomic	1	201172220053_R07C01	Homo sapiens	age: 50	Sex: Male	race: Other	hiv: 1	idu: 1	hcv_dx: 1	smoking: 0	artadherence: 1	wbc_new: 4.5	cd8t_850k: 0.32	cd4t_850k: 0.01	gran_850k: 0.41	nk_850k: 0.14	bcell_850k: 0.09	mono_850k: 0.09	log10vl: 4.8109042806687	tissue: whole blood	genomic DNA	DNAs were extracted from whole blood using the standard protocol.	Cy5 and Cy3	Standard Illumina Protocol	9606	bisulphite converted DNA was amplified, fragmented and hybridised to Illumina Infinium MethylationEPIC Beadchip using standard Illumina protocol	Arrays were imaged using BeadArray Reader using standard recommended Illumina scanner setting	201172220053_R07C01_Grn.idat	201172220053_R07C01_Red.idat	Sample 166	whole blood sample	GenomeStudio V2011.1	MatrixProcessed.txt contains ssNoob normalized Average Beta; the signals of common probes between 450k and EPIC were provided.	MethylatedSignal.txt contains Unmethylated and methylated signal intensities	GPL21145	Ke,,Xu	ke.xu@yale.edu	department of psychiatry	Yale University	300 George St.	New Haven	6511	USA	NONE
genomic DNA from 201172550049_R08C01	GSM2860807	Public on Nov 17 2017	Nov 17 2017	Nov 17 2017	genomic	1	201172550049_R08C01	Homo sapiens	age: 45	Sex: Male	race: White	hiv: 1	idu: 0	hcv_dx: 0	smoking: 1	artadherence: 1	wbc_new: 4.9	cd8t_850k: 0.23	cd4t_850k: 0.09	gran_850k: 0.41	nk_850k: 0.1	bcell_850k: 0.07	mono_850k: 0.12	log10vl: 1.8750612633917	tissue: whole blood	genomic DNA	DNAs were extracted from whole blood using the standard protocol.	Cy5 and Cy3	Standard Illumina Protocol	9606	bisulphite converted DNA was amplified, fragmented and hybridised to Illumina Infinium MethylationEPIC Beadchip using standard Illumina protocol	Arrays were imaged using BeadArray Reader using standard recommended Illumina scanner setting	201172550049_R08C01_Grn.idat	201172550049_R08C01_Red.idat	Sample 167	whole blood sample	GenomeStudio V2011.1	MatrixProcessed.txt contains ssNoob normalized Average Beta; the signals of common probes between 450k and EPIC were provided.	MethylatedSignal.txt contains Unmethylated and methylated signal intensities	GPL21145	Ke,,Xu	ke.xu@yale.edu	department of psychiatry	Yale University	300 George St.	New Haven	6511	USA	NONE
genomic DNA from 201172520052_R08C01	GSM2860808	Public on Nov 17 2017	Nov 17 2017	Nov 17 2017	genomic	1	201172520052_R08C01	Homo sapiens	age: 38	Sex: Male	race: White	hiv: 1	idu: 0	hcv_dx: 0	smoking: 0	artadherence: 0	wbc_new: 2.8	cd8t_850k: 0.14	cd4t_850k: 0	gran_850k: 0.57	nk_850k: 0.12	bcell_850k: 0.11	mono_850k: 0.11	log10vl: 4.16157761104887	tissue: whole blood	genomic DNA	DNAs were extracted from whole blood using the standard protocol.	Cy5 and Cy3	Standard Illumina Protocol	9606	bisulphite converted DNA was amplified, fragmented and hybridised to Illumina Infinium MethylationEPIC Beadchip using standard Illumina protocol	Arrays were imaged using BeadArray Reader using standard recommended Illumina scanner setting	201172520052_R08C01_Grn.idat	201172520052_R08C01_Red.idat	Sample 168	whole blood sample	GenomeStudio V2011.1	MatrixProcessed.txt contains ssNoob normalized Average Beta; the signals of common probes between 450k and EPIC were provided.	MethylatedSignal.txt contains Unmethylated and methylated signal intensities	GPL21145	Ke,,Xu	ke.xu@yale.edu	department of psychiatry	Yale University	300 George St.	New Haven	6511	USA	NONE
genomic DNA from 201172520054_R08C01	GSM2860809	Public on Nov 17 2017	Nov 17 2017	Nov 17 2017	genomic	1	201172520054_R08C01	Homo sapiens	age: 41	Sex: Male	race: White	hiv: 1	idu: 0	hcv_dx: 0	smoking: 1	artadherence: 1	wbc_new: 4.3	cd8t_850k: 0.19	cd4t_850k: 0.08	gran_850k: 0.42	nk_850k: 0.12	bcell_850k: 0.08	mono_850k: 0.12	log10vl: 1.69897000433602	tissue: whole blood	genomic DNA	DNAs were extracted from whole blood using the standard protocol.	Cy5 and Cy3	Standard Illumina Protocol	9606	bisulphite converted DNA was amplified, fragmented and hybridised to Illumina Infinium MethylationEPIC Beadchip using standard Illumina protocol	Arrays were imaged using BeadArray Reader using standard recommended Illumina scanner setting	201172520054_R08C01_Grn.idat	201172520054_R08C01_Red.idat	Sample 169	whole blood sample	GenomeStudio V2011.1	MatrixProcessed.txt contains ssNoob normalized Average Beta; the signals of common probes between 450k and EPIC were provided.	MethylatedSignal.txt contains Unmethylated and methylated signal intensities	GPL21145	Ke,,Xu	ke.xu@yale.edu	department of psychiatry	Yale University	300 George St.	New Haven	6511	USA	NONE
genomic DNA from 201172540058_R08C01	GSM2860810	Public on Nov 17 2017	Nov 17 2017	Nov 17 2017	genomic	1	201172540058_R08C01	Homo sapiens	age: 44	Sex: Male	race: Other	hiv: 1	idu: 0	hcv_dx: 0	smoking: 1	artadherence: 0	wbc_new: 3.5	cd8t_850k: 0.05	cd4t_850k: 0.06	gran_850k: 0.66	nk_850k: 0.04	bcell_850k: 0.09	mono_850k: 0.13	log10vl: 5.60451332703711	tissue: whole blood	genomic DNA	DNAs were extracted from whole blood using the standard protocol.	Cy5 and Cy3	Standard Illumina Protocol	9606	bisulphite converted DNA was amplified, fragmented and hybridised to Illumina Infinium MethylationEPIC Beadchip using standard Illumina protocol	Arrays were imaged using BeadArray Reader using standard recommended Illumina scanner setting	201172540058_R08C01_Grn.idat	201172540058_R08C01_Red.idat	Sample 170	whole blood sample	GenomeStudio V2011.1	MatrixProcessed.txt contains ssNoob normalized Average Beta; the signals of common probes between 450k and EPIC were provided.	MethylatedSignal.txt contains Unmethylated and methylated signal intensities	GPL21145	Ke,,Xu	ke.xu@yale.edu	department of psychiatry	Yale University	300 George St.	New Haven	6511	USA	NONE
genomic DNA from 201172220032_R08C01	GSM2860811	Public on Nov 17 2017	Nov 17 2017	Nov 17 2017	genomic	1	201172220032_R08C01	Homo sapiens	age: 53	Sex: Male	race: White	hiv: 1	idu: 1	hcv_dx: 1	smoking: NA	artadherence: 1	wbc_new: NA	cd8t_850k: 0.15	cd4t_850k: 0.03	gran_850k: 0.45	nk_850k: 0.14	bcell_850k: 0.17	mono_850k: 0.1	log10vl: 3.04532297878666	tissue: whole blood	genomic DNA	DNAs were extracted from whole blood using the standard protocol.	Cy5 and Cy3	Standard Illumina Protocol	9606	bisulphite converted DNA was amplified, fragmented and hybridised to Illumina Infinium MethylationEPIC Beadchip using standard Illumina protocol	Arrays were imaged using BeadArray Reader using standard recommended Illumina scanner setting	201172220032_R08C01_Grn.idat	201172220032_R08C01_Red.idat	Sample 171	whole blood sample	GenomeStudio V2011.1	MatrixProcessed.txt contains ssNoob normalized Average Beta; the signals of common probes between 450k and EPIC were provided.	MethylatedSignal.txt contains Unmethylated and methylated signal intensities	GPL21145	Ke,,Xu	ke.xu@yale.edu	department of psychiatry	Yale University	300 George St.	New Haven	6511	USA	NONE
genomic DNA from 201172220046_R08C01	GSM2860812	Public on Nov 17 2017	Nov 17 2017	Nov 17 2017	genomic	1	201172220046_R08C01	Homo sapiens	age: 50	Sex: Male	race: White	hiv: 1	idu: 0	hcv_dx: 0	smoking: 1	artadherence: 1	wbc_new: 4.5	cd8t_850k: 0.05	cd4t_850k: 0.21	gran_850k: 0.53	nk_850k: 0.1	bcell_850k: 0.06	mono_850k: 0.08	log10vl: 1.69897000433602	tissue: whole blood	genomic DNA	DNAs were extracted from whole blood using the standard protocol.	Cy5 and Cy3	Standard Illumina Protocol	9606	bisulphite converted DNA was amplified, fragmented and hybridised to Illumina Infinium MethylationEPIC Beadchip using standard Illumina protocol	Arrays were imaged using BeadArray Reader using standard recommended Illumina scanner setting	201172220046_R08C01_Grn.idat	201172220046_R08C01_Red.idat	Sample 172	whole blood sample	GenomeStudio V2011.1	MatrixProcessed.txt contains ssNoob normalized Average Beta; the signals of common probes between 450k and EPIC were provided.	MethylatedSignal.txt contains Unmethylated and methylated signal intensities	GPL21145	Ke,,Xu	ke.xu@yale.edu	department of psychiatry	Yale University	300 George St.	New Haven	6511	USA	NONE
genomic DNA from 201172220053_R08C01	GSM2860813	Public on Nov 17 2017	Nov 17 2017	Nov 17 2017	genomic	1	201172220053_R08C01	Homo sapiens	age: 46	Sex: Male	race: White	hiv: 1	idu: 1	hcv_dx: 1	smoking: 1	artadherence: 1	wbc_new: 2.7	cd8t_850k: 0.14	cd4t_850k: 0.09	gran_850k: 0.39	nk_850k: 0.15	bcell_850k: 0.1	mono_850k: 0.15	log10vl: 3.94939000664491	tissue: whole blood	genomic DNA	DNAs were extracted from whole blood using the standard protocol.	Cy5 and Cy3	Standard Illumina Protocol	9606	bisulphite converted DNA was amplified, fragmented and hybridised to Illumina Infinium MethylationEPIC Beadchip using standard Illumina protocol	Arrays were imaged using BeadArray Reader using standard recommended Illumina scanner setting	201172220053_R08C01_Grn.idat	201172220053_R08C01_Red.idat	Sample 173	whole blood sample	GenomeStudio V2011.1	MatrixProcessed.txt contains ssNoob normalized Average Beta; the signals of common probes between 450k and EPIC were provided.	MethylatedSignal.txt contains Unmethylated and methylated signal intensities	GPL21145	Ke,,Xu	ke.xu@yale.edu	department of psychiatry	Yale University	300 George St.	New Haven	6511	USA	NONE
genomic DNA from 201172550008_R01C01	GSM2860814	Public on Nov 17 2017	Nov 17 2017	Nov 17 2017	genomic	1	201172550008_R01C01	Homo sapiens	age: 54	Sex: Male	race: White	hiv: 1	idu: 0	hcv_dx: 0	smoking: 1	artadherence: 0	wbc_new: 5.7	cd8t_850k: 0.28	cd4t_850k: 0	gran_850k: 0.5	nk_850k: 0.12	bcell_850k: 0.06	mono_850k: 0.09	log10vl: 1.93951925261862	tissue: whole blood	genomic DNA	DNAs were extracted from whole blood using the standard protocol.	Cy5 and Cy3	Standard Illumina Protocol	9606	bisulphite converted DNA was amplified, fragmented and hybridised to Illumina Infinium MethylationEPIC Beadchip using standard Illumina protocol	Arrays were imaged using BeadArray Reader using standard recommended Illumina scanner setting	201172550008_R01C01_Grn.idat	201172550008_R01C01_Red.idat	Sample 174	whole blood sample	GenomeStudio V2011.1	MatrixProcessed.txt contains ssNoob normalized Average Beta; the signals of common probes between 450k and EPIC were provided.	MethylatedSignal.txt contains Unmethylated and methylated signal intensities	GPL21145	Ke,,Xu	ke.xu@yale.edu	department of psychiatry	Yale University	300 George St.	New Haven	6511	USA	NONE
genomic DNA from 201172550009_R01C01	GSM2860815	Public on Nov 17 2017	Nov 17 2017	Nov 17 2017	genomic	1	201172550009_R01C01	Homo sapiens	age: 54	Sex: Male	race: White	hiv: 1	idu: 0	hcv_dx: 0	smoking: 1	artadherence: 1	wbc_new: 5.9	cd8t_850k: 0.05	cd4t_850k: 0.07	gran_850k: 0.62	nk_850k: 0.1	bcell_850k: 0.06	mono_850k: 0.12	log10vl: 1.69897000433602	tissue: whole blood	genomic DNA	DNAs were extracted from whole blood using the standard protocol.	Cy5 and Cy3	Standard Illumina Protocol	9606	bisulphite converted DNA was amplified, fragmented and hybridised to Illumina Infinium MethylationEPIC Beadchip using standard Illumina protocol	Arrays were imaged using BeadArray Reader using standard recommended Illumina scanner setting	201172550009_R01C01_Grn.idat	201172550009_R01C01_Red.idat	Sample 175	whole blood sample	GenomeStudio V2011.1	MatrixProcessed.txt contains ssNoob normalized Average Beta; the signals of common probes between 450k and EPIC were provided.	MethylatedSignal.txt contains Unmethylated and methylated signal intensities	GPL21145	Ke,,Xu	ke.xu@yale.edu	department of psychiatry	Yale University	300 George St.	New Haven	6511	USA	NONE
genomic DNA from 201172550015_R01C01	GSM2860816	Public on Nov 17 2017	Nov 17 2017	Nov 17 2017	genomic	1	201172550015_R01C01	Homo sapiens	age: 56	Sex: Male	race: White	hiv: 1	idu: 0	hcv_dx: 0	smoking: 1	artadherence: 1	wbc_new: 10.4	cd8t_850k: 0.18	cd4t_850k: 0.02	gran_850k: 0.57	nk_850k: 0.06	bcell_850k: 0.07	mono_850k: 0.12	log10vl: 1.69897000433602	tissue: whole blood	genomic DNA	DNAs were extracted from whole blood using the standard protocol.	Cy5 and Cy3	Standard Illumina Protocol	9606	bisulphite converted DNA was amplified, fragmented and hybridised to Illumina Infinium MethylationEPIC Beadchip using standard Illumina protocol	Arrays were imaged using BeadArray Reader using standard recommended Illumina scanner setting	201172550015_R01C01_Grn.idat	201172550015_R01C01_Red.idat	Sample 176	whole blood sample	GenomeStudio V2011.1	MatrixProcessed.txt contains ssNoob normalized Average Beta; the signals of common probes between 450k and EPIC were provided.	MethylatedSignal.txt contains Unmethylated and methylated signal intensities	GPL21145	Ke,,Xu	ke.xu@yale.edu	department of psychiatry	Yale University	300 George St.	New Haven	6511	USA	NONE
genomic DNA from 201172220019_R01C01	GSM2860817	Public on Nov 17 2017	Nov 17 2017	Nov 17 2017	genomic	1	201172220019_R01C01	Homo sapiens	age: 56	Sex: Male	race: White	hiv: 1	idu: 0	hcv_dx: 0	smoking: 0	artadherence: 1	wbc_new: 5.2	cd8t_850k: 0.14	cd4t_850k: 0.05	gran_850k: 0.61	nk_850k: 0.12	bcell_850k: 0.06	mono_850k: 0.05	log10vl: 3.60948768985329	tissue: whole blood	genomic DNA	DNAs were extracted from whole blood using the standard protocol.	Cy5 and Cy3	Standard Illumina Protocol	9606	bisulphite converted DNA was amplified, fragmented and hybridised to Illumina Infinium MethylationEPIC Beadchip using standard Illumina protocol	Arrays were imaged using BeadArray Reader using standard recommended Illumina scanner setting	201172220019_R01C01_Grn.idat	201172220019_R01C01_Red.idat	Sample 177	whole blood sample	GenomeStudio V2011.1	MatrixProcessed.txt contains ssNoob normalized Average Beta; the signals of common probes between 450k and EPIC were provided.	MethylatedSignal.txt contains Unmethylated and methylated signal intensities	GPL21145	Ke,,Xu	ke.xu@yale.edu	department of psychiatry	Yale University	300 George St.	New Haven	6511	USA	NONE
genomic DNA from 201172220021_R01C01	GSM2860818	Public on Nov 17 2017	Nov 17 2017	Nov 17 2017	genomic	1	201172220021_R01C01	Homo sapiens	age: 46	Sex: Male	race: White	hiv: 1	idu: 0	hcv_dx: 0	smoking: 1	artadherence: 1	wbc_new: 3.8	cd8t_850k: 0.29	cd4t_850k: 0.02	gran_850k: 0.36	nk_850k: 0.19	bcell_850k: 0.08	mono_850k: 0.1	log10vl: 4.03342375548695	tissue: whole blood	genomic DNA	DNAs were extracted from whole blood using the standard protocol.	Cy5 and Cy3	Standard Illumina Protocol	9606	bisulphite converted DNA was amplified, fragmented and hybridised to Illumina Infinium MethylationEPIC Beadchip using standard Illumina protocol	Arrays were imaged using BeadArray Reader using standard recommended Illumina scanner setting	201172220021_R01C01_Grn.idat	201172220021_R01C01_Red.idat	Sample 178	whole blood sample	GenomeStudio V2011.1	MatrixProcessed.txt contains ssNoob normalized Average Beta; the signals of common probes between 450k and EPIC were provided.	MethylatedSignal.txt contains Unmethylated and methylated signal intensities	GPL21145	Ke,,Xu	ke.xu@yale.edu	department of psychiatry	Yale University	300 George St.	New Haven	6511	USA	NONE
genomic DNA from 201172520023_R01C01	GSM2860819	Public on Nov 17 2017	Nov 17 2017	Nov 17 2017	genomic	1	201172520023_R01C01	Homo sapiens	age: 48	Sex: Male	race: White	hiv: 1	idu: 0	hcv_dx: 0	smoking: 1	artadherence: NA	wbc_new: 5.1	cd8t_850k: 0.22	cd4t_850k: 0	gran_850k: 0.42	nk_850k: 0.16	bcell_850k: 0.14	mono_850k: 0.1	log10vl: 3.9227773419288	tissue: whole blood	genomic DNA	DNAs were extracted from whole blood using the standard protocol.	Cy5 and Cy3	Standard Illumina Protocol	9606	bisulphite converted DNA was amplified, fragmented and hybridised to Illumina Infinium MethylationEPIC Beadchip using standard Illumina protocol	Arrays were imaged using BeadArray Reader using standard recommended Illumina scanner setting	201172520023_R01C01_Grn.idat	201172520023_R01C01_Red.idat	Sample 179	whole blood sample	GenomeStudio V2011.1	MatrixProcessed.txt contains ssNoob normalized Average Beta; the signals of common probes between 450k and EPIC were provided.	MethylatedSignal.txt contains Unmethylated and methylated signal intensities	GPL21145	Ke,,Xu	ke.xu@yale.edu	department of psychiatry	Yale University	300 George St.	New Haven	6511	USA	NONE
genomic DNA from 201172220033_R01C01	GSM2860820	Public on Nov 17 2017	Nov 17 2017	Nov 17 2017	genomic	1	201172220033_R01C01	Homo sapiens	age: 46	Sex: Male	race: White	hiv: 1	idu: 0	hcv_dx: 0	smoking: 1	artadherence: 0	wbc_new: 4.6	cd8t_850k: 0.22	cd4t_850k: 0	gran_850k: 0.54	nk_850k: 0.09	bcell_850k: 0.1	mono_850k: 0.08	log10vl: 4.78031731214015	tissue: whole blood	genomic DNA	DNAs were extracted from whole blood using the standard protocol.	Cy5 and Cy3	Standard Illumina Protocol	9606	bisulphite converted DNA was amplified, fragmented and hybridised to Illumina Infinium MethylationEPIC Beadchip using standard Illumina protocol	Arrays were imaged using BeadArray Reader using standard recommended Illumina scanner setting	201172220033_R01C01_Grn.idat	201172220033_R01C01_Red.idat	Sample 180	whole blood sample	GenomeStudio V2011.1	MatrixProcessed.txt contains ssNoob normalized Average Beta; the signals of common probes between 450k and EPIC were provided.	MethylatedSignal.txt contains Unmethylated and methylated signal intensities	GPL21145	Ke,,Xu	ke.xu@yale.edu	department of psychiatry	Yale University	300 George St.	New Haven	6511	USA	NONE
genomic DNA from 201172540036_R01C01	GSM2860821	Public on Nov 17 2017	Nov 17 2017	Nov 17 2017	genomic	1	201172540036_R01C01	Homo sapiens	age: 53	Sex: Male	race: White	hiv: 1	idu: 0	hcv_dx: 0	smoking: 0	artadherence: 1	wbc_new: 5	cd8t_850k: 0.17	cd4t_850k: 0.27	gran_850k: 0.33	nk_850k: 0.09	bcell_850k: 0.13	mono_850k: 0.04	log10vl: 1.8750612633917	tissue: whole blood	genomic DNA	DNAs were extracted from whole blood using the standard protocol.	Cy5 and Cy3	Standard Illumina Protocol	9606	bisulphite converted DNA was amplified, fragmented and hybridised to Illumina Infinium MethylationEPIC Beadchip using standard Illumina protocol	Arrays were imaged using BeadArray Reader using standard recommended Illumina scanner setting	201172540036_R01C01_Grn.idat	201172540036_R01C01_Red.idat	Sample 181	whole blood sample	GenomeStudio V2011.1	MatrixProcessed.txt contains ssNoob normalized Average Beta; the signals of common probes between 450k and EPIC were provided.	MethylatedSignal.txt contains Unmethylated and methylated signal intensities	GPL21145	Ke,,Xu	ke.xu@yale.edu	department of psychiatry	Yale University	300 George St.	New Haven	6511	USA	NONE
genomic DNA from 201172540037_R01C01	GSM2860822	Public on Nov 17 2017	Nov 17 2017	Nov 17 2017	genomic	1	201172540037_R01C01	Homo sapiens	age: 55	Sex: Male	race: White	hiv: 1	idu: 0	hcv_dx: 0	smoking: 0	artadherence: 1	wbc_new: 5.9	cd8t_850k: 0.14	cd4t_850k: 0.09	gran_850k: 0.54	nk_850k: 0.11	bcell_850k: 0.08	mono_850k: 0.07	log10vl: 1.69897000433602	tissue: whole blood	genomic DNA	DNAs were extracted from whole blood using the standard protocol.	Cy5 and Cy3	Standard Illumina Protocol	9606	bisulphite converted DNA was amplified, fragmented and hybridised to Illumina Infinium MethylationEPIC Beadchip using standard Illumina protocol	Arrays were imaged using BeadArray Reader using standard recommended Illumina scanner setting	201172540037_R01C01_Grn.idat	201172540037_R01C01_Red.idat	Sample 182	whole blood sample	GenomeStudio V2011.1	MatrixProcessed.txt contains ssNoob normalized Average Beta; the signals of common probes between 450k and EPIC were provided.	MethylatedSignal.txt contains Unmethylated and methylated signal intensities	GPL21145	Ke,,Xu	ke.xu@yale.edu	department of psychiatry	Yale University	300 George St.	New Haven	6511	USA	NONE
genomic DNA from 201172220007_R02C01	GSM2860823	Public on Nov 17 2017	Nov 17 2017	Nov 17 2017	genomic	1	201172220007_R02C01	Homo sapiens	age: 41	Sex: Male	race: White	hiv: 1	idu: 0	hcv_dx: 0	smoking: 0	artadherence: 1	wbc_new: 3.9	cd8t_850k: 0.36	cd4t_850k: 0.04	gran_850k: 0.29	nk_850k: 0.12	bcell_850k: 0.2	mono_850k: 0.05	log10vl: 4.09551804232315	tissue: whole blood	genomic DNA	DNAs were extracted from whole blood using the standard protocol.	Cy5 and Cy3	Standard Illumina Protocol	9606	bisulphite converted DNA was amplified, fragmented and hybridised to Illumina Infinium MethylationEPIC Beadchip using standard Illumina protocol	Arrays were imaged using BeadArray Reader using standard recommended Illumina scanner setting	201172220007_R02C01_Grn.idat	201172220007_R02C01_Red.idat	Sample 183	whole blood sample	GenomeStudio V2011.1	MatrixProcessed.txt contains ssNoob normalized Average Beta; the signals of common probes between 450k and EPIC were provided.	MethylatedSignal.txt contains Unmethylated and methylated signal intensities	GPL21145	Ke,,Xu	ke.xu@yale.edu	department of psychiatry	Yale University	300 George St.	New Haven	6511	USA	NONE
genomic DNA from 201172550008_R02C01	GSM2860824	Public on Nov 17 2017	Nov 17 2017	Nov 17 2017	genomic	1	201172550008_R02C01	Homo sapiens	age: 29	Sex: Male	race: White	hiv: 1	idu: 0	hcv_dx: 0	smoking: 1	artadherence: 1	wbc_new: 4.7	cd8t_850k: 0	cd4t_850k: 0	gran_850k: 0.72	nk_850k: 0.06	bcell_850k: 0.08	mono_850k: 0.15	log10vl: 3.40105572577184	tissue: whole blood	genomic DNA	DNAs were extracted from whole blood using the standard protocol.	Cy5 and Cy3	Standard Illumina Protocol	9606	bisulphite converted DNA was amplified, fragmented and hybridised to Illumina Infinium MethylationEPIC Beadchip using standard Illumina protocol	Arrays were imaged using BeadArray Reader using standard recommended Illumina scanner setting	201172550008_R02C01_Grn.idat	201172550008_R02C01_Red.idat	Sample 184	whole blood sample	GenomeStudio V2011.1	MatrixProcessed.txt contains ssNoob normalized Average Beta; the signals of common probes between 450k and EPIC were provided.	MethylatedSignal.txt contains Unmethylated and methylated signal intensities	GPL21145	Ke,,Xu	ke.xu@yale.edu	department of psychiatry	Yale University	300 George St.	New Haven	6511	USA	NONE
genomic DNA from 201172550015_R02C01	GSM2860825	Public on Nov 17 2017	Nov 17 2017	Nov 17 2017	genomic	1	201172550015_R02C01	Homo sapiens	age: 37	Sex: Male	race: White	hiv: 1	idu: 0	hcv_dx: 0	smoking: 1	artadherence: 1	wbc_new: 4.7	cd8t_850k: 0.06	cd4t_850k: 0.03	gran_850k: 0.7	nk_850k: 0.04	bcell_850k: 0.05	mono_850k: 0.14	log10vl: 5.67443673882777	tissue: whole blood	genomic DNA	DNAs were extracted from whole blood using the standard protocol.	Cy5 and Cy3	Standard Illumina Protocol	9606	bisulphite converted DNA was amplified, fragmented and hybridised to Illumina Infinium MethylationEPIC Beadchip using standard Illumina protocol	Arrays were imaged using BeadArray Reader using standard recommended Illumina scanner setting	201172550015_R02C01_Grn.idat	201172550015_R02C01_Red.idat	Sample 185	whole blood sample	GenomeStudio V2011.1	MatrixProcessed.txt contains ssNoob normalized Average Beta; the signals of common probes between 450k and EPIC were provided.	MethylatedSignal.txt contains Unmethylated and methylated signal intensities	GPL21145	Ke,,Xu	ke.xu@yale.edu	department of psychiatry	Yale University	300 George St.	New Haven	6511	USA	NONE
genomic DNA from 201172220019_R02C01	GSM2860826	Public on Nov 17 2017	Nov 17 2017	Nov 17 2017	genomic	1	201172220019_R02C01	Homo sapiens	age: 75	Sex: Male	race: White	hiv: 1	idu: 0	hcv_dx: 0	smoking: 1	artadherence: 1	wbc_new: NA	cd8t_850k: 0.19	cd4t_850k: 0.08	gran_850k: 0.51	nk_850k: 0.09	bcell_850k: 0.06	mono_850k: 0.11	log10vl: 1.8750612633917	tissue: whole blood	genomic DNA	DNAs were extracted from whole blood using the standard protocol.	Cy5 and Cy3	Standard Illumina Protocol	9606	bisulphite converted DNA was amplified, fragmented and hybridised to Illumina Infinium MethylationEPIC Beadchip using standard Illumina protocol	Arrays were imaged using BeadArray Reader using standard recommended Illumina scanner setting	201172220019_R02C01_Grn.idat	201172220019_R02C01_Red.idat	Sample 186	whole blood sample	GenomeStudio V2011.1	MatrixProcessed.txt contains ssNoob normalized Average Beta; the signals of common probes between 450k and EPIC were provided.	MethylatedSignal.txt contains Unmethylated and methylated signal intensities	GPL21145	Ke,,Xu	ke.xu@yale.edu	department of psychiatry	Yale University	300 George St.	New Haven	6511	USA	NONE
genomic DNA from 201172220033_R02C01	GSM2860827	Public on Nov 17 2017	Nov 17 2017	Nov 17 2017	genomic	1	201172220033_R02C01	Homo sapiens	age: 41	Sex: Male	race: White	hiv: 1	idu: 0	hcv_dx: 0	smoking: 0	artadherence: 1	wbc_new: 7.3	cd8t_850k: 0.25	cd4t_850k: 0.03	gran_850k: 0.46	nk_850k: 0.09	bcell_850k: 0.13	mono_850k: 0.06	log10vl: 5.85033617670356	tissue: whole blood	genomic DNA	DNAs were extracted from whole blood using the standard protocol.	Cy5 and Cy3	Standard Illumina Protocol	9606	bisulphite converted DNA was amplified, fragmented and hybridised to Illumina Infinium MethylationEPIC Beadchip using standard Illumina protocol	Arrays were imaged using BeadArray Reader using standard recommended Illumina scanner setting	201172220033_R02C01_Grn.idat	201172220033_R02C01_Red.idat	Sample 187	whole blood sample	GenomeStudio V2011.1	MatrixProcessed.txt contains ssNoob normalized Average Beta; the signals of common probes between 450k and EPIC were provided.	MethylatedSignal.txt contains Unmethylated and methylated signal intensities	GPL21145	Ke,,Xu	ke.xu@yale.edu	department of psychiatry	Yale University	300 George St.	New Haven	6511	USA	NONE
genomic DNA from 201172540036_R02C01	GSM2860828	Public on Nov 17 2017	Nov 17 2017	Nov 17 2017	genomic	1	201172540036_R02C01	Homo sapiens	age: 40	Sex: Male	race: White	hiv: 1	idu: 0	hcv_dx: 0	smoking: 0	artadherence: 1	wbc_new: 6	cd8t_850k: 0.18	cd4t_850k: 0.04	gran_850k: 0.49	nk_850k: 0.16	bcell_850k: 0.09	mono_850k: 0.08	log10vl: 1.8750612633917	tissue: whole blood	genomic DNA	DNAs were extracted from whole blood using the standard protocol.	Cy5 and Cy3	Standard Illumina Protocol	9606	bisulphite converted DNA was amplified, fragmented and hybridised to Illumina Infinium MethylationEPIC Beadchip using standard Illumina protocol	Arrays were imaged using BeadArray Reader using standard recommended Illumina scanner setting	201172540036_R02C01_Grn.idat	201172540036_R02C01_Red.idat	Sample 188	whole blood sample	GenomeStudio V2011.1	MatrixProcessed.txt contains ssNoob normalized Average Beta; the signals of common probes between 450k and EPIC were provided.	MethylatedSignal.txt contains Unmethylated and methylated signal intensities	GPL21145	Ke,,Xu	ke.xu@yale.edu	department of psychiatry	Yale University	300 George St.	New Haven	6511	USA	NONE
genomic DNA from 201172540037_R02C01	GSM2860829	Public on Nov 17 2017	Nov 17 2017	Nov 17 2017	genomic	1	201172540037_R02C01	Homo sapiens	age: 25	Sex: Male	race: White	hiv: 1	idu: 0	hcv_dx: 0	smoking: 1	artadherence: 0	wbc_new: 3.2	cd8t_850k: 0.13	cd4t_850k: 0.11	gran_850k: 0.53	nk_850k: 0.07	bcell_850k: 0.09	mono_850k: 0.08	log10vl: 3.83289194475979	tissue: whole blood	genomic DNA	DNAs were extracted from whole blood using the standard protocol.	Cy5 and Cy3	Standard Illumina Protocol	9606	bisulphite converted DNA was amplified, fragmented and hybridised to Illumina Infinium MethylationEPIC Beadchip using standard Illumina protocol	Arrays were imaged using BeadArray Reader using standard recommended Illumina scanner setting	201172540037_R02C01_Grn.idat	201172540037_R02C01_Red.idat	Sample 189	whole blood sample	GenomeStudio V2011.1	MatrixProcessed.txt contains ssNoob normalized Average Beta; the signals of common probes between 450k and EPIC were provided.	MethylatedSignal.txt contains Unmethylated and methylated signal intensities	GPL21145	Ke,,Xu	ke.xu@yale.edu	department of psychiatry	Yale University	300 George St.	New Haven	6511	USA	NONE
genomic DNA from 201172550008_R03C01	GSM2860830	Public on Nov 17 2017	Nov 17 2017	Nov 17 2017	genomic	1	201172550008_R03C01	Homo sapiens	age: 56	Sex: Male	race: White	hiv: 1	idu: 0	hcv_dx: 0	smoking: 1	artadherence: 1	wbc_new: 3.2	cd8t_850k: 0.03	cd4t_850k: 0.08	gran_850k: 0.71	nk_850k: 0.05	bcell_850k: 0.08	mono_850k: 0.07	log10vl: 1.8750612633917	tissue: whole blood	genomic DNA	DNAs were extracted from whole blood using the standard protocol.	Cy5 and Cy3	Standard Illumina Protocol	9606	bisulphite converted DNA was amplified, fragmented and hybridised to Illumina Infinium MethylationEPIC Beadchip using standard Illumina protocol	Arrays were imaged using BeadArray Reader using standard recommended Illumina scanner setting	201172550008_R03C01_Grn.idat	201172550008_R03C01_Red.idat	Sample 190	whole blood sample	GenomeStudio V2011.1	MatrixProcessed.txt contains ssNoob normalized Average Beta; the signals of common probes between 450k and EPIC were provided.	MethylatedSignal.txt contains Unmethylated and methylated signal intensities	GPL21145	Ke,,Xu	ke.xu@yale.edu	department of psychiatry	Yale University	300 George St.	New Haven	6511	USA	NONE
genomic DNA from 201172550009_R03C01	GSM2860831	Public on Nov 17 2017	Nov 17 2017	Nov 17 2017	genomic	1	201172550009_R03C01	Homo sapiens	age: 48	Sex: Male	race: White	hiv: 1	idu: 0	hcv_dx: 0	smoking: 1	artadherence: 0	wbc_new: 3.6	cd8t_850k: 0.1	cd4t_850k: 0	gran_850k: 0.6	nk_850k: 0.05	bcell_850k: 0.12	mono_850k: 0.16	log10vl: 3.94890176097021	tissue: whole blood	genomic DNA	DNAs were extracted from whole blood using the standard protocol.	Cy5 and Cy3	Standard Illumina Protocol	9606	bisulphite converted DNA was amplified, fragmented and hybridised to Illumina Infinium MethylationEPIC Beadchip using standard Illumina protocol	Arrays were imaged using BeadArray Reader using standard recommended Illumina scanner setting	201172550009_R03C01_Grn.idat	201172550009_R03C01_Red.idat	Sample 191	whole blood sample	GenomeStudio V2011.1	MatrixProcessed.txt contains ssNoob normalized Average Beta; the signals of common probes between 450k and EPIC were provided.	MethylatedSignal.txt contains Unmethylated and methylated signal intensities	GPL21145	Ke,,Xu	ke.xu@yale.edu	department of psychiatry	Yale University	300 George St.	New Haven	6511	USA	NONE
genomic DNA from 201172550015_R03C01	GSM2860832	Public on Nov 17 2017	Nov 17 2017	Nov 17 2017	genomic	1	201172550015_R03C01	Homo sapiens	age: 47	Sex: Male	race: Black	hiv: 1	idu: 0	hcv_dx: 0	smoking: 1	artadherence: 1	wbc_new: 3.9	cd8t_850k: 0.14	cd4t_850k: 0.07	gran_850k: 0.5	nk_850k: 0.1	bcell_850k: 0.12	mono_850k: 0.09	log10vl: 1.94448267215017	tissue: whole blood	genomic DNA	DNAs were extracted from whole blood using the standard protocol.	Cy5 and Cy3	Standard Illumina Protocol	9606	bisulphite converted DNA was amplified, fragmented and hybridised to Illumina Infinium MethylationEPIC Beadchip using standard Illumina protocol	Arrays were imaged using BeadArray Reader using standard recommended Illumina scanner setting	201172550015_R03C01_Grn.idat	201172550015_R03C01_Red.idat	Sample 192	whole blood sample	GenomeStudio V2011.1	MatrixProcessed.txt contains ssNoob normalized Average Beta; the signals of common probes between 450k and EPIC were provided.	MethylatedSignal.txt contains Unmethylated and methylated signal intensities	GPL21145	Ke,,Xu	ke.xu@yale.edu	department of psychiatry	Yale University	300 George St.	New Haven	6511	USA	NONE
genomic DNA from 201172220017_R03C01	GSM2860833	Public on Nov 17 2017	Nov 17 2017	Nov 17 2017	genomic	1	201172220017_R03C01	Homo sapiens	age: 58	Sex: Male	race: White	hiv: 1	idu: 0	hcv_dx: 0	smoking: 1	artadherence: 1	wbc_new: 5.6	cd8t_850k: 0.09	cd4t_850k: 0.14	gran_850k: 0.52	nk_850k: 0.02	bcell_850k: 0.14	mono_850k: 0.11	log10vl: 1.69897000433602	tissue: whole blood	genomic DNA	DNAs were extracted from whole blood using the standard protocol.	Cy5 and Cy3	Standard Illumina Protocol	9606	bisulphite converted DNA was amplified, fragmented and hybridised to Illumina Infinium MethylationEPIC Beadchip using standard Illumina protocol	Arrays were imaged using BeadArray Reader using standard recommended Illumina scanner setting	201172220017_R03C01_Grn.idat	201172220017_R03C01_Red.idat	Sample 193	whole blood sample	GenomeStudio V2011.1	MatrixProcessed.txt contains ssNoob normalized Average Beta; the signals of common probes between 450k and EPIC were provided.	MethylatedSignal.txt contains Unmethylated and methylated signal intensities	GPL21145	Ke,,Xu	ke.xu@yale.edu	department of psychiatry	Yale University	300 George St.	New Haven	6511	USA	NONE
genomic DNA from 201172220021_R03C01	GSM2860834	Public on Nov 17 2017	Nov 17 2017	Nov 17 2017	genomic	1	201172220021_R03C01	Homo sapiens	age: 47	Sex: Male	race: Other	hiv: 1	idu: 1	hcv_dx: 1	smoking: 1	artadherence: 0	wbc_new: 5.5	cd8t_850k: 0.12	cd4t_850k: 0.17	gran_850k: 0.4	nk_850k: 0.15	bcell_850k: 0.08	mono_850k: 0.1	log10vl: 1.69897000433602	tissue: whole blood	genomic DNA	DNAs were extracted from whole blood using the standard protocol.	Cy5 and Cy3	Standard Illumina Protocol	9606	bisulphite converted DNA was amplified, fragmented and hybridised to Illumina Infinium MethylationEPIC Beadchip using standard Illumina protocol	Arrays were imaged using BeadArray Reader using standard recommended Illumina scanner setting	201172220021_R03C01_Grn.idat	201172220021_R03C01_Red.idat	Sample 194	whole blood sample	GenomeStudio V2011.1	MatrixProcessed.txt contains ssNoob normalized Average Beta; the signals of common probes between 450k and EPIC were provided.	MethylatedSignal.txt contains Unmethylated and methylated signal intensities	GPL21145	Ke,,Xu	ke.xu@yale.edu	department of psychiatry	Yale University	300 George St.	New Haven	6511	USA	NONE
genomic DNA from 201172520023_R03C01	GSM2860835	Public on Nov 17 2017	Nov 17 2017	Nov 17 2017	genomic	1	201172520023_R03C01	Homo sapiens	age: 42	Sex: Male	race: White	hiv: 1	idu: 1	hcv_dx: 1	smoking: 0	artadherence: 0	wbc_new: 3.3	cd8t_850k: 0.24	cd4t_850k: 0.05	gran_850k: 0.35	nk_850k: 0.17	bcell_850k: 0.11	mono_850k: 0.12	log10vl: NA	tissue: whole blood	genomic DNA	DNAs were extracted from whole blood using the standard protocol.	Cy5 and Cy3	Standard Illumina Protocol	9606	bisulphite converted DNA was amplified, fragmented and hybridised to Illumina Infinium MethylationEPIC Beadchip using standard Illumina protocol	Arrays were imaged using BeadArray Reader using standard recommended Illumina scanner setting	201172520023_R03C01_Grn.idat	201172520023_R03C01_Red.idat	Sample 195	whole blood sample	GenomeStudio V2011.1	MatrixProcessed.txt contains ssNoob normalized Average Beta; the signals of common probes between 450k and EPIC were provided.	MethylatedSignal.txt contains Unmethylated and methylated signal intensities	GPL21145	Ke,,Xu	ke.xu@yale.edu	department of psychiatry	Yale University	300 George St.	New Haven	6511	USA	NONE
genomic DNA from 201172540036_R03C01	GSM2860836	Public on Nov 17 2017	Nov 17 2017	Nov 17 2017	genomic	1	201172540036_R03C01	Homo sapiens	age: 56	Sex: Male	race: Other	hiv: 1	idu: 0	hcv_dx: 0	smoking: 1	artadherence: 0	wbc_new: 5.9	cd8t_850k: 0.13	cd4t_850k: 0.04	gran_850k: 0.56	nk_850k: 0.16	bcell_850k: 0.07	mono_850k: 0.06	log10vl: 2.76492298464989	tissue: whole blood	genomic DNA	DNAs were extracted from whole blood using the standard protocol.	Cy5 and Cy3	Standard Illumina Protocol	9606	bisulphite converted DNA was amplified, fragmented and hybridised to Illumina Infinium MethylationEPIC Beadchip using standard Illumina protocol	Arrays were imaged using BeadArray Reader using standard recommended Illumina scanner setting	201172540036_R03C01_Grn.idat	201172540036_R03C01_Red.idat	Sample 196	whole blood sample	GenomeStudio V2011.1	MatrixProcessed.txt contains ssNoob normalized Average Beta; the signals of common probes between 450k and EPIC were provided.	MethylatedSignal.txt contains Unmethylated and methylated signal intensities	GPL21145	Ke,,Xu	ke.xu@yale.edu	department of psychiatry	Yale University	300 George St.	New Haven	6511	USA	NONE
genomic DNA from 201172220007_R04C01	GSM2860837	Public on Nov 17 2017	Nov 17 2017	Nov 17 2017	genomic	1	201172220007_R04C01	Homo sapiens	age: 54	Sex: Male	race: White	hiv: 1	idu: 0	hcv_dx: 0	smoking: 0	artadherence: 1	wbc_new: 5.7	cd8t_850k: 0.15	cd4t_850k: 0	gran_850k: 0.52	nk_850k: 0.14	bcell_850k: 0.08	mono_850k: 0.11	log10vl: 4.57170883180869	tissue: whole blood	genomic DNA	DNAs were extracted from whole blood using the standard protocol.	Cy5 and Cy3	Standard Illumina Protocol	9606	bisulphite converted DNA was amplified, fragmented and hybridised to Illumina Infinium MethylationEPIC Beadchip using standard Illumina protocol	Arrays were imaged using BeadArray Reader using standard recommended Illumina scanner setting	201172220007_R04C01_Grn.idat	201172220007_R04C01_Red.idat	Sample 197	whole blood sample	GenomeStudio V2011.1	MatrixProcessed.txt contains ssNoob normalized Average Beta; the signals of common probes between 450k and EPIC were provided.	MethylatedSignal.txt contains Unmethylated and methylated signal intensities	GPL21145	Ke,,Xu	ke.xu@yale.edu	department of psychiatry	Yale University	300 George St.	New Haven	6511	USA	NONE
genomic DNA from 201172550009_R04C01	GSM2860838	Public on Nov 17 2017	Nov 17 2017	Nov 17 2017	genomic	1	201172550009_R04C01	Homo sapiens	age: 47	Sex: Male	race: Black	hiv: 1	idu: 1	hcv_dx: 1	smoking: 1	artadherence: 1	wbc_new: 3.5	cd8t_850k: 0.06	cd4t_850k: 0.07	gran_850k: 0.46	nk_850k: 0.1	bcell_850k: 0.18	mono_850k: 0.14	log10vl: 1.69897000433602	tissue: whole blood	genomic DNA	DNAs were extracted from whole blood using the standard protocol.	Cy5 and Cy3	Standard Illumina Protocol	9606	bisulphite converted DNA was amplified, fragmented and hybridised to Illumina Infinium MethylationEPIC Beadchip using standard Illumina protocol	Arrays were imaged using BeadArray Reader using standard recommended Illumina scanner setting	201172550009_R04C01_Grn.idat	201172550009_R04C01_Red.idat	Sample 198	whole blood sample	GenomeStudio V2011.1	MatrixProcessed.txt contains ssNoob normalized Average Beta; the signals of common probes between 450k and EPIC were provided.	MethylatedSignal.txt contains Unmethylated and methylated signal intensities	GPL21145	Ke,,Xu	ke.xu@yale.edu	department of psychiatry	Yale University	300 George St.	New Haven	6511	USA	NONE
genomic DNA from 201172550015_R04C01	GSM2860839	Public on Nov 17 2017	Nov 17 2017	Nov 17 2017	genomic	1	201172550015_R04C01	Homo sapiens	age: 51	Sex: Male	race: White	hiv: 1	idu: 0	hcv_dx: 0	smoking: 0	artadherence: 1	wbc_new: 2.2	cd8t_850k: 0.01	cd4t_850k: 0.18	gran_850k: 0.42	nk_850k: 0.24	bcell_850k: 0.09	mono_850k: 0.09	log10vl: 1.8750612633917	tissue: whole blood	genomic DNA	DNAs were extracted from whole blood using the standard protocol.	Cy5 and Cy3	Standard Illumina Protocol	9606	bisulphite converted DNA was amplified, fragmented and hybridised to Illumina Infinium MethylationEPIC Beadchip using standard Illumina protocol	Arrays were imaged using BeadArray Reader using standard recommended Illumina scanner setting	201172550015_R04C01_Grn.idat	201172550015_R04C01_Red.idat	Sample 199	whole blood sample	GenomeStudio V2011.1	MatrixProcessed.txt contains ssNoob normalized Average Beta; the signals of common probes between 450k and EPIC were provided.	MethylatedSignal.txt contains Unmethylated and methylated signal intensities	GPL21145	Ke,,Xu	ke.xu@yale.edu	department of psychiatry	Yale University	300 George St.	New Haven	6511	USA	NONE
genomic DNA from 201172220019_R04C01	GSM2860840	Public on Nov 17 2017	Nov 17 2017	Nov 17 2017	genomic	1	201172220019_R04C01	Homo sapiens	age: 54	Sex: Male	race: White	hiv: 1	idu: 0	hcv_dx: 0	smoking: 1	artadherence: 1	wbc_new: 3.3	cd8t_850k: 0.09	cd4t_850k: 0.11	gran_850k: 0.58	nk_850k: 0.07	bcell_850k: 0.07	mono_850k: 0.11	log10vl: 1.69897000433602	tissue: whole blood	genomic DNA	DNAs were extracted from whole blood using the standard protocol.	Cy5 and Cy3	Standard Illumina Protocol	9606	bisulphite converted DNA was amplified, fragmented and hybridised to Illumina Infinium MethylationEPIC Beadchip using standard Illumina protocol	Arrays were imaged using BeadArray Reader using standard recommended Illumina scanner setting	201172220019_R04C01_Grn.idat	201172220019_R04C01_Red.idat	Sample 200	whole blood sample	GenomeStudio V2011.1	MatrixProcessed.txt contains ssNoob normalized Average Beta; the signals of common probes between 450k and EPIC were provided.	MethylatedSignal.txt contains Unmethylated and methylated signal intensities	GPL21145	Ke,,Xu	ke.xu@yale.edu	department of psychiatry	Yale University	300 George St.	New Haven	6511	USA	NONE
genomic DNA from 201172220021_R04C01	GSM2860841	Public on Nov 17 2017	Nov 17 2017	Nov 17 2017	genomic	1	201172220021_R04C01	Homo sapiens	age: 54	Sex: Male	race: White	hiv: 1	idu: 0	hcv_dx: 0	smoking: 0	artadherence: 1	wbc_new: 4.3	cd8t_850k: 0.03	cd4t_850k: 0.24	gran_850k: 0.5	nk_850k: 0.13	bcell_850k: 0.05	mono_850k: 0.06	log10vl: 1.69897000433602	tissue: whole blood	genomic DNA	DNAs were extracted from whole blood using the standard protocol.	Cy5 and Cy3	Standard Illumina Protocol	9606	bisulphite converted DNA was amplified, fragmented and hybridised to Illumina Infinium MethylationEPIC Beadchip using standard Illumina protocol	Arrays were imaged using BeadArray Reader using standard recommended Illumina scanner setting	201172220021_R04C01_Grn.idat	201172220021_R04C01_Red.idat	Sample 201	whole blood sample	GenomeStudio V2011.1	MatrixProcessed.txt contains ssNoob normalized Average Beta; the signals of common probes between 450k and EPIC were provided.	MethylatedSignal.txt contains Unmethylated and methylated signal intensities	GPL21145	Ke,,Xu	ke.xu@yale.edu	department of psychiatry	Yale University	300 George St.	New Haven	6511	USA	NONE
genomic DNA from 201172540036_R04C01	GSM2860842	Public on Nov 17 2017	Nov 17 2017	Nov 17 2017	genomic	1	201172540036_R04C01	Homo sapiens	age: 62	Sex: Male	race: White	hiv: 1	idu: 0	hcv_dx: 0	smoking: 0	artadherence: 1	wbc_new: 6.5	cd8t_850k: 0.16	cd4t_850k: 0.03	gran_850k: 0.63	nk_850k: 0.1	bcell_850k: 0.03	mono_850k: 0.07	log10vl: 1.69897000433602	tissue: whole blood	genomic DNA	DNAs were extracted from whole blood using the standard protocol.	Cy5 and Cy3	Standard Illumina Protocol	9606	bisulphite converted DNA was amplified, fragmented and hybridised to Illumina Infinium MethylationEPIC Beadchip using standard Illumina protocol	Arrays were imaged using BeadArray Reader using standard recommended Illumina scanner setting	201172540036_R04C01_Grn.idat	201172540036_R04C01_Red.idat	Sample 202	whole blood sample	GenomeStudio V2011.1	MatrixProcessed.txt contains ssNoob normalized Average Beta; the signals of common probes between 450k and EPIC were provided.	MethylatedSignal.txt contains Unmethylated and methylated signal intensities	GPL21145	Ke,,Xu	ke.xu@yale.edu	department of psychiatry	Yale University	300 George St.	New Haven	6511	USA	NONE
genomic DNA from 201172540037_R04C01	GSM2860843	Public on Nov 17 2017	Nov 17 2017	Nov 17 2017	genomic	1	201172540037_R04C01	Homo sapiens	age: 47	Sex: Male	race: White	hiv: 1	idu: 0	hcv_dx: 0	smoking: 1	artadherence: 1	wbc_new: 4.3	cd8t_850k: 0.32	cd4t_850k: 0.12	gran_850k: 0.38	nk_850k: 0.01	bcell_850k: 0.18	mono_850k: 0.06	log10vl: 1.8750612633917	tissue: whole blood	genomic DNA	DNAs were extracted from whole blood using the standard protocol.	Cy5 and Cy3	Standard Illumina Protocol	9606	bisulphite converted DNA was amplified, fragmented and hybridised to Illumina Infinium MethylationEPIC Beadchip using standard Illumina protocol	Arrays were imaged using BeadArray Reader using standard recommended Illumina scanner setting	201172540037_R04C01_Grn.idat	201172540037_R04C01_Red.idat	Sample 203	whole blood sample	GenomeStudio V2011.1	MatrixProcessed.txt contains ssNoob normalized Average Beta; the signals of common probes between 450k and EPIC were provided.	MethylatedSignal.txt contains Unmethylated and methylated signal intensities	GPL21145	Ke,,Xu	ke.xu@yale.edu	department of psychiatry	Yale University	300 George St.	New Haven	6511	USA	NONE
genomic DNA from 201172220007_R05C01	GSM2860844	Public on Nov 17 2017	Nov 17 2017	Nov 17 2017	genomic	1	201172220007_R05C01	Homo sapiens	age: 53	Sex: Male	race: White	hiv: 1	idu: 0	hcv_dx: 0	smoking: 0	artadherence: 1	wbc_new: 5.9	cd8t_850k: 0.19	cd4t_850k: 0.09	gran_850k: 0.47	nk_850k: 0.09	bcell_850k: 0.1	mono_850k: 0.09	log10vl: 1.69897000433602	tissue: whole blood	genomic DNA	DNAs were extracted from whole blood using the standard protocol.	Cy5 and Cy3	Standard Illumina Protocol	9606	bisulphite converted DNA was amplified, fragmented and hybridised to Illumina Infinium MethylationEPIC Beadchip using standard Illumina protocol	Arrays were imaged using BeadArray Reader using standard recommended Illumina scanner setting	201172220007_R05C01_Grn.idat	201172220007_R05C01_Red.idat	Sample 204	whole blood sample	GenomeStudio V2011.1	MatrixProcessed.txt contains ssNoob normalized Average Beta; the signals of common probes between 450k and EPIC were provided.	MethylatedSignal.txt contains Unmethylated and methylated signal intensities	GPL21145	Ke,,Xu	ke.xu@yale.edu	department of psychiatry	Yale University	300 George St.	New Haven	6511	USA	NONE
genomic DNA from 201172550008_R05C01	GSM2860845	Public on Nov 17 2017	Nov 17 2017	Nov 17 2017	genomic	1	201172550008_R05C01	Homo sapiens	age: 46	Sex: Male	race: White	hiv: 1	idu: 0	hcv_dx: 0	smoking: 1	artadherence: 1	wbc_new: 2.1	cd8t_850k: 0.2	cd4t_850k: 0.06	gran_850k: 0.47	nk_850k: 0.05	bcell_850k: 0.1	mono_850k: 0.14	log10vl: 5.5214728323337	tissue: whole blood	genomic DNA	DNAs were extracted from whole blood using the standard protocol.	Cy5 and Cy3	Standard Illumina Protocol	9606	bisulphite converted DNA was amplified, fragmented and hybridised to Illumina Infinium MethylationEPIC Beadchip using standard Illumina protocol	Arrays were imaged using BeadArray Reader using standard recommended Illumina scanner setting	201172550008_R05C01_Grn.idat	201172550008_R05C01_Red.idat	Sample 205	whole blood sample	GenomeStudio V2011.1	MatrixProcessed.txt contains ssNoob normalized Average Beta; the signals of common probes between 450k and EPIC were provided.	MethylatedSignal.txt contains Unmethylated and methylated signal intensities	GPL21145	Ke,,Xu	ke.xu@yale.edu	department of psychiatry	Yale University	300 George St.	New Haven	6511	USA	NONE
genomic DNA from 201172550009_R05C01	GSM2860846	Public on Nov 17 2017	Nov 17 2017	Nov 17 2017	genomic	1	201172550009_R05C01	Homo sapiens	age: 56	Sex: Male	race: White	hiv: 1	idu: 1	hcv_dx: 1	smoking: 1	artadherence: 1	wbc_new: 5.1	cd8t_850k: 0.08	cd4t_850k: 0.05	gran_850k: 0.61	nk_850k: 0.04	bcell_850k: 0.1	mono_850k: 0.14	log10vl: 1.8750612633917	tissue: whole blood	genomic DNA	DNAs were extracted from whole blood using the standard protocol.	Cy5 and Cy3	Standard Illumina Protocol	9606	bisulphite converted DNA was amplified, fragmented and hybridised to Illumina Infinium MethylationEPIC Beadchip using standard Illumina protocol	Arrays were imaged using BeadArray Reader using standard recommended Illumina scanner setting	201172550009_R05C01_Grn.idat	201172550009_R05C01_Red.idat	Sample 206	whole blood sample	GenomeStudio V2011.1	MatrixProcessed.txt contains ssNoob normalized Average Beta; the signals of common probes between 450k and EPIC were provided.	MethylatedSignal.txt contains Unmethylated and methylated signal intensities	GPL21145	Ke,,Xu	ke.xu@yale.edu	department of psychiatry	Yale University	300 George St.	New Haven	6511	USA	NONE
genomic DNA from 201172220017_R05C01	GSM2860847	Public on Nov 17 2017	Nov 17 2017	Nov 17 2017	genomic	1	201172220017_R05C01	Homo sapiens	age: 41	Sex: Male	race: White	hiv: 1	idu: 0	hcv_dx: 0	smoking: 0	artadherence: 1	wbc_new: 5.2	cd8t_850k: 0.13	cd4t_850k: 0.04	gran_850k: 0.48	nk_850k: 0.09	bcell_850k: 0.13	mono_850k: 0.16	log10vl: 4.63648789635337	tissue: whole blood	genomic DNA	DNAs were extracted from whole blood using the standard protocol.	Cy5 and Cy3	Standard Illumina Protocol	9606	bisulphite converted DNA was amplified, fragmented and hybridised to Illumina Infinium MethylationEPIC Beadchip using standard Illumina protocol	Arrays were imaged using BeadArray Reader using standard recommended Illumina scanner setting	201172220017_R05C01_Grn.idat	201172220017_R05C01_Red.idat	Sample 207	whole blood sample	GenomeStudio V2011.1	MatrixProcessed.txt contains ssNoob normalized Average Beta; the signals of common probes between 450k and EPIC were provided.	MethylatedSignal.txt contains Unmethylated and methylated signal intensities	GPL21145	Ke,,Xu	ke.xu@yale.edu	department of psychiatry	Yale University	300 George St.	New Haven	6511	USA	NONE
genomic DNA from 201172220021_R05C01	GSM2860848	Public on Nov 17 2017	Nov 17 2017	Nov 17 2017	genomic	1	201172220021_R05C01	Homo sapiens	age: 26	Sex: Male	race: White	hiv: 1	idu: 0	hcv_dx: 0	smoking: 0	artadherence: 1	wbc_new: 3.7	cd8t_850k: 0.25	cd4t_850k: 0.06	gran_850k: 0.33	nk_850k: 0.09	bcell_850k: 0.14	mono_850k: 0.15	log10vl: 1.69897000433602	tissue: whole blood	genomic DNA	DNAs were extracted from whole blood using the standard protocol.	Cy5 and Cy3	Standard Illumina Protocol	9606	bisulphite converted DNA was amplified, fragmented and hybridised to Illumina Infinium MethylationEPIC Beadchip using standard Illumina protocol	Arrays were imaged using BeadArray Reader using standard recommended Illumina scanner setting	201172220021_R05C01_Grn.idat	201172220021_R05C01_Red.idat	Sample 208	whole blood sample	GenomeStudio V2011.1	MatrixProcessed.txt contains ssNoob normalized Average Beta; the signals of common probes between 450k and EPIC were provided.	MethylatedSignal.txt contains Unmethylated and methylated signal intensities	GPL21145	Ke,,Xu	ke.xu@yale.edu	department of psychiatry	Yale University	300 George St.	New Haven	6511	USA	NONE
genomic DNA from 201172520023_R05C01	GSM2860849	Public on Nov 17 2017	Nov 17 2017	Nov 17 2017	genomic	1	201172520023_R05C01	Homo sapiens	age: 43	Sex: Male	race: White	hiv: 1	idu: 0	hcv_dx: 0	smoking: 0	artadherence: 1	wbc_new: 6.4	cd8t_850k: 0.21	cd4t_850k: 0.09	gran_850k: 0.4	nk_850k: 0.07	bcell_850k: 0.19	mono_850k: 0.06	log10vl: 1.8750612633917	tissue: whole blood	genomic DNA	DNAs were extracted from whole blood using the standard protocol.	Cy5 and Cy3	Standard Illumina Protocol	9606	bisulphite converted DNA was amplified, fragmented and hybridised to Illumina Infinium MethylationEPIC Beadchip using standard Illumina protocol	Arrays were imaged using BeadArray Reader using standard recommended Illumina scanner setting	201172520023_R05C01_Grn.idat	201172520023_R05C01_Red.idat	Sample 209	whole blood sample	GenomeStudio V2011.1	MatrixProcessed.txt contains ssNoob normalized Average Beta; the signals of common probes between 450k and EPIC were provided.	MethylatedSignal.txt contains Unmethylated and methylated signal intensities	GPL21145	Ke,,Xu	ke.xu@yale.edu	department of psychiatry	Yale University	300 George St.	New Haven	6511	USA	NONE
genomic DNA from 201172520024_R05C01	GSM2860850	Public on Nov 17 2017	Nov 17 2017	Nov 17 2017	genomic	1	201172520024_R05C01	Homo sapiens	age: 44	Sex: Male	race: White	hiv: 1	idu: 0	hcv_dx: 0	smoking: 1	artadherence: 1	wbc_new: 6.4	cd8t_850k: 0.02	cd4t_850k: 0	gran_850k: 0.77	nk_850k: 0.06	bcell_850k: 0.04	mono_850k: 0.13	log10vl: 4.39936216351167	tissue: whole blood	genomic DNA	DNAs were extracted from whole blood using the standard protocol.	Cy5 and Cy3	Standard Illumina Protocol	9606	bisulphite converted DNA was amplified, fragmented and hybridised to Illumina Infinium MethylationEPIC Beadchip using standard Illumina protocol	Arrays were imaged using BeadArray Reader using standard recommended Illumina scanner setting	201172520024_R05C01_Grn.idat	201172520024_R05C01_Red.idat	Sample 210	whole blood sample	GenomeStudio V2011.1	MatrixProcessed.txt contains ssNoob normalized Average Beta; the signals of common probes between 450k and EPIC were provided.	MethylatedSignal.txt contains Unmethylated and methylated signal intensities	GPL21145	Ke,,Xu	ke.xu@yale.edu	department of psychiatry	Yale University	300 George St.	New Haven	6511	USA	NONE
genomic DNA from 201172220033_R05C01	GSM2860851	Public on Nov 17 2017	Nov 17 2017	Nov 17 2017	genomic	1	201172220033_R05C01	Homo sapiens	age: 35	Sex: Male	race: White	hiv: 1	idu: 0	hcv_dx: 0	smoking: 0	artadherence: 1	wbc_new: 5	cd8t_850k: 0.3	cd4t_850k: 0.04	gran_850k: 0.33	nk_850k: 0.2	bcell_850k: 0.07	mono_850k: 0.11	log10vl: 2.82542611776782	tissue: whole blood	genomic DNA	DNAs were extracted from whole blood using the standard protocol.	Cy5 and Cy3	Standard Illumina Protocol	9606	bisulphite converted DNA was amplified, fragmented and hybridised to Illumina Infinium MethylationEPIC Beadchip using standard Illumina protocol	Arrays were imaged using BeadArray Reader using standard recommended Illumina scanner setting	201172220033_R05C01_Grn.idat	201172220033_R05C01_Red.idat	Sample 211	whole blood sample	GenomeStudio V2011.1	MatrixProcessed.txt contains ssNoob normalized Average Beta; the signals of common probes between 450k and EPIC were provided.	MethylatedSignal.txt contains Unmethylated and methylated signal intensities	GPL21145	Ke,,Xu	ke.xu@yale.edu	department of psychiatry	Yale University	300 George St.	New Haven	6511	USA	NONE
genomic DNA from 201172540037_R05C01	GSM2860852	Public on Nov 17 2017	Nov 17 2017	Nov 17 2017	genomic	1	201172540037_R05C01	Homo sapiens	age: 37	Sex: Male	race: White	hiv: 1	idu: 0	hcv_dx: 0	smoking: 0	artadherence: NA	wbc_new: 3.4	cd8t_850k: 0.12	cd4t_850k: 0	gran_850k: 0.59	nk_850k: 0.1	bcell_850k: 0.07	mono_850k: 0.16	log10vl: 5.19481671645771	tissue: whole blood	genomic DNA	DNAs were extracted from whole blood using the standard protocol.	Cy5 and Cy3	Standard Illumina Protocol	9606	bisulphite converted DNA was amplified, fragmented and hybridised to Illumina Infinium MethylationEPIC Beadchip using standard Illumina protocol	Arrays were imaged using BeadArray Reader using standard recommended Illumina scanner setting	201172540037_R05C01_Grn.idat	201172540037_R05C01_Red.idat	Sample 212	whole blood sample	GenomeStudio V2011.1	MatrixProcessed.txt contains ssNoob normalized Average Beta; the signals of common probes between 450k and EPIC were provided.	MethylatedSignal.txt contains Unmethylated and methylated signal intensities	GPL21145	Ke,,Xu	ke.xu@yale.edu	department of psychiatry	Yale University	300 George St.	New Haven	6511	USA	NONE
genomic DNA from 201172220007_R06C01	GSM2860853	Public on Nov 17 2017	Nov 17 2017	Nov 17 2017	genomic	1	201172220007_R06C01	Homo sapiens	age: 49	Sex: Male	race: White	hiv: 1	idu: 0	hcv_dx: 0	smoking: 0	artadherence: 1	wbc_new: 6.3	cd8t_850k: 0.07	cd4t_850k: 0.08	gran_850k: 0.61	nk_850k: 0.07	bcell_850k: 0.07	mono_850k: 0.14	log10vl: 1.8750612633917	tissue: whole blood	genomic DNA	DNAs were extracted from whole blood using the standard protocol.	Cy5 and Cy3	Standard Illumina Protocol	9606	bisulphite converted DNA was amplified, fragmented and hybridised to Illumina Infinium MethylationEPIC Beadchip using standard Illumina protocol	Arrays were imaged using BeadArray Reader using standard recommended Illumina scanner setting	201172220007_R06C01_Grn.idat	201172220007_R06C01_Red.idat	Sample 213	whole blood sample	GenomeStudio V2011.1	MatrixProcessed.txt contains ssNoob normalized Average Beta; the signals of common probes between 450k and EPIC were provided.	MethylatedSignal.txt contains Unmethylated and methylated signal intensities	GPL21145	Ke,,Xu	ke.xu@yale.edu	department of psychiatry	Yale University	300 George St.	New Haven	6511	USA	NONE
genomic DNA from 201172550009_R06C01	GSM2860854	Public on Nov 17 2017	Nov 17 2017	Nov 17 2017	genomic	1	201172550009_R06C01	Homo sapiens	age: 48	Sex: Male	race: White	hiv: 1	idu: 0	hcv_dx: 0	smoking: 0	artadherence: 1	wbc_new: 5	cd8t_850k: 0.22	cd4t_850k: 0.15	gran_850k: 0.36	nk_850k: 0.09	bcell_850k: 0.12	mono_850k: 0.07	log10vl: 1.69897000433602	tissue: whole blood	genomic DNA	DNAs were extracted from whole blood using the standard protocol.	Cy5 and Cy3	Standard Illumina Protocol	9606	bisulphite converted DNA was amplified, fragmented and hybridised to Illumina Infinium MethylationEPIC Beadchip using standard Illumina protocol	Arrays were imaged using BeadArray Reader using standard recommended Illumina scanner setting	201172550009_R06C01_Grn.idat	201172550009_R06C01_Red.idat	Sample 214	whole blood sample	GenomeStudio V2011.1	MatrixProcessed.txt contains ssNoob normalized Average Beta; the signals of common probes between 450k and EPIC were provided.	MethylatedSignal.txt contains Unmethylated and methylated signal intensities	GPL21145	Ke,,Xu	ke.xu@yale.edu	department of psychiatry	Yale University	300 George St.	New Haven	6511	USA	NONE
genomic DNA from 201172550015_R06C01	GSM2860855	Public on Nov 17 2017	Nov 17 2017	Nov 17 2017	genomic	1	201172550015_R06C01	Homo sapiens	age: 48	Sex: Male	race: White	hiv: 1	idu: 0	hcv_dx: 0	smoking: 0	artadherence: 1	wbc_new: 4	cd8t_850k: 0.26	cd4t_850k: 0.02	gran_850k: 0.43	nk_850k: 0.09	bcell_850k: 0.17	mono_850k: 0.06	log10vl: 1.8750612633917	tissue: whole blood	genomic DNA	DNAs were extracted from whole blood using the standard protocol.	Cy5 and Cy3	Standard Illumina Protocol	9606	bisulphite converted DNA was amplified, fragmented and hybridised to Illumina Infinium MethylationEPIC Beadchip using standard Illumina protocol	Arrays were imaged using BeadArray Reader using standard recommended Illumina scanner setting	201172550015_R06C01_Grn.idat	201172550015_R06C01_Red.idat	Sample 215	whole blood sample	GenomeStudio V2011.1	MatrixProcessed.txt contains ssNoob normalized Average Beta; the signals of common probes between 450k and EPIC were provided.	MethylatedSignal.txt contains Unmethylated and methylated signal intensities	GPL21145	Ke,,Xu	ke.xu@yale.edu	department of psychiatry	Yale University	300 George St.	New Haven	6511	USA	NONE
genomic DNA from 201172220019_R06C01	GSM2860856	Public on Nov 17 2017	Nov 17 2017	Nov 17 2017	genomic	1	201172220019_R06C01	Homo sapiens	age: 48	Sex: Male	race: Other	hiv: 1	idu: 1	hcv_dx: 1	smoking: 1	artadherence: 1	wbc_new: 6.1	cd8t_850k: 0.24	cd4t_850k: 0.09	gran_850k: 0.56	nk_850k: 0.01	bcell_850k: 0.05	mono_850k: 0.08	log10vl: 3.85733249643127	tissue: whole blood	genomic DNA	DNAs were extracted from whole blood using the standard protocol.	Cy5 and Cy3	Standard Illumina Protocol	9606	bisulphite converted DNA was amplified, fragmented and hybridised to Illumina Infinium MethylationEPIC Beadchip using standard Illumina protocol	Arrays were imaged using BeadArray Reader using standard recommended Illumina scanner setting	201172220019_R06C01_Grn.idat	201172220019_R06C01_Red.idat	Sample 216	whole blood sample	GenomeStudio V2011.1	MatrixProcessed.txt contains ssNoob normalized Average Beta; the signals of common probes between 450k and EPIC were provided.	MethylatedSignal.txt contains Unmethylated and methylated signal intensities	GPL21145	Ke,,Xu	ke.xu@yale.edu	department of psychiatry	Yale University	300 George St.	New Haven	6511	USA	NONE
genomic DNA from 201172520023_R06C01	GSM2860857	Public on Nov 17 2017	Nov 17 2017	Nov 17 2017	genomic	1	201172520023_R06C01	Homo sapiens	age: 39	Sex: Male	race: Other	hiv: 1	idu: 1	hcv_dx: 1	smoking: 0	artadherence: 0	wbc_new: 5.3	cd8t_850k: 0.17	cd4t_850k: 0.04	gran_850k: 0.46	nk_850k: 0.17	bcell_850k: 0.08	mono_850k: 0.11	log10vl: 2.75966784468963	tissue: whole blood	genomic DNA	DNAs were extracted from whole blood using the standard protocol.	Cy5 and Cy3	Standard Illumina Protocol	9606	bisulphite converted DNA was amplified, fragmented and hybridised to Illumina Infinium MethylationEPIC Beadchip using standard Illumina protocol	Arrays were imaged using BeadArray Reader using standard recommended Illumina scanner setting	201172520023_R06C01_Grn.idat	201172520023_R06C01_Red.idat	Sample 217	whole blood sample	GenomeStudio V2011.1	MatrixProcessed.txt contains ssNoob normalized Average Beta; the signals of common probes between 450k and EPIC were provided.	MethylatedSignal.txt contains Unmethylated and methylated signal intensities	GPL21145	Ke,,Xu	ke.xu@yale.edu	department of psychiatry	Yale University	300 George St.	New Haven	6511	USA	NONE
genomic DNA from 201172520024_R06C01	GSM2860858	Public on Nov 17 2017	Nov 17 2017	Nov 17 2017	genomic	1	201172520024_R06C01	Homo sapiens	age: 53	Sex: Male	race: White	hiv: 1	idu: 0	hcv_dx: 0	smoking: 0	artadherence: 0	wbc_new: 3.4	cd8t_850k: 0.24	cd4t_850k: 0.06	gran_850k: 0.31	nk_850k: 0.12	bcell_850k: 0.1	mono_850k: 0.19	log10vl: 1.69897000433602	tissue: whole blood	genomic DNA	DNAs were extracted from whole blood using the standard protocol.	Cy5 and Cy3	Standard Illumina Protocol	9606	bisulphite converted DNA was amplified, fragmented and hybridised to Illumina Infinium MethylationEPIC Beadchip using standard Illumina protocol	Arrays were imaged using BeadArray Reader using standard recommended Illumina scanner setting	201172520024_R06C01_Grn.idat	201172520024_R06C01_Red.idat	Sample 218	whole blood sample	GenomeStudio V2011.1	MatrixProcessed.txt contains ssNoob normalized Average Beta; the signals of common probes between 450k and EPIC were provided.	MethylatedSignal.txt contains Unmethylated and methylated signal intensities	GPL21145	Ke,,Xu	ke.xu@yale.edu	department of psychiatry	Yale University	300 George St.	New Haven	6511	USA	NONE
genomic DNA from 201172220033_R06C01	GSM2860859	Public on Nov 17 2017	Nov 17 2017	Nov 17 2017	genomic	1	201172220033_R06C01	Homo sapiens	age: 56	Sex: Male	race: Black	hiv: 1	idu: 0	hcv_dx: 0	smoking: 1	artadherence: 1	wbc_new: 6.2	cd8t_850k: 0.04	cd4t_850k: 0.04	gran_850k: 0.45	nk_850k: 0.16	bcell_850k: 0.06	mono_850k: 0.27	log10vl: 1.69897000433602	tissue: whole blood	genomic DNA	DNAs were extracted from whole blood using the standard protocol.	Cy5 and Cy3	Standard Illumina Protocol	9606	bisulphite converted DNA was amplified, fragmented and hybridised to Illumina Infinium MethylationEPIC Beadchip using standard Illumina protocol	Arrays were imaged using BeadArray Reader using standard recommended Illumina scanner setting	201172220033_R06C01_Grn.idat	201172220033_R06C01_Red.idat	Sample 219	whole blood sample	GenomeStudio V2011.1	MatrixProcessed.txt contains ssNoob normalized Average Beta; the signals of common probes between 450k and EPIC were provided.	MethylatedSignal.txt contains Unmethylated and methylated signal intensities	GPL21145	Ke,,Xu	ke.xu@yale.edu	department of psychiatry	Yale University	300 George St.	New Haven	6511	USA	NONE
genomic DNA from 201172540036_R06C01	GSM2860860	Public on Nov 17 2017	Nov 17 2017	Nov 17 2017	genomic	1	201172540036_R06C01	Homo sapiens	age: 36	Sex: Male	race: White	hiv: 1	idu: 0	hcv_dx: 0	smoking: 1	artadherence: 1	wbc_new: 6.7	cd8t_850k: 0.2	cd4t_850k: 0.19	gran_850k: 0.41	nk_850k: 0	bcell_850k: 0.14	mono_850k: 0.07	log10vl: 1.8750612633917	tissue: whole blood	genomic DNA	DNAs were extracted from whole blood using the standard protocol.	Cy5 and Cy3	Standard Illumina Protocol	9606	bisulphite converted DNA was amplified, fragmented and hybridised to Illumina Infinium MethylationEPIC Beadchip using standard Illumina protocol	Arrays were imaged using BeadArray Reader using standard recommended Illumina scanner setting	201172540036_R06C01_Grn.idat	201172540036_R06C01_Red.idat	Sample 220	whole blood sample	GenomeStudio V2011.1	MatrixProcessed.txt contains ssNoob normalized Average Beta; the signals of common probes between 450k and EPIC were provided.	MethylatedSignal.txt contains Unmethylated and methylated signal intensities	GPL21145	Ke,,Xu	ke.xu@yale.edu	department of psychiatry	Yale University	300 George St.	New Haven	6511	USA	NONE
genomic DNA from 201172220007_R07C01	GSM2860861	Public on Nov 17 2017	Nov 17 2017	Nov 17 2017	genomic	1	201172220007_R07C01	Homo sapiens	age: 55	Sex: Male	race: White	hiv: 1	idu: 0	hcv_dx: 0	smoking: 0	artadherence: 1	wbc_new: 4.8	cd8t_850k: 0.18	cd4t_850k: 0.01	gran_850k: 0.45	nk_850k: 0.06	bcell_850k: 0.21	mono_850k: 0.14	log10vl: 3.80208925788173	tissue: whole blood	genomic DNA	DNAs were extracted from whole blood using the standard protocol.	Cy5 and Cy3	Standard Illumina Protocol	9606	bisulphite converted DNA was amplified, fragmented and hybridised to Illumina Infinium MethylationEPIC Beadchip using standard Illumina protocol	Arrays were imaged using BeadArray Reader using standard recommended Illumina scanner setting	201172220007_R07C01_Grn.idat	201172220007_R07C01_Red.idat	Sample 221	whole blood sample	GenomeStudio V2011.1	MatrixProcessed.txt contains ssNoob normalized Average Beta; the signals of common probes between 450k and EPIC were provided.	MethylatedSignal.txt contains Unmethylated and methylated signal intensities	GPL21145	Ke,,Xu	ke.xu@yale.edu	department of psychiatry	Yale University	300 George St.	New Haven	6511	USA	NONE
genomic DNA from 201172550008_R07C01	GSM2860862	Public on Nov 17 2017	Nov 17 2017	Nov 17 2017	genomic	1	201172550008_R07C01	Homo sapiens	age: 52	Sex: Male	race: White	hiv: 1	idu: 0	hcv_dx: 0	smoking: 1	artadherence: 1	wbc_new: 4.2	cd8t_850k: 0.27	cd4t_850k: 0.05	gran_850k: 0.34	nk_850k: 0.13	bcell_850k: 0.14	mono_850k: 0.1	log10vl: 4.44844349996248	tissue: whole blood	genomic DNA	DNAs were extracted from whole blood using the standard protocol.	Cy5 and Cy3	Standard Illumina Protocol	9606	bisulphite converted DNA was amplified, fragmented and hybridised to Illumina Infinium MethylationEPIC Beadchip using standard Illumina protocol	Arrays were imaged using BeadArray Reader using standard recommended Illumina scanner setting	201172550008_R07C01_Grn.idat	201172550008_R07C01_Red.idat	Sample 222	whole blood sample	GenomeStudio V2011.1	MatrixProcessed.txt contains ssNoob normalized Average Beta; the signals of common probes between 450k and EPIC were provided.	MethylatedSignal.txt contains Unmethylated and methylated signal intensities	GPL21145	Ke,,Xu	ke.xu@yale.edu	department of psychiatry	Yale University	300 George St.	New Haven	6511	USA	NONE
genomic DNA from 201172550009_R07C01	GSM2860863	Public on Nov 17 2017	Nov 17 2017	Nov 17 2017	genomic	1	201172550009_R07C01	Homo sapiens	age: 50	Sex: Male	race: White	hiv: 1	idu: 0	hcv_dx: 0	smoking: 0	artadherence: 0	wbc_new: 4.1	cd8t_850k: 0.2	cd4t_850k: 0.1	gran_850k: 0.47	nk_850k: 0.11	bcell_850k: 0.04	mono_850k: 0.1	log10vl: 1.69897000433602	tissue: whole blood	genomic DNA	DNAs were extracted from whole blood using the standard protocol.	Cy5 and Cy3	Standard Illumina Protocol	9606	bisulphite converted DNA was amplified, fragmented and hybridised to Illumina Infinium MethylationEPIC Beadchip using standard Illumina protocol	Arrays were imaged using BeadArray Reader using standard recommended Illumina scanner setting	201172550009_R07C01_Grn.idat	201172550009_R07C01_Red.idat	Sample 223	whole blood sample	GenomeStudio V2011.1	MatrixProcessed.txt contains ssNoob normalized Average Beta; the signals of common probes between 450k and EPIC were provided.	MethylatedSignal.txt contains Unmethylated and methylated signal intensities	GPL21145	Ke,,Xu	ke.xu@yale.edu	department of psychiatry	Yale University	300 George St.	New Haven	6511	USA	NONE
genomic DNA from 201172220019_R07C01	GSM2860864	Public on Nov 17 2017	Nov 17 2017	Nov 17 2017	genomic	1	201172220019_R07C01	Homo sapiens	age: 49	Sex: Male	race: Black	hiv: 1	idu: 1	hcv_dx: 1	smoking: 1	artadherence: 1	wbc_new: 6.4	cd8t_850k: 0.08	cd4t_850k: 0	gran_850k: 0.72	nk_850k: 0.06	bcell_850k: 0.03	mono_850k: 0.13	log10vl: 4.76306093453145	tissue: whole blood	genomic DNA	DNAs were extracted from whole blood using the standard protocol.	Cy5 and Cy3	Standard Illumina Protocol	9606	bisulphite converted DNA was amplified, fragmented and hybridised to Illumina Infinium MethylationEPIC Beadchip using standard Illumina protocol	Arrays were imaged using BeadArray Reader using standard recommended Illumina scanner setting	201172220019_R07C01_Grn.idat	201172220019_R07C01_Red.idat	Sample 224	whole blood sample	GenomeStudio V2011.1	MatrixProcessed.txt contains ssNoob normalized Average Beta; the signals of common probes between 450k and EPIC were provided.	MethylatedSignal.txt contains Unmethylated and methylated signal intensities	GPL21145	Ke,,Xu	ke.xu@yale.edu	department of psychiatry	Yale University	300 George St.	New Haven	6511	USA	NONE
genomic DNA from 201172220021_R07C01	GSM2860865	Public on Nov 17 2017	Nov 17 2017	Nov 17 2017	genomic	1	201172220021_R07C01	Homo sapiens	age: 48	Sex: Male	race: White	hiv: 1	idu: 0	hcv_dx: 0	smoking: 1	artadherence: 1	wbc_new: 4.2	cd8t_850k: 0.19	cd4t_850k: 0.06	gran_850k: 0.51	nk_850k: 0.02	bcell_850k: 0.11	mono_850k: 0.14	log10vl: 3.33102217104183	tissue: whole blood	genomic DNA	DNAs were extracted from whole blood using the standard protocol.	Cy5 and Cy3	Standard Illumina Protocol	9606	bisulphite converted DNA was amplified, fragmented and hybridised to Illumina Infinium MethylationEPIC Beadchip using standard Illumina protocol	Arrays were imaged using BeadArray Reader using standard recommended Illumina scanner setting	201172220021_R07C01_Grn.idat	201172220021_R07C01_Red.idat	Sample 225	whole blood sample	GenomeStudio V2011.1	MatrixProcessed.txt contains ssNoob normalized Average Beta; the signals of common probes between 450k and EPIC were provided.	MethylatedSignal.txt contains Unmethylated and methylated signal intensities	GPL21145	Ke,,Xu	ke.xu@yale.edu	department of psychiatry	Yale University	300 George St.	New Haven	6511	USA	NONE
genomic DNA from 201172520023_R07C01	GSM2860866	Public on Nov 17 2017	Nov 17 2017	Nov 17 2017	genomic	1	201172520023_R07C01	Homo sapiens	age: 44	Sex: Male	race: White	hiv: 1	idu: 0	hcv_dx: 0	smoking: 0	artadherence: 1	wbc_new: 7.6	cd8t_850k: 0.22	cd4t_850k: 0.09	gran_850k: 0.27	nk_850k: 0.26	bcell_850k: 0.05	mono_850k: 0.13	log10vl: 1.69897000433602	tissue: whole blood	genomic DNA	DNAs were extracted from whole blood using the standard protocol.	Cy5 and Cy3	Standard Illumina Protocol	9606	bisulphite converted DNA was amplified, fragmented and hybridised to Illumina Infinium MethylationEPIC Beadchip using standard Illumina protocol	Arrays were imaged using BeadArray Reader using standard recommended Illumina scanner setting	201172520023_R07C01_Grn.idat	201172520023_R07C01_Red.idat	Sample 226	whole blood sample	GenomeStudio V2011.1	MatrixProcessed.txt contains ssNoob normalized Average Beta; the signals of common probes between 450k and EPIC were provided.	MethylatedSignal.txt contains Unmethylated and methylated signal intensities	GPL21145	Ke,,Xu	ke.xu@yale.edu	department of psychiatry	Yale University	300 George St.	New Haven	6511	USA	NONE
genomic DNA from 201172520024_R07C01	GSM2860867	Public on Nov 17 2017	Nov 17 2017	Nov 17 2017	genomic	1	201172520024_R07C01	Homo sapiens	age: 48	Sex: Male	race: White	hiv: 1	idu: 0	hcv_dx: 0	smoking: 1	artadherence: 1	wbc_new: 6.1	cd8t_850k: 0.22	cd4t_850k: 0.1	gran_850k: 0.38	nk_850k: 0.19	bcell_850k: 0.09	mono_850k: 0.05	log10vl: 1.8750612633917	tissue: whole blood	genomic DNA	DNAs were extracted from whole blood using the standard protocol.	Cy5 and Cy3	Standard Illumina Protocol	9606	bisulphite converted DNA was amplified, fragmented and hybridised to Illumina Infinium MethylationEPIC Beadchip using standard Illumina protocol	Arrays were imaged using BeadArray Reader using standard recommended Illumina scanner setting	201172520024_R07C01_Grn.idat	201172520024_R07C01_Red.idat	Sample 227	whole blood sample	GenomeStudio V2011.1	MatrixProcessed.txt contains ssNoob normalized Average Beta; the signals of common probes between 450k and EPIC were provided.	MethylatedSignal.txt contains Unmethylated and methylated signal intensities	GPL21145	Ke,,Xu	ke.xu@yale.edu	department of psychiatry	Yale University	300 George St.	New Haven	6511	USA	NONE
genomic DNA from 201172220007_R08C01	GSM2860868	Public on Nov 17 2017	Nov 17 2017	Nov 17 2017	genomic	1	201172220007_R08C01	Homo sapiens	age: 44	Sex: Male	race: White	hiv: 1	idu: 0	hcv_dx: 0	smoking: 0	artadherence: 1	wbc_new: 4.9	cd8t_850k: 0.16	cd4t_850k: 0.12	gran_850k: 0.52	nk_850k: 0.02	bcell_850k: 0.1	mono_850k: 0.11	log10vl: 1.8750612633917	tissue: whole blood	genomic DNA	DNAs were extracted from whole blood using the standard protocol.	Cy5 and Cy3	Standard Illumina Protocol	9606	bisulphite converted DNA was amplified, fragmented and hybridised to Illumina Infinium MethylationEPIC Beadchip using standard Illumina protocol	Arrays were imaged using BeadArray Reader using standard recommended Illumina scanner setting	201172220007_R08C01_Grn.idat	201172220007_R08C01_Red.idat	Sample 228	whole blood sample	GenomeStudio V2011.1	MatrixProcessed.txt contains ssNoob normalized Average Beta; the signals of common probes between 450k and EPIC were provided.	MethylatedSignal.txt contains Unmethylated and methylated signal intensities	GPL21145	Ke,,Xu	ke.xu@yale.edu	department of psychiatry	Yale University	300 George St.	New Haven	6511	USA	NONE
genomic DNA from 201172550008_R08C01	GSM2860869	Public on Nov 17 2017	Nov 17 2017	Nov 17 2017	genomic	1	201172550008_R08C01	Homo sapiens	age: 55	Sex: Male	race: White	hiv: 1	idu: 0	hcv_dx: 0	smoking: 0	artadherence: 1	wbc_new: 5.1	cd8t_850k: 0.18	cd4t_850k: 0.05	gran_850k: 0.58	nk_850k: 0.06	bcell_850k: 0.09	mono_850k: 0.07	log10vl: 1.69897000433602	tissue: whole blood	genomic DNA	DNAs were extracted from whole blood using the standard protocol.	Cy5 and Cy3	Standard Illumina Protocol	9606	bisulphite converted DNA was amplified, fragmented and hybridised to Illumina Infinium MethylationEPIC Beadchip using standard Illumina protocol	Arrays were imaged using BeadArray Reader using standard recommended Illumina scanner setting	201172550008_R08C01_Grn.idat	201172550008_R08C01_Red.idat	Sample 229	whole blood sample	GenomeStudio V2011.1	MatrixProcessed.txt contains ssNoob normalized Average Beta; the signals of common probes between 450k and EPIC were provided.	MethylatedSignal.txt contains Unmethylated and methylated signal intensities	GPL21145	Ke,,Xu	ke.xu@yale.edu	department of psychiatry	Yale University	300 George St.	New Haven	6511	USA	NONE
genomic DNA from 201172550009_R08C01	GSM2860870	Public on Nov 17 2017	Nov 17 2017	Nov 17 2017	genomic	1	201172550009_R08C01	Homo sapiens	age: 51	Sex: Male	race: White	hiv: 1	idu: 0	hcv_dx: 0	smoking: 1	artadherence: 0	wbc_new: 6.9	cd8t_850k: 0.14	cd4t_850k: 0.05	gran_850k: 0.65	nk_850k: 0.03	bcell_850k: 0.1	mono_850k: 0.06	log10vl: 2.22788670461367	tissue: whole blood	genomic DNA	DNAs were extracted from whole blood using the standard protocol.	Cy5 and Cy3	Standard Illumina Protocol	9606	bisulphite converted DNA was amplified, fragmented and hybridised to Illumina Infinium MethylationEPIC Beadchip using standard Illumina protocol	Arrays were imaged using BeadArray Reader using standard recommended Illumina scanner setting	201172550009_R08C01_Grn.idat	201172550009_R08C01_Red.idat	Sample 230	whole blood sample	GenomeStudio V2011.1	MatrixProcessed.txt contains ssNoob normalized Average Beta; the signals of common probes between 450k and EPIC were provided.	MethylatedSignal.txt contains Unmethylated and methylated signal intensities	GPL21145	Ke,,Xu	ke.xu@yale.edu	department of psychiatry	Yale University	300 George St.	New Haven	6511	USA	NONE
genomic DNA from 201172220017_R08C01	GSM2860871	Public on Nov 17 2017	Nov 17 2017	Nov 17 2017	genomic	1	201172220017_R08C01	Homo sapiens	age: 44	Sex: Male	race: White	hiv: 1	idu: 0	hcv_dx: 0	smoking: 1	artadherence: 1	wbc_new: 2.8	cd8t_850k: 0.14	cd4t_850k: 0	gran_850k: 0.51	nk_850k: 0	bcell_850k: 0.15	mono_850k: 0.2	log10vl: 4.46389298898591	tissue: whole blood	genomic DNA	DNAs were extracted from whole blood using the standard protocol.	Cy5 and Cy3	Standard Illumina Protocol	9606	bisulphite converted DNA was amplified, fragmented and hybridised to Illumina Infinium MethylationEPIC Beadchip using standard Illumina protocol	Arrays were imaged using BeadArray Reader using standard recommended Illumina scanner setting	201172220017_R08C01_Grn.idat	201172220017_R08C01_Red.idat	Sample 231	whole blood sample	GenomeStudio V2011.1	MatrixProcessed.txt contains ssNoob normalized Average Beta; the signals of common probes between 450k and EPIC were provided.	MethylatedSignal.txt contains Unmethylated and methylated signal intensities	GPL21145	Ke,,Xu	ke.xu@yale.edu	department of psychiatry	Yale University	300 George St.	New Haven	6511	USA	NONE
genomic DNA from 201172220019_R08C01	GSM2860872	Public on Nov 17 2017	Nov 17 2017	Nov 17 2017	genomic	1	201172220019_R08C01	Homo sapiens	age: 44	Sex: Male	race: White	hiv: 1	idu: 0	hcv_dx: 0	smoking: 1	artadherence: 1	wbc_new: 2.6	cd8t_850k: 0.16	cd4t_850k: 0.02	gran_850k: 0.45	nk_850k: 0.06	bcell_850k: 0.14	mono_850k: 0.19	log10vl: 4.73319726510657	tissue: whole blood	genomic DNA	DNAs were extracted from whole blood using the standard protocol.	Cy5 and Cy3	Standard Illumina Protocol	9606	bisulphite converted DNA was amplified, fragmented and hybridised to Illumina Infinium MethylationEPIC Beadchip using standard Illumina protocol	Arrays were imaged using BeadArray Reader using standard recommended Illumina scanner setting	201172220019_R08C01_Grn.idat	201172220019_R08C01_Red.idat	Sample 232	whole blood sample	GenomeStudio V2011.1	MatrixProcessed.txt contains ssNoob normalized Average Beta; the signals of common probes between 450k and EPIC were provided.	MethylatedSignal.txt contains Unmethylated and methylated signal intensities	GPL21145	Ke,,Xu	ke.xu@yale.edu	department of psychiatry	Yale University	300 George St.	New Haven	6511	USA	NONE
genomic DNA from 201172220021_R08C01	GSM2860873	Public on Nov 17 2017	Nov 17 2017	Nov 17 2017	genomic	1	201172220021_R08C01	Homo sapiens	age: 49	Sex: Male	race: White	hiv: 1	idu: 0	hcv_dx: 0	smoking: 1	artadherence: 1	wbc_new: 4.4	cd8t_850k: 0.33	cd4t_850k: 0.01	gran_850k: 0.42	nk_850k: 0.07	bcell_850k: 0.08	mono_850k: 0.1	log10vl: 3.97936624239616	tissue: whole blood	genomic DNA	DNAs were extracted from whole blood using the standard protocol.	Cy5 and Cy3	Standard Illumina Protocol	9606	bisulphite converted DNA was amplified, fragmented and hybridised to Illumina Infinium MethylationEPIC Beadchip using standard Illumina protocol	Arrays were imaged using BeadArray Reader using standard recommended Illumina scanner setting	201172220021_R08C01_Grn.idat	201172220021_R08C01_Red.idat	Sample 233	whole blood sample	GenomeStudio V2011.1	MatrixProcessed.txt contains ssNoob normalized Average Beta; the signals of common probes between 450k and EPIC were provided.	MethylatedSignal.txt contains Unmethylated and methylated signal intensities	GPL21145	Ke,,Xu	ke.xu@yale.edu	department of psychiatry	Yale University	300 George St.	New Haven	6511	USA	NONE
genomic DNA from 201172520024_R08C01	GSM2860874	Public on Nov 17 2017	Nov 17 2017	Nov 17 2017	genomic	1	201172520024_R08C01	Homo sapiens	age: 57	Sex: Male	race: Black	hiv: 1	idu: 0	hcv_dx: 0	smoking: 1	artadherence: 1	wbc_new: 8.3	cd8t_850k: 0.09	cd4t_850k: 0.09	gran_850k: 0.58	nk_850k: 0.01	bcell_850k: 0.13	mono_850k: 0.12	log10vl: 1.69897000433602	tissue: whole blood	genomic DNA	DNAs were extracted from whole blood using the standard protocol.	Cy5 and Cy3	Standard Illumina Protocol	9606	bisulphite converted DNA was amplified, fragmented and hybridised to Illumina Infinium MethylationEPIC Beadchip using standard Illumina protocol	Arrays were imaged using BeadArray Reader using standard recommended Illumina scanner setting	201172520024_R08C01_Grn.idat	201172520024_R08C01_Red.idat	Sample 234	whole blood sample	GenomeStudio V2011.1	MatrixProcessed.txt contains ssNoob normalized Average Beta; the signals of common probes between 450k and EPIC were provided.	MethylatedSignal.txt contains Unmethylated and methylated signal intensities	GPL21145	Ke,,Xu	ke.xu@yale.edu	department of psychiatry	Yale University	300 George St.	New Haven	6511	USA	NONE
genomic DNA from 201172540036_R08C01	GSM2860875	Public on Nov 17 2017	Nov 17 2017	Nov 17 2017	genomic	1	201172540036_R08C01	Homo sapiens	age: 55	Sex: Male	race: White	hiv: 1	idu: 0	hcv_dx: 0	smoking: 0	artadherence: 1	wbc_new: 4.4	cd8t_850k: 0.12	cd4t_850k: 0.04	gran_850k: 0.53	nk_850k: 0.1	bcell_850k: 0.09	mono_850k: 0.15	log10vl: 1.8750612633917	tissue: whole blood	genomic DNA	DNAs were extracted from whole blood using the standard protocol.	Cy5 and Cy3	Standard Illumina Protocol	9606	bisulphite converted DNA was amplified, fragmented and hybridised to Illumina Infinium MethylationEPIC Beadchip using standard Illumina protocol	Arrays were imaged using BeadArray Reader using standard recommended Illumina scanner setting	201172540036_R08C01_Grn.idat	201172540036_R08C01_Red.idat	Sample 235	whole blood sample	GenomeStudio V2011.1	MatrixProcessed.txt contains ssNoob normalized Average Beta; the signals of common probes between 450k and EPIC were provided.	MethylatedSignal.txt contains Unmethylated and methylated signal intensities	GPL21145	Ke,,Xu	ke.xu@yale.edu	department of psychiatry	Yale University	300 George St.	New Haven	6511	USA	NONE
genomic DNA from 201172540037_R08C01	GSM2860876	Public on Nov 17 2017	Nov 17 2017	Nov 17 2017	genomic	1	201172540037_R08C01	Homo sapiens	age: 48	Sex: Male	race: White	hiv: 1	idu: 0	hcv_dx: 0	smoking: 1	artadherence: 0	wbc_new: 10.3	cd8t_850k: 0.08	cd4t_850k: 0	gran_850k: 0.7	nk_850k: 0.07	bcell_850k: 0.11	mono_850k: 0.07	log10vl: 1.69897000433602	tissue: whole blood	genomic DNA	DNAs were extracted from whole blood using the standard protocol.	Cy5 and Cy3	Standard Illumina Protocol	9606	bisulphite converted DNA was amplified, fragmented and hybridised to Illumina Infinium MethylationEPIC Beadchip using standard Illumina protocol	Arrays were imaged using BeadArray Reader using standard recommended Illumina scanner setting	201172540037_R08C01_Grn.idat	201172540037_R08C01_Red.idat	Sample 236	whole blood sample	GenomeStudio V2011.1	MatrixProcessed.txt contains ssNoob normalized Average Beta; the signals of common probes between 450k and EPIC were provided.	MethylatedSignal.txt contains Unmethylated and methylated signal intensities	GPL21145	Ke,,Xu	ke.xu@yale.edu	department of psychiatry	Yale University	300 George St.	New Haven	6511	USA	NONE
genomic DNA from 201172540038_R01C01	GSM2860877	Public on Nov 17 2017	Nov 17 2017	Nov 17 2017	genomic	1	201172540038_R01C01	Homo sapiens	age: 44	Sex: Male	race: White	hiv: 1	idu: 0	hcv_dx: 0	smoking: 1	artadherence: 0	wbc_new: 4.4	cd8t_850k: 0.16	cd4t_850k: 0.13	gran_850k: 0.62	nk_850k: 0.02	bcell_850k: 0.04	mono_850k: 0.05	log10vl: 1.69897000433602	tissue: whole blood	genomic DNA	DNAs were extracted from whole blood using the standard protocol.	Cy5 and Cy3	Standard Illumina Protocol	9606	bisulphite converted DNA was amplified, fragmented and hybridised to Illumina Infinium MethylationEPIC Beadchip using standard Illumina protocol	Arrays were imaged using BeadArray Reader using standard recommended Illumina scanner setting	201172540038_R01C01_Grn.idat	201172540038_R01C01_Red.idat	Sample 237	whole blood sample	GenomeStudio V2011.1	MatrixProcessed.txt contains ssNoob normalized Average Beta; the signals of common probes between 450k and EPIC were provided.	MethylatedSignal.txt contains Unmethylated and methylated signal intensities	GPL21145	Ke,,Xu	ke.xu@yale.edu	department of psychiatry	Yale University	300 George St.	New Haven	6511	USA	NONE
genomic DNA from 201172220039_R01C01	GSM2860878	Public on Nov 17 2017	Nov 17 2017	Nov 17 2017	genomic	1	201172220039_R01C01	Homo sapiens	age: 55	Sex: Male	race: White	hiv: 1	idu: 0	hcv_dx: 0	smoking: 0	artadherence: 1	wbc_new: 6.7	cd8t_850k: 0.31	cd4t_850k: 0.05	gran_850k: 0.38	nk_850k: 0.02	bcell_850k: 0.22	mono_850k: 0.07	log10vl: 2.60205999132796	tissue: whole blood	genomic DNA	DNAs were extracted from whole blood using the standard protocol.	Cy5 and Cy3	Standard Illumina Protocol	9606	bisulphite converted DNA was amplified, fragmented and hybridised to Illumina Infinium MethylationEPIC Beadchip using standard Illumina protocol	Arrays were imaged using BeadArray Reader using standard recommended Illumina scanner setting	201172220039_R01C01_Grn.idat	201172220039_R01C01_Red.idat	Sample 238	whole blood sample	GenomeStudio V2011.1	MatrixProcessed.txt contains ssNoob normalized Average Beta; the signals of common probes between 450k and EPIC were provided.	MethylatedSignal.txt contains Unmethylated and methylated signal intensities	GPL21145	Ke,,Xu	ke.xu@yale.edu	department of psychiatry	Yale University	300 George St.	New Haven	6511	USA	NONE
genomic DNA from 201172520047_R01C01	GSM2860879	Public on Nov 17 2017	Nov 17 2017	Nov 17 2017	genomic	1	201172520047_R01C01	Homo sapiens	age: 42	Sex: Male	race: White	hiv: 1	idu: 0	hcv_dx: 0	smoking: 1	artadherence: 1	wbc_new: 5.9	cd8t_850k: 0.12	cd4t_850k: 0	gran_850k: 0.69	nk_850k: 0.04	bcell_850k: 0.07	mono_850k: 0.11	log10vl: 5.05307844348342	tissue: whole blood	genomic DNA	DNAs were extracted from whole blood using the standard protocol.	Cy5 and Cy3	Standard Illumina Protocol	9606	bisulphite converted DNA was amplified, fragmented and hybridised to Illumina Infinium MethylationEPIC Beadchip using standard Illumina protocol	Arrays were imaged using BeadArray Reader using standard recommended Illumina scanner setting	201172520047_R01C01_Grn.idat	201172520047_R01C01_Red.idat	Sample 239	whole blood sample	GenomeStudio V2011.1	MatrixProcessed.txt contains ssNoob normalized Average Beta; the signals of common probes between 450k and EPIC were provided.	MethylatedSignal.txt contains Unmethylated and methylated signal intensities	GPL21145	Ke,,Xu	ke.xu@yale.edu	department of psychiatry	Yale University	300 George St.	New Haven	6511	USA	NONE
genomic DNA from 201172540048_R01C01	GSM2860880	Public on Nov 17 2017	Nov 17 2017	Nov 17 2017	genomic	1	201172540048_R01C01	Homo sapiens	age: 46	Sex: Male	race: Black	hiv: 1	idu: 1	hcv_dx: 1	smoking: 1	artadherence: 1	wbc_new: 9.1	cd8t_850k: 0.15	cd4t_850k: 0	gran_850k: 0.61	nk_850k: 0.12	bcell_850k: 0.03	mono_850k: 0.11	log10vl: 1.69897000433602	tissue: whole blood	genomic DNA	DNAs were extracted from whole blood using the standard protocol.	Cy5 and Cy3	Standard Illumina Protocol	9606	bisulphite converted DNA was amplified, fragmented and hybridised to Illumina Infinium MethylationEPIC Beadchip using standard Illumina protocol	Arrays were imaged using BeadArray Reader using standard recommended Illumina scanner setting	201172540048_R01C01_Grn.idat	201172540048_R01C01_Red.idat	Sample 240	whole blood sample	GenomeStudio V2011.1	MatrixProcessed.txt contains ssNoob normalized Average Beta; the signals of common probes between 450k and EPIC were provided.	MethylatedSignal.txt contains Unmethylated and methylated signal intensities	GPL21145	Ke,,Xu	ke.xu@yale.edu	department of psychiatry	Yale University	300 George St.	New Haven	6511	USA	NONE
genomic DNA from 201172220051_R01C01	GSM2860881	Public on Nov 17 2017	Nov 17 2017	Nov 17 2017	genomic	1	201172220051_R01C01	Homo sapiens	age: 57	Sex: Male	race: White	hiv: 1	idu: 0	hcv_dx: 0	smoking: 0	artadherence: 1	wbc_new: 4.4	cd8t_850k: 0.1	cd4t_850k: 0.09	gran_850k: 0.51	nk_850k: 0.14	bcell_850k: 0.07	mono_850k: 0.11	log10vl: 1.8750612633917	tissue: whole blood	genomic DNA	DNAs were extracted from whole blood using the standard protocol.	Cy5 and Cy3	Standard Illumina Protocol	9606	bisulphite converted DNA was amplified, fragmented and hybridised to Illumina Infinium MethylationEPIC Beadchip using standard Illumina protocol	Arrays were imaged using BeadArray Reader using standard recommended Illumina scanner setting	201172220051_R01C01_Grn.idat	201172220051_R01C01_Red.idat	Sample 241	whole blood sample	GenomeStudio V2011.1	MatrixProcessed.txt contains ssNoob normalized Average Beta; the signals of common probes between 450k and EPIC were provided.	MethylatedSignal.txt contains Unmethylated and methylated signal intensities	GPL21145	Ke,,Xu	ke.xu@yale.edu	department of psychiatry	Yale University	300 George St.	New Haven	6511	USA	NONE
genomic DNA from 201172550057_R01C01	GSM2860882	Public on Nov 17 2017	Nov 17 2017	Nov 17 2017	genomic	1	201172550057_R01C01	Homo sapiens	age: 42	Sex: Male	race: Other	hiv: 1	idu: 0	hcv_dx: 0	smoking: 0	artadherence: 1	wbc_new: 5.3	cd8t_850k: 0.23	cd4t_850k: 0.02	gran_850k: 0.5	nk_850k: 0.13	bcell_850k: 0.08	mono_850k: 0.08	log10vl: 1.69897000433602	tissue: whole blood	genomic DNA	DNAs were extracted from whole blood using the standard protocol.	Cy5 and Cy3	Standard Illumina Protocol	9606	bisulphite converted DNA was amplified, fragmented and hybridised to Illumina Infinium MethylationEPIC Beadchip using standard Illumina protocol	Arrays were imaged using BeadArray Reader using standard recommended Illumina scanner setting	201172550057_R01C01_Grn.idat	201172550057_R01C01_Red.idat	Sample 242	whole blood sample	GenomeStudio V2011.1	MatrixProcessed.txt contains ssNoob normalized Average Beta; the signals of common probes between 450k and EPIC were provided.	MethylatedSignal.txt contains Unmethylated and methylated signal intensities	GPL21145	Ke,,Xu	ke.xu@yale.edu	department of psychiatry	Yale University	300 George St.	New Haven	6511	USA	NONE
genomic DNA from 201172540060_R01C01	GSM2860883	Public on Nov 17 2017	Nov 17 2017	Nov 17 2017	genomic	1	201172540060_R01C01	Homo sapiens	age: 54	Sex: Male	race: White	hiv: 1	idu: 0	hcv_dx: 0	smoking: 0	artadherence: 0	wbc_new: 3.3	cd8t_850k: 0.27	cd4t_850k: 0.06	gran_850k: 0.41	nk_850k: 0.12	bcell_850k: 0.09	mono_850k: 0.08	log10vl: 1.8750612633917	tissue: whole blood	genomic DNA	DNAs were extracted from whole blood using the standard protocol.	Cy5 and Cy3	Standard Illumina Protocol	9606	bisulphite converted DNA was amplified, fragmented and hybridised to Illumina Infinium MethylationEPIC Beadchip using standard Illumina protocol	Arrays were imaged using BeadArray Reader using standard recommended Illumina scanner setting	201172540060_R01C01_Grn.idat	201172540060_R01C01_Red.idat	Sample 243	whole blood sample	GenomeStudio V2011.1	MatrixProcessed.txt contains ssNoob normalized Average Beta; the signals of common probes between 450k and EPIC were provided.	MethylatedSignal.txt contains Unmethylated and methylated signal intensities	GPL21145	Ke,,Xu	ke.xu@yale.edu	department of psychiatry	Yale University	300 George St.	New Haven	6511	USA	NONE
genomic DNA from 201172520007_R01C01	GSM2860884	Public on Nov 17 2017	Nov 17 2017	Nov 17 2017	genomic	1	201172520007_R01C01	Homo sapiens	age: 52	Sex: Male	race: Other	hiv: 1	idu: 1	hcv_dx: 1	smoking: 0	artadherence: 1	wbc_new: 7.4	cd8t_850k: 0.18	cd4t_850k: 0	gran_850k: 0.28	nk_850k: 0.28	bcell_850k: 0.2	mono_850k: 0.09	log10vl: 3.1360860973841	tissue: whole blood	genomic DNA	DNAs were extracted from whole blood using the standard protocol.	Cy5 and Cy3	Standard Illumina Protocol	9606	bisulphite converted DNA was amplified, fragmented and hybridised to Illumina Infinium MethylationEPIC Beadchip using standard Illumina protocol	Arrays were imaged using BeadArray Reader using standard recommended Illumina scanner setting	201172520007_R01C01_Grn.idat	201172520007_R01C01_Red.idat	Sample 244	whole blood sample	GenomeStudio V2011.1	MatrixProcessed.txt contains ssNoob normalized Average Beta; the signals of common probes between 450k and EPIC were provided.	MethylatedSignal.txt contains Unmethylated and methylated signal intensities	GPL21145	Ke,,Xu	ke.xu@yale.edu	department of psychiatry	Yale University	300 George St.	New Haven	6511	USA	NONE
genomic DNA from 201172540039_R01C01	GSM2860885	Public on Nov 17 2017	Nov 17 2017	Nov 17 2017	genomic	1	201172540039_R01C01	Homo sapiens	age: 47	Sex: Male	race: White	hiv: 1	idu: 1	hcv_dx: 1	smoking: 1	artadherence: 1	wbc_new: 2.8	cd8t_850k: 0.27	cd4t_850k: 0.03	gran_850k: 0.34	nk_850k: 0.07	bcell_850k: 0.12	mono_850k: 0.18	log10vl: 5.29327413971075	tissue: whole blood	genomic DNA	DNAs were extracted from whole blood using the standard protocol.	Cy5 and Cy3	Standard Illumina Protocol	9606	bisulphite converted DNA was amplified, fragmented and hybridised to Illumina Infinium MethylationEPIC Beadchip using standard Illumina protocol	Arrays were imaged using BeadArray Reader using standard recommended Illumina scanner setting	201172540039_R01C01_Grn.idat	201172540039_R01C01_Red.idat	Sample 245	whole blood sample	GenomeStudio V2011.1	MatrixProcessed.txt contains ssNoob normalized Average Beta; the signals of common probes between 450k and EPIC were provided.	MethylatedSignal.txt contains Unmethylated and methylated signal intensities	GPL21145	Ke,,Xu	ke.xu@yale.edu	department of psychiatry	Yale University	300 George St.	New Haven	6511	USA	NONE
genomic DNA from 201172540038_R02C01	GSM2860886	Public on Nov 17 2017	Nov 17 2017	Nov 17 2017	genomic	1	201172540038_R02C01	Homo sapiens	age: 39	Sex: Male	race: White	hiv: 1	idu: 0	hcv_dx: 0	smoking: 1	artadherence: 1	wbc_new: 7	cd8t_850k: 0.15	cd4t_850k: 0.17	gran_850k: 0.43	nk_850k: 0.06	bcell_850k: 0.11	mono_850k: 0.11	log10vl: 1.8750612633917	tissue: whole blood	genomic DNA	DNAs were extracted from whole blood using the standard protocol.	Cy5 and Cy3	Standard Illumina Protocol	9606	bisulphite converted DNA was amplified, fragmented and hybridised to Illumina Infinium MethylationEPIC Beadchip using standard Illumina protocol	Arrays were imaged using BeadArray Reader using standard recommended Illumina scanner setting	201172540038_R02C01_Grn.idat	201172540038_R02C01_Red.idat	Sample 246	whole blood sample	GenomeStudio V2011.1	MatrixProcessed.txt contains ssNoob normalized Average Beta; the signals of common probes between 450k and EPIC were provided.	MethylatedSignal.txt contains Unmethylated and methylated signal intensities	GPL21145	Ke,,Xu	ke.xu@yale.edu	department of psychiatry	Yale University	300 George St.	New Haven	6511	USA	NONE
genomic DNA from 201172220039_R02C01	GSM2860887	Public on Nov 17 2017	Nov 17 2017	Nov 17 2017	genomic	1	201172220039_R02C01	Homo sapiens	age: 34	Sex: Male	race: White	hiv: 1	idu: 0	hcv_dx: 0	smoking: 1	artadherence: 1	wbc_new: 5.9	cd8t_850k: 0.25	cd4t_850k: 0.14	gran_850k: 0.34	nk_850k: 0.11	bcell_850k: 0.14	mono_850k: 0.03	log10vl: 2.55509444857832	tissue: whole blood	genomic DNA	DNAs were extracted from whole blood using the standard protocol.	Cy5 and Cy3	Standard Illumina Protocol	9606	bisulphite converted DNA was amplified, fragmented and hybridised to Illumina Infinium MethylationEPIC Beadchip using standard Illumina protocol	Arrays were imaged using BeadArray Reader using standard recommended Illumina scanner setting	201172220039_R02C01_Grn.idat	201172220039_R02C01_Red.idat	Sample 247	whole blood sample	GenomeStudio V2011.1	MatrixProcessed.txt contains ssNoob normalized Average Beta; the signals of common probes between 450k and EPIC were provided.	MethylatedSignal.txt contains Unmethylated and methylated signal intensities	GPL21145	Ke,,Xu	ke.xu@yale.edu	department of psychiatry	Yale University	300 George St.	New Haven	6511	USA	NONE
genomic DNA from 201172220042_R02C01	GSM2860888	Public on Nov 17 2017	Nov 17 2017	Nov 17 2017	genomic	1	201172220042_R02C01	Homo sapiens	age: 41	Sex: Male	race: White	hiv: 1	idu: 0	hcv_dx: 0	smoking: 0	artadherence: 1	wbc_new: 4.6	cd8t_850k: 0.07	cd4t_850k: 0.07	gran_850k: 0.58	nk_850k: 0.07	bcell_850k: 0.1	mono_850k: 0.13	log10vl: 1.69897000433602	tissue: whole blood	genomic DNA	DNAs were extracted from whole blood using the standard protocol.	Cy5 and Cy3	Standard Illumina Protocol	9606	bisulphite converted DNA was amplified, fragmented and hybridised to Illumina Infinium MethylationEPIC Beadchip using standard Illumina protocol	Arrays were imaged using BeadArray Reader using standard recommended Illumina scanner setting	201172220042_R02C01_Grn.idat	201172220042_R02C01_Red.idat	Sample 248	whole blood sample	GenomeStudio V2011.1	MatrixProcessed.txt contains ssNoob normalized Average Beta; the signals of common probes between 450k and EPIC were provided.	MethylatedSignal.txt contains Unmethylated and methylated signal intensities	GPL21145	Ke,,Xu	ke.xu@yale.edu	department of psychiatry	Yale University	300 George St.	New Haven	6511	USA	NONE
genomic DNA from 201172540043_R02C01	GSM2860889	Public on Nov 17 2017	Nov 17 2017	Nov 17 2017	genomic	1	201172540043_R02C01	Homo sapiens	age: 49	Sex: Male	race: White	hiv: 1	idu: 0	hcv_dx: 0	smoking: 1	artadherence: 1	wbc_new: 4	cd8t_850k: 0.17	cd4t_850k: 0.03	gran_850k: 0.46	nk_850k: 0.12	bcell_850k: 0.1	mono_850k: 0.15	log10vl: 3.32056168019524	tissue: whole blood	genomic DNA	DNAs were extracted from whole blood using the standard protocol.	Cy5 and Cy3	Standard Illumina Protocol	9606	bisulphite converted DNA was amplified, fragmented and hybridised to Illumina Infinium MethylationEPIC Beadchip using standard Illumina protocol	Arrays were imaged using BeadArray Reader using standard recommended Illumina scanner setting	201172540043_R02C01_Grn.idat	201172540043_R02C01_Red.idat	Sample 249	whole blood sample	GenomeStudio V2011.1	MatrixProcessed.txt contains ssNoob normalized Average Beta; the signals of common probes between 450k and EPIC were provided.	MethylatedSignal.txt contains Unmethylated and methylated signal intensities	GPL21145	Ke,,Xu	ke.xu@yale.edu	department of psychiatry	Yale University	300 George St.	New Haven	6511	USA	NONE
genomic DNA from 201172540044_R02C01	GSM2860890	Public on Nov 17 2017	Nov 17 2017	Nov 17 2017	genomic	1	201172540044_R02C01	Homo sapiens	age: 41	Sex: Male	race: Other	hiv: 1	idu: 0	hcv_dx: 0	smoking: 0	artadherence: 1	wbc_new: 4.8	cd8t_850k: 0.11	cd4t_850k: 0.09	gran_850k: 0.62	nk_850k: 0.04	bcell_850k: 0.08	mono_850k: 0.09	log10vl: 1.8750612633917	tissue: whole blood	genomic DNA	DNAs were extracted from whole blood using the standard protocol.	Cy5 and Cy3	Standard Illumina Protocol	9606	bisulphite converted DNA was amplified, fragmented and hybridised to Illumina Infinium MethylationEPIC Beadchip using standard Illumina protocol	Arrays were imaged using BeadArray Reader using standard recommended Illumina scanner setting	201172540044_R02C01_Grn.idat	201172540044_R02C01_Red.idat	Sample 250	whole blood sample	GenomeStudio V2011.1	MatrixProcessed.txt contains ssNoob normalized Average Beta; the signals of common probes between 450k and EPIC were provided.	MethylatedSignal.txt contains Unmethylated and methylated signal intensities	GPL21145	Ke,,Xu	ke.xu@yale.edu	department of psychiatry	Yale University	300 George St.	New Haven	6511	USA	NONE
genomic DNA from 201172520047_R02C01	GSM2860891	Public on Nov 17 2017	Nov 17 2017	Nov 17 2017	genomic	1	201172520047_R02C01	Homo sapiens	age: 36	Sex: Male	race: White	hiv: 1	idu: 0	hcv_dx: 0	smoking: 1	artadherence: 0	wbc_new: 5.5	cd8t_850k: 0.14	cd4t_850k: 0.09	gran_850k: 0.6	nk_850k: 0.05	bcell_850k: 0.07	mono_850k: 0.06	log10vl: 3.03542973818455	tissue: whole blood	genomic DNA	DNAs were extracted from whole blood using the standard protocol.	Cy5 and Cy3	Standard Illumina Protocol	9606	bisulphite converted DNA was amplified, fragmented and hybridised to Illumina Infinium MethylationEPIC Beadchip using standard Illumina protocol	Arrays were imaged using BeadArray Reader using standard recommended Illumina scanner setting	201172520047_R02C01_Grn.idat	201172520047_R02C01_Red.idat	Sample 251	whole blood sample	GenomeStudio V2011.1	MatrixProcessed.txt contains ssNoob normalized Average Beta; the signals of common probes between 450k and EPIC were provided.	MethylatedSignal.txt contains Unmethylated and methylated signal intensities	GPL21145	Ke,,Xu	ke.xu@yale.edu	department of psychiatry	Yale University	300 George St.	New Haven	6511	USA	NONE
genomic DNA from 201172550057_R02C01	GSM2860892	Public on Nov 17 2017	Nov 17 2017	Nov 17 2017	genomic	1	201172550057_R02C01	Homo sapiens	age: 45	Sex: Male	race: White	hiv: 1	idu: 0	hcv_dx: 0	smoking: 1	artadherence: 0	wbc_new: 5.4	cd8t_850k: 0.31	cd4t_850k: 0.11	gran_850k: 0.33	nk_850k: 0	bcell_850k: 0.17	mono_850k: 0.08	log10vl: 1.8750612633917	tissue: whole blood	genomic DNA	DNAs were extracted from whole blood using the standard protocol.	Cy5 and Cy3	Standard Illumina Protocol	9606	bisulphite converted DNA was amplified, fragmented and hybridised to Illumina Infinium MethylationEPIC Beadchip using standard Illumina protocol	Arrays were imaged using BeadArray Reader using standard recommended Illumina scanner setting	201172550057_R02C01_Grn.idat	201172550057_R02C01_Red.idat	Sample 252	whole blood sample	GenomeStudio V2011.1	MatrixProcessed.txt contains ssNoob normalized Average Beta; the signals of common probes between 450k and EPIC were provided.	MethylatedSignal.txt contains Unmethylated and methylated signal intensities	GPL21145	Ke,,Xu	ke.xu@yale.edu	department of psychiatry	Yale University	300 George St.	New Haven	6511	USA	NONE
genomic DNA from 201172520007_R02C01	GSM2860893	Public on Nov 17 2017	Nov 17 2017	Nov 17 2017	genomic	1	201172520007_R02C01	Homo sapiens	age: 56	Sex: Male	race: White	hiv: 1	idu: 1	hcv_dx: 1	smoking: 0	artadherence: 1	wbc_new: 6.1	cd8t_850k: 0.12	cd4t_850k: 0.14	gran_850k: 0.39	nk_850k: 0.16	bcell_850k: 0.12	mono_850k: 0.1	log10vl: 1.8750612633917	tissue: whole blood	genomic DNA	DNAs were extracted from whole blood using the standard protocol.	Cy5 and Cy3	Standard Illumina Protocol	9606	bisulphite converted DNA was amplified, fragmented and hybridised to Illumina Infinium MethylationEPIC Beadchip using standard Illumina protocol	Arrays were imaged using BeadArray Reader using standard recommended Illumina scanner setting	201172520007_R02C01_Grn.idat	201172520007_R02C01_Red.idat	Sample 253	whole blood sample	GenomeStudio V2011.1	MatrixProcessed.txt contains ssNoob normalized Average Beta; the signals of common probes between 450k and EPIC were provided.	MethylatedSignal.txt contains Unmethylated and methylated signal intensities	GPL21145	Ke,,Xu	ke.xu@yale.edu	department of psychiatry	Yale University	300 George St.	New Haven	6511	USA	NONE
genomic DNA from 201172540038_R03C01	GSM2860894	Public on Nov 17 2017	Nov 17 2017	Nov 17 2017	genomic	1	201172540038_R03C01	Homo sapiens	age: 47	Sex: Male	race: White	hiv: 1	idu: 0	hcv_dx: 0	smoking: 0	artadherence: 0	wbc_new: 7.5	cd8t_850k: 0.27	cd4t_850k: 0	gran_850k: 0.42	nk_850k: 0.18	bcell_850k: 0.07	mono_850k: 0.1	log10vl: 3.81769755476302	tissue: whole blood	genomic DNA	DNAs were extracted from whole blood using the standard protocol.	Cy5 and Cy3	Standard Illumina Protocol	9606	bisulphite converted DNA was amplified, fragmented and hybridised to Illumina Infinium MethylationEPIC Beadchip using standard Illumina protocol	Arrays were imaged using BeadArray Reader using standard recommended Illumina scanner setting	201172540038_R03C01_Grn.idat	201172540038_R03C01_Red.idat	Sample 254	whole blood sample	GenomeStudio V2011.1	MatrixProcessed.txt contains ssNoob normalized Average Beta; the signals of common probes between 450k and EPIC were provided.	MethylatedSignal.txt contains Unmethylated and methylated signal intensities	GPL21145	Ke,,Xu	ke.xu@yale.edu	department of psychiatry	Yale University	300 George St.	New Haven	6511	USA	NONE
genomic DNA from 201172220039_R03C01	GSM2860895	Public on Nov 17 2017	Nov 17 2017	Nov 17 2017	genomic	1	201172220039_R03C01	Homo sapiens	age: 44	Sex: Male	race: White	hiv: 1	idu: 0	hcv_dx: 0	smoking: 0	artadherence: 1	wbc_new: 4.3	cd8t_850k: 0.05	cd4t_850k: 0.05	gran_850k: 0.72	nk_850k: 0.01	bcell_850k: 0.09	mono_850k: 0.09	log10vl: 1.8750612633917	tissue: whole blood	genomic DNA	DNAs were extracted from whole blood using the standard protocol.	Cy5 and Cy3	Standard Illumina Protocol	9606	bisulphite converted DNA was amplified, fragmented and hybridised to Illumina Infinium MethylationEPIC Beadchip using standard Illumina protocol	Arrays were imaged using BeadArray Reader using standard recommended Illumina scanner setting	201172220039_R03C01_Grn.idat	201172220039_R03C01_Red.idat	Sample 255	whole blood sample	GenomeStudio V2011.1	MatrixProcessed.txt contains ssNoob normalized Average Beta; the signals of common probes between 450k and EPIC were provided.	MethylatedSignal.txt contains Unmethylated and methylated signal intensities	GPL21145	Ke,,Xu	ke.xu@yale.edu	department of psychiatry	Yale University	300 George St.	New Haven	6511	USA	NONE
genomic DNA from 201172220042_R03C01	GSM2860896	Public on Nov 17 2017	Nov 17 2017	Nov 17 2017	genomic	1	201172220042_R03C01	Homo sapiens	age: 55	Sex: Male	race: White	hiv: 1	idu: 0	hcv_dx: 0	smoking: 1	artadherence: 1	wbc_new: 3.4	cd8t_850k: 0.11	cd4t_850k: 0.05	gran_850k: 0.47	nk_850k: 0.07	bcell_850k: 0.17	mono_850k: 0.16	log10vl: 2.30319605742049	tissue: whole blood	genomic DNA	DNAs were extracted from whole blood using the standard protocol.	Cy5 and Cy3	Standard Illumina Protocol	9606	bisulphite converted DNA was amplified, fragmented and hybridised to Illumina Infinium MethylationEPIC Beadchip using standard Illumina protocol	Arrays were imaged using BeadArray Reader using standard recommended Illumina scanner setting	201172220042_R03C01_Grn.idat	201172220042_R03C01_Red.idat	Sample 256	whole blood sample	GenomeStudio V2011.1	MatrixProcessed.txt contains ssNoob normalized Average Beta; the signals of common probes between 450k and EPIC were provided.	MethylatedSignal.txt contains Unmethylated and methylated signal intensities	GPL21145	Ke,,Xu	ke.xu@yale.edu	department of psychiatry	Yale University	300 George St.	New Haven	6511	USA	NONE
genomic DNA from 201172540043_R03C01	GSM2860897	Public on Nov 17 2017	Nov 17 2017	Nov 17 2017	genomic	1	201172540043_R03C01	Homo sapiens	age: 45	Sex: Male	race: White	hiv: 1	idu: 0	hcv_dx: 0	smoking: 1	artadherence: 1	wbc_new: 7.7	cd8t_850k: 0.07	cd4t_850k: 0.11	gran_850k: 0.61	nk_850k: 0.01	bcell_850k: 0.15	mono_850k: 0.06	log10vl: 1.8750612633917	tissue: whole blood	genomic DNA	DNAs were extracted from whole blood using the standard protocol.	Cy5 and Cy3	Standard Illumina Protocol	9606	bisulphite converted DNA was amplified, fragmented and hybridised to Illumina Infinium MethylationEPIC Beadchip using standard Illumina protocol	Arrays were imaged using BeadArray Reader using standard recommended Illumina scanner setting	201172540043_R03C01_Grn.idat	201172540043_R03C01_Red.idat	Sample 257	whole blood sample	GenomeStudio V2011.1	MatrixProcessed.txt contains ssNoob normalized Average Beta; the signals of common probes between 450k and EPIC were provided.	MethylatedSignal.txt contains Unmethylated and methylated signal intensities	GPL21145	Ke,,Xu	ke.xu@yale.edu	department of psychiatry	Yale University	300 George St.	New Haven	6511	USA	NONE
genomic DNA from 201172540044_R03C01	GSM2860898	Public on Nov 17 2017	Nov 17 2017	Nov 17 2017	genomic	1	201172540044_R03C01	Homo sapiens	age: 41	Sex: Male	race: Black	hiv: 1	idu: 1	hcv_dx: 1	smoking: 0	artadherence: 1	wbc_new: 3.7	cd8t_850k: 0.34	cd4t_850k: 0.02	gran_850k: 0.35	nk_850k: 0.16	bcell_850k: 0.09	mono_850k: 0.08	log10vl: 1.69897000433602	tissue: whole blood	genomic DNA	DNAs were extracted from whole blood using the standard protocol.	Cy5 and Cy3	Standard Illumina Protocol	9606	bisulphite converted DNA was amplified, fragmented and hybridised to Illumina Infinium MethylationEPIC Beadchip using standard Illumina protocol	Arrays were imaged using BeadArray Reader using standard recommended Illumina scanner setting	201172540044_R03C01_Grn.idat	201172540044_R03C01_Red.idat	Sample 258	whole blood sample	GenomeStudio V2011.1	MatrixProcessed.txt contains ssNoob normalized Average Beta; the signals of common probes between 450k and EPIC were provided.	MethylatedSignal.txt contains Unmethylated and methylated signal intensities	GPL21145	Ke,,Xu	ke.xu@yale.edu	department of psychiatry	Yale University	300 George St.	New Haven	6511	USA	NONE
genomic DNA from 201172520047_R03C01	GSM2860899	Public on Nov 17 2017	Nov 17 2017	Nov 17 2017	genomic	1	201172520047_R03C01	Homo sapiens	age: 48	Sex: Male	race: White	hiv: 1	idu: 0	hcv_dx: 0	smoking: 0	artadherence: 1	wbc_new: 4.7	cd8t_850k: 0.24	cd4t_850k: 0	gran_850k: 0.55	nk_850k: 0.06	bcell_850k: 0.09	mono_850k: 0.08	log10vl: 4.61891581824332	tissue: whole blood	genomic DNA	DNAs were extracted from whole blood using the standard protocol.	Cy5 and Cy3	Standard Illumina Protocol	9606	bisulphite converted DNA was amplified, fragmented and hybridised to Illumina Infinium MethylationEPIC Beadchip using standard Illumina protocol	Arrays were imaged using BeadArray Reader using standard recommended Illumina scanner setting	201172520047_R03C01_Grn.idat	201172520047_R03C01_Red.idat	Sample 259	whole blood sample	GenomeStudio V2011.1	MatrixProcessed.txt contains ssNoob normalized Average Beta; the signals of common probes between 450k and EPIC were provided.	MethylatedSignal.txt contains Unmethylated and methylated signal intensities	GPL21145	Ke,,Xu	ke.xu@yale.edu	department of psychiatry	Yale University	300 George St.	New Haven	6511	USA	NONE
genomic DNA from 201172220051_R03C01	GSM2860900	Public on Nov 17 2017	Nov 17 2017	Nov 17 2017	genomic	1	201172220051_R03C01	Homo sapiens	age: 44	Sex: Male	race: White	hiv: 1	idu: 0	hcv_dx: 0	smoking: 1	artadherence: 1	wbc_new: 8.6	cd8t_850k: 0.13	cd4t_850k: 0.02	gran_850k: 0.6	nk_850k: 0.07	bcell_850k: 0.14	mono_850k: 0.06	log10vl: 3.78038932847095	tissue: whole blood	genomic DNA	DNAs were extracted from whole blood using the standard protocol.	Cy5 and Cy3	Standard Illumina Protocol	9606	bisulphite converted DNA was amplified, fragmented and hybridised to Illumina Infinium MethylationEPIC Beadchip using standard Illumina protocol	Arrays were imaged using BeadArray Reader using standard recommended Illumina scanner setting	201172220051_R03C01_Grn.idat	201172220051_R03C01_Red.idat	Sample 260	whole blood sample	GenomeStudio V2011.1	MatrixProcessed.txt contains ssNoob normalized Average Beta; the signals of common probes between 450k and EPIC were provided.	MethylatedSignal.txt contains Unmethylated and methylated signal intensities	GPL21145	Ke,,Xu	ke.xu@yale.edu	department of psychiatry	Yale University	300 George St.	New Haven	6511	USA	NONE
genomic DNA from 201172550057_R03C01	GSM2860901	Public on Nov 17 2017	Nov 17 2017	Nov 17 2017	genomic	1	201172550057_R03C01	Homo sapiens	age: 63	Sex: Male	race: Other	hiv: 1	idu: 0	hcv_dx: 0	smoking: 0	artadherence: 1	wbc_new: 6.2	cd8t_850k: 0.07	cd4t_850k: 0.04	gran_850k: 0.66	nk_850k: 0.08	bcell_850k: 0.09	mono_850k: 0.07	log10vl: 1.69897000433602	tissue: whole blood	genomic DNA	DNAs were extracted from whole blood using the standard protocol.	Cy5 and Cy3	Standard Illumina Protocol	9606	bisulphite converted DNA was amplified, fragmented and hybridised to Illumina Infinium MethylationEPIC Beadchip using standard Illumina protocol	Arrays were imaged using BeadArray Reader using standard recommended Illumina scanner setting	201172550057_R03C01_Grn.idat	201172550057_R03C01_Red.idat	Sample 261	whole blood sample	GenomeStudio V2011.1	MatrixProcessed.txt contains ssNoob normalized Average Beta; the signals of common probes between 450k and EPIC were provided.	MethylatedSignal.txt contains Unmethylated and methylated signal intensities	GPL21145	Ke,,Xu	ke.xu@yale.edu	department of psychiatry	Yale University	300 George St.	New Haven	6511	USA	NONE
genomic DNA from 201172520007_R03C01	GSM2860902	Public on Nov 17 2017	Nov 17 2017	Nov 17 2017	genomic	1	201172520007_R03C01	Homo sapiens	age: 46	Sex: Male	race: White	hiv: 1	idu: 0	hcv_dx: 0	smoking: 1	artadherence: 1	wbc_new: 2.5	cd8t_850k: 0.12	cd4t_850k: 0.05	gran_850k: 0.58	nk_850k: 0.03	bcell_850k: 0.09	mono_850k: 0.15	log10vl: 1.69897000433602	tissue: whole blood	genomic DNA	DNAs were extracted from whole blood using the standard protocol.	Cy5 and Cy3	Standard Illumina Protocol	9606	bisulphite converted DNA was amplified, fragmented and hybridised to Illumina Infinium MethylationEPIC Beadchip using standard Illumina protocol	Arrays were imaged using BeadArray Reader using standard recommended Illumina scanner setting	201172520007_R03C01_Grn.idat	201172520007_R03C01_Red.idat	Sample 262	whole blood sample	GenomeStudio V2011.1	MatrixProcessed.txt contains ssNoob normalized Average Beta; the signals of common probes between 450k and EPIC were provided.	MethylatedSignal.txt contains Unmethylated and methylated signal intensities	GPL21145	Ke,,Xu	ke.xu@yale.edu	department of psychiatry	Yale University	300 George St.	New Haven	6511	USA	NONE
genomic DNA from 201172540039_R03C01	GSM2860903	Public on Nov 17 2017	Nov 17 2017	Nov 17 2017	genomic	1	201172540039_R03C01	Homo sapiens	age: 51	Sex: Male	race: White	hiv: 1	idu: 1	hcv_dx: 1	smoking: 1	artadherence: 0	wbc_new: 4.6	cd8t_850k: 0.12	cd4t_850k: 0.12	gran_850k: 0.54	nk_850k: 0.07	bcell_850k: 0.07	mono_850k: 0.11	log10vl: 1.8750612633917	tissue: whole blood	genomic DNA	DNAs were extracted from whole blood using the standard protocol.	Cy5 and Cy3	Standard Illumina Protocol	9606	bisulphite converted DNA was amplified, fragmented and hybridised to Illumina Infinium MethylationEPIC Beadchip using standard Illumina protocol	Arrays were imaged using BeadArray Reader using standard recommended Illumina scanner setting	201172540039_R03C01_Grn.idat	201172540039_R03C01_Red.idat	Sample 263	whole blood sample	GenomeStudio V2011.1	MatrixProcessed.txt contains ssNoob normalized Average Beta; the signals of common probes between 450k and EPIC were provided.	MethylatedSignal.txt contains Unmethylated and methylated signal intensities	GPL21145	Ke,,Xu	ke.xu@yale.edu	department of psychiatry	Yale University	300 George St.	New Haven	6511	USA	NONE
genomic DNA from 201172540038_R04C01	GSM2860904	Public on Nov 17 2017	Nov 17 2017	Nov 17 2017	genomic	1	201172540038_R04C01	Homo sapiens	age: 45	Sex: Male	race: White	hiv: 1	idu: 0	hcv_dx: 0	smoking: 1	artadherence: 0	wbc_new: 5.3	cd8t_850k: 0.14	cd4t_850k: 0.04	gran_850k: 0.63	nk_850k: 0.03	bcell_850k: 0.1	mono_850k: 0.08	log10vl: NA	tissue: whole blood	genomic DNA	DNAs were extracted from whole blood using the standard protocol.	Cy5 and Cy3	Standard Illumina Protocol	9606	bisulphite converted DNA was amplified, fragmented and hybridised to Illumina Infinium MethylationEPIC Beadchip using standard Illumina protocol	Arrays were imaged using BeadArray Reader using standard recommended Illumina scanner setting	201172540038_R04C01_Grn.idat	201172540038_R04C01_Red.idat	Sample 264	whole blood sample	GenomeStudio V2011.1	MatrixProcessed.txt contains ssNoob normalized Average Beta; the signals of common probes between 450k and EPIC were provided.	MethylatedSignal.txt contains Unmethylated and methylated signal intensities	GPL21145	Ke,,Xu	ke.xu@yale.edu	department of psychiatry	Yale University	300 George St.	New Haven	6511	USA	NONE
genomic DNA from 201172220039_R04C01	GSM2860905	Public on Nov 17 2017	Nov 17 2017	Nov 17 2017	genomic	1	201172220039_R04C01	Homo sapiens	age: 45	Sex: Male	race: White	hiv: 1	idu: 0	hcv_dx: 0	smoking: 1	artadherence: 0	wbc_new: 5.1	cd8t_850k: 0.18	cd4t_850k: 0.05	gran_850k: 0.52	nk_850k: 0.09	bcell_850k: 0.09	mono_850k: 0.12	log10vl: 1.69897000433602	tissue: whole blood	genomic DNA	DNAs were extracted from whole blood using the standard protocol.	Cy5 and Cy3	Standard Illumina Protocol	9606	bisulphite converted DNA was amplified, fragmented and hybridised to Illumina Infinium MethylationEPIC Beadchip using standard Illumina protocol	Arrays were imaged using BeadArray Reader using standard recommended Illumina scanner setting	201172220039_R04C01_Grn.idat	201172220039_R04C01_Red.idat	Sample 265	whole blood sample	GenomeStudio V2011.1	MatrixProcessed.txt contains ssNoob normalized Average Beta; the signals of common probes between 450k and EPIC were provided.	MethylatedSignal.txt contains Unmethylated and methylated signal intensities	GPL21145	Ke,,Xu	ke.xu@yale.edu	department of psychiatry	Yale University	300 George St.	New Haven	6511	USA	NONE
genomic DNA from 201172220042_R04C01	GSM2860906	Public on Nov 17 2017	Nov 17 2017	Nov 17 2017	genomic	1	201172220042_R04C01	Homo sapiens	age: 51	Sex: Male	race: White	hiv: 1	idu: 0	hcv_dx: 0	smoking: 1	artadherence: 0	wbc_new: 4.9	cd8t_850k: 0.04	cd4t_850k: 0.17	gran_850k: 0.58	nk_850k: 0.05	bcell_850k: 0.07	mono_850k: 0.11	log10vl: 1.8750612633917	tissue: whole blood	genomic DNA	DNAs were extracted from whole blood using the standard protocol.	Cy5 and Cy3	Standard Illumina Protocol	9606	bisulphite converted DNA was amplified, fragmented and hybridised to Illumina Infinium MethylationEPIC Beadchip using standard Illumina protocol	Arrays were imaged using BeadArray Reader using standard recommended Illumina scanner setting	201172220042_R04C01_Grn.idat	201172220042_R04C01_Red.idat	Sample 266	whole blood sample	GenomeStudio V2011.1	MatrixProcessed.txt contains ssNoob normalized Average Beta; the signals of common probes between 450k and EPIC were provided.	MethylatedSignal.txt contains Unmethylated and methylated signal intensities	GPL21145	Ke,,Xu	ke.xu@yale.edu	department of psychiatry	Yale University	300 George St.	New Haven	6511	USA	NONE
genomic DNA from 201172540043_R04C01	GSM2860907	Public on Nov 17 2017	Nov 17 2017	Nov 17 2017	genomic	1	201172540043_R04C01	Homo sapiens	age: 60	Sex: Male	race: Other	hiv: 1	idu: 1	hcv_dx: 1	smoking: 1	artadherence: 1	wbc_new: 4.8	cd8t_850k: 0.03	cd4t_850k: 0.05	gran_850k: 0.64	nk_850k: 0.08	bcell_850k: 0.09	mono_850k: 0.14	log10vl: 2.75966784468963	tissue: whole blood	genomic DNA	DNAs were extracted from whole blood using the standard protocol.	Cy5 and Cy3	Standard Illumina Protocol	9606	bisulphite converted DNA was amplified, fragmented and hybridised to Illumina Infinium MethylationEPIC Beadchip using standard Illumina protocol	Arrays were imaged using BeadArray Reader using standard recommended Illumina scanner setting	201172540043_R04C01_Grn.idat	201172540043_R04C01_Red.idat	Sample 267	whole blood sample	GenomeStudio V2011.1	MatrixProcessed.txt contains ssNoob normalized Average Beta; the signals of common probes between 450k and EPIC were provided.	MethylatedSignal.txt contains Unmethylated and methylated signal intensities	GPL21145	Ke,,Xu	ke.xu@yale.edu	department of psychiatry	Yale University	300 George St.	New Haven	6511	USA	NONE
genomic DNA from 201172540044_R04C01	GSM2860908	Public on Nov 17 2017	Nov 17 2017	Nov 17 2017	genomic	1	201172540044_R04C01	Homo sapiens	age: 37	Sex: Male	race: White	hiv: 1	idu: 0	hcv_dx: 0	smoking: 1	artadherence: 1	wbc_new: 10.5	cd8t_850k: 0.14	cd4t_850k: 0.07	gran_850k: 0.61	nk_850k: 0.02	bcell_850k: 0.09	mono_850k: 0.09	log10vl: 1.8750612633917	tissue: whole blood	genomic DNA	DNAs were extracted from whole blood using the standard protocol.	Cy5 and Cy3	Standard Illumina Protocol	9606	bisulphite converted DNA was amplified, fragmented and hybridised to Illumina Infinium MethylationEPIC Beadchip using standard Illumina protocol	Arrays were imaged using BeadArray Reader using standard recommended Illumina scanner setting	201172540044_R04C01_Grn.idat	201172540044_R04C01_Red.idat	Sample 268	whole blood sample	GenomeStudio V2011.1	MatrixProcessed.txt contains ssNoob normalized Average Beta; the signals of common probes between 450k and EPIC were provided.	MethylatedSignal.txt contains Unmethylated and methylated signal intensities	GPL21145	Ke,,Xu	ke.xu@yale.edu	department of psychiatry	Yale University	300 George St.	New Haven	6511	USA	NONE
genomic DNA from 201172520047_R04C01	GSM2860909	Public on Nov 17 2017	Nov 17 2017	Nov 17 2017	genomic	1	201172520047_R04C01	Homo sapiens	age: 55	Sex: Male	race: White	hiv: 1	idu: 0	hcv_dx: 0	smoking: 1	artadherence: 1	wbc_new: 4.9	cd8t_850k: 0.04	cd4t_850k: 0.07	gran_850k: 0.65	nk_850k: 0.07	bcell_850k: 0.08	mono_850k: 0.1	log10vl: 2.31597034545692	tissue: whole blood	genomic DNA	DNAs were extracted from whole blood using the standard protocol.	Cy5 and Cy3	Standard Illumina Protocol	9606	bisulphite converted DNA was amplified, fragmented and hybridised to Illumina Infinium MethylationEPIC Beadchip using standard Illumina protocol	Arrays were imaged using BeadArray Reader using standard recommended Illumina scanner setting	201172520047_R04C01_Grn.idat	201172520047_R04C01_Red.idat	Sample 269	whole blood sample	GenomeStudio V2011.1	MatrixProcessed.txt contains ssNoob normalized Average Beta; the signals of common probes between 450k and EPIC were provided.	MethylatedSignal.txt contains Unmethylated and methylated signal intensities	GPL21145	Ke,,Xu	ke.xu@yale.edu	department of psychiatry	Yale University	300 George St.	New Haven	6511	USA	NONE
genomic DNA from 201172540060_R04C01	GSM2860910	Public on Nov 17 2017	Nov 17 2017	Nov 17 2017	genomic	1	201172540060_R04C01	Homo sapiens	age: 58	Sex: Male	race: Other	hiv: 1	idu: 1	hcv_dx: 1	smoking: 1	artadherence: 0	wbc_new: 5.9	cd8t_850k: 0.01	cd4t_850k: 0.09	gran_850k: 0.69	nk_850k: 0.08	bcell_850k: 0.09	mono_850k: 0.07	log10vl: 3.38201704257487	tissue: whole blood	genomic DNA	DNAs were extracted from whole blood using the standard protocol.	Cy5 and Cy3	Standard Illumina Protocol	9606	bisulphite converted DNA was amplified, fragmented and hybridised to Illumina Infinium MethylationEPIC Beadchip using standard Illumina protocol	Arrays were imaged using BeadArray Reader using standard recommended Illumina scanner setting	201172540060_R04C01_Grn.idat	201172540060_R04C01_Red.idat	Sample 270	whole blood sample	GenomeStudio V2011.1	MatrixProcessed.txt contains ssNoob normalized Average Beta; the signals of common probes between 450k and EPIC were provided.	MethylatedSignal.txt contains Unmethylated and methylated signal intensities	GPL21145	Ke,,Xu	ke.xu@yale.edu	department of psychiatry	Yale University	300 George St.	New Haven	6511	USA	NONE
genomic DNA from 201172540039_R04C01	GSM2860911	Public on Nov 17 2017	Nov 17 2017	Nov 17 2017	genomic	1	201172540039_R04C01	Homo sapiens	age: 55	Sex: Male	race: White	hiv: 1	idu: 0	hcv_dx: 0	smoking: 1	artadherence: 1	wbc_new: 3.2	cd8t_850k: 0.03	cd4t_850k: 0.02	gran_850k: 0.7	nk_850k: 0.02	bcell_850k: 0.06	mono_850k: 0.18	log10vl: 5.62327100457915	tissue: whole blood	genomic DNA	DNAs were extracted from whole blood using the standard protocol.	Cy5 and Cy3	Standard Illumina Protocol	9606	bisulphite converted DNA was amplified, fragmented and hybridised to Illumina Infinium MethylationEPIC Beadchip using standard Illumina protocol	Arrays were imaged using BeadArray Reader using standard recommended Illumina scanner setting	201172540039_R04C01_Grn.idat	201172540039_R04C01_Red.idat	Sample 271	whole blood sample	GenomeStudio V2011.1	MatrixProcessed.txt contains ssNoob normalized Average Beta; the signals of common probes between 450k and EPIC were provided.	MethylatedSignal.txt contains Unmethylated and methylated signal intensities	GPL21145	Ke,,Xu	ke.xu@yale.edu	department of psychiatry	Yale University	300 George St.	New Haven	6511	USA	NONE
genomic DNA from 201172540038_R05C01	GSM2860912	Public on Nov 17 2017	Nov 17 2017	Nov 17 2017	genomic	1	201172540038_R05C01	Homo sapiens	age: 48	Sex: Male	race: White	hiv: 1	idu: 0	hcv_dx: 0	smoking: 1	artadherence: 1	wbc_new: 3.6	cd8t_850k: 0.3	cd4t_850k: 0.02	gran_850k: 0.33	nk_850k: 0.1	bcell_850k: 0.2	mono_850k: 0.09	log10vl: 4.463295609962	tissue: whole blood	genomic DNA	DNAs were extracted from whole blood using the standard protocol.	Cy5 and Cy3	Standard Illumina Protocol	9606	bisulphite converted DNA was amplified, fragmented and hybridised to Illumina Infinium MethylationEPIC Beadchip using standard Illumina protocol	Arrays were imaged using BeadArray Reader using standard recommended Illumina scanner setting	201172540038_R05C01_Grn.idat	201172540038_R05C01_Red.idat	Sample 272	whole blood sample	GenomeStudio V2011.1	MatrixProcessed.txt contains ssNoob normalized Average Beta; the signals of common probes between 450k and EPIC were provided.	MethylatedSignal.txt contains Unmethylated and methylated signal intensities	GPL21145	Ke,,Xu	ke.xu@yale.edu	department of psychiatry	Yale University	300 George St.	New Haven	6511	USA	NONE
genomic DNA from 201172220039_R05C01	GSM2860913	Public on Nov 17 2017	Nov 17 2017	Nov 17 2017	genomic	1	201172220039_R05C01	Homo sapiens	age: 44	Sex: Male	race: White	hiv: 1	idu: 0	hcv_dx: 0	smoking: 1	artadherence: 1	wbc_new: 2.6	cd8t_850k: 0.1	cd4t_850k: 0.02	gran_850k: 0.54	nk_850k: 0.11	bcell_850k: 0.08	mono_850k: 0.18	log10vl: 4.81490653046639	tissue: whole blood	genomic DNA	DNAs were extracted from whole blood using the standard protocol.	Cy5 and Cy3	Standard Illumina Protocol	9606	bisulphite converted DNA was amplified, fragmented and hybridised to Illumina Infinium MethylationEPIC Beadchip using standard Illumina protocol	Arrays were imaged using BeadArray Reader using standard recommended Illumina scanner setting	201172220039_R05C01_Grn.idat	201172220039_R05C01_Red.idat	Sample 273	whole blood sample	GenomeStudio V2011.1	MatrixProcessed.txt contains ssNoob normalized Average Beta; the signals of common probes between 450k and EPIC were provided.	MethylatedSignal.txt contains Unmethylated and methylated signal intensities	GPL21145	Ke,,Xu	ke.xu@yale.edu	department of psychiatry	Yale University	300 George St.	New Haven	6511	USA	NONE
genomic DNA from 201172220042_R05C01	GSM2860914	Public on Nov 17 2017	Nov 17 2017	Nov 17 2017	genomic	1	201172220042_R05C01	Homo sapiens	age: 44	Sex: Male	race: White	hiv: 1	idu: 0	hcv_dx: 0	smoking: 0	artadherence: 1	wbc_new: 4.1	cd8t_850k: 0.37	cd4t_850k: 0.04	gran_850k: 0.34	nk_850k: 0.11	bcell_850k: 0.07	mono_850k: 0.09	log10vl: 2.58319877396862	tissue: whole blood	genomic DNA	DNAs were extracted from whole blood using the standard protocol.	Cy5 and Cy3	Standard Illumina Protocol	9606	bisulphite converted DNA was amplified, fragmented and hybridised to Illumina Infinium MethylationEPIC Beadchip using standard Illumina protocol	Arrays were imaged using BeadArray Reader using standard recommended Illumina scanner setting	201172220042_R05C01_Grn.idat	201172220042_R05C01_Red.idat	Sample 274	whole blood sample	GenomeStudio V2011.1	MatrixProcessed.txt contains ssNoob normalized Average Beta; the signals of common probes between 450k and EPIC were provided.	MethylatedSignal.txt contains Unmethylated and methylated signal intensities	GPL21145	Ke,,Xu	ke.xu@yale.edu	department of psychiatry	Yale University	300 George St.	New Haven	6511	USA	NONE
genomic DNA from 201172540048_R05C01	GSM2860915	Public on Nov 17 2017	Nov 17 2017	Nov 17 2017	genomic	1	201172540048_R05C01	Homo sapiens	age: 67	Sex: Male	race: White	hiv: 1	idu: 0	hcv_dx: 0	smoking: 0	artadherence: 1	wbc_new: 4.3	cd8t_850k: 0.06	cd4t_850k: 0.15	gran_850k: 0.52	nk_850k: 0.12	bcell_850k: 0.15	mono_850k: 0.02	log10vl: 1.8750612633917	tissue: whole blood	genomic DNA	DNAs were extracted from whole blood using the standard protocol.	Cy5 and Cy3	Standard Illumina Protocol	9606	bisulphite converted DNA was amplified, fragmented and hybridised to Illumina Infinium MethylationEPIC Beadchip using standard Illumina protocol	Arrays were imaged using BeadArray Reader using standard recommended Illumina scanner setting	201172540048_R05C01_Grn.idat	201172540048_R05C01_Red.idat	Sample 275	whole blood sample	GenomeStudio V2011.1	MatrixProcessed.txt contains ssNoob normalized Average Beta; the signals of common probes between 450k and EPIC were provided.	MethylatedSignal.txt contains Unmethylated and methylated signal intensities	GPL21145	Ke,,Xu	ke.xu@yale.edu	department of psychiatry	Yale University	300 George St.	New Haven	6511	USA	NONE
genomic DNA from 201172220051_R05C01	GSM2860916	Public on Nov 17 2017	Nov 17 2017	Nov 17 2017	genomic	1	201172220051_R05C01	Homo sapiens	age: 30	Sex: Male	race: White	hiv: 1	idu: 0	hcv_dx: 0	smoking: 1	artadherence: 1	wbc_new: 5.3	cd8t_850k: 0.16	cd4t_850k: 0.03	gran_850k: 0.67	nk_850k: 0	bcell_850k: 0.07	mono_850k: 0.09	log10vl: 5.69108149212297	tissue: whole blood	genomic DNA	DNAs were extracted from whole blood using the standard protocol.	Cy5 and Cy3	Standard Illumina Protocol	9606	bisulphite converted DNA was amplified, fragmented and hybridised to Illumina Infinium MethylationEPIC Beadchip using standard Illumina protocol	Arrays were imaged using BeadArray Reader using standard recommended Illumina scanner setting	201172220051_R05C01_Grn.idat	201172220051_R05C01_Red.idat	Sample 276	whole blood sample	GenomeStudio V2011.1	MatrixProcessed.txt contains ssNoob normalized Average Beta; the signals of common probes between 450k and EPIC were provided.	MethylatedSignal.txt contains Unmethylated and methylated signal intensities	GPL21145	Ke,,Xu	ke.xu@yale.edu	department of psychiatry	Yale University	300 George St.	New Haven	6511	USA	NONE
genomic DNA from 201172550057_R05C01	GSM2860917	Public on Nov 17 2017	Nov 17 2017	Nov 17 2017	genomic	1	201172550057_R05C01	Homo sapiens	age: 45	Sex: Male	race: White	hiv: 1	idu: 1	hcv_dx: 1	smoking: 1	artadherence: 1	wbc_new: 5.3	cd8t_850k: 0.12	cd4t_850k: 0.02	gran_850k: 0.65	nk_850k: 0.04	bcell_850k: 0.06	mono_850k: 0.13	log10vl: 4.40959501939682	tissue: whole blood	genomic DNA	DNAs were extracted from whole blood using the standard protocol.	Cy5 and Cy3	Standard Illumina Protocol	9606	bisulphite converted DNA was amplified, fragmented and hybridised to Illumina Infinium MethylationEPIC Beadchip using standard Illumina protocol	Arrays were imaged using BeadArray Reader using standard recommended Illumina scanner setting	201172550057_R05C01_Grn.idat	201172550057_R05C01_Red.idat	Sample 277	whole blood sample	GenomeStudio V2011.1	MatrixProcessed.txt contains ssNoob normalized Average Beta; the signals of common probes between 450k and EPIC were provided.	MethylatedSignal.txt contains Unmethylated and methylated signal intensities	GPL21145	Ke,,Xu	ke.xu@yale.edu	department of psychiatry	Yale University	300 George St.	New Haven	6511	USA	NONE
genomic DNA from 201172540039_R05C01	GSM2860918	Public on Nov 17 2017	Nov 17 2017	Nov 17 2017	genomic	1	201172540039_R05C01	Homo sapiens	age: 54	Sex: Male	race: White	hiv: 1	idu: 1	hcv_dx: 1	smoking: 1	artadherence: 1	wbc_new: 4	cd8t_850k: 0.04	cd4t_850k: 0.04	gran_850k: 0.61	nk_850k: 0.06	bcell_850k: 0.07	mono_850k: 0.21	log10vl: 1.8750612633917	tissue: whole blood	genomic DNA	DNAs were extracted from whole blood using the standard protocol.	Cy5 and Cy3	Standard Illumina Protocol	9606	bisulphite converted DNA was amplified, fragmented and hybridised to Illumina Infinium MethylationEPIC Beadchip using standard Illumina protocol	Arrays were imaged using BeadArray Reader using standard recommended Illumina scanner setting	201172540039_R05C01_Grn.idat	201172540039_R05C01_Red.idat	Sample 278	whole blood sample	GenomeStudio V2011.1	MatrixProcessed.txt contains ssNoob normalized Average Beta; the signals of common probes between 450k and EPIC were provided.	MethylatedSignal.txt contains Unmethylated and methylated signal intensities	GPL21145	Ke,,Xu	ke.xu@yale.edu	department of psychiatry	Yale University	300 George St.	New Haven	6511	USA	NONE
genomic DNA from 201172220039_R06C01	GSM2860919	Public on Nov 17 2017	Nov 17 2017	Nov 17 2017	genomic	1	201172220039_R06C01	Homo sapiens	age: 47	Sex: Male	race: White	hiv: 1	idu: 0	hcv_dx: 0	smoking: 1	artadherence: 0	wbc_new: 2.1	cd8t_850k: 0.16	cd4t_850k: 0.27	gran_850k: 0.35	nk_850k: 0.05	bcell_850k: 0.09	mono_850k: 0.11	log10vl: 1.8750612633917	tissue: whole blood	genomic DNA	DNAs were extracted from whole blood using the standard protocol.	Cy5 and Cy3	Standard Illumina Protocol	9606	bisulphite converted DNA was amplified, fragmented and hybridised to Illumina Infinium MethylationEPIC Beadchip using standard Illumina protocol	Arrays were imaged using BeadArray Reader using standard recommended Illumina scanner setting	201172220039_R06C01_Grn.idat	201172220039_R06C01_Red.idat	Sample 279	whole blood sample	GenomeStudio V2011.1	MatrixProcessed.txt contains ssNoob normalized Average Beta; the signals of common probes between 450k and EPIC were provided.	MethylatedSignal.txt contains Unmethylated and methylated signal intensities	GPL21145	Ke,,Xu	ke.xu@yale.edu	department of psychiatry	Yale University	300 George St.	New Haven	6511	USA	NONE
genomic DNA from 201172540043_R06C01	GSM2860920	Public on Nov 17 2017	Nov 17 2017	Nov 17 2017	genomic	1	201172540043_R06C01	Homo sapiens	age: 46	Sex: Male	race: Black	hiv: 1	idu: 0	hcv_dx: 0	smoking: 0	artadherence: 1	wbc_new: 4.7	cd8t_850k: 0.06	cd4t_850k: 0.07	gran_850k: 0.59	nk_850k: 0.07	bcell_850k: 0.1	mono_850k: 0.12	log10vl: 1.69897000433602	tissue: whole blood	genomic DNA	DNAs were extracted from whole blood using the standard protocol.	Cy5 and Cy3	Standard Illumina Protocol	9606	bisulphite converted DNA was amplified, fragmented and hybridised to Illumina Infinium MethylationEPIC Beadchip using standard Illumina protocol	Arrays were imaged using BeadArray Reader using standard recommended Illumina scanner setting	201172540043_R06C01_Grn.idat	201172540043_R06C01_Red.idat	Sample 280	whole blood sample	GenomeStudio V2011.1	MatrixProcessed.txt contains ssNoob normalized Average Beta; the signals of common probes between 450k and EPIC were provided.	MethylatedSignal.txt contains Unmethylated and methylated signal intensities	GPL21145	Ke,,Xu	ke.xu@yale.edu	department of psychiatry	Yale University	300 George St.	New Haven	6511	USA	NONE
genomic DNA from 201172520047_R06C01	GSM2860921	Public on Nov 17 2017	Nov 17 2017	Nov 17 2017	genomic	1	201172520047_R06C01	Homo sapiens	age: 53	Sex: Male	race: Other	hiv: 1	idu: 0	hcv_dx: 0	smoking: 1	artadherence: 1	wbc_new: 6.3	cd8t_850k: 0.15	cd4t_850k: 0.17	gran_850k: 0.48	nk_850k: 0.03	bcell_850k: 0.13	mono_850k: 0.07	log10vl: 2.12385164096709	tissue: whole blood	genomic DNA	DNAs were extracted from whole blood using the standard protocol.	Cy5 and Cy3	Standard Illumina Protocol	9606	bisulphite converted DNA was amplified, fragmented and hybridised to Illumina Infinium MethylationEPIC Beadchip using standard Illumina protocol	Arrays were imaged using BeadArray Reader using standard recommended Illumina scanner setting	201172520047_R06C01_Grn.idat	201172520047_R06C01_Red.idat	Sample 281	whole blood sample	GenomeStudio V2011.1	MatrixProcessed.txt contains ssNoob normalized Average Beta; the signals of common probes between 450k and EPIC were provided.	MethylatedSignal.txt contains Unmethylated and methylated signal intensities	GPL21145	Ke,,Xu	ke.xu@yale.edu	department of psychiatry	Yale University	300 George St.	New Haven	6511	USA	NONE
genomic DNA from 201172220051_R06C01	GSM2860922	Public on Nov 17 2017	Nov 17 2017	Nov 17 2017	genomic	1	201172220051_R06C01	Homo sapiens	age: 35	Sex: Male	race: White	hiv: 1	idu: 0	hcv_dx: 0	smoking: 0	artadherence: 1	wbc_new: 2.3	cd8t_850k: 0.04	cd4t_850k: 0.04	gran_850k: 0.51	nk_850k: 0.07	bcell_850k: 0.22	mono_850k: 0.15	log10vl: 5.76962837616023	tissue: whole blood	genomic DNA	DNAs were extracted from whole blood using the standard protocol.	Cy5 and Cy3	Standard Illumina Protocol	9606	bisulphite converted DNA was amplified, fragmented and hybridised to Illumina Infinium MethylationEPIC Beadchip using standard Illumina protocol	Arrays were imaged using BeadArray Reader using standard recommended Illumina scanner setting	201172220051_R06C01_Grn.idat	201172220051_R06C01_Red.idat	Sample 282	whole blood sample	GenomeStudio V2011.1	MatrixProcessed.txt contains ssNoob normalized Average Beta; the signals of common probes between 450k and EPIC were provided.	MethylatedSignal.txt contains Unmethylated and methylated signal intensities	GPL21145	Ke,,Xu	ke.xu@yale.edu	department of psychiatry	Yale University	300 George St.	New Haven	6511	USA	NONE
genomic DNA from 201172550057_R06C01	GSM2860923	Public on Nov 17 2017	Nov 17 2017	Nov 17 2017	genomic	1	201172550057_R06C01	Homo sapiens	age: 51	Sex: Male	race: White	hiv: 1	idu: 1	hcv_dx: 1	smoking: 1	artadherence: 1	wbc_new: 4.2	cd8t_850k: 0.22	cd4t_850k: 0.13	gran_850k: 0.38	nk_850k: 0.07	bcell_850k: 0.09	mono_850k: 0.11	log10vl: 1.8750612633917	tissue: whole blood	genomic DNA	DNAs were extracted from whole blood using the standard protocol.	Cy5 and Cy3	Standard Illumina Protocol	9606	bisulphite converted DNA was amplified, fragmented and hybridised to Illumina Infinium MethylationEPIC Beadchip using standard Illumina protocol	Arrays were imaged using BeadArray Reader using standard recommended Illumina scanner setting	201172550057_R06C01_Grn.idat	201172550057_R06C01_Red.idat	Sample 283	whole blood sample	GenomeStudio V2011.1	MatrixProcessed.txt contains ssNoob normalized Average Beta; the signals of common probes between 450k and EPIC were provided.	MethylatedSignal.txt contains Unmethylated and methylated signal intensities	GPL21145	Ke,,Xu	ke.xu@yale.edu	department of psychiatry	Yale University	300 George St.	New Haven	6511	USA	NONE
genomic DNA from 201172540060_R06C01	GSM2860924	Public on Nov 17 2017	Nov 17 2017	Nov 17 2017	genomic	1	201172540060_R06C01	Homo sapiens	age: 55	Sex: Male	race: Black	hiv: 1	idu: 0	hcv_dx: 0	smoking: 0	artadherence: 1	wbc_new: NA	cd8t_850k: 0.09	cd4t_850k: 0.14	gran_850k: 0.6	nk_850k: 0.05	bcell_850k: 0.06	mono_850k: 0.06	log10vl: 1.8750612633917	tissue: whole blood	genomic DNA	DNAs were extracted from whole blood using the standard protocol.	Cy5 and Cy3	Standard Illumina Protocol	9606	bisulphite converted DNA was amplified, fragmented and hybridised to Illumina Infinium MethylationEPIC Beadchip using standard Illumina protocol	Arrays were imaged using BeadArray Reader using standard recommended Illumina scanner setting	201172540060_R06C01_Grn.idat	201172540060_R06C01_Red.idat	Sample 284	whole blood sample	GenomeStudio V2011.1	MatrixProcessed.txt contains ssNoob normalized Average Beta; the signals of common probes between 450k and EPIC were provided.	MethylatedSignal.txt contains Unmethylated and methylated signal intensities	GPL21145	Ke,,Xu	ke.xu@yale.edu	department of psychiatry	Yale University	300 George St.	New Haven	6511	USA	NONE
genomic DNA from 201172540039_R06C01	GSM2860925	Public on Nov 17 2017	Nov 17 2017	Nov 17 2017	genomic	1	201172540039_R06C01	Homo sapiens	age: 64	Sex: Male	race: White	hiv: 1	idu: 0	hcv_dx: 0	smoking: 1	artadherence: 1	wbc_new: 6.6	cd8t_850k: 0.29	cd4t_850k: 0	gran_850k: 0.42	nk_850k: 0.15	bcell_850k: 0.08	mono_850k: 0.09	log10vl: 1.8750612633917	tissue: whole blood	genomic DNA	DNAs were extracted from whole blood using the standard protocol.	Cy5 and Cy3	Standard Illumina Protocol	9606	bisulphite converted DNA was amplified, fragmented and hybridised to Illumina Infinium MethylationEPIC Beadchip using standard Illumina protocol	Arrays were imaged using BeadArray Reader using standard recommended Illumina scanner setting	201172540039_R06C01_Grn.idat	201172540039_R06C01_Red.idat	Sample 285	whole blood sample	GenomeStudio V2011.1	MatrixProcessed.txt contains ssNoob normalized Average Beta; the signals of common probes between 450k and EPIC were provided.	MethylatedSignal.txt contains Unmethylated and methylated signal intensities	GPL21145	Ke,,Xu	ke.xu@yale.edu	department of psychiatry	Yale University	300 George St.	New Haven	6511	USA	NONE
genomic DNA from 201172540038_R07C01	GSM2860926	Public on Nov 17 2017	Nov 17 2017	Nov 17 2017	genomic	1	201172540038_R07C01	Homo sapiens	age: 45	Sex: Male	race: White	hiv: 1	idu: 0	hcv_dx: 0	smoking: 0	artadherence: 1	wbc_new: 6.2	cd8t_850k: 0.23	cd4t_850k: 0.03	gran_850k: 0.48	nk_850k: 0.09	bcell_850k: 0.1	mono_850k: 0.1	log10vl: 4.62013605497376	tissue: whole blood	genomic DNA	DNAs were extracted from whole blood using the standard protocol.	Cy5 and Cy3	Standard Illumina Protocol	9606	bisulphite converted DNA was amplified, fragmented and hybridised to Illumina Infinium MethylationEPIC Beadchip using standard Illumina protocol	Arrays were imaged using BeadArray Reader using standard recommended Illumina scanner setting	201172540038_R07C01_Grn.idat	201172540038_R07C01_Red.idat	Sample 286	whole blood sample	GenomeStudio V2011.1	MatrixProcessed.txt contains ssNoob normalized Average Beta; the signals of common probes between 450k and EPIC were provided.	MethylatedSignal.txt contains Unmethylated and methylated signal intensities	GPL21145	Ke,,Xu	ke.xu@yale.edu	department of psychiatry	Yale University	300 George St.	New Haven	6511	USA	NONE
genomic DNA from 201172220039_R07C01	GSM2860927	Public on Nov 17 2017	Nov 17 2017	Nov 17 2017	genomic	1	201172220039_R07C01	Homo sapiens	age: 43	Sex: Male	race: White	hiv: 1	idu: 0	hcv_dx: 0	smoking: 0	artadherence: 1	wbc_new: 4	cd8t_850k: 0.18	cd4t_850k: 0.07	gran_850k: 0.38	nk_850k: 0.18	bcell_850k: 0.07	mono_850k: 0.13	log10vl: 1.69897000433602	tissue: whole blood	genomic DNA	DNAs were extracted from whole blood using the standard protocol.	Cy5 and Cy3	Standard Illumina Protocol	9606	bisulphite converted DNA was amplified, fragmented and hybridised to Illumina Infinium MethylationEPIC Beadchip using standard Illumina protocol	Arrays were imaged using BeadArray Reader using standard recommended Illumina scanner setting	201172220039_R07C01_Grn.idat	201172220039_R07C01_Red.idat	Sample 287	whole blood sample	GenomeStudio V2011.1	MatrixProcessed.txt contains ssNoob normalized Average Beta; the signals of common probes between 450k and EPIC were provided.	MethylatedSignal.txt contains Unmethylated and methylated signal intensities	GPL21145	Ke,,Xu	ke.xu@yale.edu	department of psychiatry	Yale University	300 George St.	New Haven	6511	USA	NONE
genomic DNA from 201172540044_R07C01	GSM2860928	Public on Nov 17 2017	Nov 17 2017	Nov 17 2017	genomic	1	201172540044_R07C01	Homo sapiens	age: 51	Sex: Male	race: White	hiv: 1	idu: 0	hcv_dx: 0	smoking: 0	artadherence: 1	wbc_new: 5.5	cd8t_850k: 0.15	cd4t_850k: 0.11	gran_850k: 0.51	nk_850k: 0.07	bcell_850k: 0.14	mono_850k: 0.05	log10vl: 1.8750612633917	tissue: whole blood	genomic DNA	DNAs were extracted from whole blood using the standard protocol.	Cy5 and Cy3	Standard Illumina Protocol	9606	bisulphite converted DNA was amplified, fragmented and hybridised to Illumina Infinium MethylationEPIC Beadchip using standard Illumina protocol	Arrays were imaged using BeadArray Reader using standard recommended Illumina scanner setting	201172540044_R07C01_Grn.idat	201172540044_R07C01_Red.idat	Sample 288	whole blood sample	GenomeStudio V2011.1	MatrixProcessed.txt contains ssNoob normalized Average Beta; the signals of common probes between 450k and EPIC were provided.	MethylatedSignal.txt contains Unmethylated and methylated signal intensities	GPL21145	Ke,,Xu	ke.xu@yale.edu	department of psychiatry	Yale University	300 George St.	New Haven	6511	USA	NONE
genomic DNA from 201172550057_R07C01	GSM2860929	Public on Nov 17 2017	Nov 17 2017	Nov 17 2017	genomic	1	201172550057_R07C01	Homo sapiens	age: 49	Sex: Male	race: White	hiv: 1	idu: 1	hcv_dx: 1	smoking: 0	artadherence: 1	wbc_new: 5.6	cd8t_850k: 0.11	cd4t_850k: 0.08	gran_850k: 0.5	nk_850k: 0.07	bcell_850k: 0.15	mono_850k: 0.11	log10vl: 1.8750612633917	tissue: whole blood	genomic DNA	DNAs were extracted from whole blood using the standard protocol.	Cy5 and Cy3	Standard Illumina Protocol	9606	bisulphite converted DNA was amplified, fragmented and hybridised to Illumina Infinium MethylationEPIC Beadchip using standard Illumina protocol	Arrays were imaged using BeadArray Reader using standard recommended Illumina scanner setting	201172550057_R07C01_Grn.idat	201172550057_R07C01_Red.idat	Sample 289	whole blood sample	GenomeStudio V2011.1	MatrixProcessed.txt contains ssNoob normalized Average Beta; the signals of common probes between 450k and EPIC were provided.	MethylatedSignal.txt contains Unmethylated and methylated signal intensities	GPL21145	Ke,,Xu	ke.xu@yale.edu	department of psychiatry	Yale University	300 George St.	New Haven	6511	USA	NONE
genomic DNA from 201172520007_R07C01	GSM2860930	Public on Nov 17 2017	Nov 17 2017	Nov 17 2017	genomic	1	201172520007_R07C01	Homo sapiens	age: 60	Sex: Male	race: White	hiv: 1	idu: 1	hcv_dx: 1	smoking: 1	artadherence: 0	wbc_new: 4.9	cd8t_850k: 0.08	cd4t_850k: 0.1	gran_850k: 0.6	nk_850k: 0.06	bcell_850k: 0.08	mono_850k: 0.1	log10vl: 2.60205999132796	tissue: whole blood	genomic DNA	DNAs were extracted from whole blood using the standard protocol.	Cy5 and Cy3	Standard Illumina Protocol	9606	bisulphite converted DNA was amplified, fragmented and hybridised to Illumina Infinium MethylationEPIC Beadchip using standard Illumina protocol	Arrays were imaged using BeadArray Reader using standard recommended Illumina scanner setting	201172520007_R07C01_Grn.idat	201172520007_R07C01_Red.idat	Sample 290	whole blood sample	GenomeStudio V2011.1	MatrixProcessed.txt contains ssNoob normalized Average Beta; the signals of common probes between 450k and EPIC were provided.	MethylatedSignal.txt contains Unmethylated and methylated signal intensities	GPL21145	Ke,,Xu	ke.xu@yale.edu	department of psychiatry	Yale University	300 George St.	New Haven	6511	USA	NONE
genomic DNA from 201172540039_R07C01	GSM2860931	Public on Nov 17 2017	Nov 17 2017	Nov 17 2017	genomic	1	201172540039_R07C01	Homo sapiens	age: 51	Sex: Male	race: White	hiv: 1	idu: 1	hcv_dx: 1	smoking: 0	artadherence: 1	wbc_new: 6.1	cd8t_850k: 0.07	cd4t_850k: 0.1	gran_850k: 0.63	nk_850k: 0	bcell_850k: 0.08	mono_850k: 0.14	log10vl: 1.8750612633917	tissue: whole blood	genomic DNA	DNAs were extracted from whole blood using the standard protocol.	Cy5 and Cy3	Standard Illumina Protocol	9606	bisulphite converted DNA was amplified, fragmented and hybridised to Illumina Infinium MethylationEPIC Beadchip using standard Illumina protocol	Arrays were imaged using BeadArray Reader using standard recommended Illumina scanner setting	201172540039_R07C01_Grn.idat	201172540039_R07C01_Red.idat	Sample 291	whole blood sample	GenomeStudio V2011.1	MatrixProcessed.txt contains ssNoob normalized Average Beta; the signals of common probes between 450k and EPIC were provided.	MethylatedSignal.txt contains Unmethylated and methylated signal intensities	GPL21145	Ke,,Xu	ke.xu@yale.edu	department of psychiatry	Yale University	300 George St.	New Haven	6511	USA	NONE
genomic DNA from 201172220039_R08C01	GSM2860932	Public on Nov 17 2017	Nov 17 2017	Nov 17 2017	genomic	1	201172220039_R08C01	Homo sapiens	age: 37	Sex: Male	race: White	hiv: 1	idu: 0	hcv_dx: 0	smoking: 1	artadherence: 1	wbc_new: 5.8	cd8t_850k: 0.2	cd4t_850k: 0.17	gran_850k: 0.3	nk_850k: 0.17	bcell_850k: 0.14	mono_850k: 0.06	log10vl: 1.69897000433602	tissue: whole blood	genomic DNA	DNAs were extracted from whole blood using the standard protocol.	Cy5 and Cy3	Standard Illumina Protocol	9606	bisulphite converted DNA was amplified, fragmented and hybridised to Illumina Infinium MethylationEPIC Beadchip using standard Illumina protocol	Arrays were imaged using BeadArray Reader using standard recommended Illumina scanner setting	201172220039_R08C01_Grn.idat	201172220039_R08C01_Red.idat	Sample 292	whole blood sample	GenomeStudio V2011.1	MatrixProcessed.txt contains ssNoob normalized Average Beta; the signals of common probes between 450k and EPIC were provided.	MethylatedSignal.txt contains Unmethylated and methylated signal intensities	GPL21145	Ke,,Xu	ke.xu@yale.edu	department of psychiatry	Yale University	300 George St.	New Haven	6511	USA	NONE
genomic DNA from 201172220042_R08C01	GSM2860933	Public on Nov 17 2017	Nov 17 2017	Nov 17 2017	genomic	1	201172220042_R08C01	Homo sapiens	age: 58	Sex: Male	race: White	hiv: 1	idu: 0	hcv_dx: 0	smoking: 0	artadherence: 1	wbc_new: 6.3	cd8t_850k: 0.03	cd4t_850k: 0.12	gran_850k: 0.66	nk_850k: 0.05	bcell_850k: 0.04	mono_850k: 0.12	log10vl: 1.8750612633917	tissue: whole blood	genomic DNA	DNAs were extracted from whole blood using the standard protocol.	Cy5 and Cy3	Standard Illumina Protocol	9606	bisulphite converted DNA was amplified, fragmented and hybridised to Illumina Infinium MethylationEPIC Beadchip using standard Illumina protocol	Arrays were imaged using BeadArray Reader using standard recommended Illumina scanner setting	201172220042_R08C01_Grn.idat	201172220042_R08C01_Red.idat	Sample 293	whole blood sample	GenomeStudio V2011.1	MatrixProcessed.txt contains ssNoob normalized Average Beta; the signals of common probes between 450k and EPIC were provided.	MethylatedSignal.txt contains Unmethylated and methylated signal intensities	GPL21145	Ke,,Xu	ke.xu@yale.edu	department of psychiatry	Yale University	300 George St.	New Haven	6511	USA	NONE
genomic DNA from 201172540043_R08C01	GSM2860934	Public on Nov 17 2017	Nov 17 2017	Nov 17 2017	genomic	1	201172540043_R08C01	Homo sapiens	age: 44	Sex: Male	race: Black	hiv: 1	idu: 0	hcv_dx: 0	smoking: 0	artadherence: 1	wbc_new: 6.3	cd8t_850k: 0.13	cd4t_850k: 0.03	gran_850k: 0.53	nk_850k: 0.14	bcell_850k: 0.08	mono_850k: 0.12	log10vl: 1.69897000433602	tissue: whole blood	genomic DNA	DNAs were extracted from whole blood using the standard protocol.	Cy5 and Cy3	Standard Illumina Protocol	9606	bisulphite converted DNA was amplified, fragmented and hybridised to Illumina Infinium MethylationEPIC Beadchip using standard Illumina protocol	Arrays were imaged using BeadArray Reader using standard recommended Illumina scanner setting	201172540043_R08C01_Grn.idat	201172540043_R08C01_Red.idat	Sample 294	whole blood sample	GenomeStudio V2011.1	MatrixProcessed.txt contains ssNoob normalized Average Beta; the signals of common probes between 450k and EPIC were provided.	MethylatedSignal.txt contains Unmethylated and methylated signal intensities	GPL21145	Ke,,Xu	ke.xu@yale.edu	department of psychiatry	Yale University	300 George St.	New Haven	6511	USA	NONE
genomic DNA from 201172540048_R08C01	GSM2860935	Public on Nov 17 2017	Nov 17 2017	Nov 17 2017	genomic	1	201172540048_R08C01	Homo sapiens	age: 32	Sex: Male	race: White	hiv: 1	idu: 0	hcv_dx: 0	smoking: 0	artadherence: 0	wbc_new: 9.9	cd8t_850k: 0.11	cd4t_850k: 0.13	gran_850k: 0.52	nk_850k: 0.07	bcell_850k: 0.06	mono_850k: 0.11	log10vl: 1.69897000433602	tissue: whole blood	genomic DNA	DNAs were extracted from whole blood using the standard protocol.	Cy5 and Cy3	Standard Illumina Protocol	9606	bisulphite converted DNA was amplified, fragmented and hybridised to Illumina Infinium MethylationEPIC Beadchip using standard Illumina protocol	Arrays were imaged using BeadArray Reader using standard recommended Illumina scanner setting	201172540048_R08C01_Grn.idat	201172540048_R08C01_Red.idat	Sample 295	whole blood sample	GenomeStudio V2011.1	MatrixProcessed.txt contains ssNoob normalized Average Beta; the signals of common probes between 450k and EPIC were provided.	MethylatedSignal.txt contains Unmethylated and methylated signal intensities	GPL21145	Ke,,Xu	ke.xu@yale.edu	department of psychiatry	Yale University	300 George St.	New Haven	6511	USA	NONE
genomic DNA from 201172220051_R08C01	GSM2860936	Public on Nov 17 2017	Nov 17 2017	Nov 17 2017	genomic	1	201172220051_R08C01	Homo sapiens	age: 54	Sex: Male	race: White	hiv: 1	idu: 0	hcv_dx: 0	smoking: 0	artadherence: 1	wbc_new: 7	cd8t_850k: 0.08	cd4t_850k: 0.15	gran_850k: 0.57	nk_850k: 0.08	bcell_850k: 0.07	mono_850k: 0.06	log10vl: 1.8750612633917	tissue: whole blood	genomic DNA	DNAs were extracted from whole blood using the standard protocol.	Cy5 and Cy3	Standard Illumina Protocol	9606	bisulphite converted DNA was amplified, fragmented and hybridised to Illumina Infinium MethylationEPIC Beadchip using standard Illumina protocol	Arrays were imaged using BeadArray Reader using standard recommended Illumina scanner setting	201172220051_R08C01_Grn.idat	201172220051_R08C01_Red.idat	Sample 296	whole blood sample	GenomeStudio V2011.1	MatrixProcessed.txt contains ssNoob normalized Average Beta; the signals of common probes between 450k and EPIC were provided.	MethylatedSignal.txt contains Unmethylated and methylated signal intensities	GPL21145	Ke,,Xu	ke.xu@yale.edu	department of psychiatry	Yale University	300 George St.	New Haven	6511	USA	NONE
genomic DNA from 201172520007_R08C01	GSM2860937	Public on Nov 17 2017	Nov 17 2017	Nov 17 2017	genomic	1	201172520007_R08C01	Homo sapiens	age: 39	Sex: Male	race: White	hiv: 1	idu: 0	hcv_dx: 0	smoking: 1	artadherence: 0	wbc_new: 5.3	cd8t_850k: 0.15	cd4t_850k: 0.04	gran_850k: 0.66	nk_850k: 0.04	bcell_850k: 0.05	mono_850k: 0.09	log10vl: 3.71045586433542	tissue: whole blood	genomic DNA	DNAs were extracted from whole blood using the standard protocol.	Cy5 and Cy3	Standard Illumina Protocol	9606	bisulphite converted DNA was amplified, fragmented and hybridised to Illumina Infinium MethylationEPIC Beadchip using standard Illumina protocol	Arrays were imaged using BeadArray Reader using standard recommended Illumina scanner setting	201172520007_R08C01_Grn.idat	201172520007_R08C01_Red.idat	Sample 297	whole blood sample	GenomeStudio V2011.1	MatrixProcessed.txt contains ssNoob normalized Average Beta; the signals of common probes between 450k and EPIC were provided.	MethylatedSignal.txt contains Unmethylated and methylated signal intensities	GPL21145	Ke,,Xu	ke.xu@yale.edu	department of psychiatry	Yale University	300 George St.	New Haven	6511	USA	NONE
genomic DNA from 201172540039_R08C01	GSM2860938	Public on Nov 17 2017	Nov 17 2017	Nov 17 2017	genomic	1	201172540039_R08C01	Homo sapiens	age: 46	Sex: Male	race: White	hiv: 1	idu: 1	hcv_dx: 1	smoking: 1	artadherence: 1	wbc_new: 3.1	cd8t_850k: 0.11	cd4t_850k: 0	gran_850k: 0.46	nk_850k: 0.14	bcell_850k: 0.09	mono_850k: 0.25	log10vl: 5.0933656435489	tissue: whole blood	genomic DNA	DNAs were extracted from whole blood using the standard protocol.	Cy5 and Cy3	Standard Illumina Protocol	9606	bisulphite converted DNA was amplified, fragmented and hybridised to Illumina Infinium MethylationEPIC Beadchip using standard Illumina protocol	Arrays were imaged using BeadArray Reader using standard recommended Illumina scanner setting	201172540039_R08C01_Grn.idat	201172540039_R08C01_Red.idat	Sample 298	whole blood sample	GenomeStudio V2011.1	MatrixProcessed.txt contains ssNoob normalized Average Beta; the signals of common probes between 450k and EPIC were provided.	MethylatedSignal.txt contains Unmethylated and methylated signal intensities	GPL21145	Ke,,Xu	ke.xu@yale.edu	department of psychiatry	Yale University	300 George St.	New Haven	6511	USA	NONE
genomic DNA from 201172530001_R01C01	GSM2860939	Public on Nov 17 2017	Nov 17 2017	Nov 17 2017	genomic	1	201172530001_R01C01	Homo sapiens	age: 48	Sex: Male	race: White	hiv: 1	idu: 1	hcv_dx: 1	smoking: 1	artadherence: 1	wbc_new: 6.3	cd8t_850k: 0.3	cd4t_850k: 0.09	gran_850k: 0.41	nk_850k: 0.02	bcell_850k: 0.1	mono_850k: 0.11	log10vl: 1.8750612633917	tissue: whole blood	genomic DNA	DNAs were extracted from whole blood using the standard protocol.	Cy5 and Cy3	Standard Illumina Protocol	9606	bisulphite converted DNA was amplified, fragmented and hybridised to Illumina Infinium MethylationEPIC Beadchip using standard Illumina protocol	Arrays were imaged using BeadArray Reader using standard recommended Illumina scanner setting	201172530001_R01C01_Grn.idat	201172530001_R01C01_Red.idat	Sample 299	whole blood sample	GenomeStudio V2011.1	MatrixProcessed.txt contains ssNoob normalized Average Beta; the signals of common probes between 450k and EPIC were provided.	MethylatedSignal.txt contains Unmethylated and methylated signal intensities	GPL21145	Ke,,Xu	ke.xu@yale.edu	department of psychiatry	Yale University	300 George St.	New Haven	6511	USA	NONE
genomic DNA from 201172530003_R01C01	GSM2860940	Public on Nov 17 2017	Nov 17 2017	Nov 17 2017	genomic	1	201172530003_R01C01	Homo sapiens	age: 46	Sex: Male	race: White	hiv: 1	idu: 1	hcv_dx: 1	smoking: 1	artadherence: 1	wbc_new: 4.4	cd8t_850k: 0.22	cd4t_850k: 0	gran_850k: 0.35	nk_850k: 0.14	bcell_850k: 0.24	mono_850k: 0.09	log10vl: 1.8750612633917	tissue: whole blood	genomic DNA	DNAs were extracted from whole blood using the standard protocol.	Cy5 and Cy3	Standard Illumina Protocol	9606	bisulphite converted DNA was amplified, fragmented and hybridised to Illumina Infinium MethylationEPIC Beadchip using standard Illumina protocol	Arrays were imaged using BeadArray Reader using standard recommended Illumina scanner setting	201172530003_R01C01_Grn.idat	201172530003_R01C01_Red.idat	Sample 300	whole blood sample	GenomeStudio V2011.1	MatrixProcessed.txt contains ssNoob normalized Average Beta; the signals of common probes between 450k and EPIC were provided.	MethylatedSignal.txt contains Unmethylated and methylated signal intensities	GPL21145	Ke,,Xu	ke.xu@yale.edu	department of psychiatry	Yale University	300 George St.	New Haven	6511	USA	NONE
genomic DNA from 201172210006_R01C01	GSM2860941	Public on Nov 17 2017	Nov 17 2017	Nov 17 2017	genomic	1	201172210006_R01C01	Homo sapiens	age: 55	Sex: Male	race: Black	hiv: 1	idu: 0	hcv_dx: 0	smoking: 0	artadherence: 1	wbc_new: 5	cd8t_850k: 0.11	cd4t_850k: 0.07	gran_850k: 0.44	nk_850k: 0.14	bcell_850k: 0.14	mono_850k: 0.15	log10vl: 4.11727129565576	tissue: whole blood	genomic DNA	DNAs were extracted from whole blood using the standard protocol.	Cy5 and Cy3	Standard Illumina Protocol	9606	bisulphite converted DNA was amplified, fragmented and hybridised to Illumina Infinium MethylationEPIC Beadchip using standard Illumina protocol	Arrays were imaged using BeadArray Reader using standard recommended Illumina scanner setting	201172210006_R01C01_Grn.idat	201172210006_R01C01_Red.idat	Sample 301	whole blood sample	GenomeStudio V2011.1	MatrixProcessed.txt contains ssNoob normalized Average Beta; the signals of common probes between 450k and EPIC were provided.	MethylatedSignal.txt contains Unmethylated and methylated signal intensities	GPL21145	Ke,,Xu	ke.xu@yale.edu	department of psychiatry	Yale University	300 George St.	New Haven	6511	USA	NONE
genomic DNA from 201172530007_R01C01	GSM2860942	Public on Nov 17 2017	Nov 17 2017	Nov 17 2017	genomic	1	201172530007_R01C01	Homo sapiens	age: 46	Sex: Male	race: White	hiv: 1	idu: 1	hcv_dx: 1	smoking: 1	artadherence: 0	wbc_new: 4.9	cd8t_850k: 0.26	cd4t_850k: 0.04	gran_850k: 0.44	nk_850k: 0.15	bcell_850k: 0.08	mono_850k: 0.08	log10vl: 3.20817252666712	tissue: whole blood	genomic DNA	DNAs were extracted from whole blood using the standard protocol.	Cy5 and Cy3	Standard Illumina Protocol	9606	bisulphite converted DNA was amplified, fragmented and hybridised to Illumina Infinium MethylationEPIC Beadchip using standard Illumina protocol	Arrays were imaged using BeadArray Reader using standard recommended Illumina scanner setting	201172530007_R01C01_Grn.idat	201172530007_R01C01_Red.idat	Sample 302	whole blood sample	GenomeStudio V2011.1	MatrixProcessed.txt contains ssNoob normalized Average Beta; the signals of common probes between 450k and EPIC were provided.	MethylatedSignal.txt contains Unmethylated and methylated signal intensities	GPL21145	Ke,,Xu	ke.xu@yale.edu	department of psychiatry	Yale University	300 George St.	New Haven	6511	USA	NONE
genomic DNA from 201172220022_R01C01	GSM2860943	Public on Nov 17 2017	Nov 17 2017	Nov 17 2017	genomic	1	201172220022_R01C01	Homo sapiens	age: 47	Sex: Male	race: White	hiv: 1	idu: 1	hcv_dx: 1	smoking: 0	artadherence: 1	wbc_new: 5.5	cd8t_850k: 0.21	cd4t_850k: 0.09	gran_850k: 0.5	nk_850k: 0.04	bcell_850k: 0.1	mono_850k: 0.09	log10vl: 1.8750612633917	tissue: whole blood	genomic DNA	DNAs were extracted from whole blood using the standard protocol.	Cy5 and Cy3	Standard Illumina Protocol	9606	bisulphite converted DNA was amplified, fragmented and hybridised to Illumina Infinium MethylationEPIC Beadchip using standard Illumina protocol	Arrays were imaged using BeadArray Reader using standard recommended Illumina scanner setting	201172220022_R01C01_Grn.idat	201172220022_R01C01_Red.idat	Sample 303	whole blood sample	GenomeStudio V2011.1	MatrixProcessed.txt contains ssNoob normalized Average Beta; the signals of common probes between 450k and EPIC were provided.	MethylatedSignal.txt contains Unmethylated and methylated signal intensities	GPL21145	Ke,,Xu	ke.xu@yale.edu	department of psychiatry	Yale University	300 George St.	New Haven	6511	USA	NONE
genomic DNA from 201172530028_R01C01	GSM2860944	Public on Nov 17 2017	Nov 17 2017	Nov 17 2017	genomic	1	201172530028_R01C01	Homo sapiens	age: 49	Sex: Male	race: White	hiv: 1	idu: 1	hcv_dx: 1	smoking: 1	artadherence: 0	wbc_new: 6.9	cd8t_850k: 0.18	cd4t_850k: 0	gran_850k: 0.54	nk_850k: 0.11	bcell_850k: 0.14	mono_850k: 0.07	log10vl: 1.8750612633917	tissue: whole blood	genomic DNA	DNAs were extracted from whole blood using the standard protocol.	Cy5 and Cy3	Standard Illumina Protocol	9606	bisulphite converted DNA was amplified, fragmented and hybridised to Illumina Infinium MethylationEPIC Beadchip using standard Illumina protocol	Arrays were imaged using BeadArray Reader using standard recommended Illumina scanner setting	201172530028_R01C01_Grn.idat	201172530028_R01C01_Red.idat	Sample 304	whole blood sample	GenomeStudio V2011.1	MatrixProcessed.txt contains ssNoob normalized Average Beta; the signals of common probes between 450k and EPIC were provided.	MethylatedSignal.txt contains Unmethylated and methylated signal intensities	GPL21145	Ke,,Xu	ke.xu@yale.edu	department of psychiatry	Yale University	300 George St.	New Haven	6511	USA	NONE
genomic DNA from 201172530029_R01C01	GSM2860945	Public on Nov 17 2017	Nov 17 2017	Nov 17 2017	genomic	1	201172530029_R01C01	Homo sapiens	age: 55	Sex: Male	race: Other	hiv: 1	idu: 1	hcv_dx: 1	smoking: 0	artadherence: 1	wbc_new: 5.7	cd8t_850k: 0.17	cd4t_850k: 0.12	gran_850k: 0.53	nk_850k: 0.04	bcell_850k: 0.12	mono_850k: 0.09	log10vl: 1.69897000433602	tissue: whole blood	genomic DNA	DNAs were extracted from whole blood using the standard protocol.	Cy5 and Cy3	Standard Illumina Protocol	9606	bisulphite converted DNA was amplified, fragmented and hybridised to Illumina Infinium MethylationEPIC Beadchip using standard Illumina protocol	Arrays were imaged using BeadArray Reader using standard recommended Illumina scanner setting	201172530029_R01C01_Grn.idat	201172530029_R01C01_Red.idat	Sample 305	whole blood sample	GenomeStudio V2011.1	MatrixProcessed.txt contains ssNoob normalized Average Beta; the signals of common probes between 450k and EPIC were provided.	MethylatedSignal.txt contains Unmethylated and methylated signal intensities	GPL21145	Ke,,Xu	ke.xu@yale.edu	department of psychiatry	Yale University	300 George St.	New Haven	6511	USA	NONE
genomic DNA from 201172220031_R01C01	GSM2860946	Public on Nov 17 2017	Nov 17 2017	Nov 17 2017	genomic	1	201172220031_R01C01	Homo sapiens	age: 45	Sex: Male	race: White	hiv: 1	idu: 1	hcv_dx: 1	smoking: 1	artadherence: 1	wbc_new: 4	cd8t_850k: 0.07	cd4t_850k: 0.13	gran_850k: 0.5	nk_850k: 0.07	bcell_850k: 0.08	mono_850k: 0.19	log10vl: 1.8750612633917	tissue: whole blood	genomic DNA	DNAs were extracted from whole blood using the standard protocol.	Cy5 and Cy3	Standard Illumina Protocol	9606	bisulphite converted DNA was amplified, fragmented and hybridised to Illumina Infinium MethylationEPIC Beadchip using standard Illumina protocol	Arrays were imaged using BeadArray Reader using standard recommended Illumina scanner setting	201172220031_R01C01_Grn.idat	201172220031_R01C01_Red.idat	Sample 306	whole blood sample	GenomeStudio V2011.1	MatrixProcessed.txt contains ssNoob normalized Average Beta; the signals of common probes between 450k and EPIC were provided.	MethylatedSignal.txt contains Unmethylated and methylated signal intensities	GPL21145	Ke,,Xu	ke.xu@yale.edu	department of psychiatry	Yale University	300 George St.	New Haven	6511	USA	NONE
genomic DNA from 201172220034_R01C01	GSM2860947	Public on Nov 17 2017	Nov 17 2017	Nov 17 2017	genomic	1	201172220034_R01C01	Homo sapiens	age: 44	Sex: Male	race: White	hiv: 1	idu: 0	hcv_dx: 0	smoking: 1	artadherence: 1	wbc_new: 3.9	cd8t_850k: 0.19	cd4t_850k: 0.08	gran_850k: 0.36	nk_850k: 0.1	bcell_850k: 0.2	mono_850k: 0.11	log10vl: 1.8750612633917	tissue: whole blood	genomic DNA	DNAs were extracted from whole blood using the standard protocol.	Cy5 and Cy3	Standard Illumina Protocol	9606	bisulphite converted DNA was amplified, fragmented and hybridised to Illumina Infinium MethylationEPIC Beadchip using standard Illumina protocol	Arrays were imaged using BeadArray Reader using standard recommended Illumina scanner setting	201172220034_R01C01_Grn.idat	201172220034_R01C01_Red.idat	Sample 307	whole blood sample	GenomeStudio V2011.1	MatrixProcessed.txt contains ssNoob normalized Average Beta; the signals of common probes between 450k and EPIC were provided.	MethylatedSignal.txt contains Unmethylated and methylated signal intensities	GPL21145	Ke,,Xu	ke.xu@yale.edu	department of psychiatry	Yale University	300 George St.	New Haven	6511	USA	NONE
genomic DNA from 201172530001_R02C01	GSM2860948	Public on Nov 17 2017	Nov 17 2017	Nov 17 2017	genomic	1	201172530001_R02C01	Homo sapiens	age: 45	Sex: Male	race: White	hiv: 1	idu: 1	hcv_dx: 1	smoking: 1	artadherence: 1	wbc_new: 2.8	cd8t_850k: 0.15	cd4t_850k: 0.06	gran_850k: 0.41	nk_850k: 0.15	bcell_850k: 0.09	mono_850k: 0.18	log10vl: 1.7481880270062	tissue: whole blood	genomic DNA	DNAs were extracted from whole blood using the standard protocol.	Cy5 and Cy3	Standard Illumina Protocol	9606	bisulphite converted DNA was amplified, fragmented and hybridised to Illumina Infinium MethylationEPIC Beadchip using standard Illumina protocol	Arrays were imaged using BeadArray Reader using standard recommended Illumina scanner setting	201172530001_R02C01_Grn.idat	201172530001_R02C01_Red.idat	Sample 308	whole blood sample	GenomeStudio V2011.1	MatrixProcessed.txt contains ssNoob normalized Average Beta; the signals of common probes between 450k and EPIC were provided.	MethylatedSignal.txt contains Unmethylated and methylated signal intensities	GPL21145	Ke,,Xu	ke.xu@yale.edu	department of psychiatry	Yale University	300 George St.	New Haven	6511	USA	NONE
genomic DNA from 201172530003_R02C01	GSM2860949	Public on Nov 17 2017	Nov 17 2017	Nov 17 2017	genomic	1	201172530003_R02C01	Homo sapiens	age: 45	Sex: Male	race: White	hiv: 1	idu: 0	hcv_dx: 0	smoking: 0	artadherence: 1	wbc_new: 5.7	cd8t_850k: 0.18	cd4t_850k: 0.22	gran_850k: 0.44	nk_850k: 0	bcell_850k: 0.1	mono_850k: 0.07	log10vl: 1.69897000433602	tissue: whole blood	genomic DNA	DNAs were extracted from whole blood using the standard protocol.	Cy5 and Cy3	Standard Illumina Protocol	9606	bisulphite converted DNA was amplified, fragmented and hybridised to Illumina Infinium MethylationEPIC Beadchip using standard Illumina protocol	Arrays were imaged using BeadArray Reader using standard recommended Illumina scanner setting	201172530003_R02C01_Grn.idat	201172530003_R02C01_Red.idat	Sample 309	whole blood sample	GenomeStudio V2011.1	MatrixProcessed.txt contains ssNoob normalized Average Beta; the signals of common probes between 450k and EPIC were provided.	MethylatedSignal.txt contains Unmethylated and methylated signal intensities	GPL21145	Ke,,Xu	ke.xu@yale.edu	department of psychiatry	Yale University	300 George St.	New Haven	6511	USA	NONE
genomic DNA from 201172530007_R02C01	GSM2860950	Public on Nov 17 2017	Nov 17 2017	Nov 17 2017	genomic	1	201172530007_R02C01	Homo sapiens	age: 52	Sex: Male	race: White	hiv: 1	idu: 1	hcv_dx: 1	smoking: 0	artadherence: 1	wbc_new: 6.8	cd8t_850k: 0.22	cd4t_850k: 0.07	gran_850k: 0.54	nk_850k: 0.06	bcell_850k: 0.06	mono_850k: 0.09	log10vl: 1.8750612633917	tissue: whole blood	genomic DNA	DNAs were extracted from whole blood using the standard protocol.	Cy5 and Cy3	Standard Illumina Protocol	9606	bisulphite converted DNA was amplified, fragmented and hybridised to Illumina Infinium MethylationEPIC Beadchip using standard Illumina protocol	Arrays were imaged using BeadArray Reader using standard recommended Illumina scanner setting	201172530007_R02C01_Grn.idat	201172530007_R02C01_Red.idat	Sample 310	whole blood sample	GenomeStudio V2011.1	MatrixProcessed.txt contains ssNoob normalized Average Beta; the signals of common probes between 450k and EPIC were provided.	MethylatedSignal.txt contains Unmethylated and methylated signal intensities	GPL21145	Ke,,Xu	ke.xu@yale.edu	department of psychiatry	Yale University	300 George St.	New Haven	6511	USA	NONE
genomic DNA from 201172530024_R02C01	GSM2860951	Public on Nov 17 2017	Nov 17 2017	Nov 17 2017	genomic	1	201172530024_R02C01	Homo sapiens	age: 55	Sex: Male	race: White	hiv: 1	idu: 1	hcv_dx: 1	smoking: 1	artadherence: 0	wbc_new: 5.6	cd8t_850k: 0.16	cd4t_850k: 0.02	gran_850k: 0.64	nk_850k: 0.08	bcell_850k: 0.05	mono_850k: 0.09	log10vl: 4.84701092103917	tissue: whole blood	genomic DNA	DNAs were extracted from whole blood using the standard protocol.	Cy5 and Cy3	Standard Illumina Protocol	9606	bisulphite converted DNA was amplified, fragmented and hybridised to Illumina Infinium MethylationEPIC Beadchip using standard Illumina protocol	Arrays were imaged using BeadArray Reader using standard recommended Illumina scanner setting	201172530024_R02C01_Grn.idat	201172530024_R02C01_Red.idat	Sample 311	whole blood sample	GenomeStudio V2011.1	MatrixProcessed.txt contains ssNoob normalized Average Beta; the signals of common probes between 450k and EPIC were provided.	MethylatedSignal.txt contains Unmethylated and methylated signal intensities	GPL21145	Ke,,Xu	ke.xu@yale.edu	department of psychiatry	Yale University	300 George St.	New Haven	6511	USA	NONE
genomic DNA from 201172530028_R02C01	GSM2860952	Public on Nov 17 2017	Nov 17 2017	Nov 17 2017	genomic	1	201172530028_R02C01	Homo sapiens	age: 40	Sex: Male	race: White	hiv: 1	idu: 0	hcv_dx: 0	smoking: 1	artadherence: 1	wbc_new: 8.5	cd8t_850k: 0.08	cd4t_850k: 0	gran_850k: 0.75	nk_850k: 0.04	bcell_850k: 0.08	mono_850k: 0.07	log10vl: 1.8750612633917	tissue: whole blood	genomic DNA	DNAs were extracted from whole blood using the standard protocol.	Cy5 and Cy3	Standard Illumina Protocol	9606	bisulphite converted DNA was amplified, fragmented and hybridised to Illumina Infinium MethylationEPIC Beadchip using standard Illumina protocol	Arrays were imaged using BeadArray Reader using standard recommended Illumina scanner setting	201172530028_R02C01_Grn.idat	201172530028_R02C01_Red.idat	Sample 312	whole blood sample	GenomeStudio V2011.1	MatrixProcessed.txt contains ssNoob normalized Average Beta; the signals of common probes between 450k and EPIC were provided.	MethylatedSignal.txt contains Unmethylated and methylated signal intensities	GPL21145	Ke,,Xu	ke.xu@yale.edu	department of psychiatry	Yale University	300 George St.	New Haven	6511	USA	NONE
genomic DNA from 201172530029_R02C01	GSM2860953	Public on Nov 17 2017	Nov 17 2017	Nov 17 2017	genomic	1	201172530029_R02C01	Homo sapiens	age: 48	Sex: Male	race: White	hiv: 1	idu: 0	hcv_dx: 0	smoking: 1	artadherence: 1	wbc_new: 7.3	cd8t_850k: 0.21	cd4t_850k: 0.03	gran_850k: 0.54	nk_850k: 0.08	bcell_850k: 0.1	mono_850k: 0.09	log10vl: 1.8750612633917	tissue: whole blood	genomic DNA	DNAs were extracted from whole blood using the standard protocol.	Cy5 and Cy3	Standard Illumina Protocol	9606	bisulphite converted DNA was amplified, fragmented and hybridised to Illumina Infinium MethylationEPIC Beadchip using standard Illumina protocol	Arrays were imaged using BeadArray Reader using standard recommended Illumina scanner setting	201172530029_R02C01_Grn.idat	201172530029_R02C01_Red.idat	Sample 313	whole blood sample	GenomeStudio V2011.1	MatrixProcessed.txt contains ssNoob normalized Average Beta; the signals of common probes between 450k and EPIC were provided.	MethylatedSignal.txt contains Unmethylated and methylated signal intensities	GPL21145	Ke,,Xu	ke.xu@yale.edu	department of psychiatry	Yale University	300 George St.	New Haven	6511	USA	NONE
genomic DNA from 201172220031_R02C01	GSM2860954	Public on Nov 17 2017	Nov 17 2017	Nov 17 2017	genomic	1	201172220031_R02C01	Homo sapiens	age: 58	Sex: Male	race: White	hiv: 1	idu: 0	hcv_dx: 0	smoking: 1	artadherence: 1	wbc_new: 5.9	cd8t_850k: 0.1	cd4t_850k: 0.09	gran_850k: 0.65	nk_850k: 0.03	bcell_850k: 0.1	mono_850k: 0.07	log10vl: 1.96378782734556	tissue: whole blood	genomic DNA	DNAs were extracted from whole blood using the standard protocol.	Cy5 and Cy3	Standard Illumina Protocol	9606	bisulphite converted DNA was amplified, fragmented and hybridised to Illumina Infinium MethylationEPIC Beadchip using standard Illumina protocol	Arrays were imaged using BeadArray Reader using standard recommended Illumina scanner setting	201172220031_R02C01_Grn.idat	201172220031_R02C01_Red.idat	Sample 314	whole blood sample	GenomeStudio V2011.1	MatrixProcessed.txt contains ssNoob normalized Average Beta; the signals of common probes between 450k and EPIC were provided.	MethylatedSignal.txt contains Unmethylated and methylated signal intensities	GPL21145	Ke,,Xu	ke.xu@yale.edu	department of psychiatry	Yale University	300 George St.	New Haven	6511	USA	NONE
genomic DNA from 201172210032_R02C01	GSM2860955	Public on Nov 17 2017	Nov 17 2017	Nov 17 2017	genomic	1	201172210032_R02C01	Homo sapiens	age: 35	Sex: Male	race: White	hiv: 1	idu: 0	hcv_dx: 0	smoking: 0	artadherence: 0	wbc_new: 6.1	cd8t_850k: 0.21	cd4t_850k: 0.13	gran_850k: 0.39	nk_850k: 0.1	bcell_850k: 0.1	mono_850k: 0.09	log10vl: 1.8750612633917	tissue: whole blood	genomic DNA	DNAs were extracted from whole blood using the standard protocol.	Cy5 and Cy3	Standard Illumina Protocol	9606	bisulphite converted DNA was amplified, fragmented and hybridised to Illumina Infinium MethylationEPIC Beadchip using standard Illumina protocol	Arrays were imaged using BeadArray Reader using standard recommended Illumina scanner setting	201172210032_R02C01_Grn.idat	201172210032_R02C01_Red.idat	Sample 315	whole blood sample	GenomeStudio V2011.1	MatrixProcessed.txt contains ssNoob normalized Average Beta; the signals of common probes between 450k and EPIC were provided.	MethylatedSignal.txt contains Unmethylated and methylated signal intensities	GPL21145	Ke,,Xu	ke.xu@yale.edu	department of psychiatry	Yale University	300 George St.	New Haven	6511	USA	NONE
genomic DNA from 201172530001_R03C01	GSM2860956	Public on Nov 17 2017	Nov 17 2017	Nov 17 2017	genomic	1	201172530001_R03C01	Homo sapiens	age: 46	Sex: Male	race: White	hiv: 1	idu: 1	hcv_dx: 1	smoking: 1	artadherence: 1	wbc_new: 3.7	cd8t_850k: 0.17	cd4t_850k: 0.11	gran_850k: 0.44	nk_850k: 0.08	bcell_850k: 0.19	mono_850k: 0.07	log10vl: 3.09412159584056	tissue: whole blood	genomic DNA	DNAs were extracted from whole blood using the standard protocol.	Cy5 and Cy3	Standard Illumina Protocol	9606	bisulphite converted DNA was amplified, fragmented and hybridised to Illumina Infinium MethylationEPIC Beadchip using standard Illumina protocol	Arrays were imaged using BeadArray Reader using standard recommended Illumina scanner setting	201172530001_R03C01_Grn.idat	201172530001_R03C01_Red.idat	Sample 316	whole blood sample	GenomeStudio V2011.1	MatrixProcessed.txt contains ssNoob normalized Average Beta; the signals of common probes between 450k and EPIC were provided.	MethylatedSignal.txt contains Unmethylated and methylated signal intensities	GPL21145	Ke,,Xu	ke.xu@yale.edu	department of psychiatry	Yale University	300 George St.	New Haven	6511	USA	NONE
genomic DNA from 201172530003_R03C01	GSM2860957	Public on Nov 17 2017	Nov 17 2017	Nov 17 2017	genomic	1	201172530003_R03C01	Homo sapiens	age: 46	Sex: Male	race: White	hiv: 1	idu: 0	hcv_dx: 0	smoking: 0	artadherence: 1	wbc_new: 4.1	cd8t_850k: 0.2	cd4t_850k: 0.12	gran_850k: 0.42	nk_850k: 0.02	bcell_850k: 0.12	mono_850k: 0.13	log10vl: 2.72916478969277	tissue: whole blood	genomic DNA	DNAs were extracted from whole blood using the standard protocol.	Cy5 and Cy3	Standard Illumina Protocol	9606	bisulphite converted DNA was amplified, fragmented and hybridised to Illumina Infinium MethylationEPIC Beadchip using standard Illumina protocol	Arrays were imaged using BeadArray Reader using standard recommended Illumina scanner setting	201172530003_R03C01_Grn.idat	201172530003_R03C01_Red.idat	Sample 317	whole blood sample	GenomeStudio V2011.1	MatrixProcessed.txt contains ssNoob normalized Average Beta; the signals of common probes between 450k and EPIC were provided.	MethylatedSignal.txt contains Unmethylated and methylated signal intensities	GPL21145	Ke,,Xu	ke.xu@yale.edu	department of psychiatry	Yale University	300 George St.	New Haven	6511	USA	NONE
genomic DNA from 201172210006_R03C01	GSM2860958	Public on Nov 17 2017	Nov 17 2017	Nov 17 2017	genomic	1	201172210006_R03C01	Homo sapiens	age: 69	Sex: Male	race: White	hiv: 1	idu: 0	hcv_dx: 0	smoking: 0	artadherence: NA	wbc_new: 5.6	cd8t_850k: 0.32	cd4t_850k: 0.03	gran_850k: 0.33	nk_850k: 0.1	bcell_850k: 0.16	mono_850k: 0.1	log10vl: 1.69897000433602	tissue: whole blood	genomic DNA	DNAs were extracted from whole blood using the standard protocol.	Cy5 and Cy3	Standard Illumina Protocol	9606	bisulphite converted DNA was amplified, fragmented and hybridised to Illumina Infinium MethylationEPIC Beadchip using standard Illumina protocol	Arrays were imaged using BeadArray Reader using standard recommended Illumina scanner setting	201172210006_R03C01_Grn.idat	201172210006_R03C01_Red.idat	Sample 318	whole blood sample	GenomeStudio V2011.1	MatrixProcessed.txt contains ssNoob normalized Average Beta; the signals of common probes between 450k and EPIC were provided.	MethylatedSignal.txt contains Unmethylated and methylated signal intensities	GPL21145	Ke,,Xu	ke.xu@yale.edu	department of psychiatry	Yale University	300 George St.	New Haven	6511	USA	NONE
genomic DNA from 201172530007_R03C01	GSM2860959	Public on Nov 17 2017	Nov 17 2017	Nov 17 2017	genomic	1	201172530007_R03C01	Homo sapiens	age: 54	Sex: Male	race: White	hiv: 1	idu: 0	hcv_dx: 0	smoking: 1	artadherence: 1	wbc_new: 5.5	cd8t_850k: 0.17	cd4t_850k: 0.01	gran_850k: 0.59	nk_850k: 0.08	bcell_850k: 0.06	mono_850k: 0.14	log10vl: 1.69897000433602	tissue: whole blood	genomic DNA	DNAs were extracted from whole blood using the standard protocol.	Cy5 and Cy3	Standard Illumina Protocol	9606	bisulphite converted DNA was amplified, fragmented and hybridised to Illumina Infinium MethylationEPIC Beadchip using standard Illumina protocol	Arrays were imaged using BeadArray Reader using standard recommended Illumina scanner setting	201172530007_R03C01_Grn.idat	201172530007_R03C01_Red.idat	Sample 319	whole blood sample	GenomeStudio V2011.1	MatrixProcessed.txt contains ssNoob normalized Average Beta; the signals of common probes between 450k and EPIC were provided.	MethylatedSignal.txt contains Unmethylated and methylated signal intensities	GPL21145	Ke,,Xu	ke.xu@yale.edu	department of psychiatry	Yale University	300 George St.	New Haven	6511	USA	NONE
genomic DNA from 201172220022_R03C01	GSM2860960	Public on Nov 17 2017	Nov 17 2017	Nov 17 2017	genomic	1	201172220022_R03C01	Homo sapiens	age: 45	Sex: Male	race: White	hiv: 1	idu: 0	hcv_dx: 0	smoking: 1	artadherence: 1	wbc_new: 6.2	cd8t_850k: 0.15	cd4t_850k: 0.05	gran_850k: 0.57	nk_850k: 0.05	bcell_850k: 0.1	mono_850k: 0.11	log10vl: 3.32014628611105	tissue: whole blood	genomic DNA	DNAs were extracted from whole blood using the standard protocol.	Cy5 and Cy3	Standard Illumina Protocol	9606	bisulphite converted DNA was amplified, fragmented and hybridised to Illumina Infinium MethylationEPIC Beadchip using standard Illumina protocol	Arrays were imaged using BeadArray Reader using standard recommended Illumina scanner setting	201172220022_R03C01_Grn.idat	201172220022_R03C01_Red.idat	Sample 320	whole blood sample	GenomeStudio V2011.1	MatrixProcessed.txt contains ssNoob normalized Average Beta; the signals of common probes between 450k and EPIC were provided.	MethylatedSignal.txt contains Unmethylated and methylated signal intensities	GPL21145	Ke,,Xu	ke.xu@yale.edu	department of psychiatry	Yale University	300 George St.	New Haven	6511	USA	NONE
genomic DNA from 201172530024_R03C01	GSM2860961	Public on Nov 17 2017	Nov 17 2017	Nov 17 2017	genomic	1	201172530024_R03C01	Homo sapiens	age: 58	Sex: Male	race: White	hiv: 1	idu: 0	hcv_dx: 0	smoking: 0	artadherence: 1	wbc_new: 3.5	cd8t_850k: 0.16	cd4t_850k: 0.09	gran_850k: 0.38	nk_850k: 0.08	bcell_850k: 0.19	mono_850k: 0.14	log10vl: 1.69897000433602	tissue: whole blood	genomic DNA	DNAs were extracted from whole blood using the standard protocol.	Cy5 and Cy3	Standard Illumina Protocol	9606	bisulphite converted DNA was amplified, fragmented and hybridised to Illumina Infinium MethylationEPIC Beadchip using standard Illumina protocol	Arrays were imaged using BeadArray Reader using standard recommended Illumina scanner setting	201172530024_R03C01_Grn.idat	201172530024_R03C01_Red.idat	Sample 321	whole blood sample	GenomeStudio V2011.1	MatrixProcessed.txt contains ssNoob normalized Average Beta; the signals of common probes between 450k and EPIC were provided.	MethylatedSignal.txt contains Unmethylated and methylated signal intensities	GPL21145	Ke,,Xu	ke.xu@yale.edu	department of psychiatry	Yale University	300 George St.	New Haven	6511	USA	NONE
genomic DNA from 201172530028_R03C01	GSM2860962	Public on Nov 17 2017	Nov 17 2017	Nov 17 2017	genomic	1	201172530028_R03C01	Homo sapiens	age: 52	Sex: Male	race: White	hiv: 1	idu: 1	hcv_dx: 1	smoking: 1	artadherence: 1	wbc_new: 4.3	cd8t_850k: 0.29	cd4t_850k: 0	gran_850k: 0.31	nk_850k: 0.23	bcell_850k: 0.07	mono_850k: 0.15	log10vl: 4.49935711338746	tissue: whole blood	genomic DNA	DNAs were extracted from whole blood using the standard protocol.	Cy5 and Cy3	Standard Illumina Protocol	9606	bisulphite converted DNA was amplified, fragmented and hybridised to Illumina Infinium MethylationEPIC Beadchip using standard Illumina protocol	Arrays were imaged using BeadArray Reader using standard recommended Illumina scanner setting	201172530028_R03C01_Grn.idat	201172530028_R03C01_Red.idat	Sample 322	whole blood sample	GenomeStudio V2011.1	MatrixProcessed.txt contains ssNoob normalized Average Beta; the signals of common probes between 450k and EPIC were provided.	MethylatedSignal.txt contains Unmethylated and methylated signal intensities	GPL21145	Ke,,Xu	ke.xu@yale.edu	department of psychiatry	Yale University	300 George St.	New Haven	6511	USA	NONE
genomic DNA from 201172530029_R03C01	GSM2860963	Public on Nov 17 2017	Nov 17 2017	Nov 17 2017	genomic	1	201172530029_R03C01	Homo sapiens	age: 49	Sex: Male	race: White	hiv: 1	idu: 1	hcv_dx: 1	smoking: 1	artadherence: 0	wbc_new: 5.7	cd8t_850k: 0	cd4t_850k: 0.14	gran_850k: 0.67	nk_850k: 0.06	bcell_850k: 0.1	mono_850k: 0.09	log10vl: 1.8750612633917	tissue: whole blood	genomic DNA	DNAs were extracted from whole blood using the standard protocol.	Cy5 and Cy3	Standard Illumina Protocol	9606	bisulphite converted DNA was amplified, fragmented and hybridised to Illumina Infinium MethylationEPIC Beadchip using standard Illumina protocol	Arrays were imaged using BeadArray Reader using standard recommended Illumina scanner setting	201172530029_R03C01_Grn.idat	201172530029_R03C01_Red.idat	Sample 323	whole blood sample	GenomeStudio V2011.1	MatrixProcessed.txt contains ssNoob normalized Average Beta; the signals of common probes between 450k and EPIC were provided.	MethylatedSignal.txt contains Unmethylated and methylated signal intensities	GPL21145	Ke,,Xu	ke.xu@yale.edu	department of psychiatry	Yale University	300 George St.	New Haven	6511	USA	NONE
genomic DNA from 201172220031_R03C01	GSM2860964	Public on Nov 17 2017	Nov 17 2017	Nov 17 2017	genomic	1	201172220031_R03C01	Homo sapiens	age: 50	Sex: Male	race: White	hiv: 1	idu: 0	hcv_dx: 0	smoking: 1	artadherence: 0	wbc_new: 3.9	cd8t_850k: 0.24	cd4t_850k: 0.05	gran_850k: 0.3	nk_850k: 0.24	bcell_850k: 0.19	mono_850k: 0.05	log10vl: 1.69897000433602	tissue: whole blood	genomic DNA	DNAs were extracted from whole blood using the standard protocol.	Cy5 and Cy3	Standard Illumina Protocol	9606	bisulphite converted DNA was amplified, fragmented and hybridised to Illumina Infinium MethylationEPIC Beadchip using standard Illumina protocol	Arrays were imaged using BeadArray Reader using standard recommended Illumina scanner setting	201172220031_R03C01_Grn.idat	201172220031_R03C01_Red.idat	Sample 324	whole blood sample	GenomeStudio V2011.1	MatrixProcessed.txt contains ssNoob normalized Average Beta; the signals of common probes between 450k and EPIC were provided.	MethylatedSignal.txt contains Unmethylated and methylated signal intensities	GPL21145	Ke,,Xu	ke.xu@yale.edu	department of psychiatry	Yale University	300 George St.	New Haven	6511	USA	NONE
genomic DNA from 201172530001_R04C01	GSM2860965	Public on Nov 17 2017	Nov 17 2017	Nov 17 2017	genomic	1	201172530001_R04C01	Homo sapiens	age: 41	Sex: Male	race: White	hiv: 1	idu: 0	hcv_dx: 0	smoking: 1	artadherence: 0	wbc_new: 3	cd8t_850k: 0.21	cd4t_850k: 0.09	gran_850k: 0.47	nk_850k: 0.04	bcell_850k: 0.13	mono_850k: 0.13	log10vl: 4.42912217685085	tissue: whole blood	genomic DNA	DNAs were extracted from whole blood using the standard protocol.	Cy5 and Cy3	Standard Illumina Protocol	9606	bisulphite converted DNA was amplified, fragmented and hybridised to Illumina Infinium MethylationEPIC Beadchip using standard Illumina protocol	Arrays were imaged using BeadArray Reader using standard recommended Illumina scanner setting	201172530001_R04C01_Grn.idat	201172530001_R04C01_Red.idat	Sample 325	whole blood sample	GenomeStudio V2011.1	MatrixProcessed.txt contains ssNoob normalized Average Beta; the signals of common probes between 450k and EPIC were provided.	MethylatedSignal.txt contains Unmethylated and methylated signal intensities	GPL21145	Ke,,Xu	ke.xu@yale.edu	department of psychiatry	Yale University	300 George St.	New Haven	6511	USA	NONE
genomic DNA from 201172530024_R04C01	GSM2860966	Public on Nov 17 2017	Nov 17 2017	Nov 17 2017	genomic	1	201172530024_R04C01	Homo sapiens	age: 65	Sex: Male	race: White	hiv: 1	idu: 0	hcv_dx: 0	smoking: 0	artadherence: 0	wbc_new: 7.2	cd8t_850k: 0.22	cd4t_850k: 0.05	gran_850k: 0.55	nk_850k: 0.04	bcell_850k: 0.12	mono_850k: 0.07	log10vl: 1.69897000433602	tissue: whole blood	genomic DNA	DNAs were extracted from whole blood using the standard protocol.	Cy5 and Cy3	Standard Illumina Protocol	9606	bisulphite converted DNA was amplified, fragmented and hybridised to Illumina Infinium MethylationEPIC Beadchip using standard Illumina protocol	Arrays were imaged using BeadArray Reader using standard recommended Illumina scanner setting	201172530024_R04C01_Grn.idat	201172530024_R04C01_Red.idat	Sample 326	whole blood sample	GenomeStudio V2011.1	MatrixProcessed.txt contains ssNoob normalized Average Beta; the signals of common probes between 450k and EPIC were provided.	MethylatedSignal.txt contains Unmethylated and methylated signal intensities	GPL21145	Ke,,Xu	ke.xu@yale.edu	department of psychiatry	Yale University	300 George St.	New Haven	6511	USA	NONE
genomic DNA from 201172530028_R04C01	GSM2860967	Public on Nov 17 2017	Nov 17 2017	Nov 17 2017	genomic	1	201172530028_R04C01	Homo sapiens	age: 45	Sex: Male	race: White	hiv: 1	idu: 1	hcv_dx: 1	smoking: 1	artadherence: 1	wbc_new: 3.9	cd8t_850k: 0.26	cd4t_850k: 0.06	gran_850k: 0.41	nk_850k: 0.02	bcell_850k: 0.2	mono_850k: 0.08	log10vl: 1.8750612633917	tissue: whole blood	genomic DNA	DNAs were extracted from whole blood using the standard protocol.	Cy5 and Cy3	Standard Illumina Protocol	9606	bisulphite converted DNA was amplified, fragmented and hybridised to Illumina Infinium MethylationEPIC Beadchip using standard Illumina protocol	Arrays were imaged using BeadArray Reader using standard recommended Illumina scanner setting	201172530028_R04C01_Grn.idat	201172530028_R04C01_Red.idat	Sample 327	whole blood sample	GenomeStudio V2011.1	MatrixProcessed.txt contains ssNoob normalized Average Beta; the signals of common probes between 450k and EPIC were provided.	MethylatedSignal.txt contains Unmethylated and methylated signal intensities	GPL21145	Ke,,Xu	ke.xu@yale.edu	department of psychiatry	Yale University	300 George St.	New Haven	6511	USA	NONE
genomic DNA from 201172220031_R04C01	GSM2860968	Public on Nov 17 2017	Nov 17 2017	Nov 17 2017	genomic	1	201172220031_R04C01	Homo sapiens	age: 57	Sex: Male	race: White	hiv: 1	idu: 1	hcv_dx: 1	smoking: 0	artadherence: 1	wbc_new: 5.4	cd8t_850k: 0.09	cd4t_850k: 0.1	gran_850k: 0.45	nk_850k: 0.12	bcell_850k: 0.15	mono_850k: 0.11	log10vl: 1.8750612633917	tissue: whole blood	genomic DNA	DNAs were extracted from whole blood using the standard protocol.	Cy5 and Cy3	Standard Illumina Protocol	9606	bisulphite converted DNA was amplified, fragmented and hybridised to Illumina Infinium MethylationEPIC Beadchip using standard Illumina protocol	Arrays were imaged using BeadArray Reader using standard recommended Illumina scanner setting	201172220031_R04C01_Grn.idat	201172220031_R04C01_Red.idat	Sample 328	whole blood sample	GenomeStudio V2011.1	MatrixProcessed.txt contains ssNoob normalized Average Beta; the signals of common probes between 450k and EPIC were provided.	MethylatedSignal.txt contains Unmethylated and methylated signal intensities	GPL21145	Ke,,Xu	ke.xu@yale.edu	department of psychiatry	Yale University	300 George St.	New Haven	6511	USA	NONE
genomic DNA from 201172530001_R05C01	GSM2860969	Public on Nov 17 2017	Nov 17 2017	Nov 17 2017	genomic	1	201172530001_R05C01	Homo sapiens	age: 56	Sex: Male	race: White	hiv: 1	idu: 0	hcv_dx: 0	smoking: 0	artadherence: 1	wbc_new: 8	cd8t_850k: 0.11	cd4t_850k: 0.14	gran_850k: 0.52	nk_850k: 0.05	bcell_850k: 0.14	mono_850k: 0.06	log10vl: 1.69897000433602	tissue: whole blood	genomic DNA	DNAs were extracted from whole blood using the standard protocol.	Cy5 and Cy3	Standard Illumina Protocol	9606	bisulphite converted DNA was amplified, fragmented and hybridised to Illumina Infinium MethylationEPIC Beadchip using standard Illumina protocol	Arrays were imaged using BeadArray Reader using standard recommended Illumina scanner setting	201172530001_R05C01_Grn.idat	201172530001_R05C01_Red.idat	Sample 329	whole blood sample	GenomeStudio V2011.1	MatrixProcessed.txt contains ssNoob normalized Average Beta; the signals of common probes between 450k and EPIC were provided.	MethylatedSignal.txt contains Unmethylated and methylated signal intensities	GPL21145	Ke,,Xu	ke.xu@yale.edu	department of psychiatry	Yale University	300 George St.	New Haven	6511	USA	NONE
genomic DNA from 201172530003_R05C01	GSM2860970	Public on Nov 17 2017	Nov 17 2017	Nov 17 2017	genomic	1	201172530003_R05C01	Homo sapiens	age: 48	Sex: Male	race: Other	hiv: 1	idu: 1	hcv_dx: 1	smoking: 0	artadherence: 1	wbc_new: 4	cd8t_850k: 0.16	cd4t_850k: 0.07	gran_850k: 0.56	nk_850k: 0.06	bcell_850k: 0.11	mono_850k: 0.07	log10vl: 1.69897000433602	tissue: whole blood	genomic DNA	DNAs were extracted from whole blood using the standard protocol.	Cy5 and Cy3	Standard Illumina Protocol	9606	bisulphite converted DNA was amplified, fragmented and hybridised to Illumina Infinium MethylationEPIC Beadchip using standard Illumina protocol	Arrays were imaged using BeadArray Reader using standard recommended Illumina scanner setting	201172530003_R05C01_Grn.idat	201172530003_R05C01_Red.idat	Sample 330	whole blood sample	GenomeStudio V2011.1	MatrixProcessed.txt contains ssNoob normalized Average Beta; the signals of common probes between 450k and EPIC were provided.	MethylatedSignal.txt contains Unmethylated and methylated signal intensities	GPL21145	Ke,,Xu	ke.xu@yale.edu	department of psychiatry	Yale University	300 George St.	New Haven	6511	USA	NONE
genomic DNA from 201172210006_R05C01	GSM2860971	Public on Nov 17 2017	Nov 17 2017	Nov 17 2017	genomic	1	201172210006_R05C01	Homo sapiens	age: 54	Sex: Male	race: Black	hiv: 1	idu: 1	hcv_dx: 1	smoking: 1	artadherence: 1	wbc_new: 7.1	cd8t_850k: 0.23	cd4t_850k: 0.18	gran_850k: 0.48	nk_850k: 0	bcell_850k: 0.12	mono_850k: 0.06	log10vl: 1.8750612633917	tissue: whole blood	genomic DNA	DNAs were extracted from whole blood using the standard protocol.	Cy5 and Cy3	Standard Illumina Protocol	9606	bisulphite converted DNA was amplified, fragmented and hybridised to Illumina Infinium MethylationEPIC Beadchip using standard Illumina protocol	Arrays were imaged using BeadArray Reader using standard recommended Illumina scanner setting	201172210006_R05C01_Grn.idat	201172210006_R05C01_Red.idat	Sample 331	whole blood sample	GenomeStudio V2011.1	MatrixProcessed.txt contains ssNoob normalized Average Beta; the signals of common probes between 450k and EPIC were provided.	MethylatedSignal.txt contains Unmethylated and methylated signal intensities	GPL21145	Ke,,Xu	ke.xu@yale.edu	department of psychiatry	Yale University	300 George St.	New Haven	6511	USA	NONE
genomic DNA from 201172530007_R05C01	GSM2860972	Public on Nov 17 2017	Nov 17 2017	Nov 17 2017	genomic	1	201172530007_R05C01	Homo sapiens	age: 58	Sex: Male	race: White	hiv: 1	idu: 0	hcv_dx: 0	smoking: 1	artadherence: 0	wbc_new: 12.7	cd8t_850k: 0.15	cd4t_850k: 0.03	gran_850k: 0.61	nk_850k: 0.03	bcell_850k: 0.1	mono_850k: 0.12	log10vl: 1.69897000433602	tissue: whole blood	genomic DNA	DNAs were extracted from whole blood using the standard protocol.	Cy5 and Cy3	Standard Illumina Protocol	9606	bisulphite converted DNA was amplified, fragmented and hybridised to Illumina Infinium MethylationEPIC Beadchip using standard Illumina protocol	Arrays were imaged using BeadArray Reader using standard recommended Illumina scanner setting	201172530007_R05C01_Grn.idat	201172530007_R05C01_Red.idat	Sample 332	whole blood sample	GenomeStudio V2011.1	MatrixProcessed.txt contains ssNoob normalized Average Beta; the signals of common probes between 450k and EPIC were provided.	MethylatedSignal.txt contains Unmethylated and methylated signal intensities	GPL21145	Ke,,Xu	ke.xu@yale.edu	department of psychiatry	Yale University	300 George St.	New Haven	6511	USA	NONE
genomic DNA from 201172530024_R05C01	GSM2860973	Public on Nov 17 2017	Nov 17 2017	Nov 17 2017	genomic	1	201172530024_R05C01	Homo sapiens	age: 49	Sex: Male	race: White	hiv: 1	idu: 0	hcv_dx: 0	smoking: 0	artadherence: 1	wbc_new: 5.8	cd8t_850k: 0.1	cd4t_850k: 0	gran_850k: 0.66	nk_850k: 0.07	bcell_850k: 0.13	mono_850k: 0.07	log10vl: 1.69897000433602	tissue: whole blood	genomic DNA	DNAs were extracted from whole blood using the standard protocol.	Cy5 and Cy3	Standard Illumina Protocol	9606	bisulphite converted DNA was amplified, fragmented and hybridised to Illumina Infinium MethylationEPIC Beadchip using standard Illumina protocol	Arrays were imaged using BeadArray Reader using standard recommended Illumina scanner setting	201172530024_R05C01_Grn.idat	201172530024_R05C01_Red.idat	Sample 333	whole blood sample	GenomeStudio V2011.1	MatrixProcessed.txt contains ssNoob normalized Average Beta; the signals of common probes between 450k and EPIC were provided.	MethylatedSignal.txt contains Unmethylated and methylated signal intensities	GPL21145	Ke,,Xu	ke.xu@yale.edu	department of psychiatry	Yale University	300 George St.	New Haven	6511	USA	NONE
genomic DNA from 201172530028_R05C01	GSM2860974	Public on Nov 17 2017	Nov 17 2017	Nov 17 2017	genomic	1	201172530028_R05C01	Homo sapiens	age: 34	Sex: Male	race: White	hiv: 1	idu: 0	hcv_dx: 0	smoking: 0	artadherence: 1	wbc_new: 5.5	cd8t_850k: 0.24	cd4t_850k: 0.01	gran_850k: 0.56	nk_850k: 0.02	bcell_850k: 0.1	mono_850k: 0.09	log10vl: 1.69897000433602	tissue: whole blood	genomic DNA	DNAs were extracted from whole blood using the standard protocol.	Cy5 and Cy3	Standard Illumina Protocol	9606	bisulphite converted DNA was amplified, fragmented and hybridised to Illumina Infinium MethylationEPIC Beadchip using standard Illumina protocol	Arrays were imaged using BeadArray Reader using standard recommended Illumina scanner setting	201172530028_R05C01_Grn.idat	201172530028_R05C01_Red.idat	Sample 334	whole blood sample	GenomeStudio V2011.1	MatrixProcessed.txt contains ssNoob normalized Average Beta; the signals of common probes between 450k and EPIC were provided.	MethylatedSignal.txt contains Unmethylated and methylated signal intensities	GPL21145	Ke,,Xu	ke.xu@yale.edu	department of psychiatry	Yale University	300 George St.	New Haven	6511	USA	NONE
genomic DNA from 201172210032_R05C01	GSM2860975	Public on Nov 17 2017	Nov 17 2017	Nov 17 2017	genomic	1	201172210032_R05C01	Homo sapiens	age: 41	Sex: Male	race: White	hiv: 1	idu: 0	hcv_dx: 0	smoking: 0	artadherence: 1	wbc_new: 3.6	cd8t_850k: 0.07	cd4t_850k: 0.14	gran_850k: 0.47	nk_850k: 0.15	bcell_850k: 0.11	mono_850k: 0.09	log10vl: 1.69897000433602	tissue: whole blood	genomic DNA	DNAs were extracted from whole blood using the standard protocol.	Cy5 and Cy3	Standard Illumina Protocol	9606	bisulphite converted DNA was amplified, fragmented and hybridised to Illumina Infinium MethylationEPIC Beadchip using standard Illumina protocol	Arrays were imaged using BeadArray Reader using standard recommended Illumina scanner setting	201172210032_R05C01_Grn.idat	201172210032_R05C01_Red.idat	Sample 335	whole blood sample	GenomeStudio V2011.1	MatrixProcessed.txt contains ssNoob normalized Average Beta; the signals of common probes between 450k and EPIC were provided.	MethylatedSignal.txt contains Unmethylated and methylated signal intensities	GPL21145	Ke,,Xu	ke.xu@yale.edu	department of psychiatry	Yale University	300 George St.	New Haven	6511	USA	NONE
genomic DNA from 201172220034_R05C01	GSM2860976	Public on Nov 17 2017	Nov 17 2017	Nov 17 2017	genomic	1	201172220034_R05C01	Homo sapiens	age: 36	Sex: Male	race: White	hiv: 1	idu: 0	hcv_dx: 0	smoking: 0	artadherence: 1	wbc_new: 9.7	cd8t_850k: 0.02	cd4t_850k: 0.03	gran_850k: 0.77	nk_850k: 0.09	bcell_850k: 0.05	mono_850k: 0.07	log10vl: 1.69897000433602	tissue: whole blood	genomic DNA	DNAs were extracted from whole blood using the standard protocol.	Cy5 and Cy3	Standard Illumina Protocol	9606	bisulphite converted DNA was amplified, fragmented and hybridised to Illumina Infinium MethylationEPIC Beadchip using standard Illumina protocol	Arrays were imaged using BeadArray Reader using standard recommended Illumina scanner setting	201172220034_R05C01_Grn.idat	201172220034_R05C01_Red.idat	Sample 336	whole blood sample	GenomeStudio V2011.1	MatrixProcessed.txt contains ssNoob normalized Average Beta; the signals of common probes between 450k and EPIC were provided.	MethylatedSignal.txt contains Unmethylated and methylated signal intensities	GPL21145	Ke,,Xu	ke.xu@yale.edu	department of psychiatry	Yale University	300 George St.	New Haven	6511	USA	NONE
genomic DNA from 201172530003_R06C01	GSM2860977	Public on Nov 17 2017	Nov 17 2017	Nov 17 2017	genomic	1	201172530003_R06C01	Homo sapiens	age: 58	Sex: Male	race: White	hiv: 1	idu: 0	hcv_dx: 0	smoking: 1	artadherence: 1	wbc_new: 4.4	cd8t_850k: 0.22	cd4t_850k: 0.11	gran_850k: 0.47	nk_850k: 0.06	bcell_850k: 0.04	mono_850k: 0.12	log10vl: 1.8750612633917	tissue: whole blood	genomic DNA	DNAs were extracted from whole blood using the standard protocol.	Cy5 and Cy3	Standard Illumina Protocol	9606	bisulphite converted DNA was amplified, fragmented and hybridised to Illumina Infinium MethylationEPIC Beadchip using standard Illumina protocol	Arrays were imaged using BeadArray Reader using standard recommended Illumina scanner setting	201172530003_R06C01_Grn.idat	201172530003_R06C01_Red.idat	Sample 337	whole blood sample	GenomeStudio V2011.1	MatrixProcessed.txt contains ssNoob normalized Average Beta; the signals of common probes between 450k and EPIC were provided.	MethylatedSignal.txt contains Unmethylated and methylated signal intensities	GPL21145	Ke,,Xu	ke.xu@yale.edu	department of psychiatry	Yale University	300 George St.	New Haven	6511	USA	NONE
genomic DNA from 201172530007_R06C01	GSM2860978	Public on Nov 17 2017	Nov 17 2017	Nov 17 2017	genomic	1	201172530007_R06C01	Homo sapiens	age: 39	Sex: Male	race: White	hiv: 1	idu: 0	hcv_dx: 0	smoking: 1	artadherence: 1	wbc_new: 3.6	cd8t_850k: 0.24	cd4t_850k: 0.12	gran_850k: 0.31	nk_850k: 0.08	bcell_850k: 0.19	mono_850k: 0.09	log10vl: 1.7160033436348	tissue: whole blood	genomic DNA	DNAs were extracted from whole blood using the standard protocol.	Cy5 and Cy3	Standard Illumina Protocol	9606	bisulphite converted DNA was amplified, fragmented and hybridised to Illumina Infinium MethylationEPIC Beadchip using standard Illumina protocol	Arrays were imaged using BeadArray Reader using standard recommended Illumina scanner setting	201172530007_R06C01_Grn.idat	201172530007_R06C01_Red.idat	Sample 338	whole blood sample	GenomeStudio V2011.1	MatrixProcessed.txt contains ssNoob normalized Average Beta; the signals of common probes between 450k and EPIC were provided.	MethylatedSignal.txt contains Unmethylated and methylated signal intensities	GPL21145	Ke,,Xu	ke.xu@yale.edu	department of psychiatry	Yale University	300 George St.	New Haven	6511	USA	NONE
genomic DNA from 201172220018_R06C01	GSM2860979	Public on Nov 17 2017	Nov 17 2017	Nov 17 2017	genomic	1	201172220018_R06C01	Homo sapiens	age: 47	Sex: Male	race: White	hiv: 1	idu: 0	hcv_dx: 0	smoking: 1	artadherence: 1	wbc_new: 9	cd8t_850k: 0.16	cd4t_850k: 0.03	gran_850k: 0.57	nk_850k: 0.1	bcell_850k: 0.05	mono_850k: 0.11	log10vl: 1.69897000433602	tissue: whole blood	genomic DNA	DNAs were extracted from whole blood using the standard protocol.	Cy5 and Cy3	Standard Illumina Protocol	9606	bisulphite converted DNA was amplified, fragmented and hybridised to Illumina Infinium MethylationEPIC Beadchip using standard Illumina protocol	Arrays were imaged using BeadArray Reader using standard recommended Illumina scanner setting	201172220018_R06C01_Grn.idat	201172220018_R06C01_Red.idat	Sample 339	whole blood sample	GenomeStudio V2011.1	MatrixProcessed.txt contains ssNoob normalized Average Beta; the signals of common probes between 450k and EPIC were provided.	MethylatedSignal.txt contains Unmethylated and methylated signal intensities	GPL21145	Ke,,Xu	ke.xu@yale.edu	department of psychiatry	Yale University	300 George St.	New Haven	6511	USA	NONE
genomic DNA from 201172220022_R06C01	GSM2860980	Public on Nov 17 2017	Nov 17 2017	Nov 17 2017	genomic	1	201172220022_R06C01	Homo sapiens	age: 51	Sex: Male	race: White	hiv: 1	idu: 1	hcv_dx: 1	smoking: 1	artadherence: 1	wbc_new: 5.6	cd8t_850k: 0.17	cd4t_850k: 0.2	gran_850k: 0.38	nk_850k: 0	bcell_850k: 0.17	mono_850k: 0.11	log10vl: 1.8750612633917	tissue: whole blood	genomic DNA	DNAs were extracted from whole blood using the standard protocol.	Cy5 and Cy3	Standard Illumina Protocol	9606	bisulphite converted DNA was amplified, fragmented and hybridised to Illumina Infinium MethylationEPIC Beadchip using standard Illumina protocol	Arrays were imaged using BeadArray Reader using standard recommended Illumina scanner setting	201172220022_R06C01_Grn.idat	201172220022_R06C01_Red.idat	Sample 340	whole blood sample	GenomeStudio V2011.1	MatrixProcessed.txt contains ssNoob normalized Average Beta; the signals of common probes between 450k and EPIC were provided.	MethylatedSignal.txt contains Unmethylated and methylated signal intensities	GPL21145	Ke,,Xu	ke.xu@yale.edu	department of psychiatry	Yale University	300 George St.	New Haven	6511	USA	NONE
genomic DNA from 201172530028_R06C01	GSM2860981	Public on Nov 17 2017	Nov 17 2017	Nov 17 2017	genomic	1	201172530028_R06C01	Homo sapiens	age: 50	Sex: Male	race: White	hiv: 1	idu: 0	hcv_dx: 0	smoking: 1	artadherence: 1	wbc_new: 6.9	cd8t_850k: 0.11	cd4t_850k: 0.06	gran_850k: 0.59	nk_850k: 0.06	bcell_850k: 0.16	mono_850k: 0.06	log10vl: 1.69897000433602	tissue: whole blood	genomic DNA	DNAs were extracted from whole blood using the standard protocol.	Cy5 and Cy3	Standard Illumina Protocol	9606	bisulphite converted DNA was amplified, fragmented and hybridised to Illumina Infinium MethylationEPIC Beadchip using standard Illumina protocol	Arrays were imaged using BeadArray Reader using standard recommended Illumina scanner setting	201172530028_R06C01_Grn.idat	201172530028_R06C01_Red.idat	Sample 341	whole blood sample	GenomeStudio V2011.1	MatrixProcessed.txt contains ssNoob normalized Average Beta; the signals of common probes between 450k and EPIC were provided.	MethylatedSignal.txt contains Unmethylated and methylated signal intensities	GPL21145	Ke,,Xu	ke.xu@yale.edu	department of psychiatry	Yale University	300 George St.	New Haven	6511	USA	NONE
genomic DNA from 201172220031_R06C01	GSM2860982	Public on Nov 17 2017	Nov 17 2017	Nov 17 2017	genomic	1	201172220031_R06C01	Homo sapiens	age: 48	Sex: Male	race: White	hiv: 1	idu: 1	hcv_dx: 1	smoking: 1	artadherence: 1	wbc_new: 5.2	cd8t_850k: 0.13	cd4t_850k: 0.05	gran_850k: 0.61	nk_850k: 0.02	bcell_850k: 0.12	mono_850k: 0.12	log10vl: 3.63477945814595	tissue: whole blood	genomic DNA	DNAs were extracted from whole blood using the standard protocol.	Cy5 and Cy3	Standard Illumina Protocol	9606	bisulphite converted DNA was amplified, fragmented and hybridised to Illumina Infinium MethylationEPIC Beadchip using standard Illumina protocol	Arrays were imaged using BeadArray Reader using standard recommended Illumina scanner setting	201172220031_R06C01_Grn.idat	201172220031_R06C01_Red.idat	Sample 342	whole blood sample	GenomeStudio V2011.1	MatrixProcessed.txt contains ssNoob normalized Average Beta; the signals of common probes between 450k and EPIC were provided.	MethylatedSignal.txt contains Unmethylated and methylated signal intensities	GPL21145	Ke,,Xu	ke.xu@yale.edu	department of psychiatry	Yale University	300 George St.	New Haven	6511	USA	NONE
[truncated: 63 more rows]
[truncated: 38 more columns]

## Sheet: GSE116339
Basename	Age	Gender	PBB.153	Neutro	CheekAge	da	PBB153	Horvath.2013	Horvath.2018	Hannum.2013	DNAm.PhenoAge	Zhang.2019
[truncated: 679 more rows]

[truncated: 23 more sheets: GSE117860, GSE132203, GSE151407, GSE151617, GSE161476, GSE164083, GSE167202, GSE171140, GSE172365, GSE175458, GSE180474, GSE183015, GSE183647, GSE188593, GSE197674, GSE198904, GSE199057, GSE199700, GSE216024, GSE217633 …]
