# Supplementary material for: Various diseases and conditions are strongly associated with the next-generation epigenetic aging clock CheekAge
Source: GeroScience. 2025 Mar 7;47(3):3191–206. doi: 10.1007/s11357-025-01579-9 (PMC12181163; doi:10.1007/s11357-025-01579-9)
Supplement: Supplementary file 8 — Supplementary Table 3 (XLSX 99 KB) [file 11357_2025_1579_MOESM8_ESM.xlsx]

## Sheet: GSE107080
da ~ age + smoking + race + ARTadherence + Log10vl + Lymphocytes	Estimate	Std. Error	t value	Horvath 2013 FDR >|t|	Estimate	Std. Error	t value	Horvath 2018 FDR >|t|	Estimate	Std. Error	t value	Hannum 2013 FDR >|t|	Estimate	Std. Error	t value	DNAm PhenoAge FDR >|t|	Estimate	Std. Error	t value	Zhang 2019 FDR >|t|	Estimate	Std. Error	t value	CheekAge FDR >|t|
(Intercept)	19.4604836389096	2.5728787168596	7.56370034521591	2.40607365620132e-12	19.8112404363753	1.99889662781391	9.91108802761944	7.81867859680251e-20	14.3157944397567	2.19349076865439	6.52648948622603	5.7827973272688e-10	6.03554250107712	3.02794153488187	1.99328237733381	0.0625985416551035	-9.20763727219855	2.25203123211072	-4.08859217443831	0.000212191401286003	17.2637451561155	3.22475052521173	5.3535134023994	4.00021837126076e-07
age	-0.268121640674399	0.0384992408953633	-6.9643357749085	5.88067911418726e-11	-0.1911075762477	0.0299104665505057	-6.38932114031064	1.96163680511282e-09	-0.312530823077247	0.0328222737242958	-9.52191264086326	1.66218068822241e-18	-0.263083867263072	0.0453085681049047	-5.80649264072842	1.08267770885098e-07	0.178900587385561	0.0336982432715438	5.3088995157392	1.50812666217279e-06	-0.383102859095253	0.0482535171533896	-7.93937689303424	1.87338197755908e-13
smoking	-1.3584360990247	0.611953112028993	-2.21983689979232	0.0540451347952243	-0.456684536193777	0.475432830937336	-0.960565839118438	0.449846048199613	-0.668735256699367	0.521716586673513	-1.28179796038928	0.229370487248866	1.48050365337137	0.72018872602533	2.05571623085822	0.0625985416551035	-0.569631268578986	0.535640297323755	-1.06345857737937	0.329431923806036	-1.09749259604079	0.766999278469344	-1.43089130178973	0.175185758483055
raceBlack	2.60319075939716	1.12888547824463	2.30598303332328	0.0540451347952243	1.19762069086718	0.877043041657848	1.36552099952057	0.276642204350494	2.65368953522839	0.962423863655721	2.7572981463162	0.00977740157173837	2.84607245767081	1.32855046967549	2.14223887058351	0.0625985416551035	2.84647901593877	0.98810928701148	2.88073298506069	0.00838727829447654	3.67087853773135	1.4149030869658	2.59443814318292	0.0157489565468355
raceOther	0.227625128384646	0.945556528368128	0.24073138046806	0.809893828549689	0.298214420488224	0.734612845750248	0.405947734529012	0.685010701900858	1.2029368681486	0.806127977438416	1.49224056454547	0.181960269112736	0.0213645458497394	1.112796288089	0.0191989729642508	0.984692506737758	0.495898756676399	0.827642134725391	0.599170506031495	0.549418116052541	-0.321682143345729	1.18512539728039	-0.271433001169261	0.786206197582127
ARTadherence	-1.25399305368358	0.768669277853788	-1.6313817786303	0.165828172716534	-0.827862747291209	0.597187274059111	-1.3862699077028	0.276642204350494	-2.31025599319248	0.655323919496094	-3.52536497518499	0.00094959283180169	-1.6196002829598	0.904623143621013	-1.79035910630905	0.084795847727532	-0.912357114199095	0.672813378083994	-1.35603295641544	0.280307261579884	-1.69328501724284	0.963421494075962	-1.75757446523124	0.106172494179029
Log10vl	0.247054443509411	0.262103015264727	0.94258527800561	0.461993463955488	0.151526320303878	0.203630598643997	0.744123532086591	0.522587497032196	0.22180592567585	0.223454195742811	0.992623678148079	0.321528358062142	1.4053185745098	0.308460947318392	4.55590435913185	2.8196770985341e-05	0.74593518559917	0.229417800589924	3.25142680158678	0.00333703139478077	0.95853548813921	0.328510174457876	2.91782587775564	0.00747090189826297
Lymphocytes	-1.72535651684892	2.80827311155485	-0.614383447874003	0.616378949723094	-4.546050727416	2.18177701727002	-2.08364589572233	0.100969804514589	-18.9132198293544	2.39417470621179	-7.89968241677736	1.23167347678262e-13	-10.1991322425929	3.30496993117025	-3.0859984977175	0.0058084427041752	3.0850395681614	2.45807107582498	1.25506524140113	0.280307261579884	19.2148220567022	3.5197851076626	5.45908953784464	3.47303064941571e-07

## Sheet: GSE117860
da ~ age + race + artadherence + smoking	Estimate	Std. Error	t value	Horvath 2013 FDR >|t|	Estimate	Std. Error	t value	Horvath 2018 FDR >|t|	Estimate	Std. Error	t value	Hannum 2013 FDR >|t|	Estimate	Std. Error	t value	DNAm PhenoAge FDR >|t|	Estimate	Std. Error	t value	Zhang 2019 FDR >|t|	Estimate	Std. Error	t value	CheekAge FDR >|t|
(Intercept)	18.4054004027069	1.94655237466348	9.45538411515327	6.76197978517646e-19	19.430420098738	1.33892071546576	14.5120019985492	1.73833725957645e-39	12.4085172462946	1.6069038036321	7.72200378034299	1.79738277151772e-13	10.2403696439908	2.22347608971006	4.60556769257914	1.55622403278511e-05	-7.57405925241099	1.74123322885322	-4.34982466846172	4.92783442782701e-05	35.7001927971502	2.11075295624967	16.913487052782	1.32842742699421e-50
age	-0.293401749060991	0.0338308362648299	-8.67261296067954	1.65242631528783e-16	-0.254601816744637	0.0232702741966251	-10.9410750639785	1.01122888893283e-24	-0.359014368156772	0.0279277866763838	-12.8550956191727	3.15155224406283e-32	-0.301042666597523	0.0386437357190298	-7.79020612257416	2.22136382085536e-13	0.210345080967702	0.0302624152480862	6.95070367792288	6.61214954885947e-11	-0.5477371888894	0.0366846217897084	-14.930975492381	1.10708811947594e-41
raceOther	-1.61420632508831	1.18297294994589	-1.36453358900738	0.172994458911205	-1.03841103528447	0.813698623851321	-1.27616171988784	0.22130590918693	-1.66909447214807	0.976559252966709	-1.70915842236659	0.105627462834927	-2.34472704217564	1.35126704177852	-1.73520626913948	0.114681711811265	-2.70366489619307	1.05819490710411	-2.5549781784454	0.0149283366036164	-2.47134416668849	1.28276212022981	-1.9265802503162	0.0818712479189738
raceWhite	-1.47829656411709	0.913774296259675	-1.6177918006319	0.12758227297959	-0.769665509690331	0.628532450730352	-1.22454379053298	0.22130590918693	-2.43231822200308	0.754332332092921	-3.22446502492414	0.00217993173083498	-1.27229886389749	1.04377119545847	-1.21894421826676	0.2234223142316	-2.44226050097956	0.817390885048435	-2.98787342219364	0.00588598005696898	-1.67300926444152	0.990855330829985	-1.68844957723559	0.1103149855408
artadherence	-1.85992062808784	0.623989265286678	-2.98069330925643	0.00602331464375216	-0.920446738193543	0.429206100177514	-2.1445332156576	0.0649131406523047	-1.64893105224619	0.515111094294653	-3.20111733276506	0.00217993173083498	-2.30746119686199	0.712760277945532	-3.23735941558506	0.0025679138293872	-1.40001114641724	0.558171902953655	-2.50820784602173	0.0149283366036164	-2.13688266609744	0.676625609213118	-3.15814630277227	0.00336143325074878
smoking1	-1.21128206197212	0.539183220208894	-2.24651290428296	0.037639881714867	-0.509264433000636	0.370872930194868	-1.37315072505576	0.22130590918693	-0.485565073947527	0.44510262281438	-1.09090589239242	0.275823430216574	1.02840382240157	0.615889412333233	1.6697864938213	0.114681711811265	-0.433958753336992	0.482311060153271	-0.89974870822802	0.368673692820648	-0.867057977699575	0.58466578697267	-1.48299763218419	0.138685532310561

## Sheet: GSE132203
da ~ age + gender + race + trauma + bcell + cd4t + cd8t + neutro + mono	Estimate	Std. Error	t value	Horvath 2013 FDR >|t|	Estimate	Std. Error	t value	Horvath 2018 FDR >|t|	Estimate	Std. Error	t value	Hannum 2013 FDR >|t|	Estimate	Std. Error	t value	DNAm PhenoAge FDR >|t|	Estimate	Std. Error	t value	Zhang 2019 FDR >|t|	Estimate	Std. Error	t value	CheekAge FDR >|t|
(Intercept)	15.9147278070477	8.9241441355977	1.78333379260036	0.274892970928412	12.9936568025443	6.80960955973125	1.90813536203052	0.156166669936126	42.9357623465888	7.5919459739676	5.65543570697334	8.34655198142184e-08	-0.560694733791403	11.3312807297737	-0.0494820265389894	0.960549459243958	2.92881846800941	7.29436468649874	0.401517965427531	0.841088058589349	75.9396524034265	8.14125879684152	9.32775315199266	7.90947330322186e-19
age	-0.13632470073446	0.0155676493547002	-8.75692261743427	1.68801614934056e-16	0.00464167250798582	0.0118789670199797	0.390747149998716	0.752720023057077	-0.211454231998623	0.0132437073008615	-15.9663927324087	4.87011886320254e-48	-0.0844351309723237	0.0197667588578201	-4.27157186363508	0.00024343204979853	0.276024113635475	0.0127245940876004	21.6921743621236	6.13408040372131e-79	-0.247139201201586	0.0142019515069844	-17.4017775712053	1.77681161224976e-55
genderMale	2.32752805640635	0.422314693016548	5.51135940779392	2.76679376868626e-07	-0.10156655016987	0.322249184581087	-0.315180161904529	0.752720023057077	0.631632055960307	0.359271464543598	1.75809135513365	0.0967690296350293	0.46074747364129	0.536226922175122	0.859239725921143	0.609413676575985	-0.146934911408653	0.345189111305534	-0.425664966235271	0.841088058589349	1.24559565295444	0.385266436457676	3.23307595752965	0.00201593660304501
raceNA	0.568343682990668	2.68314663205406	0.211819837276496	0.832310052299867	-3.27399573680774	2.04738747807913	-1.59910899713005	0.242557689416194	-3.74913536642882	2.28260592402716	-1.64248034536522	0.111039998964785	3.92709543435914	3.40687995005306	1.15269557246887	0.54875471224484	-3.02103243636382	2.19313468542967	-1.37749517001139	0.309476191817708	0.52714673732744	2.4477631456322	0.215358556348919	0.912506459645001
raceOther	0.323802878778153	0.776471033449036	0.417018619921777	0.755326120381875	-0.330347820560267	0.592489822204651	-0.557558641819441	0.752720023057077	1.16470154490083	0.660559270079635	1.7632052075515	0.0967690296350293	-0.279754649561746	0.985910931609945	-0.283752457339042	0.903018516976792	0.0951109485669365	0.634667347413982	0.149859527127835	0.969011090612794	-0.0190879376748269	0.708353824804759	-0.0269468971669463	0.978509868731605
trauma	0.0260325562671607	0.0539291602796687	0.48271762683045	0.755326120381875	0.0503832247893191	0.0411508957955793	1.22435305028601	0.405599931673606	0.0218413610104596	0.0458786035998132	0.476068565664639	0.634176010915481	0.0690855666233227	0.0684756370319383	1.008907249612	0.574515826899814	0.0504223182338375	0.044080301297173	1.14387417395151	0.397684452666495	0.116141645959014	0.0491981352902839	2.36069203179638	0.0254617738565534
bcell	-15.0114953927859	11.4254784301057	-1.3138614268643	0.416523489867079	-30.4879463911394	8.71826429066744	-3.4970202066225	0.00550656513853853	-53.0003950031264	9.71988054541712	-5.45278254763284	1.76763934361811e-07	-24.0412671774315	14.5073075463982	-1.65718325750945	0.359099938866012	-24.6060953935203	9.33889066789865	-2.6347985289196	0.0236703043061234	-55.345896525034	10.4231593936476	-5.30989639847246	3.2289545493713e-07
cd4t	-15.4880876249359	9.67505270641404	-1.60082720941336	0.302148675793777	-16.6757891837362	7.38259382630289	-2.2587981373597	0.103736375918716	-53.5491011189258	8.23075875135054	-6.50597383991351	8.15134992725729e-10	-28.6164958364433	12.284734157803	-2.32943549846919	0.11067804791012	-27.8568550536774	7.90813793786332	-3.52255553362338	0.00250543138865849	-66.9996756074499	8.82629266842553	-7.59091932755971	2.83745186816961e-13
cd8t	5.49255349343888	10.5889187533292	0.518707681245736	0.755326120381875	-3.50153845684931	8.07992355056899	-0.433362820196823	0.752720023057077	-48.8671865441609	9.00820267764797	-5.4247432360081	1.76763934361811e-07	-10.3154138427959	13.4451000785749	-0.767224772036743	0.609413676575985	-14.5615832720618	8.65510841699506	-1.68242644349421	0.204463481270714	-15.9783378340724	9.65998830136641	-1.65407424269989	0.120470262534999
neutro	-9.05734653565559	8.89428207315158	-1.01833362841013	0.566272366249489	-14.9163301750327	6.78682317452538	-2.19783686585821	0.103736375918716	-40.1067356354943	7.56654172664511	-5.30053716538176	2.85089741722091e-07	2.55727312228857	11.2933638822189	0.226440336905724	0.903018516976792	-23.1080104720857	7.26995620872616	-3.17856253994336	0.00566898964621761	-63.7673551536543	8.11401643332885	-7.85891373003951	5.45584534343723e-14
mono	-4.81284733950092	11.9259351860675	-0.403561420082471	0.755326120381875	-6.28205481564941	9.10014013868698	-0.690325063121041	0.752720023057077	-31.4633191476624	10.1456290088932	-3.10116988508876	0.00315227640405838	21.4109271718957	15.1427540282961	1.4139387810095	0.434033175223684	0.19127484672594	9.74795108112599	0.0196220564849045	0.984350533056067	-57.4104186293471	10.8797127510347	-5.27683220532519	3.2289545493713e-07

## Sheet: GSE151407
da ~ Age + Condition + Individual	Estimate	Std. Error	t value	Horvath 2013 FDR >|t|	Estimate	Std. Error	t value	Horvath 2018 FDR >|t|	Estimate	Std. Error	t value	Hannum 2013 FDR >|t|	Estimate	Std. Error	t value	DNAm PhenoAge FDR >|t|	Estimate	Std. Error	t value	Zhang 2019 FDR >|t|	Estimate	Std. Error	t value	CheekAge FDR >|t|
(Intercept)	1317.9249865086	426.021236366405	3.09356640938693	0.00561081323837719	1232.56758437903	495.618747858488	2.486926876162	0.0213902045891543	1068.64061019615	327.308014510635	3.26493872077622	0.00293399655533595	355.674264610625	501.305866107029	0.709495516923971	0.548457585034024	334.015716577894	351.133986003946	0.951248611332485	0.427938880054522	1538.88715280642	653.552709963357	2.3546488742931	0.0316396765674132
Age	-46.4983269859389	15.2273941825954	-3.05359711769237	0.00561081323837719	-44.6215277860954	17.7150371711392	-2.5188503617024	0.0213902045891543	-38.9352081287055	11.6990603533893	-3.32806284886169	0.00293399655533595	-13.9688132376805	17.9183134023247	-0.779583040213382	0.548457585034024	-12.1777806266617	12.5506786032361	-0.970288620371634	0.427938880054522	-54.8638002742885	23.3601142013404	-2.3486101053025	0.0316396765674132
Condition4WP	4.59926638327514	1.25477121303024	3.66542229811603	0.00561081323837719	5.48526189012883	1.45975853869421	3.75765014879484	0.0125782679409668	4.23497386974778	0.964028643043521	4.39299589312783	0.00162816595621225	3.33817413209445	1.4765089531201	2.26085600432043	0.262754945172049	1.51731829736201	1.03420388455795	1.46713652889687	0.427938880054522	6.34817736024102	1.9249254653461	3.29788216454377	0.0316396765674132
ConditionPO	-0.497842411178139	0.699596416547884	-0.711613723859125	0.497789272280615	-0.252912687468104	0.813886891961262	-0.310746726561289	0.757284941854254	-0.00735782295029313	0.537493191682357	-0.0136891463262318	0.989132459570522	1.18370539143868	0.823226068526961	1.43788618545176	0.548457585034024	-0.454041410839632	0.576619326378508	-0.787419689331722	0.468195659274983	-0.710183779371753	1.07324023988861	-0.661719299162191	0.511189358996922
IndividualGS10	25.4669048805613	7.83836387336682	3.24900773834865	0.00561081323837719	21.9477311072932	9.11888834770684	2.40684283768124	0.0222052635833742	20.3814806959882	6.02213950244733	3.38442520099466	0.00293399655533595	14.7063017113596	9.22352562495418	1.59443387586757	0.548457585034024	4.01326001127076	6.46051350416123	0.621198300829464	0.557190699356157	27.4266611635243	12.024714999681	2.28085748096748	0.0316396765674132
IndividualGS11	-99.4724924225591	32.8859622682737	-3.02477061826845	0.00561081323837719	-94.4993647141379	38.258420121351	-2.47002788966187	0.0213902045891543	-81.7929576071651	25.265968211131	-3.23727778502986	0.00293399655533595	-19.1673989847668	38.6974272415873	-0.495314555799926	0.622548007908398	-25.1450528785177	27.1051722992111	-0.927684672170469	0.427938880054522	-112.27646351418	50.4498553722282	-2.22550615231269	0.0342566062735602
IndividualGS12	-0.218298172658209	2.04923393229713	-0.106526721628849	0.915590723182875	-2.15295451010081	2.38400968988484	-0.903081274893983	0.384546911833763	-2.58936493478718	1.57440670180846	-1.64466076764846	0.114491280744732	4.74332588426276	2.41136568695038	1.96707032447724	0.383154816547434	-4.80143825981174	1.68901363941203	-2.84274688360906	0.18087275965689	-3.21577215180541	3.14369865977711	-1.02292633608636	0.322794936212355
IndividualGS13	692.938436124377	228.263772655437	3.03569168275495	0.00561081323837719	664.059889070561	265.55437975313	2.50065500590838	0.0213902045891543	572.195866929321	175.372858991237	3.2627390020363	0.00293399655533595	203.781812692009	268.601558992414	0.758676954282921	0.548457585034024	177.590343974088	188.138903676312	0.943932065638205	0.427938880054522	817.893341437695	350.175987652208	2.33566369562159	0.0316396765674132
IndividualGS14	6.07087926343545	2.99050089519217	2.03005432073122	0.0513566662575612	5.13270036189477	3.4790479502531	1.47531751079239	0.157658298860757	3.53192546755083	2.29757304763977	1.53724186100593	0.135373625905446	8.74535743507017	3.51896927520484	2.48520426043251	0.228726694315404	0.354674949722496	2.46482196153732	0.143894753964819	0.8861619804542	7.78749973631523	4.58768201526869	1.69748027661833	0.103193740808982
IndividualGS15	550.386203747636	182.7402205235	3.01185038614342	0.00561081323837719	525.852518709802	212.593813519065	2.47350809511042	0.0213902045891543	455.950396128837	140.3975521524	3.24756656464999	0.00293399655533595	166.519521809709	215.033281682074	0.774389529412044	0.548457585034024	139.037029919478	150.617613767192	0.923112685441865	0.427938880054522	644.715152420108	280.338997560481	2.29976977170654	0.0316396765674132
IndividualGS16	843.866840027124	277.390205368917	3.0421652376111	0.00561081323837719	806.679053382285	322.706415825033	2.49973044793648	0.0213902045891543	696.719555858211	213.116224295238	3.26919997837902	0.00293399655533595	257.91053797191	326.409402353064	0.790144328296459	0.548457585034024	216.288141966339	228.629749353316	0.946019241057272	0.427938880054522	991.590901745256	425.540102137603	2.33019378611846	0.0316396765674132
IndividualGS17	424.888429631118	143.975192065855	2.95112250613822	0.00561081323837719	409.616161297129	167.495885939811	2.44552968569224	0.0213902045891543	355.239566584652	110.614753986894	3.2115025688774	0.00293399655533595	124.706398139787	169.417865109484	0.736087649665498	0.548457585034024	104.643996607224	118.666814609888	0.881830332694419	0.427938880054522	502.850361492939	220.87015601543	2.27667861772058	0.0316396765674132
IndividualGS18	-355.156594175416	117.182843241237	-3.03079004017916	0.00561081323837719	-341.470920836753	136.326570320942	-2.50480093523117	0.0213902045891543	-298.78309728394	90.0304503201161	-3.31868935700726	0.00293399655533595	-97.9701762802589	137.890888315737	-0.710490573212716	0.548457585034024	-93.5832742799476	96.5841026835152	-0.968930410697083	0.427938880054522	-421.043272521783	179.768420501116	-2.34214258181775	0.0316396765674132
IndividualGS19	-154.437789912717	51.2009220876469	-3.01630876194664	0.00561081323837719	-148.258629436746	59.5654270916544	-2.48900472431126	0.0213902045891543	-128.733580898036	39.337175518659	-3.27256797674692	0.00293399655533595	-37.7092003556916	60.248927521892	-0.625889985211598	0.575328820965455	-42.0480321577808	42.200675283357	-0.996382922203228	0.427938880054522	-180.524182958484	78.5465571350638	-2.29830802956858	0.0316396765674132
IndividualGS2	40.5569299638306	13.3523910942982	3.03742825366682	0.00561081323837719	38.8652121484494	15.5337217729241	2.50198971737687	0.0213902045891543	30.1953345498577	10.2585135316716	2.94344150900949	0.00573053019704776	18.3370272810125	15.7119678803288	1.16707387773941	0.548457585034024	10.8304243644538	11.0052690039896	0.984112642819326	0.427938880054522	47.7228895164692	20.4837004338061	2.32979825450424	0.0316396765674132
IndividualGS20	779.620841259049	259.301565014942	3.00661834113544	0.00561081323837719	746.20316467113	301.662701292949	2.47363416648079	0.0213902045891543	649.227210851126	199.218896054154	3.25886361038085	0.00293399655533595	229.056319991199	305.124215734928	0.750698594798482	0.548457585034024	196.306449466994	213.720782741566	0.918518297326144	0.427938880054522	922.291614704675	397.790593630178	2.31853550454267	0.0316396765674132
IndividualGS21	126.417480065331	40.6580597275484	3.10928462677415	0.00561081323837719	118.45642568209	47.3002163563323	2.50435272409134	0.0213902045891543	103.200652505404	31.237195865591	3.30377454331883	0.00293399655533595	44.9031087383024	47.8429761384478	0.938551744949183	0.548457585034024	33.4406328419726	33.5110678920286	0.997898155609871	0.427938880054522	146.13238003675	62.3729120722459	2.34288211311163	0.0316396765674132
IndividualGS22	507.830250517586	168.51089047311	3.01363460303251	0.00561081323837719	486.185933507709	196.03989052079	2.4800357326059	0.0213902045891543	420.57358923292	129.465294863226	3.2485430916234	0.00293399655533595	153.61341703194	198.289405987346	0.774693011293517	0.548457585034024	127.317701079916	138.889556683995	0.916683040248965	0.427938880054522	597.85976662042	258.509998389659	2.31271428704762	0.0316396765674132
IndividualGS23	-109.090606713902	35.2700358332878	-3.09301094077549	0.00561081323837719	-103.959347065286	41.0319709545741	-2.53361816765707	0.0213902045891543	-92.2141185379131	27.0976289791893	-3.40303273798356	0.00293399655533595	-29.7926845303044	41.5028039724889	-0.717847510979093	0.548457585034024	-29.6488486835926	29.0701664881158	-1.01990639426552	0.427938880054522	-129.14018986651	54.10722642832	-2.38674569722387	0.0316396765674132
IndividualGS24	8.22143684873006	3.21021414363166	2.56102443042298	0.0151211455205102	9.44864066573336	3.73465493831846	2.52999027267232	0.0213902045891543	5.53553000597556	2.46637662119346	2.24439769595974	0.0327748787229245	10.6679296508219	3.77750929833508	2.82406443195884	0.190191049735482	4.389513375382	2.64591337698047	1.65897848870296	0.427938880054522	11.2199266356658	4.92474077355317	2.27827760923358	0.0316396765674132
IndividualGS25	147.061877836351	48.5430275122622	3.02951598556976	0.00561081323837719	138.113399223247	56.4733221237718	2.44563971144722	0.0213902045891543	119.225345977764	37.2951407044613	3.19680643981327	0.00293399655533595	47.0074385192867	57.1213413163338	0.822940033199902	0.548457585034024	35.8914105320134	40.0099931366332	0.897061151933845	0.427938880054522	172.269828606635	74.4691214246861	2.31330550583787	0.0316396765674132
IndividualGS3	-94.4280225284078	31.8832496096187	-2.96168124907569	0.00561081323837719	-93.9367319861679	37.0918980094884	-2.53254044756992	0.0213902045891543	-82.4752933139963	24.495593728797	-3.36694404010458	0.00293399655533595	-19.2823225580164	37.5175195400586	-0.513955154669223	0.622548007908398	-27.0117503217788	26.2787193842035	-1.02789446954618	0.427938880054522	-117.207777810191	48.9116091078685	-2.39631817370194	0.0316396765674132
IndividualGS4	409.330477738949	137.061867711893	2.98646505094597	0.00561081323837719	396.370153790772	159.453157391642	2.48580937671384	0.0213902045891543	338.52158639073	105.303313441669	3.21472872340572	0.00293399655533595	124.31035824188	161.282847985688	0.770759940033496	0.548457585034024	100.814852857436	112.968734491513	0.892413757764182	0.427938880054522	488.100985570183	210.264530096582	2.32136625871221	0.0316396765674132
IndividualGS5	734.209550673051	243.646924789329	3.01341603760396	0.00561081323837719	703.292412741558	283.450620475175	2.48118141905128	0.0213902045891543	609.272908846389	187.191586679095	3.25480925534796	0.00293399655533595	216.492009820175	286.703155217313	0.755108570940144	0.548457585034024	183.520469149084	200.817960645746	0.913864818460258	0.427938880054522	867.04334729	373.775047761589	2.31969296100001	0.0316396765674132
IndividualGS6	426.29218843745	140.013161945812	3.04465796295947	0.00561081323837719	406.651180606144	162.886593633582	2.49652946589893	0.0213902045891543	351.96205230991	107.570764388903	3.27191179043271	0.00293399655533595	128.528178633461	164.755682168064	0.780113783889724	0.548457585034024	109.072551751534	115.401241652577	0.945159256430743	0.427938880054522	498.033030121471	214.792065768108	2.31867517238347	0.0316396765674132
IndividualGS7	183.377552944009	61.0251025280448	3.00495280380292	0.00561081323837719	173.133891068842	70.9945475039011	2.43869278917974	0.0213902045891543	150.480411451508	46.8849987717123	3.20956415471421	0.00293399655533595	58.3030117796819	71.8091946261113	0.811915689672444	0.548457585034024	46.4076358326682	50.2979327503346	0.922654934210183	0.427938880054522	216.849574781492	93.6176831774024	2.31633135345348	0.0316396765674132
IndividualGS8	-445.330085393879	147.91760084445	-3.01066325340273	0.00561081323837719	-427.090450798647	172.082351438711	-2.48189571578907	0.0213902045891543	-372.397903091848	113.643668697149	-3.2768908938012	0.00293399655533595	-123.61805961006	174.056959310886	-0.710216127522163	0.548457585034024	-112.359340253534	121.916215322144	-0.921611124136713	0.427938880054522	-528.730137823552	226.918145460769	-2.33004785381944	0.0316396765674132
IndividualGS9	-404.018197422347	135.703611046008	-2.97721036535551	0.00561081323837719	-390.696476395334	157.873007364948	-2.47475159253905	0.0213902045891543	-341.984920548888	104.259777921472	-3.28012323991779	0.00293399655533595	-111.129476357329	159.684566078206	-0.695931229214116	0.548457585034024	-102.542152276743	111.84923612759	-0.916789026254677	0.427938880054522	-484.475046389937	208.180849169343	-2.32718354413015	0.0316396765674132

## Sheet: GSE151617
da ~ progeria + Age + rap + mabt	Estimate	Std. Error	t value	Horvath 2013 FDR >|t|	Estimate	Std. Error	t value	Horvath 2018 FDR >|t|	Estimate	Std. Error	t value	Hannum 2013 FDR >|t|	Estimate	Std. Error	t value	DNAm PhenoAge FDR >|t|	Estimate	Std. Error	t value	Zhang 2019 FDR >|t|	Estimate	Std. Error	t value	CheekAge FDR >|t|
(Intercept)	36.0547376728751	2.88180197853309	12.5111780550681	1.00546041824893e-15	13.8154363197073	6.46299481150853	2.13762144681076	0.0633589927976899	4.11762452330444	3.76757680532808	1.09291057251476	0.414425337855349	1.17374405976688	4.42122346442934	0.265479469474946	0.795902248052595	15.7237098514215	4.23787253244296	3.71028381128713	0.00141776506855039	44.2958779048009	4.20373063484878	10.5372778973014	4.91967354115165e-13
progeria	5.98851843469685	3.19706738508499	1.87312862488748	0.067554896528022	11.8799270092414	7.17003807887078	1.65688478618406	0.104499872574961	-6.02134905854248	4.17974483147811	-1.44060207053671	0.391547971359768	11.8205375899333	4.90489958907396	2.40994486742694	0.0502633799232836	13.1206695490971	4.70149030243832	2.79074691322715	0.00960925415414807	19.88985413944	4.663613325437	4.2649020730243	0.000168831914272823
Age	-0.617421702535241	0.0497709564964416	-12.4052609392665	1.00546041824893e-15	-0.273401761006717	0.111620935788259	-2.44937707318053	0.0456695462472175	-0.547853838632546	0.0650689751314685	-8.41958610114322	4.25823853282059e-10	-0.399570239604046	0.0763579601750325	-5.23285638705023	2.11042729771654e-05	-0.516716919249163	0.0731913472961971	-7.05980882081686	4.15416616132383e-08	-0.672470375447492	0.0726016902300545	-9.2624617046328	1.3546242377088e-11
rap	7.68559950422044	2.38578786742029	3.22140941748134	0.00296532481199776	10.0875169372941	5.3505878347499	1.88531003486753	0.082317974583134	2.3662601940027	3.11910363678121	0.758634681483233	0.452026452450346	-6.12669390423313	3.66024500613282	-1.67384803311465	0.168497654948295	4.58934512198699	3.50845233187143	1.30808250700645	0.19748806132671	4.69389012329766	3.48018691819704	1.34874655690315	0.184167102325205
mabt	12.5368905568623	2.89064481587133	4.33705673143496	0.000134088989667282	29.2564217167187	6.48282657380927	4.51291136414403	0.000228248425892937	3.70963960553628	3.77913765131855	0.981610078225644	0.414425337855349	1.15389867027478	4.43479003153672	0.260192401910613	0.795902248052595	14.9107850235232	4.25087648543617	3.50769660671362	0.00172949774801821	16.6034647229292	4.21662982309789	3.93761497202782	0.000353848268111464

## Sheet: GSE161476
da ~ Age + SledaiScore + Ancestry	Estimate	Std. Error	t value	Horvath 2013 FDR >|t|	Estimate	Std. Error	t value	Horvath 2018 FDR >|t|	Estimate	Std. Error	t value	Hannum 2013 FDR >|t|	Estimate	Std. Error	t value	DNAm PhenoAge FDR >|t|	Estimate	Std. Error	t value	Zhang 2019 FDR >|t|	Estimate	Std. Error	t value	CheekAge FDR >|t|
(Intercept)	8.45576289416864	1.46115215144595	5.78705159883647	9.54517174564639e-08	-0.703536969832485	1.24008897670375	-0.567327815220599	0.941133434849021	1.19010325680469	1.27112767431571	0.936257844787589	0.350144258409343	5.21091134490861	1.91275994553052	2.72428924344886	0.00926685796184616	-16.4439372349226	1.65466737234809	-9.9379110930238	6.32556936562971e-19	19.2440529402515	1.33322846231381	14.4341750001748	2.89131192964013e-33
Age	-0.128973773323274	0.0277682442502173	-4.64464991596526	1.15890822502271e-05	-0.004249193744992	0.0235670827045868	-0.180302067856918	0.941133434849021	-0.187329329903629	0.024156952921487	-7.75467545565334	1.21857036920593e-12	-0.153540364216661	0.03635075601604	-4.22385614618057	0.000139548400150262	0.284363476050464	0.0314458748890441	9.04295005477927	1.45103267476286e-16	-0.28670904379989	0.025337137919713	-11.3157628422121	1.7091239902625e-23
SledaiScore	0.0223192296576496	0.102604188574145	0.217527471030299	0.827994435929282	0.0064377021763063	0.0870808170720039	0.0739279027547847	0.941133434849021	0.216631339766041	0.0892603986985459	2.42695913220887	0.0213503183140124	0.51391983848044	0.134316732144609	3.82617884067595	0.00033727803327492	0.013952960518275	0.11619310345735	0.120084239968654	0.904523574846648	0.277958539203296	0.0936212046256041	2.96896990713659	0.00331150321812368
AncestryEuropean-American	1.40570790109754	0.737062463875912	1.90717608071573	0.0770285486806519	0.450873308730344	0.62554952657744	0.720763567989893	0.941133434849021	1.62338730611793	0.641206663251903	2.53176923939758	0.0213503183140124	2.28761217071478	0.964871151071244	2.37089912800789	0.0185887580595003	0.530939154479267	0.834679132594823	0.636099710350612	0.700477262215745	3.04614460956842	0.672532736833778	4.52936257632512	1.27972235991575e-05

## Sheet: GSE164083
da ~ age + gender + disease	Estimate	Std. Error	t value	Horvath 2013 FDR >|t|	Estimate	Std. Error	t value	Horvath 2018 FDR >|t|	Estimate	Std. Error	t value	Hannum 2013 FDR >|t|	Estimate	Std. Error	t value	DNAm PhenoAge FDR >|t|	Estimate	Std. Error	t value	Zhang 2019 FDR >|t|	Estimate	Std. Error	t value	CheekAge FDR >|t|
(Intercept)	44.7154396546515	5.00245548692573	8.9386981596375	4.40875184900219e-15	27.6671525399383	5.28424953840752	5.23577706519063	1.05443466491984e-06	47.4334042198698	4.82444073707279	9.83189696069309	1.98773091955826e-17	61.2953151501698	7.54218285849822	8.12699934490514	5.21382539253506e-13	31.7286773751596	5.01670695084499	6.32460251038091	1.03491781719146e-08	57.9324244109242	6.89727325919771	8.39932278073363	1.0695995309013e-13
age	-0.729988231228135	0.0856651020257131	-8.52141903722969	2.61320401851431e-14	-0.602074739555716	0.0904907154136819	-6.65344214379682	1.861441431876e-09	-0.738389583824175	0.082616668761671	-8.9375376045995	2.2197002895849e-15	-0.693489286231657	0.129156944176408	-5.369353468788	5.67607282587243e-07	-0.48517421956332	0.0859091527951502	-5.64752652980079	1.51518251013972e-07	-0.513907436027496	0.118113118446059	-4.35097678216154	3.26451221452078e-05
genderMale	-4.30601236769414	2.08923137623381	-2.06105097629562	0.0409689780711247	-2.35154703652893	2.20692017437114	-1.06553334544553	0.288291624452034	-0.122131901716315	2.01488508733684	-0.060614822395525	0.9517440537462	-5.54887204091898	3.1499260941852	-1.76158801032261	0.106814037748524	-4.137425130644	2.09518337433858	-1.97473174964942	0.0500751205761575	-5.8227696840402	2.88058529280986	-2.02138422999459	0.0449608941103598
diseaseTumor	-16.9027001185155	2.25366664524394	-7.50008886815021	6.16278072398083e-12	-7.82895239936523	2.38061827056324	-3.28862148802754	0.00166127185046882	-5.40340755379918	2.17346884935079	-2.48607545280125	0.0186357149824417	-3.55065622553689	3.39784451554889	-1.044973132022	0.297662319984476	-6.09954518277673	2.26008710195059	-2.6988097837081	0.0103077936386905	14.0948443731284	3.10730494814248	4.53603511993703	2.28339657211596e-05

## Sheet: GSE167202
da ~ Age + Ethnicity + Sex + WBC + InfectionStatus	Estimate	Std. Error	t value	Horvath 2013 FDR >|t|	Estimate	Std. Error	t value	Horvath 2018 FDR >|t|	Estimate	Std. Error	t value	Hannum 2013 FDR >|t|	Estimate	Std. Error	t value	DNAm PhenoAge FDR >|t|	Estimate	Std. Error	t value	Zhang 2019 FDR >|t|	Estimate	Std. Error	t value	CheekAge FDR >|t|
(Intercept)	9.72042908057383	3.85379250195264	2.52230214150053	0.0330924888174023	4.20858813661731	3.21920869090181	1.3073362247411	0.52714096187232	4.70079213671069	3.5351376430404	1.32973383538972	0.289457774482907	6.88064502193066	5.26136720588869	1.30776749705469	0.237468179358761	-14.62761787206	3.77349998462544	-3.87640597102372	0.000659214560416664	22.2516382234617	4.38167367821192	5.07834217187578	2.94128973827696e-06
Age	-0.158010892698944	0.0131784760193396	-11.9900732426922	2.59218668778865e-28	-0.0447783303097789	0.0110084454502425	-4.06763430060805	0.000605147609170743	-0.175368399277413	0.0120887999627036	-14.5066838576583	3.95266725774134e-39	-0.0947061674688973	0.0179918357090093	-5.26384127782324	2.29046645816772e-06	0.267885998423593	0.0129039067441145	20.7600693135647	8.41853879478662e-69	-0.281148002650263	0.0149836249522074	-18.7636839247531	4.45521814342107e-59
EthnicityAsian	-0.17726651880975	3.96962612609685	-0.0446557215160331	0.964399206403331	-3.33881576992133	3.31596859931793	-1.00689004431709	0.576519334363855	-3.74417872569153	3.64139344296592	-1.02822690937837	0.386178611726537	-7.84552061005767	5.41950836971699	-1.44764433871838	0.237468179358761	-6.63566026821963	3.88692025276541	-1.70717684868852	0.194475242325981	-1.23593224063582	4.51337385192584	-0.27383777218199	0.958613533456827
EthnicityBlackorAA	1.09489242879692	3.81155457471327	0.287256133248278	0.964399206403331	-2.40117587415759	3.18392586174436	-0.754155711666625	0.620267704770659	-5.31991864364033	3.49639220293893	-1.52154516280199	0.236028528379762	-7.73771830368968	5.20370212788843	-1.48696411007475	0.237468179358761	-3.75055721481436	3.73214207090601	-1.00493420227807	0.415553915639915	-1.35949728169238	4.33365012377478	-0.313707208210939	0.958613533456827
EthnicityNativeHawaiianorPacificIslander	-0.618081379818182	5.32873282733369	-0.115990311364034	0.964399206403331	-2.46215733251934	4.45127832402877	-0.553134886944317	0.638454770159535	-2.11382708676934	4.88812098681174	-0.432441646283407	0.665603247369466	0.0657124515935645	7.27502067962157	0.00903261371856097	0.992796647080587	-4.60603981807764	5.21771040652253	-0.8827703071293	0.415553915639915	-3.95386763400537	6.05864699667185	-0.652599109368366	0.808199543852597
EthnicityOther	-0.62329367466636	3.79141577570277	-0.164396022894859	0.964399206403331	-3.27831825049374	3.1671032132063	-1.03511569715306	0.576519334363855	-3.20048390454569	3.47791860156273	-0.920229675044039	0.393676587058468	-7.00016857054241	5.17620775276933	-1.35237395886926	0.237468179358761	-4.940717434995	3.71242285724362	-1.33086063333404	0.337020838200707	-0.663398757303363	4.31075277123428	-0.153893946720914	0.965529656323791
EthnicityWhite	1.0997887531784	3.78793065011267	0.290340255607817	0.964399206403331	-2.50986375651488	3.16419196497931	-0.793208434979163	0.620267704770659	-3.48782980732539	3.47472164722281	-1.00377243458136	0.386178611726537	-6.72131521258328	5.17144970586388	-1.29969652512757	0.237468179358761	-3.4147357875554	3.70901034311527	-0.920659548414012	0.415553915639915	0.0158514743917043	4.30679026337854	0.00368057727967214	0.997064770047052
SexMale	1.23673208299453	0.473002421183904	2.61464218280118	0.0330924888174023	0.0587845409330405	0.395115591802439	0.148778084572358	0.881787552914751	1.16555748995534	0.433891721863393	2.68628653469056	0.0205170937165753	0.660754090073689	0.645763731664846	1.02321337924971	0.337361267252299	0.446462254408193	0.463147569092237	0.963974085588429	0.415553915639915	2.43769656171311	0.537792903375546	4.53277934017445	2.66219063921551e-05
WBC	0.00591531361300089	0.0466131588477068	0.126902225878474	0.964399206403331	-0.0215585632225948	0.0389376143102912	-0.55366934016029	0.638454770159535	0.139328468244621	0.042758901113658	3.25846700022225	0.0065715911293002	0.239802240810948	0.0636383368331175	3.7682040849024	0.0010099631380994	0.00789194388381086	0.0456419887957233	0.172909728345368	0.862790984425437	-0.0483945314913757	0.0529980924187853	-0.913137233486957	0.662936690268507
InfectionStatusother infection	1.85554574705847	0.736274989399862	2.52018033176833	0.0330924888174023	2.32918421337285	0.615036446193906	3.78706697430174	0.000938259216514783	1.85631470300665	0.675395322747091	2.74848616874679	0.0205170937165753	3.35332553568101	1.00519503366663	3.33599492970947	0.00334363915833964	2.11620177886921	0.720934938705899	2.93535749934365	0.0127670579861067	2.37443845404678	0.837127774612808	2.83641103073544	0.0130453806791518
InfectionStatuspositive	0.947341059706682	0.572177419857057	1.65567711487697	0.216485200584821	1.15649089549474	0.477959963285083	2.41963968602311	0.058243411989205	0.904685637335686	0.524866332167479	1.723649588267	0.187829774595951	2.28395126148152	0.781161806521912	2.92378767422169	0.00993227391769572	1.34443066720878	0.560256288821895	2.39967081857456	0.0461106253253166	1.65164976612518	0.650552602036717	2.53884122660379	0.0251198886648744

## Sheet: GSE171140
da ~ Age + Gender + HIIT	Estimate	Std. Error	t value	Horvath 2013 FDR >|t|	Estimate	Std. Error	t value	Horvath 2018 FDR >|t|	Estimate	Std. Error	t value	Hannum 2013 FDR >|t|	Estimate	Std. Error	t value	DNAm PhenoAge FDR >|t|	Estimate	Std. Error	t value	Zhang 2019 FDR >|t|	Estimate	Std. Error	t value	CheekAge FDR >|t|
(Intercept)	30.8636854080279	1.33265861336123	23.1594836806581	9.32792513712757e-57	-0.857517591239203	1.10526040486971	-0.775851181731501	0.438796468322423	-5.39047870805288	0.904176780716153	-5.96175308083377	2.36930985842259e-08	-14.2709537023731	1.44796971874031	-9.85583711984554	1.74010918731347e-18	5.54773377418997	1.12472754115019	4.9325134943496	3.51937287123991e-06	18.404593172107	1.42855110267899	12.8833985270759	1.93460978916003e-27
Age	-0.562561204340604	0.0337558490727278	-16.6655918839	8.67967191027288e-39	-0.589334657377954	0.0279959196142087	-21.0507340176405	4.6796114111138e-51	-0.639069858613658	0.0229025308048988	-27.9038969124304	1.06640003118013e-68	-0.67732362806662	0.0366766453145861	-18.4674367641048	9.30580861378692e-44	-0.504325661402786	0.0284890164265309	-17.7024595672992	1.55042145184074e-41	-0.631786115126903	0.0361847775050845	-17.4599972333152	7.93877229520335e-41
GenderM	3.22079031061435	0.682047849135843	4.72223512572483	6.00875913781444e-06	2.06067652890627	0.565666611327458	3.64291702504846	0.000694441816620856	1.15570779499766	0.462753042934681	2.49746125421112	0.0133537544277641	4.15363614061941	0.741063481959402	5.60496670222776	9.60392525023201e-08	1.24728291374016	0.575629791916858	2.16681438531297	0.0419828448320108	4.85363620903039	0.731125133769524	6.63858481243297	4.25858815234589e-10
HIITHIIT	1.05478706956605	0.573860019467798	1.83805637922688	0.0676073323617527	0.92052099240469	0.475939412461963	1.93411381428358	0.0727692063571742	1.1583206097355	0.389350205507925	2.97500962719262	0.00441087340729527	-0.226780348098833	0.623514471488929	-0.363713046719332	0.716474570665932	0.0836887081053183	0.484322212897794	0.172795518926527	0.862995129827469	1.66141008138907	0.615152564486441	2.70080981093868	0.00753883208798297

## Sheet: GSE172365
da ~ Age + Gender + RVtreatment + Steroid + Smoking + Ethnicity + ChronicRV + Asthma	Estimate	Std. Error	t value	Horvath 2013 FDR >|t|	Estimate	Std. Error	t value	Horvath 2018 FDR >|t|	Estimate	Std. Error	t value	Hannum 2013 FDR >|t|	Estimate	Std. Error	t value	DNAm PhenoAge FDR >|t|	Estimate	Std. Error	t value	Zhang 2019 FDR >|t|	Estimate	Std. Error	t value	CheekAge FDR >|t|
(Intercept)	5.23381297555662	3.26633383316351	1.60235090559852	0.352435063685769	6.83557324514173	3.24000731195203	2.10974006753814	0.0671721298168035	36.5972376635149	2.72312782029194	13.4394123517828	1.10666880050166e-28	20.6627427532639	5.00282215557374	4.13021732748248	0.000350584267523159	18.1599216671938	3.25851679593521	5.57306369875003	5.42016909480843e-07	36.8706463965355	4.29301846346852	8.5885133526181	1.90651588251843e-14
Age	-0.660257189008419	0.0291713878041869	-22.633725671209	4.26769566726717e-55	-0.553153210696796	0.0289362675748956	-19.1162598723236	2.73620129113786e-45	-0.817787590339834	0.0243200547597334	-33.6260587576407	1.62030243640518e-81	-0.77190408676797	0.0446798376007619	-17.2763404752126	6.39829703267575e-40	-0.583393447192425	0.0291015744182582	-20.0468001767769	6.0381187357605e-48	-0.634006216560902	0.0383406329067975	-16.5361437329976	1.00942175872302e-37
GenderMale	2.10455497643631	0.826907711686785	2.54509051819494	0.0760951018951322	2.44634100127735	0.820242868310818	2.98245933709277	0.0139890814044774	1.81714518450659	0.689389238676606	2.63587692200547	0.0294921616509385	1.41808537952645	1.26651849809081	1.11967206295378	0.343518510160207	2.55393989323246	0.824928744227613	3.09595211841446	0.00732493165570643	1.88123988241427	1.08682402203136	1.7309516943673	0.138220179447153
RVtreatmentvehicle	-0.345737897236154	0.710699325721853	-0.486475622985838	0.741215011740675	-0.52418015383362	0.704971117330037	-0.743548410633994	0.541336455633903	-0.408399462098441	0.592506830161172	-0.689273846830338	0.491478792478477	-0.695394462109283	1.08852998936396	-0.638838129315677	0.567326118700887	-0.180987134888101	0.708998469847634	-0.255271545123356	0.798785203807861	-2.34063357780256	0.934088639783506	-2.50579385950465	0.0423942229334594
SteroidSteroid	1.25185550829796	0.858783237030725	1.45770836494934	0.352435063685769	0.178922393537208	0.851861478184094	0.210036958025869	0.833860389975702	1.35323607212326	0.71596372073634	1.89009028380867	0.0870200775911052	0.218730635535927	1.31534007988753	0.166292078284902	0.868101179262249	0.847533090183091	0.856727984604673	0.989267428417406	0.42090220486288	0.676582974684644	1.12871876574828	0.599425645445085	0.595391442567355
SmokingNever	-0.269008861955923	1.03272174291674	-0.260485328018906	0.794767137533187	2.39654548214462	1.02439804660793	2.33946705587761	0.0473629384250246	2.12067018773445	0.860975470481305	2.46310174963399	0.0380905576116174	4.82448437993517	1.58174990062259	3.05009305076371	0.0113065559246501	0.670821265313782	1.0302502183503	0.651124603873359	0.55871892609415	-0.266919288420374	1.35733018620238	-0.196650226403037	0.844308185100173
SmokingPrior	-0.433409209275947	1.22115177728539	-0.354918378974491	0.783291463622968	2.99021038585965	1.2113093423693	2.46857700280827	0.0469134043540797	1.68422147400413	1.01806874231962	1.65432981486763	0.125513760434867	3.95873827044463	1.87035541336713	2.11657006050944	0.0770850993013488	0.983713726910537	1.21822929924364	0.807494720018059	0.496807508618807	2.30578514653887	1.60498815931076	1.43663685813673	0.220191465043746
EthnicityBlack	4.77996672779688	2.79900587345135	1.70773729813681	0.352435063685769	-6.41781830874482	2.77644599706937	-2.31152283009252	0.0473629384250246	-5.05787367476907	2.33351860295732	-2.1674880450317	0.06045975478586	-2.93034273436957	4.28704759296491	-0.683533987161304	0.567326118700887	-7.79589346753129	2.79230725223486	-2.79191821075269	0.0124944351147428	-7.71381072992255	3.67879846575437	-2.09682884282185	0.0808417869287507
EthnicityHispanic	2.43978943367528	2.8379450166322	0.859702855191528	0.635406612589678	-3.49805401874515	2.8150712922998	-1.24261649369717	0.280171858030351	-3.84018461139918	2.36598199142591	-1.62308277295247	0.125513760434867	-7.27646651744263	4.34668803946377	-1.67402547672602	0.145723494931048	-5.10528896015906	2.83115320569676	-1.80325421806434	0.118475548120437	-7.12498105683889	3.72997708654621	-1.91019432332124	0.106954346366317
EthnicityMore_Than_One_Race	-2.70936356559884	3.77552872894168	-0.717611693649674	0.63680550045937	-13.512905404513	3.74509811705571	-3.60815791259868	0.00255326013544803	-11.88475743782	3.14764131385033	-3.77576612224664	0.000919916756157272	-13.6104438897293	5.78272146661168	-2.35363988535734	0.0636877213265976	-16.1245276301295	3.76649307914649	-4.28104533615217	0.000126903520889503	-14.8150073647463	4.96226514820267	-2.98553320354361	0.0138554715388172
EthnicityWhite	3.02721293045033	2.70135912974135	1.12062587203656	0.489987898640928	-5.36957356459127	2.67958628224276	-2.0038815693955	0.075531791834433	-4.84891606216723	2.25211095207428	-2.15305380833977	0.06045975478586	-6.82047835923116	4.13748869365947	-1.64845848876476	0.145723494931048	-7.68412862046417	2.69489419811991	-2.85136560308193	0.0124944351147428	-7.97048612166819	3.55045908127736	-2.24491704853013	0.0673613726926241
ChronicRVnonCRS	-1.19290072969789	0.851143047980164	-1.4015279012485	0.352435063685769	-0.543604066585572	0.844282868754409	-0.643864854663656	0.563796419526326	-1.45534520581184	0.709594129500859	-2.05095440521126	0.0676368006339876	-2.81038667806282	1.30363812013472	-2.15580277582891	0.0770850993013488	-0.944292969996477	0.849106080164715	-1.11210247112269	0.386356303792779	-1.28282256413193	1.11867708772829	-1.14673177649234	0.328785800605166
AsthmaNo	0.552500974453933	0.798561702051392	0.691870112271395	0.63680550045937	-1.48912442884725	0.792125326389396	-1.8799101344668	0.0890168066150953	-0.497265604821357	0.665757297982521	-0.746917241956261	0.491478792478477	-2.25976837700793	1.22310283629095	-1.84757022055534	0.122933670801784	-1.54794320297777	0.796650572671214	-1.9430641941139	0.0992884960735839	-0.801076916704669	1.04956820283283	-0.763244269922175	0.527385973053555

[truncated: 15 more sheets: GSE175458, GSE180474, GSE183015, GSE183647, GSE188593, GSE197674, GSE198904, GSE199057, GSE199700, GSE116339, GSE216024, GSE217633, GSE220622, GSE224218, GSE240704]
