# Supplementary material for: Various diseases and conditions are strongly associated with the next-generation epigenetic aging clock CheekAge
Source: GeroScience. 2025 Mar 7;47(3):3191–206. doi: 10.1007/s11357-025-01579-9 (PMC12181163; doi:10.1007/s11357-025-01579-9)
Supplement: Supplementary file 9 — Supplementary Information 1 (TXT 994 KB) [file 11357_2025_1579_MOESM9_ESM.txt]

GSE164083 Tumor Pro CpGs	cg20283449	cg20285745	cg20284913	cg20284358	cg20281082	cg20256629	cg20256260	cg20432954	cg20431565	cg20430063	cg20429027	cg20251724	cg20431939	cg20432507	cg20252111	cg20280493	cg20252600	cg20253468	cg20254179	cg20255775	cg20255590	cg20264088	cg20264568	cg20260663	cg20262673	cg20263145	cg20390673	cg20261915	cg20260570	cg20258580	cg20257878	cg20259401	cg20259552	cg20261243	cg20392036	cg20248549	cg20403387	cg20402747	cg20401945	cg20249473	cg20249210	cg20250189	cg20265805	cg20250651	cg20376633	cg20378520	cg20394888	cg20393690	cg20376355
GSE164083 Tumor Anti CpGs	cg27016678	cg27009392	cg27016020	cg27013523	cg27008391	cg27007872	cg27014973	cg27012531	cg27014286	cg27013981	cg27009545	cg27009970	cg26970841	cg26963367	cg26962740	cg26963632	cg26960333	cg26962002	cg26964202	cg26963892	cg27010947	cg26958654	cg27011620	cg26959990	cg26959235	cg27005181	cg27018502	cg27018264	cg27006377	cg27007178	cg27005991	cg27017085	cg26971420	cg27005075	cg27017580	cg27020028	cg27021514	cg27021153	cg27017707	cg27004291	cg27020668	cg26972742	cg26973953	cg26972479	cg26974318	cg27019126	cg26975470	cg26975787	cg26974444
GSE180474 NAFLDGrade3 Pro CpGs	cg25571908	cg25570929	cg25593476	cg25593726	cg25591418	cg25570676	cg25591794	cg25543676	cg25543578	cg25543948	cg25593221	cg25592301	cg25541936	cg25540525	cg25541412	cg25540178	cg25591260	cg25570278	cg25567495	cg25527325	cg25528199	cg25545609	cg25544931	cg25544384	cg25527494	cg25567054	cg25568261	cg25569000	cg25526759	cg25569536	cg25546329	cg25525739	cg25526475	cg25525379	cg25594390	cg25593954	cg25548986	cg25547520	cg25523263	cg25523700	cg25522119	cg25522792	cg25525087	cg25524108	cg25520488	cg25521406	cg25518712	cg25519099	cg25519609
GSE180474 NAFLDGrade3 Anti CpGs	cg18831134	cg18832428	cg18832765	cg18832164	cg18831841	cg18830083	cg18831451	cg18809890	cg18813575	cg18812668	cg18813170	cg18812079	cg18833822	cg18830373	cg18811255	cg18834421	cg18834990	cg18835942	cg18810612	cg18810360	cg18828137	cg18829464	cg18810033	cg18826352	cg18829125	cg18828557	cg18827140	cg18815779	cg18814484	cg18820209	cg18818993	cg18815626	cg18818052	cg18813881	cg18821485	cg18817664	cg18821098	cg18820595	cg18823272	cg18822271	cg18822925	cg18817443	cg18822527	cg18816399	cg18807988	cg18809403	cg18825922	cg18824043	cg18825050
GSE180474 NALFDGrade3/4 Pro CpGs	cg22652286	cg22656671	cg22654039	cg22652849	cg22657548	cg22655933	cg22648875	cg22677161	cg22650271	cg22654478	cg22649617	cg22651493	cg22679003	cg22655507	cg22678402	cg22677443	cg22687982	cg22660147	cg22660544	cg22662233	cg22661556	cg22686910	cg22687382	cg22658641	cg22659770	cg22659109	cg22686523	cg22682373	cg22681279	cg22682646	cg22684041	cg22685181	cg22683266	cg22685533	cg22686038	cg22680139	cg22679360	cg22680708	cg22681934	cg22662905	cg22676541	cg22675453	cg22676191	cg22674717	cg22664966	cg22674389	cg22663995	cg22663463	cg22664697
GSE180474 NALFDGrade3/4 Anti CpGs	cg18831134	cg18832765	cg18832428	cg18812079	cg18809890	cg18831841	cg18832164	cg18831451	cg18810612	cg18810360	cg18811255	cg18810033	cg18813575	cg18812668	cg18813170	cg18833822	cg18830083	cg18830373	cg18807988	cg18834421	cg18834990	cg18835942	cg18809403	cg18829125	cg18829464	cg18828557	cg18828137	cg18826352	cg18827140	cg18807466	cg18813881	cg18814484	cg18815779	cg18815626	cg18818052	cg18820209	cg18818993	cg18817664	cg18816399	cg18821485	cg18823272	cg18817443	cg18821098	cg18822925	cg18820595	cg18822527	cg18822271	cg18836366	cg18836689
GSE183015 Normal Pro CpGs	cg12755400	cg19045531	cg01859415	cg18861572	cg08178764	cg26617938	cg02932691	cg07795954	cg16807715	cg15389142	cg04441168	cg24306585	cg02813748	cg17345870	cg01036264	cg10843450	cg10268052	cg15347961	cg00388861	cg22112389	cg08727812	cg25735890	cg12714769	cg10340605	cg12212206	cg05872540	cg03736446	cg20773023	cg07311635	cg06926656	cg14807007	cg13614659	cg04661915	cg17308587	cg25694790	cg07217075	cg07458624	cg23875663	cg02931353	cg11320690	cg05881058	cg04264633	cg14894261	cg18147407	cg01734615	cg22076081	cg27594565	cg18858976	cg19354792
GSE183015 Normal Anti CpGs	cg08836009	cg07678904	cg16578496	cg04807934	cg04639515	cg19608357	cg19529363	cg05997242	cg23867903	cg01795053	cg08036796	cg00513611	cg23839891	cg05930502	cg22950899	cg18067337	cg14449833	cg10367296	cg27555525	cg12107643	cg23874606	cg25754248	cg03310779	cg13357776	cg21658616	cg27420590	cg25411327	cg14791922	cg10821614	cg17773654	cg26345259	cg15673843	cg25974422	cg01619846	cg11970254	cg00906286	cg05674783	cg15213650	cg12229841	cg20604957	cg01098771	cg03327343	cg16733654	cg18613685	cg11146236	cg08852149	cg21694220	cg01436279	cg18073371
GSE183015 PreoperativePSA Pro CpGs	cg21660990	cg23015157	cg16044565	cg21607501	cg03947464	cg23141902	cg13595191	cg00320749	cg14473339	cg04637673	cg05149537	cg21198844	cg07869795	cg02339083	cg19713460	cg17194270	cg27200670	cg16830527	cg04179165	cg25556101	cg15437612	cg00577588	cg15231607	cg17349767	cg16274385	cg20468653	cg21570723	cg08515380	cg04590323	cg05219168	cg14300623	cg15705918	cg03390717	cg17961378	cg06873218	cg18045556	cg12768652	cg20121715	cg18775645	cg12188538	cg08323393	cg04200938	cg07429229	cg00191625	cg27634071	cg08887476	cg03875111	cg15621988	cg19803200
GSE183015 PreoperativePSA Anti CpGs	cg10180711	cg06966679	cg02458517	cg15907944	cg24365903	cg18759693	cg17522606	cg16000386	cg25894260	cg03214363	cg26261673	cg02960116	cg01510218	cg25408825	cg11792483	cg13699626	cg09060275	cg26306431	cg23285202	cg19412478	cg27087377	cg02932390	cg14520689	cg17348263	cg26291543	cg20443656	cg01804970	cg00152646	cg16072278	cg09043193	cg02714474	cg12033214	cg06286780	cg24621067	cg08206537	cg03612722	cg14538249	cg25635000	cg10811395	cg22843072	cg11244005	cg10544884	cg22455679	cg12700695	cg07493324	cg03531512	cg06206626	cg06392440	cg18802885
GSE183647 MeningiomaGrade2 Pro CpGs	cg00594944	cg17927271	cg24464502	cg22666223	cg14619528	cg05785930	cg18208380	cg07208785	cg03008286	cg10264692	cg05719976	cg04029579	cg04228924	cg09820277	cg10407048	cg13150021	cg04530852	cg21227784	cg07901003	cg25205566	cg14656243	cg05378081	cg10601171	cg01697623	cg13665807	cg16560811	cg19986126	cg27563138	cg18829125	cg01567503	cg09640960	cg01087208	cg22093632	cg09403153	cg00845415	cg27633533	cg09051966	cg03040028	cg14168983	cg13132380	cg17889447	cg23878101	cg15451616	cg18852430	cg26660472	cg02498702	cg00360246	cg06096175	cg26995673
GSE183647 MeningiomaGrade2 Anti CpGs	cg19538614	cg17253057	cg13221404	cg21723184	cg14874893	cg10222862	cg26486044	cg19104731	cg04615235	cg14245836	cg02607026	cg21488789	cg23424526	cg08133350	cg07377519	cg06709214	cg09937491	cg01139412	cg08288330	cg15418980	cg04314463	cg12237272	cg09842540	cg02824295	cg27597325	cg12070068	cg19203105	cg07935355	cg24802802	cg24160312	cg11043221	cg26752701	cg18176633	cg13537276	cg03471318	cg16561206	cg10661653	cg24311282	cg07655045	cg03287340	cg18756179	cg23400958	cg01857260	cg01885092	cg23962158	cg19607320	cg20459189	cg20146580	cg08979077
GSE183647 MeningiomaGrade3 Pro CpGs	cg14910827	cg14852821	cg22687077	cg21155515	cg06700275	cg06097994	cg17099445	cg16163017	cg25629442	cg03121291	cg14020904	cg24844534	cg23107969	cg04165971	cg15221052	cg12792180	cg24079381	cg14609289	cg12571055	cg01707361	cg00975605	cg17294330	cg18947175	cg04999824	cg23110019	cg14602220	cg14496450	cg04131638	cg23225637	cg21039665	cg27298164	cg13638849	cg14545328	cg17613924	cg16301599	cg06815523	cg16821865	cg24666755	cg07153588	cg01085287	cg04115702	cg19442493	cg16732013	cg02810304	cg17321476	cg00689612	cg09567646	cg17465050	cg08059361
GSE183647 MeningiomaGrade3 Anti CpGs	cg03562414	cg04949934	cg11246912	cg17519645	cg05664296	cg03815905	cg08519385	cg03671191	cg04252689	cg18893323	cg21862452	cg18034329	cg21990786	cg05549575	cg15229153	cg09394600	cg25374458	cg04243073	cg04483336	cg03930948	cg25236894	cg16967908	cg25136408	cg20126496	cg19556121	cg02842197	cg04721790	cg08292559	cg18962055	cg25739700	cg07083667	cg01556611	cg02996137	cg15963109	cg02427070	cg06462347	cg27507261	cg11991231	cg01772033	cg23417966	cg18989615	cg22791700	cg13629783	cg11499721	cg02320813	cg20212082	cg07490696	cg03437687	cg18898440
GSE188593 Dysplastic Pro CpGs	cg12520327	cg25532925	cg26231241	cg06943627	cg12336537	cg16468389	cg06151009	cg17607620	cg26043567	cg08137716	cg14824211	cg04859757	cg11746480	cg11715999	cg09876426	cg27066590	cg20551517	cg13033024	cg21525098	cg10130401	cg23732417	cg04839434	cg26023938	cg26976053	cg20396069	cg11974152	cg21586412	cg01429662	cg21437345	cg00163419	cg02445664	cg00123704	cg23253428	cg22254242	cg05716556	cg24456340	cg19475184	cg06169270	cg23737096	cg00907399	cg23517199	cg14009013	cg12477716	cg13495160	cg14235273	cg05389781	cg16929299	cg05880582	cg16332493
GSE188593 Dysplastic Anti CpGs	cg19257514	cg18469917	cg18176922	cg24300924	cg15094805	cg25472576	cg06306636	cg20699204	cg14177258	cg15920762	cg13487748	cg18401262	cg08260187	cg06452331	cg07157506	cg01866190	cg05847233	cg00882333	cg16868190	cg12410343	cg10534606	cg08915378	cg16665434	cg21906327	cg17153666	cg14460377	cg20349435	cg01713272	cg12395205	cg12072560	cg19883905	cg21184537	cg16673653	cg16727201	cg14308325	cg07054564	cg27136315	cg14758525	cg06931464	cg12794147	cg00590620	cg15890794	cg18542340	cg21711672	cg24017470	cg11595571	cg18777776	cg08944739	cg13108890
GSE188593 Skin Pro CpGs	cg04809230	cg25015465	cg17893421	cg03801819	cg21126506	cg13422054	cg23953027	cg07906175	cg04424643	cg09037836	cg05594811	cg27341622	cg08226873	cg14171478	cg04371779	cg19301990	cg12433623	cg05607400	cg18717329	cg01793443	cg10242541	cg13999688	cg23323933	cg07490447	cg15453821	cg01948128	cg16886306	cg01835124	cg01857948	cg06775869	cg02181639	cg13552742	cg08149459	cg19862877	cg24403611	cg01893695	cg19842026	cg01839264	cg23948080	cg12831208	cg18029503	cg04491155	cg15473993	cg18842348	cg18090147	cg25330245	cg24435013	cg11719323	cg19902147
GSE188593 Skin Anti CpGs	cg12343754	cg22624572	cg17511698	cg17444561	cg27026585	cg23652146	cg26586300	cg19331067	cg03530537	cg15808472	cg12853521	cg04260587	cg24124043	cg07050946	cg14360268	cg08704611	cg25924472	cg16397936	cg18538270	cg10529812	cg27031837	cg02629833	cg26348995	cg25590438	cg15534052	cg18574911	cg06266993	cg21002460	cg05737698	cg24497873	cg19893834	cg05359465	cg16735821	cg09685104	cg09922103	cg22425568	cg20476321	cg01935400	cg23522895	cg03639290	cg23886776	cg11545034	cg09829765	cg09449490	cg23882285	cg15787780	cg20239565	cg23812424	cg23509064
GSE199057 Healthy Pro CpGs	cg18608964	cg22260727	cg00722323	cg25270315	cg01085362	cg06809506	cg08023170	cg13478340	cg13059915	cg01011077	cg10687350	cg04771244	cg16609432	cg26517721	cg01563690	cg25952768	cg14608758	cg26156860	cg01960970	cg11594498	cg19189726	cg03117053	cg13502028	cg12753934	cg16030516	cg24379220	cg11814024	cg00071739	cg00299240	cg01151135	cg07600283	cg21786295	cg12969918	cg04780684	cg15710264	cg24682188	cg17881637	cg21793342	cg19347067	cg25148866	cg09685568	cg02128244	cg21458196	cg00981797	cg21661020	cg19480831	cg26696612	cg06234765	cg24420164
GSE199057 Healthy Anti CpGs	cg18659153	cg00627241	cg16977751	cg02289743	cg12183534	cg22482801	cg24217049	cg08773625	cg00350247	cg05410624	cg12282830	cg05337333	cg06513695	cg17283039	cg05333149	cg20285224	cg00436051	cg20611294	cg24841008	cg07790201	cg02470565	cg15421788	cg07391456	cg12538400	cg16600996	cg15353844	cg04483623	cg07131992	cg04265295	cg21833751	cg11703808	cg15778205	cg24353851	cg11469483	cg16042149	cg23869896	cg25459370	cg16423747	cg24945410	cg19570596	cg01246855	cg23550355	cg09224817	cg25632093	cg08108155	cg00939432	cg21528944	cg16293088	cg13579681
GSE199057 Tumor Pro CpGs	cg03387753	cg03265289	cg00801098	cg22266091	cg19545425	cg17316750	cg00022492	cg21474955	cg08480168	cg09395718	cg05900931	cg14766461	cg05205262	cg08078218	cg00211800	cg27510007	cg14995507	cg20401562	cg14760714	cg05636663	cg09257101	cg00580860	cg23476099	cg20058542	cg05334239	cg20139049	cg13065206	cg23755639	cg24491780	cg16764778	cg13904892	cg10982275	cg12329489	cg05111383	cg18388559	cg17652969	cg24611843	cg10343233	cg25234324	cg26476485	cg09235138	cg20015921	cg17777493	cg06725652	cg07106138	cg08740284	cg03355190	cg09861958	cg20628042
GSE199057 Tumor Anti CpGs	cg16466397	cg04374242	cg04165583	cg07692288	cg26688832	cg02447557	cg17890520	cg14132834	cg17762391	cg09304006	cg10384570	cg20902846	cg21070656	cg12248040	cg24019333	cg20964856	cg06297490	cg23330034	cg11686092	cg23652526	cg18479229	cg02625590	cg12946214	cg07493436	cg01190023	cg25391752	cg10772923	cg12946660	cg05360949	cg24756902	cg06680921	cg10015142	cg01230126	cg06794268	cg26384602	cg12920798	cg25798605	cg24712108	cg21598517	cg10741443	cg07317117	cg23083936	cg20975318	cg21691245	cg08398371	cg03313447	cg19580847	cg09428571	cg13546240
GSE208713 NA Pro CpGs	cg03671802	cg11548971	cg13238909	cg16980642	cg24012955	cg03197407	cg02990310	cg25660884	cg23999607	cg03110300	cg26514337	cg01029791	cg08933457	cg14612068	cg10352149	cg08687459	cg06993479	cg07099161	cg13380643	cg26775191	cg19576304	cg03023150	cg07416264	cg17311683	cg08901202	cg03320758	cg05373519	cg10154677	cg00814401	cg05798762	cg14300568	cg19184415	cg09728080	cg17298666	cg16443424	cg22961254	cg06857195	cg12741572	cg04974757	cg00561281	cg21882224	cg14935790	cg14902954	cg11102641	cg19165390	cg26460471	cg17093795	cg26474014	cg17233089
GSE208713 NA Anti CpGs	cg19736869	cg15135240	cg24009465	cg20785758	cg12370694	cg18192382	cg02958174	cg16562063	cg15436715	cg05153057	cg27045793	cg16023306	cg08390732	cg01958356	cg04906950	cg15616946	cg22560837	cg02348456	cg14421285	cg12585806	cg03400375	cg15296680	cg15059075	cg09776718	cg14841936	cg12103219	cg00224565	cg07288394	cg21979972	cg01756756	cg14024243	cg06619156	cg23640193	cg00974800	cg04005596	cg07588014	cg10175417	cg12028842	cg19650197	cg17543123	cg05236705	cg22721489	cg06602333	cg26406587	cg08892533	cg24522659	cg22172026	cg21189356	cg15468923
GSE224218 SurvivalMonths Pro CpGs	cg03805624	cg13502115	cg17526396	cg11077174	cg15380474	cg09939550	cg06625486	cg10851763	cg00374688	cg03367688	cg18559568	cg27112958	cg10641258	cg11403491	cg00349542	cg23782413	cg17836675	cg06978036	cg24345497	cg24467794	cg16458021	cg21625786	cg20029669	cg25587200	cg21935742	cg10335612	cg09849774	cg24950067	cg25673911	cg09501684	cg20685823	cg11530262	cg12145552	cg22102703	cg09428349	cg21241823	cg27574608	cg04469303	cg22908413	cg01516381	cg00456776	cg15162784	cg06758730	cg01350190	cg12887217	ch.22.439136F	cg13299548	cg13780602	cg15464363
GSE224218 SurvivalMonths Anti CpGs	cg03760035	cg03201367	cg21053502	cg06228451	cg21972209	cg12111295	cg10191581	cg09542111	cg21816539	cg04389926	cg08097817	cg12269934	cg23581186	cg22127385	cg23475371	cg11354857	cg24620508	cg21302989	cg21143159	cg26395115	cg12734954	cg05814611	cg06849563	cg03862043	cg23537820	cg02825728	cg23902821	cg20230411	cg17865954	cg23685577	cg07392829	cg27456885	cg07426514	cg16714719	cg04670673	cg00851052	cg25704045	cg21838377	cg18513792	cg06011624	cg27400418	cg20042240	cg20438269	cg13139843	cg02720421	cg03564530	cg07374637	cg10043665	cg09892262
GSE180474 NAFLDGrade4 Pro CpGs	cg22657548	cg22656671	cg22655933	cg22648875	cg22652286	cg22655507	cg22650271	cg22649617	cg22651493	cg22654039	cg22652849	cg22654478	cg22662233	cg22660147	cg22660544	cg22659770	cg22661556	cg22658641	cg22659109	cg22662905	cg22686910	cg22687382	cg22686523	cg22687982	cg22664966	cg22677161	cg22682373	cg22663995	cg22663463	cg22664697	cg22682646	cg22679003	cg22684041	cg22685181	cg22685533	cg22686038	cg22683266	cg22678402	cg22677443	cg22681279	cg22679360	cg22680139	cg22680708	cg22681934	cg22669058	cg22667851	cg22668249	cg22666223	cg22667542
GSE180474 NAFLDGrade4 Anti CpGs	cg25711701	cg09355500	cg27221797	cg26452004	cg26451198	cg26832999	cg27427527	cg27429783	cg25921518	cg27658030	cg26832509	cg25922353	cg25694542	cg26842024	cg13588735	cg27429450	cg26831560	cg25650544	cg26451873	cg25922808	cg26956009	cg27657685	cg27426468	cg27425327	cg27426211	cg26828012	cg26807731	cg22202701	cg26491818	cg25910803	cg27477148	cg27476333	cg22031664	cg26313514	cg26492398	cg26492693	cg13527716	cg13673645	cg25651283	cg22208361	cg22208541	cg25694349	cg13528449	cg25911692	cg26313066	cg25712981	cg22207764	cg26450860	cg27476034
GSE224218 EpendymomaGradeAnaplastic Pro CpGs	cg22700328	cg00927403	cg25725890	cg26438554	cg03829016	cg27537198	cg09890870	cg24699097	cg12556068	cg16531618	cg07202532	cg07455688	cg20691333	cg10490745	cg13407558	cg01347228	cg21119809	cg00447970	cg02647748	cg04740002	cg03668125	cg03529340	cg01352468	cg25021622	cg21468728	cg11780934	cg02959429	cg21065106	cg13630694	cg22557386	cg15439745	cg04455450	cg27574673	cg12338503	cg05936487	cg20657324	ch.17.795614F	cg09721078	cg02358245	cg05267587	cg03232753	cg15395491	cg09914060	cg17649560	cg16647683	cg05877788	cg11027127	cg22903473	cg25709789
GSE224218 EpendymomaGradeAnaplastic Anti CpGs	cg09110771	cg12899199	cg24027320	cg07585749	cg19139210	cg02386183	cg22854754	cg27064605	cg08500229	cg07500957	cg17352292	cg10163299	cg02962406	cg16731187	cg24488317	cg14269097	cg02307161	cg09811511	cg10767168	cg24899750	cg20736310	cg02545885	cg06390653	cg27106344	cg01763383	cg17003395	cg23455897	cg21770182	cg04920227	cg25178765	cg06567525	cg25606624	cg12685100	cg23576941	cg26322248	cg14060111	cg14598976	cg11716836	cg08100589	cg07026152	cg07387591	cg08464557	cg00574913	cg17341027	cg09502182	cg18146120	cg01490828	cg24634519	cg11278799
GSE240704 SurvivalMonths Pro CpGs	cg02761308	cg22839729	cg04176384	cg16017578	cg07060183	ch.17.53379803R	cg22150779	cg06748792	cg10700907	cg22507023	cg09809764	cg24314339	cg07597706	cg15844008	cg05885012	cg25856379	cg13830856	cg17931415	cg05560635	cg09276568	cg26598603	cg00239061	cg14553224	cg01782154	cg11872669	cg26079183	cg12243537	cg27395129	cg10078507	cg01735998	cg21606575	cg16540238	cg07817279	cg07056057	cg05964963	cg14153494	cg21443548	cg15864883	cg10093671	cg03217619	cg16632054	cg08510549	cg13257371	cg24503146	cg01552120	cg01132579	cg01796800	cg13136596	cg04992875
GSE240704 SurvivalMonths Anti CpGs	cg07510714	cg25869124	cg19815818	cg00012587	cg26416159	cg21218476	cg15802396	cg08338018	cg04153604	cg23465427	cg01697794	cg07199172	cg03975755	cg09781931	cg20393570	cg17285458	cg08304478	cg15663173	cg25898425	cg12684420	cg00672228	cg21636577	cg21747817	cg10347199	cg24706032	cg23153707	cg20525258	cg12579196	cg21048688	cg02694091	cg13808223	cg09103232	cg19217955	cg13438631	cg15468668	cg27656973	cg27063237	cg21722655	cg12459358	cg16009970	cg06456071	cg13147246	cg18964954	cg18659586	cg04993517	cg19995531	cg13108341	cg19970124	cg02855363
GSE240704 TemporalTumorLocation Pro CpGs	cg17060305	cg15442728	cg12563839	cg12141611	cg01552734	cg21906866	cg06330250	cg02582846	cg23721031	cg12074263	cg19873420	cg06658591	cg05398321	cg04632278	cg21554922	cg03588357	cg07063068	cg11869747	cg04428139	cg07510539	cg02038402	cg22783747	cg06413842	cg26280976	cg03034880	cg01582473	cg05049361	cg05908587	cg25054390	cg19726128	cg10527579	cg14288333	cg22909537	cg18519030	cg01775044	cg10120507	cg13375792	cg18318620	cg00080706	cg26290155	cg07090765	cg12724546	cg15742858	cg25479994	cg02310358	cg02149083	cg23037469	cg18926797	cg03624409
GSE240704 TemporalTumorLocation Anti CpGs	cg23934404	cg25570913	cg20901464	cg10937891	cg07737175	cg21719492	cg16578825	cg05087852	cg06130218	cg02205920	cg19809734	cg06408679	cg08554536	cg04753475	cg19188899	cg13090776	cg14831677	cg16427670	cg09672752	cg07204075	cg18636505	cg13647831	cg12369078	cg03302546	cg20403964	cg03177392	cg23228745	cg22102391	cg04865691	cg15987695	cg04752989	cg03823150	cg00663972	cg15228928	cg20256375	cg13997721	cg11696108	cg02547394	cg27543320	cg18960389	cg15727482	cg04814990	cg20306524	cg16551349	cg01701742	cg27528242	cg13274534	cg14444287	cg25983268
GSE107080 HIVViralLoad Pro CpGs	cg00931124	cg19865472	cg07250515	cg15336765	cg16659480	cg11670235	cg08723793	cg04200938	cg01474603	cg20099018	cg21650694	cg24980700	cg24974423	cg27627876	cg06304518	cg23375431	cg17510056	cg06656553	cg09286079	cg14534144	cg09284703	cg26646207	cg16479539	cg06765956	cg13442495	cg03113475	cg06853823	cg22583065	cg22694548	cg05726432	cg08005411	cg05896042	cg19059142	cg14852134	cg01559561	cg19765886	cg00592643	cg15702838	cg21544975	cg21829423	cg19279219	cg20594607	cg25288807	cg25808892	cg20367329	cg26771583	cg21521784	cg21510910	cg09451960
GSE107080 HIVViralLoad Anti CpGs	cg17643025	cg06725884	cg09389931	cg00192044	cg11446651	cg01965205	cg07218385	cg02538852	cg01866942	cg08864710	cg10607747	cg08616881	ch.X.87262228F	cg18976765	cg21779511	cg04727231	cg20033091	cg05073702	cg18642369	cg25245457	cg06805080	cg24076083	cg01033357	cg27478582	cg20784188	cg18782307	cg13719062	cg22472418	cg23502926	cg11197150	cg08841848	cg27160096	cg22985739	cg24674577	cg13923364	cg09611576	cg26216891	cg04194339	cg03730535	cg10894245	cg18943482	cg18136026	cg27594248	cg16566718	cg07180212	cg10424923	cg23839687	cg02818849	cg15254287
GSE117860 AntiretroviralTherapyAdherence Pro CpGs	cg13203507	cg10514890	cg10709645	cg11506835	cg13333405	cg05637266	cg22225892	cg08510264	cg13645908	cg01944000	cg14494623	cg02199397	cg00419228	cg23938542	cg20488617	cg02466918	cg20724168	cg22486621	cg00552874	cg04558424	cg08375808	cg06258155	cg20631820	cg22857553	cg23463786	cg21761988	cg00504919	cg16538178	cg13369291	cg17124224	cg12536921	cg05620814	cg00959883	cg08761410	cg19099736	cg02851575	cg09104196	cg01797567	cg03033930	cg26149567	cg16528022	cg17410650	cg19681107	cg12092677	cg06441668	cg14341558	cg19332452	cg01221623	cg01857034
GSE117860 AntiretroviralTherapyAdherence Anti CpGs	cg09979728	cg08713365	cg01475704	cg26705394	cg18751688	cg00925156	cg21867087	cg13014866	cg13552650	cg15391397	cg04587829	cg11675178	cg22001623	cg08186005	cg07690703	cg15937829	cg07013258	cg11145269	cg25287224	cg11932058	cg25878934	cg16883953	cg20758104	cg02416498	cg12621667	cg00190941	cg00040427	cg23569795	cg21291947	cg08338766	cg19112128	cg17228080	cg15046877	cg21638408	cg15259572	cg16870169	cg05110943	cg25287739	cg13622326	cg21141428	cg07862930	cg20760920	cg10941180	cg13501999	cg24949861	cg16594957	cg20721147	cg08091561	cg20814935
GSE161476 LupusSledaiScore Pro CpGs	cg02294312	cg19388017	cg17075538	cg00951422	cg19516339	cg01643250	cg16048781	cg23849483	cg27487676	cg23023178	cg17298403	cg22548133	cg07532774	cg08145620	cg07466907	cg15248989	cg19263877	cg13082958	cg05491606	cg02278307	cg25685510	cg06636555	cg11382235	cg14548611	cg02319453	cg05488632	cg07732472	cg07583490	cg21595709	cg03078820	cg24170166	cg00167525	cg00713022	cg06934550	cg24498114	cg06718723	cg15708604	cg17311290	cg24868646	cg10225149	cg11660314	cg20231986	cg18032201	cg05100931	cg26247909	cg26510757	cg14359478	cg03292241	cg12041599
GSE161476 LupusSledaiScore Anti CpGs	cg15606745	cg04933168	cg11263523	cg11048961	cg01196234	cg05766881	cg25786406	cg01956354	cg01481205	cg10681083	cg11315107	cg25334701	cg10942708	cg14410487	cg23109891	cg05698107	cg27222267	cg26301424	cg01992922	cg15271026	cg02813731	cg12711921	cg07329945	cg09631539	cg12584086	cg10567318	cg03029232	cg04995291	cg14081694	cg24230188	cg23621115	cg18442977	cg04710148	cg02201720	cg23509403	cg04279920	cg25742293	cg23783655	cg26069037	cg21807849	cg03064661	cg04089703	cg09781128	cg01441105	cg18265887	cg20909280	cg02391526	cg22134139	cg00163920
GSE167202 OtherInfection Pro CpGs	cg26629730	cg04692538	cg24231475	cg06405090	cg17691960	cg07283415	cg17179881	cg18749545	cg00299334	cg10822314	cg25077328	cg14078309	cg18641946	cg13341604	cg06008273	cg04304450	cg15856401	cg26453588	cg10513709	cg26916373	cg18191200	cg26947850	cg14565783	cg01892528	cg02498853	cg01261948	cg17979423	cg15084497	cg16243730	cg04706904	cg03291401	cg11727570	cg03100992	cg01225280	cg11204611	cg27146951	cg27070532	cg08973369	cg04103172	cg00329040	cg07839376	ch.X.188238R	cg24882621	cg17512860	cg24601489	cg16695535	cg24239337	cg22083263	cg27021037
GSE167202 OtherInfection Anti CpGs	cg26736540	cg09572195	cg24581326	cg20419765	cg08691918	cg04662460	cg00943035	cg11994257	cg12017805	cg25669127	cg04258449	cg16556868	cg05471521	cg05002314	cg08723131	cg06877860	cg12576082	cg18677860	cg25083781	cg07413098	cg18411574	cg27253336	cg24941405	cg22732672	cg14275127	cg19735457	cg12211074	cg13655303	cg16960876	cg08213619	cg17729667	cg27562717	cg26879463	cg11850311	cg01876873	cg25947840	cg00413099	cg26143453	cg01330669	cg26932594	cg17840843	cg05491754	cg19426168	cg10374856	cg23960868	cg09846001	cg12269544	cg18813170	cg18615051
GSE167202 COVID Pro CpGs	cg24053816	cg25664054	cg04511104	cg11855803	cg17808011	cg18439665	cg02543454	cg07700581	cg04194674	cg14424407	cg15883678	cg00945750	cg24110839	cg01970017	cg05540569	cg27492942	cg23630380	cg17215234	cg20450617	cg14122138	cg18868622	cg26740942	cg02433498	cg12210418	cg21637561	cg09564253	cg27323792	cg15392358	cg06105694	cg04484234	cg02060677	cg24991437	cg21843277	cg25648121	cg21101143	cg23367339	cg13007956	cg04489856	cg11845620	cg04817238	cg03647927	cg26776226	cg23408670	cg03499775	cg16207110	cg04136369	cg25173508	cg18516268	cg06965775
GSE167202 COVID Anti CpGs	cg14678754	cg05829976	cg04660147	cg13454796	cg21406518	cg25053567	cg12828073	cg13396243	cg10644700	cg27416247	cg10968199	cg08882151	cg19904057	cg24210478	cg16064125	cg06651563	cg12462720	cg08538752	cg18301774	cg02364942	cg09195805	cg27447314	cg24294835	cg13817547	cg25149677	cg15555019	cg03603266	cg19211382	cg13075304	cg06118712	cg09967994	cg15661925	cg08486351	cg16342406	cg09693642	cg22577685	cg01987427	cg15681537	cg18128969	cg00528151	cg16324444	cg21831568	cg16451639	cg05262155	cg20524416	cg09179458	cg22410068	cg00945547	cg21492616
GSE172365 RhinovirusTreatmentVehicle Pro CpGs	cg05027458	cg02345247	cg09783969	cg03351248	cg24266551	cg18671000	cg19021708	cg06764665	cg05129489	cg27371329	cg18177255	cg10163088	cg01808547	cg11141349	cg26139402	cg00587665	cg17553526	cg14911520	cg10546150	cg00947665	cg03251789	cg15002586	cg17377594	cg13736090	cg05504820	cg20382144	cg18832088	cg05384413	cg17559607	cg19659210	cg20699899	cg21499918	cg11547460	cg06907578	ch.15.97746216F	cg25239516	cg10310111	cg20637568	cg18550509	cg08247166	cg21339829	cg05013957	cg07274584	cg03617745	cg19596208	cg10426939	cg21368764	cg11464885	cg05414235
GSE172365 RhinovirusTreatmentVehicle Anti CpGs	cg03025135	cg26531916	cg10284704	cg08411592	cg25523753	cg12662004	cg10469603	cg14927321	cg16637427	cg22475869	cg06194475	cg26213453	cg00364325	cg26894288	cg17090379	cg19574915	cg00074568	cg20510724	cg07343187	cg07069934	cg24569447	cg24484426	cg12083700	cg08491125	cg13061237	cg16179969	cg16554933	cg15343471	cg18523176	cg18587059	cg04829853	cg11282671	cg09358400	cg09500738	cg18551837	cg04968910	cg12397572	cg13696807	cg16228039	cg11363048	cg08131121	ch.15.1497565F	cg20610118	cg10446160	cg12710376	cg16817132	cg02465086	cg25436034	cg02225855
GSE217633 HIVTreatment Pro CpGs	cg06626825	cg01105337	cg20856444	cg25721492	cg20117447	cg23617770	cg10553238	cg00672131	cg23469909	cg13932768	cg12528283	cg27100654	cg19077019	cg13783574	cg05964687	cg13077517	cg23162441	cg21864406	cg04079574	cg25211927	cg16522462	cg03977064	cg00521653	cg07210840	cg04030690	cg16069600	cg26056104	cg25220249	cg19237753	cg04956487	cg16273673	cg26736253	cg07560408	cg17690930	cg26426071	cg04548376	cg05399553	cg17713316	cg09617707	cg06613296	cg22192692	cg19685054	cg02032027	cg22646528	cg13236659	cg07782925	cg16301451	cg19250932	cg21232831
GSE217633 HIVTreatment Anti CpGs	cg02682981	cg23317014	cg25884379	cg20652889	cg11753750	cg20008841	cg00370820	cg09331956	cg25632672	cg27610821	cg26328923	cg12836643	cg21292545	cg17261139	cg18746774	cg21443800	cg09397592	cg17435610	cg09820318	cg13168407	cg11594815	cg14935480	cg03534205	cg26674301	cg04906186	cg22540264	cg01441777	cg15937504	cg02142098	cg01867433	cg18266458	cg08811888	cg16959972	cg17896464	cg02859321	cg14398971	cg15789789	cg26471467	cg22674389	cg22535930	cg09856520	cg20321139	cg20397358	cg17603184	cg07207286	cg19403819	cg04136175	cg15972185	cg06060673
GSE217633 YearsHIV Pro CpGs	cg16080658	cg27148609	cg13108397	cg20780480	cg02756768	cg05645141	cg25857018	cg10077468	cg22570213	cg08640790	cg17297892	cg25884324	cg17285440	cg13723993	cg00438852	cg06373817	cg12475381	cg08940252	cg19392134	cg17140441	cg27064981	cg19670290	cg09713730	cg22396498	cg05868469	cg25099154	cg01778939	cg20901246	cg09698960	cg04675040	cg07564793	cg12391922	cg12165943	cg22057673	cg22111818	cg10729824	cg10850135	cg06283270	cg19232991	cg12630461	cg08850073	cg13691420	cg05107601	cg00934804	cg10930169	cg18942110	cg04150407	cg06605053	cg17796043
GSE217633 YearsHIV Anti CpGs	cg19515061	cg17888096	cg10471030	cg16020904	cg24438145	cg12765405	cg26892115	cg16068336	cg08133931	cg13438549	cg18608206	cg11574969	cg08782277	cg24124402	cg21302152	cg14932794	cg05765482	cg01793988	cg21027679	cg18051889	cg20117162	cg24820781	cg13913085	cg09175745	cg17264752	cg21136089	cg01392772	cg00101260	cg07337854	cg16530437	cg21227694	cg25378937	cg16056398	cg08703400	cg04323312	cg24401022	cg11131073	cg09127179	cg12713418	cg02688304	cg01206874	cg07398767	cg06899248	cg22580900	cg11824972	cg03780234	cg10086067	cg25978955	cg22756277
GSE220622 PESAScoreGeneralized Pro CpGs	cg12237862	cg04823921	cg21460503	cg16179125	cg02771230	cg18563860	cg18758626	cg17800698	cg06130805	cg24320612	cg24931017	cg08304608	cg18150011	cg13214395	cg01503881	cg03539511	cg25309089	cg05456621	cg02644473	cg14858633	cg20623172	cg05944004	cg25574548	cg04596539	cg11690535	cg26453670	cg02107718	cg25438683	cg04779428	cg05926269	cg19640589	cg20018057	cg27027803	cg17334845	cg27484541	cg09241929	cg13231951	cg09546550	cg20349934	cg22659862	cg26452915	cg18213256	cg26236192	cg00940140	cg17446536	cg19002779	cg06044900	cg01166219	cg00941658
GSE220622 PESAScoreGeneralized Anti CpGs	cg00103573	cg22319160	cg22615078	cg22456192	cg20256961	cg22303600	cg03505704	cg01751147	cg05578802	cg14680054	cg11726074	cg08729573	cg07867133	cg25294417	cg18025258	cg21571870	cg20412398	cg20393065	cg27436190	cg01905250	cg08627967	cg03945763	cg01040150	cg23559352	cg10504089	cg06862474	cg04814139	cg20355311	cg07191393	cg22444102	cg13849043	cg21128539	cg06807726	cg07783458	cg08174328	cg06092123	cg09323570	cg10614498	cg22395733	cg26455973	cg25226406	cg26807101	cg14425903	cg00510892	cg05564526	cg00066817	cg07774369	cg14573759	cg02576202
GSE116339 PBB-153 Pro CpGs	cg20384759	cg13937164	cg01509285	cg20924634	cg07431888	cg04847526	cg09561663	cg02268202	cg09510776	cg21196132	cg15321238	cg21712625	cg14552457	cg13382840	cg13275829	cg09410349	cg01144286	cg09406122	cg10495104	cg19862334	cg27554518	cg22624612	cg26553921	cg27130493	cg06665391	cg21553695	cg18186486	cg15701313	cg17780682	cg03661901	cg11035174	cg21445721	cg11284366	cg03949459	cg07657064	cg13795660	cg14089063	cg21426304	cg00136947	cg11378894	cg02887537	cg20703614	cg26480745	cg14434676	cg24504569	cg15799271	cg19108231	cg14751084	cg07283517
GSE116339 PBB-153 Anti CpGs	None	cg06115741	cg10314989	cg21864071	cg00298883	cg14582763	cg00063471	cg22321892	cg24916463	cg21327509	cg13604777	cg21444544	cg20781461	cg25403416	cg19137662	cg12114049	cg09654908	cg11328898	cg21572210	cg21700511	cg12894883	cg13338783	cg14627921	cg16541275	cg15525887	cg21964999	cg06845639	cg23402821	cg21056992	cg01662769	cg19355325	cg22078710	cg05196366	cg27372027	cg15393004	cg25016420	cg24718465	cg11287899	cg08079518	cg00013410	cg05905176	cg08405378	cg13320555	cg07213029	cg02303897	cg06376992	cg05888362	cg14536269	cg04820386
GSE117860 Smoking Pro CpGs	cg12573482	cg12606400	cg15889061	cg26761572	cg04016206	cg23711144	cg22705762	cg06626786	cg08301181	cg06567447	cg13980878	cg07389276	cg23017365	cg06126809	cg07338552	cg13516755	cg09262011	cg15619618	cg23190093	cg23218895	cg18410460	cg04265354	cg11874336	cg12351358	cg19905403	cg07047653	cg20575323	cg26966028	cg16940170	cg02259081	cg19371396	cg02630186	cg14829516	cg14995475	cg22263241	cg23613199	cg21929600	cg10116748	cg11970301	cg24285847	cg14609260	cg23599561	cg20028002	cg15585324	cg09444323	cg15721359	cg05547888	cg11163383	cg05906671
GSE117860 Smoking Anti CpGs	cg05264510	cg06185657	cg22709609	cg18173531	cg11153878	cg12832687	cg20116220	cg25991744	cg16150571	cg23986145	cg10778619	cg21761232	cg22973974	cg02863842	cg02753722	cg03316614	cg21446102	cg26721708	cg18204321	cg08332107	cg17843208	cg12777059	cg03436935	cg18889307	cg00301124	cg05784594	cg03762767	cg05755441	cg08260179	cg20746341	cg00624037	cg06588497	cg25083781	cg26628203	cg25559913	cg01132579	cg09923671	cg06088445	cg01010913	cg05191824	cg06456315	cg11181726	cg04399289	cg01204782	cg07336426	cg01239870	cg17048333	cg02981980	cg23567690
GSE172365 SmokingNever Pro CpGs	cg09501074	cg25162588	cg17258226	cg19223295	cg25975038	cg24683679	cg03812384	cg23914146	cg13559259	cg16596493	cg23373201	cg08786088	cg07505159	cg20298895	cg25745796	cg07856430	cg16850192	cg05094594	cg14177418	cg14542064	cg07124322	cg27378216	cg15336196	cg03832321	cg26944958	cg27550841	cg03229769	cg05213447	cg19056593	cg26861703	cg19967492	cg11814235	cg00566759	cg07485457	cg14191454	cg15538809	cg02968439	cg05355058	cg03858055	cg14534277	cg23331241	cg22650569	cg23094982	cg18088442	cg19397321	cg19492446	cg18161374	cg00926729	cg13138137
GSE172365 SmokingNever Anti CpGs	cg12045715	cg14430441	cg12998614	cg22781123	cg19222480	cg15592564	cg09105928	cg02858288	cg04996588	cg04261087	cg09365240	cg05042492	cg12113666	cg09911810	cg06299186	cg19824379	cg07116649	cg22584089	cg19304407	cg26263257	cg14246480	cg00700540	cg12645886	cg18904194	cg12665460	cg06495184	cg24019429	cg07607583	cg11162637	cg05362860	cg24627036	cg17635140	cg20914010	cg26059194	cg14104789	cg10819350	cg04246999	cg13612480	cg16472783	cg03413713	cg08369943	cg08488356	cg00753747	cg14478768	cg05648345	cg21421144	cg14294217	cg26779877	cg27450388
GSE172365 SmokingPrior Pro CpGs	cg07947016	cg08510205	cg18382947	cg15782391	cg09412310	cg27292777	cg18391955	cg26653694	cg22105930	cg16210638	cg17613456	cg07546916	cg26539524	cg13365901	cg02003184	cg15776494	cg04933524	cg22881976	cg05222958	cg16742703	cg12912346	cg04588972	cg10078829	cg01518593	cg18200280	cg22994148	cg00996764	cg04262538	cg00634187	cg02278114	cg18993417	cg16367886	cg11142352	cg16980637	cg19725343	cg15126188	cg14884932	cg04853583	cg05619872	cg01425709	cg21723874	cg10659447	cg14777601	cg09557136	cg01952724	cg10681137	cg21289857	cg19009764	cg17103314
GSE172365 SmokingPrior Anti CpGs	cg21441987	cg17193842	cg21512660	cg17726535	cg26318321	cg04760559	cg15708604	cg19765281	cg10403048	cg03292241	cg12041599	cg21511523	cg03695708	cg14359478	cg27393769	cg17701035	cg11928366	cg16256643	cg25679083	cg02124291	cg24173246	cg21025522	cg04645174	cg17075538	cg19744936	cg06753949	cg00951422	cg03562044	cg08545132	cg14000826	cg20467348	cg27191554	cg09752223	cg25535708	cg16048781	cg17398727	cg25757339	cg13743575	cg21690709	cg24102360	cg23284323	cg07511459	cg21909434	cg13177342	cg16175009	cg08445906	cg07632694	cg16818768	ch.21.551389R
GSE175458 PulmonaryFibrosis Pro CpGs	cg21897970	cg01198324	cg03385114	cg12315892	cg21979773	cg05356099	cg06291328	cg07487925	cg06490169	cg22210294	cg23718195	cg14514642	cg26773771	cg15218456	cg03808708	cg11382589	cg15742840	cg26777105	cg13001240	cg12989767	cg13832124	cg05880782	cg16881134	cg02062123	cg14199459	cg24940138	cg04193083	cg21689291	cg09110006	cg16029534	cg10174849	cg15109179	cg09672113	cg16670446	cg06248182	cg07296747	cg20636580	cg17379558	cg04110421	cg12182452	cg19462352	cg17526501	cg08386886	cg14848184	cg02530437	cg20163324	cg08773073	cg12556991	cg10923085
GSE175458 PulmonaryFibrosis Anti CpGs	cg03111964	cg21077120	cg20786683	cg06894032	cg01756040	cg11013355	cg07008024	cg12042508	cg10224311	cg20162146	cg08321518	cg14655474	cg17904105	cg21989174	cg09118420	cg13706097	cg02590292	cg05373339	cg25664118	cg11603096	cg22833807	cg09931450	cg02000589	cg17380446	cg12962318	cg03424175	cg09659643	cg10505608	cg16691243	cg26689491	cg00168147	cg24531396	cg21686890	cg11458974	cg24199189	cg21280908	cg06696028	cg01272941	cg09217327	cg00528918	cg10790723	cg06378964	cg21881992	cg01072968	cg11153328	cg26182999	cg22962379	cg15722603	cg10183086
GSE107080 AntiretroviralTherapyAdherence Pro CpGs	cg23054321	cg08206092	cg10807297	cg07472370	cg23891487	cg14308452	cg04503457	cg06624940	cg04304930	cg22341514	cg04115631	cg07989489	cg14738329	cg18153061	cg00329558	cg20018984	cg18283554	cg23921523	cg26603597	cg17766340	cg13152535	cg05845030	cg01593886	cg05025605	cg01848203	cg27363745	cg11433538	cg01433998	cg08777730	cg03046801	cg03957278	cg15468964	cg02186782	cg08888510	cg12534776	cg21196187	cg19243268	cg19230917	cg11802176	cg04466790	cg04021295	cg25402228	cg12342600	cg02808931	cg03134000	cg07722517	cg11893139	cg10045335	cg12965368
GSE107080 AntiretroviralTherapyAdherence Anti CpGs	cg04753475	cg00895735	cg10561735	cg18767073	cg16439982	cg04942217	cg15215560	cg17314520	cg09356813	cg26135975	cg07622257	cg03945807	cg21765178	cg07451643	cg20326623	cg19376572	cg04799722	cg15525859	cg06474207	cg23039331	cg17952467	cg21910919	cg14041987	cg03648748	cg08831252	cg23334840	cg14546144	cg25296357	cg10709422	cg16388252	cg15830136	cg13127542	cg20217928	cg23546750	cg08741156	cg07655182	cg02819521	cg01370623	cg11060573	cg25516353	cg14289511	cg16692470	cg16829450	cg09085809	cg24686379	cg20735954	cg10115798	cg00966763	cg01905774
GSE151407 HIIT4Weeks Pro CpGs	cg15584480	cg19977691	cg05298088	cg04800749	cg01145026	cg07312716	cg12009803	cg04485799	cg14081103	cg04065108	cg02553039	cg01346448	cg01676623	cg22441543	cg16241107	cg27491509	cg08273439	cg22109623	cg26743905	cg14619338	cg05338724	cg03480308	cg02476339	cg09598463	cg14833447	cg27246106	cg08125287	cg27064178	cg07656641	cg02537394	cg19894402	cg21180008	cg07170970	cg03598726	cg16926050	cg09738008	cg00796337	cg15316289	cg18131530	cg01917657	cg01203457	cg25211938	cg22330533	cg05546784	cg02440512	cg14810501	cg08195038	cg15602359	cg25842101
GSE151407 HIIT4Weeks Anti CpGs	cg01413291	cg14002781	cg16832801	cg19726162	cg02973417	cg06170465	cg22996592	cg17715469	cg06439589	cg13482208	cg05083966	cg17994896	cg15448739	cg23346976	cg25916188	cg25253815	cg13759811	cg16170760	cg24735165	cg19069416	cg19189070	cg21883848	cg07775808	cg01798163	cg11755655	cg21775414	cg12963132	cg16525651	cg20038517	cg17743153	cg11128126	cg22275927	cg04186471	cg17933493	cg08573330	cg11829663	cg00648568	cg00953964	cg23875012	cg11454210	cg17974418	cg17186476	cg10432310	cg16750356	cg15894539	cg09137745	cg10538788	cg24926947	cg16737869
GSE171140 HIIT Pro CpGs	cg13845952	cg17461772	cg20036302	cg21541753	cg08724901	cg17301216	cg26211427	cg20105548	cg12364131	cg12267558	cg19841211	cg14971325	cg03396963	cg15567297	cg26025224	cg25728267	cg19980382	cg17369091	cg09852187	cg07741205	cg26423137	cg09223736	cg26157451	cg00835429	cg21651867	cg12384499	cg20368124	cg03209276	cg19812235	cg12323089	cg27047371	cg02726566	cg20630605	cg27326431	cg09683350	cg23831890	cg01837657	cg24148767	cg25950235	cg03025135	cg04994397	cg07229946	cg11772564	cg21347380	cg08411592	cg04741232	cg24589444	cg13888600	cg24904857
GSE171140 HIIT Anti CpGs	cg15494731	cg07063145	cg27442349	cg12321562	cg07375277	cg16395142	cg10544205	cg06526320	cg21490793	cg07786049	cg00819844	cg18482256	cg21272214	cg18138552	cg15824551	cg09565670	cg18072984	cg20721136	cg17679548	cg22726240	cg25922163	cg21017744	cg21546347	cg18211195	cg00062043	cg07665060	cg21283816	cg06538039	cg08670035	cg08516217	cg04348422	cg09054644	cg15375239	cg19261810	cg11288278	cg12216477	cg17121541	cg11007986	cg07480327	cg14293403	cg13564825	cg15552051	cg19125157	cg20035222	cg10353859	cg27518765	cg19109955	cg07859880	cg08158657
GSE180474 BMI Pro CpGs	cg27614773	cg27613227	cg27613901	cg27615578	cg27612650	cg27616541	cg27612082	cg27611810	cg27646699	cg27645968	cg27644869	ch.20.396516F	cg27645498	ch.19.732135R	ch.19.820881F	ch.20.378963R	ch.19.683370F	ch.19.50335620F	ch.20.1003652F	ch.20.115261R	ch.20.230983F	ch.20.1534602F	ch.20.1295406F	ch.20.209864F	cg27583171	ch.20.250771F	ch.21.34239327F	ch.21.28584518R	ch.20.741059R	ch.20.546216F	cg27583922	ch.20.61946943R	ch.20.998519F	ch.20.829586R	ch.21.19455351R	cg27584287	cg27583388	cg27584725	cg27651090	cg27652581	cg27651450	cg27589058	cg27589611	ch.20.53160609R	cg27586581	cg27586068	ch.20.501606F	cg27585287	cg27589204
GSE180474 BMI Anti CpGs	cg26630437	cg26630902	cg26628100	cg26628814	cg26631329	cg26629184	cg26632177	cg26630138	cg26629942	cg26632665	cg26624790	cg26626598	cg26627568	cg26627898	cg26625729	cg26625406	cg26624628	cg26633278	cg26632989	cg26617938	cg26624026	cg26616711	cg26617335	cg26617690	cg26616258	cg26615224	cg26621116	cg26620747	cg26623478	cg26623266	cg26621911	cg26622613	cg26779877	cg26620450	cg26619894	cg26619262	cg26619389	cg26618906	cg26615017	cg26614557	cg26618210	cg26749306	cg26749682	cg26623753	cg26748934	cg26751195	cg26746936	cg26750913	cg26748568
GSE180474 Type2DiabetesMedication Pro CpGs	cg10737118	cg10739344	cg10738717	cg10738239	cg10737511	cg10736577	cg10703273	cg10702145	cg10701497	cg17725807	cg10704263	cg17726279	cg10703784	cg17727639	cg17726795	cg17728281	cg10705085	cg10707163	cg10705541	cg10706817	cg10705731	cg10735070	cg10735621	cg17730759	cg17729668	cg17730500	cg17729327	cg10734734	cg10706389	cg10706553	cg10734048	cg10731408	cg10730750	cg10732157	cg10731742	cg10733300	cg10733115	cg10701102	cg10700761	cg10707578	cg10708675	cg10720545	cg10722298	cg10721579	cg10721855	cg17735716	cg17736226	cg17737088	cg17736676
GSE180474 Type2DiabetesMedication Anti CpGs	cg25684489	cg25883083	cg25887355	cg25887010	cg25886621	cg25888621	cg25886284	cg25885642	cg25885038	cg25884781	cg25883923	cg25882682	cg25882471	cg25975256	cg25975712	cg25974881	cg25977206	cg25978955	cg25977879	cg25975979	cg25968937	cg25976621	cg25979359	cg25971712	cg25972022	cg25970791	cg25973563	cg25974442	cg25974777	cg25972997	cg25970356	cg25973941	cg25961432	cg25962735	cg25962137	cg25957505	cg25958540	cg25957092	cg25980242	cg25981801	cg25959516	cg25959035	cg25955899	cg25954993	cg25963116	cg25963609	cg25954315	cg25961136	cg25960382
GSE199700 Prediabetes Pro CpGs	cg08390732	cg16023306	cg08521333	cg11971371	cg04568554	cg12103219	cg09553683	cg00896793	cg14935748	cg06386936	cg01527441	cg17935730	cg26931527	cg08479696	cg07233134	cg03282543	cg10976554	cg15296680	cg01724011	cg03488202	cg02370667	cg24914351	cg13200504	cg17095762	cg10139727	cg20315643	cg22411500	cg27463515	cg03097336	cg25211435	cg19355421	cg03244796	cg14203617	cg09641623	cg14366958	cg07216399	cg09774744	cg12954441	cg03895690	cg18072071	cg02248325	cg04665499	cg05451527	cg16053428	cg05984554	cg10249243	cg27108264	cg03142258	cg21843225
GSE199700 Prediabetes Anti CpGs	cg14700941	cg16626322	cg24065185	cg20557999	cg24862153	cg15520608	cg20752005	cg18304696	cg08122114	cg04497390	cg21269819	cg24708284	cg08676585	cg10714973	cg18386883	cg20618968	cg22000938	cg07174360	cg02240665	cg06673969	cg11286900	cg22882460	cg23238734	cg02352203	cg12045294	cg00164678	cg09438120	cg22672496	cg09164913	cg02837073	cg03720611	cg21616573	cg07471089	cg14777341	cg15755127	cg25376409	cg25892761	cg24542230	cg14659011	cg27127947	cg21654245	cg24239992	cg12473871	cg25907686	cg05444565	cg00696641	cg11312509	cg20478934	cg20758492
GSE216024 BMI Pro CpGs	cg09907936	cg07990873	cg08522791	cg23480676	cg15204608	cg26465391	cg01524923	cg10472030	cg11149727	cg08450404	cg16615451	cg10040682	cg01464707	cg24863791	cg04907604	cg21305471	cg00507915	cg18751674	cg02951059	cg19975779	cg11294513	cg14709261	cg14625906	cg21700511	cg25879745	cg00494005	cg03501220	cg25460652	cg05949188	cg26294097	cg00548989	cg03314548	cg12844912	cg00711090	cg26246807	cg04080057	cg21098323	cg18435449	cg05616010	cg25972591	cg15498379	cg17532392	cg02352723	cg05606351	cg17309297	cg18756545	cg18428688	cg23067810	cg19363856
GSE216024 BMI Anti CpGs	cg23222573	cg25711665	cg10973236	cg26590823	cg24925635	cg26580313	cg08423585	cg10123742	cg17135722	cg10398490	cg23651728	cg16473733	cg04264633	cg13366903	cg00473384	cg17440077	cg10573932	cg21877545	cg19881481	cg02912291	cg18223947	cg09478213	cg00850451	cg12714769	cg01772956	cg23837233	cg18379532	cg12530254	cg04272256	cg11302326	cg11653071	cg00417151	cg17129869	cg09811958	cg03251675	cg12096033	cg17404915	cg05728394	cg01674145	cg01866064	cg05057006	cg01016090	cg15863374	cg26446827	cg26986451	cg24029509	cg19915316	cg24973846	cg25966128
GSE132203 Trauma Pro CpGs	cg09754851	cg02639750	cg17600948	cg23746347	cg20185005	cg11482711	cg25560151	cg22210061	cg11676719	cg23712744	cg02067801	cg12470114	cg20647939	cg08817961	cg27457535	cg14713333	cg02454750	cg09108196	cg11468663	cg26158235	cg19710330	cg26276947	cg07229891	cg03328754	cg08762150	cg09171428	cg27351690	cg27592453	cg07968613	cg10952700	cg21073538	cg27197115	cg05336800	cg12824719	cg14286439	cg11727570	cg07593264	cg01557667	cg22041456	cg01892528	cg26947850	cg25733174	cg25750469	cg13668053	cg01094982	cg19105665	cg22256377	cg14306683	cg20522029
GSE132203 Trauma Anti CpGs	cg04755365	cg21909286	cg20036732	cg23426054	cg11245199	cg16409452	cg01768697	cg00992159	cg15652390	cg02309772	cg22544688	cg22947196	cg24673101	cg11739297	cg03775797	cg12015825	cg05902783	cg19891001	cg21054473	cg15081901	cg09956302	cg26669257	cg14155200	cg15442976	cg25708827	cg27060175	cg18352721	cg00338113	cg03555502	cg26225814	cg03839542	cg03666434	cg02048812	cg22075325	cg06546935	cg15069496	cg10096040	cg19929625	cg00851830	cg17191445	cg20256286	cg26966559	cg02870955	cg13868026	cg02262622	cg17912010	cg07445715	cg21059475	cg13533803
GSE198904 MajorDepressiveDisorder Pro CpGs	cg27633903	cg24314339	cg20577761	cg04525892	cg14415041	cg25381886	cg13879688	cg18684887	cg25695558	cg25224232	cg11419129	cg03640071	cg20133923	cg21793826	cg16553721	cg21068392	cg27238311	cg09788029	cg05670717	cg23129019	cg27462744	cg07255389	cg02243624	cg00049616	cg23865769	cg01283417	cg13017464	cg17990343	cg21258269	cg16488639	cg07303017	cg10713137	cg07181627	cg11396403	cg14337027	cg23780514	cg04160905	cg03878722	cg16863382	cg00659495	cg08253104	cg18383890	cg17161834	cg00067054	cg22927356	cg19518116	cg25038184	cg10691742	cg20856882
GSE198904 MajorDepressiveDisorder Anti CpGs	cg18185799	cg22392942	cg01504108	cg16221252	cg21086917	cg07241940	cg16462413	cg14899711	cg27419360	cg04177945	cg03544375	cg08474604	cg06507065	cg18359770	cg27562357	cg12775021	cg18568872	cg08464824	cg10339241	cg25552532	cg27410271	cg23628182	cg12686529	cg19975025	cg10213353	cg10029288	cg17015469	cg18883715	cg25397484	cg15814312	cg18794854	cg13850009	cg27388618	cg02443871	ch.14.564806R	cg13593232	cg19765281	cg14158468	cg05771157	cg21747005	cg14222168	cg10745045	cg11314292	cg23564253	cg01245268	cg08067983	cg13603387	cg21357653	cg13906416
GSE151617 Rapamycin Pro CpGs	cg15635515	cg16275853	cg12880274	cg20306446	cg10924869	cg26095546	cg25257709	cg05926266	cg16513167	cg03094555	cg12963096	cg27369242	cg10106144	cg20501512	cg10925729	cg03712843	cg15535534	cg21100351	cg08031206	cg02298831	cg10111346	cg06531158	cg24757752	cg07345354	cg12571423	cg06118206	cg02390858	cg08676975	cg26984343	cg22788065	cg27508002	cg25921358	cg03640487	cg05123138	cg01116188	cg05264501	cg10558887	cg19409254	cg12942606	cg25874148	cg08107112	cg09158749	cg04939555	cg13996405	cg08107079	cg07617482	cg13027104	cg21605238	cg19947060
GSE151617 Rapamycin Anti CpGs	cg00058226	cg07775292	cg10574851	cg23848541	cg12044370	cg08502224	cg13239637	cg20395643	cg04627996	cg24727122	cg14131316	cg10183086	cg07316313	cg27287031	cg01468868	cg04013750	cg24974582	cg14747714	cg21528944	cg00939432	cg00232685	cg03360479	cg16908984	cg17505852	cg19202601	cg14999518	cg21833751	cg05763967	cg25095420	cg02994956	cg20906398	cg04483623	cg07131992	cg21141428	cg23163948	cg05516505	cg16042149	cg14135767	cg09828714	cg24849910	cg07436224	cg12840502	cg06873457	cg06865303	cg01046561	cg19482915	cg17919465	cg13706097	cg24989897
GSE151617 ABT-263 Pro CpGs	cg08372346	cg10128557	cg27037743	cg10960632	cg14580435	cg19388214	cg18368116	cg18832407	cg26142094	cg02113971	cg27291765	cg06849428	cg20902783	cg11442986	cg21908129	cg12687331	cg21994794	cg27455034	cg10336220	cg05246507	cg02839951	cg21892560	cg05624244	cg04368731	cg13787135	cg07345874	cg16779329	cg15842430	cg07806084	cg09044738	cg05747076	cg01963976	cg13621449	cg13766642	cg10546210	cg27134342	cg16154578	cg02233893	cg03918221	cg18081258	cg00810334	cg15927878	cg19211827	cg10850001	cg02939508	cg01762070	cg14856893	cg16765706	cg04334406
GSE151617 ABT-263 Anti CpGs	cg00058226	cg07775292	cg10574851	cg23848541	cg12044370	cg08502224	cg13239637	cg20395643	cg04627996	cg24727122	cg10183086	cg07316313	cg27287031	cg04013750	cg01468868	cg14131316	cg14747714	cg24974582	cg03360479	cg00232685	cg21528944	cg00939432	cg16908984	cg14999518	cg17505852	cg19202601	cg20906398	cg05763967	cg04483623	cg07131992	cg23163948	cg21833751	cg25095420	cg02994956	cg21141428	cg14135767	cg09828714	cg16042149	cg24849910	cg05516505	cg24989897	cg07436224	cg06873457	cg12840502	cg06865303	cg19482915	cg01046561	cg13706097	cg17919465
GSE197674 Abdominal/PelvicRadiationTherapy Pro CpGs	cg20073681	cg02702515	cg21136136	cg01024055	cg13749314	cg08226756	cg19948751	cg23414709	cg08447254	cg00502901	cg23792962	cg05512313	cg00802617	cg12603043	cg24720399	cg05203855	cg08564657	cg18479611	cg02412810	cg13622399	cg21070161	cg09085259	cg04728789	cg00251618	cg07428396	cg14736837	cg06540146	cg00359997	cg15981739	cg06892959	cg07468003	cg20329557	cg02516497	cg00464852	cg07000831	cg13383851	cg08102898	cg10195726	cg21843838	cg04716225	cg13689213	cg07153180	cg17708167	cg07352015	cg20674708	cg04791080	cg14179796	cg06053447	cg06399971
GSE197674 Abdominal/PelvicRadiationTherapy Anti CpGs	cg07626548	cg07646813	cg22144328	cg04956790	cg02424179	cg25252919	cg00481600	cg09285005	cg14253605	cg05872129	cg04779191	cg04290835	cg08245789	cg12503656	cg20519258	cg08357824	cg15989810	cg23950157	cg08171885	cg08096166	cg10818988	cg16665204	cg17899718	cg05508925	cg06602871	cg15985270	cg08877512	cg12550454	cg12144937	cg12423123	cg08052629	cg07579109	cg11503711	cg21573765	cg15448282	cg10245716	cg27055732	cg08831522	cg14488547	cg13323615	cg22765750	cg17091793	cg01675654	cg08003958	cg00007226	cg05131696	cg14053727	cg09047290	cg16578496
GSE197674 AlkylatingAgents Pro CpGs	cg01513913	cg00740533	cg04448487	cg08788702	cg19040173	cg05289353	cg14631706	cg25431204	cg16266713	cg22888214	cg06460717	cg23987319	cg16997622	cg14246308	cg10807727	cg01831476	cg14360917	cg05788578	cg06345693	cg06134567	ch.16.1630026F	cg02429595	cg02789926	cg00150607	cg12895429	cg04892206	cg08356805	cg02481451	cg06611358	cg23576360	cg06689205	cg19286773	cg12769232	cg02980580	cg25848630	cg05413411	cg10585872	cg03378841	cg23702848	cg13640091	cg22118612	cg18053954	cg16141046	cg10896973	cg00842166	cg02691398	cg10135520	cg04547170	cg16822339
GSE197674 AlkylatingAgents Anti CpGs	cg15207606	cg04387969	cg00968893	cg02059061	cg03265277	cg17760412	cg19345938	cg08557649	cg15383204	cg08144139	cg27387643	cg16469463	cg08445906	cg08767712	cg13036798	cg05033548	cg10924077	cg11750672	cg16442300	cg26375376	cg25319514	cg18758572	cg12115548	cg00287165	cg18585512	cg14231506	cg27130954	cg24898877	cg27038724	cg09016855	cg11327317	cg03091738	cg24615878	cg07880109	cg18948722	cg22160735	cg06744603	cg25298394	cg08615372	cg01697623	cg20936152	cg00244747	cg03886449	cg26354146	cg06401449	cg03107987	cg19516339	cg06684142	cg13193179
GSE197674 Corticosteroids Pro CpGs	cg14583183	cg00082132	cg00196827	cg23798630	cg13204333	cg02609775	cg00008737	cg05782352	cg09191142	cg08115682	cg13819988	cg25395272	cg18720617	cg13316934	cg10208954	cg23937224	cg15910577	cg24443136	cg09199698	cg00910052	cg19908420	cg10548098	cg13999008	cg17285466	cg11310082	cg21184116	cg12290099	cg24366314	cg10341806	cg26040426	cg21601364	cg26893774	cg23332817	cg16650285	cg26203097	cg07882687	cg02783463	cg03753849	cg10689910	cg24505307	cg19729693	cg04518304	cg13975750	cg05133557	cg17174613	cg13712466	cg07073460	cg15986811	cg01644962
GSE197674 Corticosteroids Anti CpGs	cg09825467	cg10045094	cg20917083	cg20027742	cg12866867	cg07950000	cg02308232	cg12614551	cg21419377	ch.13.53330881F	cg20301706	cg24180929	cg23699176	cg25003531	cg18793536	cg05339076	cg14706200	cg18953068	cg15846434	cg09224507	cg04313512	cg26430074	cg13720744	cg21844029	cg08512431	cg01305045	cg19004811	cg23282179	cg02130107	cg21367582	cg14646540	cg27514275	cg21554139	cg05810731	cg24994127	cg05875427	cg05241462	cg17174338	cg17818344	cg04217349	cg05709046	cg00495442	cg27497839	cg20455001	cg03218797	cg15874865	cg19227662	cg14887576	cg15936889
GSE151617 Progeria Pro CpGs	cg07725235	cg16544280	cg17584982	cg07413966	cg04864577	cg00570697	cg05169244	cg04809195	cg16106062	cg01375160	cg18985842	cg08910619	cg11702026	cg07500168	cg11414477	cg25040972	cg04026701	cg00058527	cg20533582	cg09445964	cg16934894	cg10097871	cg23041656	cg06343079	cg08309343	cg14891130	cg27205487	cg21692850	cg13252417	cg24012110	cg06076054	cg19152502	cg26745715	cg21209421	cg20401955	cg19422019	cg06382345	cg03562367	cg23934630	cg10827090	cg06114765	cg20545330	cg05444025	cg12350550	cg06214898	cg22522509	cg24654737	cg19801421	cg15651465
GSE151617 Progeria Anti CpGs	cg15750131	cg00770181	cg03330558	cg01374787	cg15318184	cg18281243	cg17802281	cg08176240	cg05533723	cg03093541	cg08877930	cg18836061	cg15447787	cg15625993	cg00411159	cg12922647	cg19881011	cg26425130	cg03147324	cg24476826	cg21851553	cg09303405	cg08904058	cg17311501	cg13942157	cg07043022	cg10047458	cg16792560	cg19182048	cg00218146	cg02964434	cg16148410	cg24405716	cg00983485	cg07036653	cg18583563	cg14455288	cg05709014	cg18016304	cg23792179	cg02168186	cg03641960	cg21112852	cg13141246	cg20640374	cg05858304	cg12716632	cg00392396	cg05784847
[truncated: 951 more columns]
