# Supplementary material for: Various diseases and conditions are strongly associated with the next-generation epigenetic aging clock CheekAge
Source: GeroScience. 2025 Mar 7;47(3):3191–206. doi: 10.1007/s11357-025-01579-9 (PMC12181163; doi:10.1007/s11357-025-01579-9)
Supplement: Supplementary file 10 — Supplementary Information 2 (TXT 1471 KB) [file 11357_2025_1579_MOESM10_ESM.txt]

GSE164083_Tumor Pro Reactome	N	DE	P.DE	FDR	SigGenesInSet	GSE164083_Tumor Pro TFTargets	N	DE	P.DE	FDR	SigGenesInSet	GSE164083_Tumor Anti Reactome	N	DE	P.DE	FDR	SigGenesInSet	GSE164083_Tumor Anti TFTargets	N	DE	P.DE	FDR	SigGenesInSet
REACTOME_ION_TRANSPORT_BY_P_TYPE_ATPASES	24	9	0.000106362236890825	0.159117906388674	ATP11A,ATP9B,ATP2A2,ATP8A2,ATP8B1,FXYD1,FXYD7,ATP10A,CALM1	PAX3_TARGET_GENES	498	77	2.72932222818993e-07	6.79622372932779e-05	FARP1,LINC01572,DLEU1,CCT6B,TSPAN9,PNPLA6,LINC00310,CLC,FRMD6,SOCS4,NTAN1,C18orf54,DCC,DNAH9,DNM2,EPS8,ZFP30,KDM4B,ZZEF1,SYNE2,ATP11A,NEDD4L,MSRB3,ARFGAP3,KCNH5,GNAL,KCTD1,CCDC59,CFAP20,STRN4,HSD17B2,HTR2A,LINC00347,IL16,FOXK2,ATP9B,CUEDC1,TRIM37,NDUFA9,NEK3,NELL2,ATP2A2,OPCML,LIMA1,MRPS23,PNN,ZFAND6,FBXO34,DCUN1D2,PPP2R5C,MIS18BP1,MCTP2,MAP2K5,RELCH,PTPRB,PIEZO2,SEC14L1,GNPNAT1,TCF4,TIAM1,TJP1,A…	REACTOME_TRANSPORT_OF_SMALL_MOLECULES	287	47	1.55678391075241e-05	0.023289487304856	SLC46A1,AP2S1,CLTC,SLC32A1,EIF2S1,ANO6,ATP11A,NEDD4L,ARL2BP,SLC39A6,NALCN,GNAS,GNG7,SLCO4A1,SLC13A5,HMOX1,ABCC1,ATP1A3,ATP2A3,PCSK6,ATP6V1D,ATP8B1,FXYD1,SLC47A1,ANO2,SLC44A2,ATP10A,SLC24A3,SLC12A5,RYR1,SCNN1B,LMF1,SLC8A2,SLC9A5,SLC15A1,TRPM2,UBC,TRPV1,NIPA2,AKAP1,SLC14A2,ABCC11,RUNX1,RAB11A,SLC16A3,SLC24A1,SLC4A8	TCF7_TARGET_GENES	649	99	1.10990536138208e-08	3.90552191197908e-06	DENND4A,HNRNPUL1,PACSIN2,DEPDC4,CCBE1,ZNF569,DCP1B,EME2,ETV6,DAAM1,MYO16,ZZEF1,ZC3H4,SYNE2,CLEC16A,SMG6,ENTREP2,TPGS2,LRP10,DECR2,FBXW8,RSPH14,DESI1,GNAL,SLCO4A1,ANG,ZNF615,LINC00652,HMOX1,NR4A1,MAG,MMP15,ZFHX3,MYO5A,MYO9B,SCAPER,SLC35C2,PAM16,RTCB,MED15,SYT17,PI4KA,UBASH3A,POU6F1,KLHDC4,BANP,TTC38,PPP2R5C,ZNF444,FBXL8,SMPD3,SCYL2,ARHGEF40,TEX14,WDR45B,LGMN,NDRG2,PPM1H,DOCK6,TRIB3,WIZ,TMEM91,SCG5…
REACTOME_ION_HOMEOSTASIS	21	8	0.000228591426182492	0.170986386784504	ITPR2,NOS1,ATP2A2,FXYD1,FXYD7,SLC8A3,TNNI3,CALM1	ZSCAN30_TARGET_GENES	629	91	4.69401083985112e-07	6.79622372932779e-05	ZSCAN30,PET117,CORO2B,CCT6B,SEPTIN9,PTPN21,BAZ2A,ATXN2L,RPUSD1,PHACTR3,SLC25A29,NTAN1,TOM1L2,SLC25A10,ZFP30,ACIN1,PDXDC1,ATP11A,SYNM,ESYT1,RASD2,TTLL1,PITPNC1,FBXL3,ARFGAP3,TJP3,GNAL,GOLGA3,PGP,CCDC57,ALG5,HEXA,DDX51,FOXK2,MIR193A,SMAD6,MDM2,CCDC88C,NFKBIA,VPS36,NDUFAF1,CRLF3,GPRC5B,TM7SF3,POLE,POU2F2,PPM1A,TMCO3,FBXO34,SAMD4B,DCUN1D2,PPP2R5C,GPATCH2L,PCID2,C15orf39,KAT14,EP400,NCOA5,ZNF410,PXMP2…	REACTOME_DNA_DAMAGE_TELOMERE_STRESS_INDUCED_SENESCENCE	18	8	6.40257257286398e-05	0.0478912428450226	CABIN1,TINF2,UBN1,TERF2IP,EP400,ACD,HMGA2,CCNA1	KLF17_TARGET_GENES	805	116	1.51670753863265e-08	3.90552191197908e-06	CORO7-PAM16,NUBP2,ALYREF,DENND4A,APC2,IRF9,ZNF268,CYP46A1,HSF2BP,PTPN21,PNKP,SGF29,ZNF641,INO80C,NOL4L,ADSL,ZNF384,ATN1,ANO6,ACSF3,ERBB3,DLGAP4,SBNO2,BLTP3B,VWA8,CLUH,HAUS5,CRTC1,CABIN1,SH3BP1,HSPBP1,PLD3,EML2,TFIP11,AAR2,LTN1,KIF26A,FBXW8,GNAL,GNAO1,GNAS,GPI,TRARG1,BRF1,SERTAD3,HEXA,HOXC5,IGF1R,ILF3,KCNJ5,C12orf75,SBK1,LAMP1,MYO9B,NFIC,ATP2A3,NTF3,GALNT9,PAM16,WWOX,PEPD,PER1,PI4KA,MBD3,LINC00111…
REACTOME_COLLAGEN_DEGRADATION	19	7	0.000721946022462247	0.287634971408165	COL2A1,COL4A1,COL4A2,COL6A2,MMP11,FURIN,COL5A3	NFKBIA_TARGET_GENES	506	77	5.26534884711725e-07	6.79622372932779e-05	FARP1,TIMM44,SEPTIN9,RALBP1,ATXN2L,SLC38A10,MISP,RBFOX3,SLC25A10,DNAH9,DYNC1H1,FBXO15,PACS2,MCF2L,MGRN1,ESYT1,MSRB3,B4GALNT1,GALNS,PYDC1,TRMT2A,GNAL,CEP170B,CCDC57,NEK8,DDX51,HSF4,LIPE,NFATC1,NFKBIA,NOVA2,GALNT9,PCNT,MYO15A,POLE,TMCO3,PPP2R5C,FLVCR2,BTBD2,PRKCB,AGPAT3,PYY,SECTM1,SMOC1,TBCD,TCF4,TIAM1,TLE2,TYK2,XRCC3,PRR14,MEG8,WDR25,RIPOR1,OGFOD3,TBC1D17,ARMC5,KCNH6,NPRL3,MRO,MEGF11,LMNB2,RANBP3,…	REACTOME_CELL_JUNCTION_ORGANIZATION	37	11	0.000213386889753071	0.0666897786392806	CDH3,CDH8,CDH11,ANG,ITGB4,PARD6A,SDK2,PVR,PXN,ACTG1,PARD6G	NFKBIA_TARGET_GENES	506	80	6.99096587245586e-08	1.20011580810492e-05	TXNRD2,FRS2,GALNT6,PNKP,LENG8,FBXO17,RMI2,CLPTM1,ABTB3,DNAH9,ACSF3,FBXO15,FES,FAIM2,PPP1R13B,PIP5K1C,CBX7,CABIN1,PIK3R5,PLD3,GALNS,CECR2,GNAL,GNAS,SLCO4A1,CEP170B,CCDC57,TIMM21,BRF1,RAX,CXXC1,NR4A1,ITGB4,MBP,MN1,MYO9B,GALNT9,MED15,PEPD,PIK3R2,RBFOX1,KLHDC4,BANP,PPP2R5C,CHFR,MAPK4,PPM1H,SMOC1,CCER2,ZNF574,ENGASE,LMF1,SPATA20,NDRG4,SLC15A1,SLC19A1,ST13,STAT6,TAF4,TCF4,TRPV1,IPO4,TBC1D17,KCNH6,NPRL3…
REACTOME_COLLAGEN_CHAIN_TRIMERIZATION	10	5	0.000850145534275341	0.287634971408165	COL2A1,COL4A1,COL4A2,COL6A2,COL5A3	PRDM6_TARGET_GENES	577	85	5.37930863660826e-07	6.79622372932779e-05	TIMM44,CCT6B,CBX1,RAB31,PHACTR3,DEPDC4,SPPL3,FRMD6,TBC1D16,DENND5B,PPTC7,DUSP6,EML1,EPS8,SPATA13,KDM4B,XPO6,SYNE2,MCF2L,ETHE1,RBFOX2,ZMYND8,TRMT2A,GNAL,SLCO3A1,NEK8,HEXA,CCDC85C,DDX51,HOXC4,HOXC6,LINC01089,FREM2,IGF1R,MDM2,MEOX1,NFATC1,YARS2,TAOK3,EVL,LIMA1,TM7SF3,PLAUR,BRWD1,ZFAND6,TTC19,PPM1A,TMCO3,RMDN3,TMEM100,PPP4R1L,SUPT20H,MAP2K5,USP36,ZNF410,BCAT1,RANBP1,BCL2,RFX1,RBM26,ITSN1,GNPNAT1,TCF4…	REACTOME_CELL_CELL_COMMUNICATION	50	13	0.000258639620581647	0.0666897786392806	CDH3,CDH8,CDH11,ANG,ITGB4,PARD6A,PIK3R2,SDK2,PVR,PXN,ACTG1,PARD6G,IQGAP1	E2F5_TARGET_GENES	505	78	2.79148540671132e-07	3.59403746114083e-05	TMPO-AS1,AHSA1,ZNF268,HSF2BP,AP2S1,CLTC,ZNF573,ARMH4,ACSF3,FBXO15,DLGAP4,FOXM1,CLEC16A,RPGRIP1L,RPL13A,CABIN1,SYCE2,ZNF473,DESI1,CECR2,ZNF615,TIMM21,ANKRD11,CXXC1,IGF1R,ITGAE,SBK1,MAPT,MYO9B,ATP2A3,PCSK6,VRK3,MED15,BTBD1,ZNF280D,TMEM160,BANP,PARPBP,RIC8B,ZNF444,SMPD3,CHFR,PRKCA,CRAMP1,FBRSL1,NCOA5,PXN,ST3GAL2,SMARCA4,SOX12,TCF4,ACTG1,TOP2A,TSC2,UNG,TRIR,FTO,FBXO31,RIN3,TEDC2,SRCIN1,KCNH6,NPRL3,FA…
REACTOME_HDACS_DEACETYLATE_HISTONES	15	6	0.00106437282579775	0.287634971408165	SAP18,CHD4,GPS2,MBD3,MTA1,NCOR2	SOX6_TARGET_GENES	716	100	6.59827546536679e-07	6.79622372932779e-05	CCT6B,SEPTIN9,FTCD,AFG3L2,BAZ2A,EXOSC8,ZSWIM7,COL4A2,ZNF688,ZNF524,DNM2,ARSG,PDS5B,ESYT1,PRKD2,L3MBTL1,TJP3,GOLGA3,POC1B,GPS2,ALG5,HEXA,HNF4A,DDX51,HOXC5,HSF4,IGF1R,FOXK2,JUNB,ARL4D,LOC388282,MAPT,MYH9,NFIX,NFKBIA,ATP2A2,MRPS23,WWOX,ATP8A2,PLAGL2,POLE,TTC19,PPM1A,TMCO3,FBXO34,SAMD4B,RMDN3,DCUN1D2,PPP2R5C,MIS18BP1,PPP4R1L,FLVCR2,VAC14,CMTR2,CHPT1,EP400,MYH7B,TRIB3,PXMP2,BCL2,RFC5,RFX1,SH3GL3,GAREM…	REACTOME_SPERM_MOTILITY_AND_TAXES	5	4	0.000267450085130083	0.0666897786392806	CATSPERD,CATSPERG,CATSPERB,HVCN1	HDAC3_TARGET_GENES	701	99	5.3755857223911e-07	5.53685329406283e-05	RAB4B-EGLN2,SUGP2,KIF1C,UQCR11,DDX42,INO80C,EMID1,NOL4L,SOGA1,KICS2,CYB561,SPRED1,EPS8,DLGAP4,SAMD4A,ZZEF1,DIP2A,GSE1,KATNIP,ATP11A,MTCL1,KIAA0930,RPGRIP1L,PPP1R13B,CRTC1,CBX7,CABIN1,EML2,SYCE2,CATSPERD,TAFA5,GAMT,FBXL3,DESI1,GNAO1,GNAS,GPI,SLCO4A1,MKNK2,FHOD1,ANKRD11,NR4A1,FMN1,IGF1R,ILF3,IRF4,SBK1,MAPT,MAZ,NFATC3,SCAPER,SLC25A39,WWOX,PIK3R2,BTBD1,RAB4B,PLEKHA5,ZFP64,PRKCA,WDR45B,CCDC47,ANO2,CRA…
REACTOME_O_LINKED_GLYCOSYLATION	38	10	0.00115361619548729	0.287634971408165	B3GNTL1,ADAMTS17,GALNT9,ADAMTSL3,GALNT16,B3GNT4,THSD4,GALNT4,LARGE1,B4GALT5	ZBTB44_TARGET_GENES	311	52	2.61463368058802e-06	0.000224422724250472	PEMT,CCT6B,BAZ2A,TBC1D16,ZNF428,DUSP6,AMN1,MGRN1,NEDD4L,ABCB9,ETHE1,ZMYND8,NUTM1,TRMT2A,TJP3,GNAL,KSR2,TSEN54,IFT81,HEXA,HOXC4,HOXC6,LINC01089,FREM2,IGF1R,LGALS1,CUEDC1,MDM2,YARS2,LIMA1,TM7SF3,POLE,SAMD4B,MAP2K5,C15orf39,CASKIN2,RPTOR,TRIB3,PXMP2,RANBP1,STX4,TEF,TGIF1,TXNRD1,ZNF155,HEXA-AS1,CCDC33,CABLES2,MICALL1,NOL4,BMF,PIEZO1	REACTOME_ION_CHANNEL_TRANSPORT	70	16	0.000267472374221713	0.0666897786392806	ANO6,ATP11A,NEDD4L,NALCN,ATP1A3,ATP2A3,ATP6V1D,ATP8B1,FXYD1,ANO2,ATP10A,RYR1,SCNN1B,TRPM2,UBC,TRPV1	BDP1_TARGET_GENES	482	74	7.33257651366822e-07	6.29379484089856e-05	FRY,APC2,CD226,STX1B,SLC46A1,TMEM132B,IQCK,RIPOR3,ZNF569,ADAD2,FBXO15,EPS8,ERBB3,CES5A,CEP131,FAIM2,DIP2A,GSE1,SMG6,CBX7,CABIN1,BCL2L13,GALNS,DECR2,PRPF31,CECR2,ANG,ADGRD1,BRICD5,ANKRD11,TFPT,CXXC1,NR4A1,IRF8,H1-7,APRT,ITGAE,MED11,NFIC,MPHOSPH8,PPL,ZFP64,CHFR,PRKCA,KNL1,ANO2,SLC12A5,EP400,RNASE4,BIK,TRAPPC2,ENGASE,TGIF1,WARS1,TANGO6,COLGALT1,FBXO31,RIN3,NIPA2,MAP1LC3B,CDCA3,TLN2,KDM2B,LINGO1,TOX2…
REACTOME_SIGNALING_BY_RECEPTOR_TYROSINE_KINASES	198	30	0.00179968266938732	0.318165309551269	CHD4,COL2A1,COL4A1,COL4A2,COL6A2,DNM2,DUSP6,FGF6,RBFOX2,FLRT2,IGF1R,ITPR2,JUNB,FURIN,COL5A3,WWOX,PRKCB,MAP2K1,MAP2K5,TRIB3,PTPN6,RAP1B,RRAD,SH3GL3,TIAM1,ACTG1,CALM1,CILP,ARHGEF7,HGS	ZNF561_TARGET_GENES	376	59	4.55514072041878e-06	0.000302437013132836	GPC6,FARP1,BRWD1-AS2,PEMT,TSPAN9,BAZ2A,COL4A1,COL4A2,EPS8,ERF,ZNF652,PDXDC1,ZHX3,MCF2L,GAA,L3MBTL1,TRMT2A,TJP3,GOLGA3,KSR2,CCDC113,CCDC59,ALG5,HEXA,LLGL2,PAFAH1B3,COPS7A,NDUFAF1,MRPS23,BRWD1,POU2F2,SAMD4B,CMTR2,PCID2,RANBP1,RFX1,SEC14L1,PRDM15,ITSN1,STX4,TEF,TXNRD1,PRR14,HROB,ALG12,OGFOD3,BBS10,HEXA-AS1,CALM1,CLPP,CABLES2,PIP4K2B,METTL25,LTBP4,CUL4A,ZBTB45,PDCD5,STX8,IST1	REACTOME_CELL_CELL_JUNCTION_ORGANIZATION	30	9	0.000744350096941347	0.159078249289179	CDH3,CDH8,CDH11,ANG,PARD6A,SDK2,PVR,ACTG1,PARD6G	ZNF30_TARGET_GENES	638	91	1.05761577458116e-06	7.78103034156138e-05	MIA-RAB4B,SCAMP2,MIR5188,DENND4A,CD2BP2,ZNF268,HSF2BP,FBXO17,AP2S1,ZNF641,SNHG29,INO80C,ZNF573,KICS2,ZNF569,ADSL,SPRED1,DNMT1,ATN1,DCP1B,EME2,EPS8,KCNJ5-AS1,SYNE2,VPS39,HAUS5,SH3BP1,BCL2L13,EML2,CATSPERD,SLC39A6,AAR2,SNORD12C,GNAL,GPI,ANG,SERTAD3,HEXA,APLP1,IGF1R,IL2RB,SBK1,LAMP1,MAZ,ZFAS1,PAM16,BTBD1,LINC00111,ZNF280D,ELP2,MAPK4,MAP2K5,CFAP298,NUP107,ZNFX1,SLC12A5,RPTOR,FBRSL1,CATSPERG,RNASE4,XP…
REACTOME_REGULATION_OF_PTEN_GENE_TRANSCRIPTION	22	7	0.00193955884951664	0.318165309551269	CHD4,CBX6,MBD3,CBX8,RPTOR,SNAI1,MTA1	HDAC3_TARGET_GENES	701	95	4.9186287846324e-06	0.000302437013132836	SPECC1L-ADORA2A,BRWD1-AS2,BAZ2A,ATXN2L,ANKRD9,CCDC78,ZC3H18,CYB5D2,ZBTB46,KICS2,SLC25A10,ZNF524,DENND5B,C18orf54,EPS8,ETS1,ZNF652,ARSG,PDS5B,ZZEF1,PACS2,ATP11A,NCAPD3,SPECC1L,CBX6,RBFOX2,GAA,TAFA5,DHRS7B,TMEM98,SIPA1L1,FBXL3,TRMT2A,TJP3,GNAO1,KSR2,IFT81,ZC3H7A,STRN4,IFNAR1,IGF1R,ITGB2,MAPT,MDM2,MMP11,NFKBIA,CRLF3,EVL,LIMA1,WWOX,TM7SF3,BRWD1,PPM1A,RMDN3,ZFP64,ARFGAP1,PCID2,USP36,EP400,FBRSL1,NCKAP…	REACTOME_HS_GAG_BIOSYNTHESIS	10	5	0.000865738915886649	0.161893177270803	GPC6,GPC5,HS3ST4,HS3ST3B1,HS3ST2	ETS2_TARGET_GENES	181	36	1.86855054781123e-06	0.000119540732960876	MIR5188,CD2BP2,INO80C,ZNF569,SPRED1,DNAH9,RPGRIP1L,SLC39A6,SNORD12C,HEXA,CXXC1,MED11,ZFAS1,SLC35C2,MED15,BANP,RIC8B,ELP2,ZDHHC7,ZNFX1,ST3GAL2,SLC19A1,UBC,FTO,TBC1D17,FBXO31,MAP1LC3B,ZNF397,AKT1S1,COG8,FIZ1,UBL7,CTDP1,ORMDL3,IFT140,RNF10
REACTOME_CARDIAC_CONDUCTION	48	11	0.00225314425786513	0.318165309551269	CACNG4,ITPR2,NOS1,ATP2A2,FXYD1,FXYD7,SLC8A3,TBX5,TNNI3,CACNA1C,CALM1	NAB2_TARGET_GENES	574	81	5.7067905865941e-06	0.000302437013132836	BRWD1-AS2,AFG3L2,ERI2,RPUSD1,SLC38A10,TTC39C,B3GNTL1,SLC25A10,ZNF524,DENND5B,ABHD3,MEGF8,AMN1,FBXO15,ZNF652,ZBTB1,CEP131,XPO6,MGRN1,NEDD4L,RBFOX2,SACS,ARFGAP3,PGP,CCDC57,CCDC59,ATP9B,TRIM37,NFATC1,ATP2A2,CEP83,PCNT,PI4KA,PLAGL2,PLAUR,BRWD1,POU2F2,TMCO3,DCUN1D2,PPP2R5C,FBXL8,RAB20,ZNF446,PLSCR3,MIB1,FBRSL1,ZNF410,RCN2,CHTF18,RBM26,SRSF5,GAREM1,GNPNAT1,CAPRIN2,SNAI1,STX4,STYX,TBCD,TCF4,TGIF1,ACTG1,…	REACTOME_ADHERENS_JUNCTIONS_INTERACTIONS	16	6	0.00161173275624062	0.219806868047175	CDH3,CDH8,CDH11,ANG,PVR,ACTG1	MZF1_TARGET_GENES	648	91	2.08906135271434e-06	0.000119540732960876	GPC6,NUBP2,DENND4A,APC2,LINC02210-CRHR1,HNRNPUL1,ERI2,PNKP,WDR89,DDX42,TMEM219,ZNF573,SOGA1,CCBE1,ZNF384,DNMT1,ANO6,EPS8,ERBB3,FES,CEP131,DAAM1,MAPK8IP3,WASHC4,CABIN1,ARL2BP,CORO1C,EML2,PRPF31,FBXL3,CECR2,GNAL,GPI,SLCO4A1,ANG,LINC00652,TFPT,SERTAD3,STRN3,NR4A1,HOXC5,APRT,KCNJ5,C12orf75,CTXN2,MED11,MAZ,MN1,CCDC88C,SCAPER,BANP,UNC45A,MAPK4,CCDC47,NDRG2,PTPRS,PVR,RNASE4,CHTF18,SCG5,GINS3,GNPNAT1,SMA…
REACTOME_PLATELET_HOMEOSTASIS	35	9	0.00240695461711782	0.318165309551269	GNB5,ITPR2,NOS1,ATP2A2,PDE9A,PPP2R5C,PTPN6,SLC8A3,CALM1	NOTCH3_TARGET_GENES	648	89	5.87256336180265e-06	0.000302437013132836	PET117,SNUPN,FARP1,LINC00437,DSCR4,SAP18,SEPTIN9,WWP2,EXOSC8,LINC00310,ZNF653,PHACTR3,SOCS4,ZC3H18,MSI2,ZBTB46,EML1,ESD,RPH3A,ARSG,ZHX3,TTLL5,XPO6,SYNE2,MCF2L,MGRN1,ASPHD1,KIF26A,FBXL3,NARF,KRTAP19-3,IFNAR1,MYO18A,CUEDC1,MEOX1,CCDC88C,MYH9,PAFAH1B3,VPS36,FCF1,EVL,PLAGL2,BRWD1,CRLS1,PPM1A,SAMD4B,SLC47A1,PPP2R5C,FBXL8,PPP4R1L,SUPT20H,VAC14,TMX4,CFAP298,KAT14,ABCD4,PXMP2,RFC5,SLC17A9,RBM26,SRSF5,ITS…	REACTOME_AMINO_ACIDS_REGULATE_MTORC1	16	6	0.00161173275624062	0.219806868047175	KICS2,ATP6V1D,RPTOR,NPRL3,WDR24,DEPDC5	RYBP_TARGET_GENES	685	94	3.83944940521266e-06	0.000197731644368452	MIR5188,APC2,ZNF268,PTPN21,HNRNPUL1,WDR89,FBXO17,ABTB3,FAM98C,ADSL,ERBB3,ETV6,ZZEF1,DIP2A,JMJD6,MTCL1,KIAA0930,HAUS5,CABIN1,SLC39A6,ZNF473,AAR2,LRP10,LTN1,KIF26A,SLCO4A1,ANG,SERTAD3,NR4A1,HOXC4,APLP1,VSTM2B,IRF4,KCNJ2,KCNJ5,MAPT,MBP,NFIC,NMB,SCAPER,PARD6A,VRK3,SLC25A39,WWOX,RAB8B,PER1,PI4KA,TM6SF1,SEPTIN5,POU2F2,ELP2,CHFR,UNC45A,KNL1,NDRG2,PPM1H,RPTOR,PTPRS,PXN,BCL2,RNASE4,TRAPPC2,SMOC1,GINS3,NDR…
REACTOME_RUNX1_REGULATES_EXPRESSION_OF_COMPONENTS_OF_TIGHT_JUNCTIONS	4	3	0.00244459360005608	0.318165309551269	TJP1,CLDN5,CBFB	ZNF610_TARGET_GENES	368	56	2.01623280217612e-05	0.000943963539200637	PET117,GPC6,SAP18,BRWD1-AS2,SEPTIN9,TSPAN9,ATXN2L,NTAN1,ZSWIM7,RBFOX3,C18orf54,DUSP6,MEGF8,THAP8,ZNF652,ZFP30,KDM4B,XPO6,MCF2L,TTLL1,GNAL,HECTD4,IFT81,HEXA,JUNB,CCDC88C,MVK,NFKBIA,COPS7A,MRPS23,BRWD1,TTC19,SAMD4B,PPP2R5C,PCID2,MAP2K5,KAT14,PPCDC,SRSF5,ITSN1,TGIF1,TXNRD1,WDR25,HEXA-AS1,FHOD3,CLPP,CABLES2,CUL4A,USP32,ZBTB45,CCDC97,CTU1,STARD13,STX8,TECPR2,THOC1	REACTOME_METABOLISM_OF_FOLATE_AND_PTERINES	7	4	0.00162223938851866	0.219806868047175	SLC46A1,ALDH1L2,MTHFD1,SLC19A1	CIITA_TARGET_GENES	480	71	4.93758621046636e-06	0.00021569301538145	RAB4B-EGLN2,DENND4A,TXNRD2,ZNF268,CYP46A1,HNRNPUL1,AP4S1,AKAP13,SYNRG,CLN3,INO80C,ERH,ZNF507,DAAM1,BLTP3B,DIP2A,ZC3H4,WASHC4,HAUS5,RPL13A,CABIN1,BCL2L13,EML2,CATSPERD,GALNS,ERAL1,CKAP2,GNAS,ZNF615,MKNK2,BRF1,CXXC1,MIR3667HG,ILF3,MARK3,WWOX,PER1,RAB4B,RHOF,VPS53,SLC39A9,PPP4R3A,ARHGEF40,MAP2K5,KNL1,RPTOR,NCOA5,CATSPERG,PDF,ZNF574,LMF1,SOX12,TAF4,UBC,XRCC1,TRIR,TANGO6,TBC1D17,FBXO31,TM2D3,FAM117A,M…
REACTOME_VESICLE_MEDIATED_TRANSPORT	257	36	0.00271167015648078	0.318165309551269	RAB31,TRAPPC6B,TBC1D16,COL4A1,COL4A2,TBC1D20,CPD,DENND5B,DYNC1H1,DNM2,MON1B,SCFD1,KIF26A,ARFGAP3,CHMP4A,KIF5A,MYH9,PAFAH1B3,COPS7A,VPS36,VPS53,ARFGAP1,AGPAT3,RALGAPA2,NAPB,ITSN1,SH3GL3,STX4,TJP1,ACTG1,CHMP6,TBC1D17,CALM1,CALR,AP1G2,HGS	GREB1_TARGET_GENES	396	59	2.30533837322643e-05	0.000989374385176342	LOC101927572,SEPTIN9,TSPAN9,ABHD2,PXMP4,SCAMP4,FRMD6,TBC1D16,COL4A2,TOM1L2,DNM2,EPS8,F7,SKA1,KDM4B,TTLL5,MCF2L,MGRN1,SPECC1L,ZMYND8,PLXNB2,CEP170B,PGP,FREM2,IGF1R,ITGB2,LLGL2,CCDC88C,NFKBIA,ATP2A2,CEP83,EVL,LIMA1,ATP8B1,PIK3C2G,BRWD1,SDK2,TMCO3,PPP4R1L,CMTR2,CHPT1,ZNF410,RFX1,SCNN1A,SLC17A9,CHTF18,TBCD,TJP1,XRCC3,THSD4,SLC35E1,FER1L4,DRC3,ALKBH7,MPV17L2,NIPSNAP1,HERC1,MTA1,ADGRG1	REACTOME_SLC_MEDIATED_TRANSMEMBRANE_TRANSPORT	90	17	0.00176315669556557	0.219806868047175	SLC32A1,ARL2BP,SLC39A6,SLCO4A1,SLC13A5,SLC47A1,SLC44A2,SLC24A3,SLC12A5,SLC8A2,SLC9A5,SLC15A1,SLC14A2,RUNX1,SLC16A3,SLC24A1,SLC4A8	PAX3_TARGET_GENES	498	73	5.02585666908232e-06	0.00021569301538145	CDH8,MIR5188,DENND4A,TXNRD2,PACSIN2,CLN3,CLTC,IQCK,B3GLCT,ARMH4,TMTC2,MDGA2,DBP,DCC,DNAH9,DCP1B,EPS8,DAAM1,ZZEF1,GSE1,SYNE2,ATP11A,NEDD4L,CORO1C,GNAL,ADGRD1,LINC00652,UBN1,STRN3,MARK3,NELL2,ATP6V1D,GDE1,BANP,ELP2,PPP2R5C,ANKRD10,SCYL2,DOK5,MAPK4,MAP2K5,CHMP1B,SRR,GNPNAT1,SEC1P,TCF4,TMPO,UBC,WARS1,FTO,ARHGAP28,SCUBE1,ACAD10,ITFG1,AKAP1,TLN2,PPFIA2,GAS7,URI1,CRADD,RAB11A,KIR3DX1,STARD13,LARGE1,DLGA…
REACTOME_RAF_INDEPENDENT_MAPK1_3_ACTIVATION	8	4	0.00297748284339423	0.318165309551269	DUSP6,MAP2K1,TYK2,DUSP16	ZNF423_TARGET_GENES	390	58	2.85859171899759e-05	0.00106001280408018	DLEU1,BRWD1-AS2,CCT6B,TSPAN9,CHD4,C1QTNF1,SPPL3,FRMD6,SOCS4,CYB5D2,TOM1L2,B3GNTL1,DNM2,FBXO15,SPATA13,ZBTB1,ACIN1,KDM4B,ZZEF1,GAA,PITPNC1,NEK8,HCFC2,HOXC4,IFNAR1,ITGB2,ITPR2,LLGL2,MYO18A,CUEDC1,MVK,PCNT,TM7SF3,BRWD1,SAMD4B,PPP2R5C,PCID2,CHPT1,RALGAPA2,CBX8,PTPN6,BBS2,RPS21,SDC4,TGIF1,BORA,CCDC33,CABLES2,DPF1,LTBP4,CUL4A,USP32,ARHGEF7,BMF,L3MBTL4,STX8,MARF1,IST1	REACTOME_GLYCOSAMINOGLYCAN_METABOLISM	41	10	0.00221983767359709	0.255452089207788	GPC6,CHST14,ACAN,GPC5,GALNS,HEXA,ST3GAL2,HS3ST4,HS3ST3B1,HS3ST2	ZNF436_TARGET_GENES	257	44	9.2602505415412e-06	0.000366848386837978	UQCR11,GALNT6,FBXO17,AP2S1,DEPDC4,ZNF573,EMID1,KLC3,ELK3,EML1,CES5A,KIAA0930,PLD3,PRKD2,GAMT,NMRK2,HID1,KRT42P,HEXA,NR4A1,ADAMTSL5,APRT,KCNQ2,PEPD,PIK3R2,RHOF,POU6F1,DRAM1,CATSPERG,PTPRS,SPATA20,SLC8A2,TCF3,TSC2,TRPV1,HEXA-AS1,GTPBP3,NAPG,SYNGR3,SNX29,SHKBP1,ADGRG1,MVB12A,CTIF
REACTOME_UPTAKE_AND_FUNCTION_OF_ANTHRAX_TOXINS	8	4	0.00297748284339423	0.318165309551269	FURIN,MAP2K1,MAP2K4,CALM1	ZNF224_TARGET_GENES	498	70	2.919834533026e-05	0.00106001280408018	SPECC1L-ADORA2A,TSPAN9,CBX1,ERI2,GPR182,OLIG1,CYB5D2,ZNF428,COL2A1,COL4A1,COL4A2,CPD,GPR180,ADAMTS17,DUSP6,MEGF8,ARSG,PDXDC1,ZZEF1,XPO6,PACS2,TTLL1,GALNS,PITPNC1,FBXL3,BRICD5,TSEN54,CCDC57,GPS2,DDX51,IFNAR1,C17orf100,MYO18A,MAPT,CCDC88C,TRIM37,NFIX,PAWR,HDGFL3,MED31,PCNT,GPN3,LIMA1,MRPS23,SIX4,POLE,TRMU,TMX4,C15orf39,CHPT1,PLSCR3,ADAMTSL3,RPS21,MMP25,BMP4,SOS2,STYX,TYK2,ZNF155,NOC4L,WDR25,RIPOR1,…	REACTOME_FORMATION_OF_SENESCENCE_ASSOCIATED_HETEROCHROMATIN_FOCI_SAHF	8	4	0.00302122210488106	0.315353142286658	CABIN1,UBN1,EP400,HMGA2	HOXC6_TARGET_GENES	465	68	1.16924339436378e-05	0.000388364190713005	CORO7-PAM16,SCAMP2,PNKP,DEPDC4,ARMH4,EIF2S1,DCP1B,FBXO15,ERH,FOXM1,ZZEF1,VPS39,HAUS5,SF3B3,ARL2BP,CORO1C,SHPK,XRCC6,SLC39A6,ZNF473,LRP10,KIF26A,SNORD12C,DESI1,TIMM21,CXXC1,APRT,MAPT,MARK3,MAZ,ZFAS1,SLC35C2,UTP18,VRK3,ATP6V1D,SLC25A39,PER1,ATP8B1,MBTD1,ZNF280D,PARPBP,ELP2,DRAM1,SLC39A9,SCYL2,CFAP298,ZNFX1,PPM1H,MICAL3,TMEM91,UBE2Z,SMARCA4,SNORD1C,THTPA,IPO4,TEDC2,ACAD10,HMGA2,TDRD3,CDCA3,LTBP4,KDM…
REACTOME_ASSEMBLY_OF_COLLAGEN_FIBRILS_AND_OTHER_MULTIMERIC_STRUCTURES	13	5	0.00348091819279919	0.347163574428506	COL2A1,COL4A1,COL4A2,COL6A2,COL5A3	SMN1_TARGET_GENES	348	53	3.29324366316173e-05	0.00106001280408018	SERF2,FTCD,RAB31,OLIG1,SPPL3,MSI2,TTC39C,CPD,THAP8,XPO6,ABCB9,RBFOX2,TMEM98,GIPR,TSEN54,STRN4,ITGAL,ITGB2,ATP9B,MAPT,MDM2,MAP3K10,NEK3,POU2F2,PPP4R1L,SUPT20H,ZNF407,TRMU,CFAP298,PLSCR3,CASKIN2,RNF213,IGDCC4,PTPRB,HIGD1C,NAPB,SLC13A3,SNORD114-7,CHMP6,OGFOD2,TM2D3,UBXN6,AARSD1,DPF1,TMTC1,LTBP4,USP32,NOL4,STARD13,HGS,TM9SF2,SAFB2,SFI1	REACTOME_DISEASES_OF_GLYCOSYLATION	43	10	0.00323790758374365	0.315353142286658	GPC6,CHST14,B3GLCT,ACAN,GPC5,HEXA,ADAMTSL5,THSD1,THSD4,LARGE1	NAB2_TARGET_GENES	574	80	1.21501986924857e-05	0.000388364190713005	DENND4A,APC2,ERI2,ZNF641,CLTC,TTC39C,ARMH4,FAM98C,LYRM9,FBXO15,EPOR,SBNO2,CEP131,SMG6,NEDD4L,PPP1R13B,CBX7,CABIN1,CORO1C,SH3BP1,FBXW8,SNORD12C,SLCO4A1,CCDC57,TIMM21,BRF1,APLP1,LAMP1,ZFAS1,TNFRSF12A,MED15,RAB8B,PER1,PI4KA,BTBD1,POU2F2,PPP2R5C,DRAM1,FBXL8,ZNFX1,CRAMP1,FBRSL1,PXN,SRR,CHTF18,TMEM91,GAREM1,LMF1,GNPNAT1,SPATA20,UBE2Z,SLC9A5,TCF4,TGIF1,ACTG1,TTC3,ZC3H14,RIN3,MLF2,TDRD3,HVCN1,DYRK2,TMTC4…
REACTOME_NCAM1_INTERACTIONS	19	6	0.00426766302893727	0.369044578823109	COL2A1,COL4A1,COL4A2,COL6A2,COL5A3,CACNA1C	SMN2_TARGET_GENES	348	53	3.29324366316173e-05	0.00106001280408018	SERF2,FTCD,RAB31,OLIG1,SPPL3,MSI2,TTC39C,CPD,THAP8,XPO6,ABCB9,RBFOX2,TMEM98,GIPR,TSEN54,STRN4,ITGAL,ITGB2,ATP9B,MAPT,MDM2,MAP3K10,NEK3,POU2F2,PPP4R1L,SUPT20H,ZNF407,TRMU,CFAP298,PLSCR3,CASKIN2,RNF213,IGDCC4,PTPRB,HIGD1C,NAPB,SLC13A3,SNORD114-7,CHMP6,OGFOD2,TM2D3,UBXN6,AARSD1,DPF1,TMTC1,LTBP4,USP32,NOL4,STARD13,HGS,TM9SF2,SAFB2,SFI1	REACTOME_DISEASES_ASSOCIATED_WITH_GLYCOSAMINOGLYCAN_METABOLISM	13	5	0.00354159520749455	0.315353142286658	GPC6,CHST14,ACAN,GPC5,HEXA	TSC22D4_TARGET_GENES	714	95	1.26277271653128e-05	0.000388364190713005	DENND4A,IRF9,CD2BP2,IFI30,TXNRD2,AKAP13,ERI2,PACSIN2,DDX42,RMI2,USP43,SNHG29,INO80C,TTC39C,NOL4L,DBP,EPOR,SBNO2,SAMD4A,GSE1,ZC3H4,CLEC16A,SMG6,NEDD4L,RPL13A,CORO1C,SH3BP1,SYCE2,CATSPERD,TAFA5,DECR2,SNORD35A,GNAL,GPI,SLCO4A1,CCDC57,HEXA,HMOX1,NR4A1,IRF8,IGF1R,IL4R,KARS1,ARG2,MAZ,MBP,MMP15,ZFAS1,ZFHX3,NFATC3,NFIC,PAM16,MED15,PER1,SERPINB8,TERF2IP,PLEKHG6,FBXL8,PPP4R3A,ARHGEF40,CFAP298,CCDC47,DOCK6,…
REACTOME_RHO_GTPASE_CYCLE	52	11	0.00437842744275599	0.369044578823109	RALBP1,RHOV,MCF2L,RHOJ,ITSN1,SOS2,TIAM1,ARHGAP28,ARHGEF7,STARD13,ARHGAP32	ZBTB10_TARGET_GENES	863	108	3.94056955730415e-05	0.00119376077765391	SERF2,CDKN3,SEPTIN9,FTCD,BAZ2A,ATXN2L,SPPL3,FRMD6,TBC1D16,COL6A2,TMEM120B,ZNF688,ZNF524,ABHD3,DUSP6,THAP8,ERF,ZBTB1,CEP131,PDXDC1,ZHX3,MCF2L,NEDD4L,BRD1,MSRB3,PITPNC1,GNAL,GNAO1,HECTD4,HEXA,DDX51,HOXC5,LINC01089,FREM2,ZNF774,PALM3,IFNAR1,ITPR2,ATP9B,LLGL2,CUEDC1,MAP3K10,MMP11,MVK,NAGA,NELL2,NFKBIA,ATP2A2,PAWR,HDGFL3,COPS7A,CEP83,MBD3,POU2F2,INO80,FBXO34,SAMD4B,VPS53,AGPAT3,MIB1,RELCH,NCKAP5L,RBMS…	REACTOME_METABOLISM_OF_CARBOHYDRATES	104	18	0.00358355843507565	0.315353142286658	GPC6,CHST14,ACAN,GPC5,SHPK,FUT6,GALNS,GPI,HEXA,NUP107,PYGL,ST3GAL2,UBC,NUP93,NUP58,HS3ST4,HS3ST3B1,HS3ST2	ZNF92_TARGET_GENES	584	81	1.28197888196526e-05	0.000388364190713005	APC2,IFI30,CYP46A1,UQCR11,GALNT6,ELFN2,FBXO17,EMID1,SOGA1,ARMH4,KLC3,ASXL1,DNMT1,ARID3A,EML1,ERBB3,KCNJ5-AS1,KIAA0930,NEDD4L,CORO1C,SH3BP1,PLD3,PRKD2,GAMT,KANK2,RSPH14,NMRK2,SLCO4A1,KRT42P,MKNK2,ADAMTSL5,APRT,ITGB4,KCNN1,LAG3,MYO18A,NFIC,PEPD,PIK3R2,TM6SF1,SEPTIN5,RHOF,DRAM1,PPM1H,TRIB3,PTPRS,PEX5,TMEM91,SPATA20,SLC8A2,SLC9A5,STAT6,TCF3,TUFM,WARS1,COLGALT1,ZC3H14,RIN3,TEDC2,SCUBE1,SRCIN1,MIA,GTPB…
REACTOME_CHROMATIN_MODIFYING_ENZYMES	75	14	0.00468601260873141	0.369044578823109	SAP18,CHD4,KDM4B,ELP5,BRD1,GPS2,MBD3,BRWD1,SUPT20H,KAT14,EP400,SMARCD1,MTA1,NCOR2	NCOA4_TARGET_GENES	423	61	4.54119007121694e-05	0.00129928493704262	PET117,POC1B-GALNT4,PNPLA6,SCAMP4,C12orf57,DEPDC4,SLC38A10,RBFOX3,MON1B,CEP131,TTLL5,ABCB9,FBXL3,POC1B,HECTD4,CCDC59,CFAP20,HEXA,HSF4,LINC01089,PALM3,JUNB,LOC388282,MARS1,MLLT6,FCF1,TAOK3,MRPS23,PI4KA,PLAGL2,POLE,INO80,TMCO3,DCUN1D2,PCID2,C15orf39,CHPT1,KAT14,TRIB3,RCN2,RPS9,SEC14L1,SECTM1,SMARCD1,TJP1,LRFN3,WDR25,OGFOD2,OGFOD3,HEXA-AS1,CALM1,CALM3,PIP4K2B,METTL25,CUL4A,ZBTB45,MIR22HG,NCOR2,ZNF51…	REACTOME_PI_METABOLISM	31	8	0.00416033928665954	0.345770420713481	PIP5K1C,PIK3R5,TNFAIP8L3,GDE1,PIK3R2,PI4KA,PLEKHA5,GDPD3	ZBTB44_TARGET_GENES	311	50	1.40255886707997e-05	0.000401287675858991	MIR5188,FRY,HSF2BP,CLTC,CCBE1,DBP,ATN1,ERBB3,MAPK8IP3,NEDD4L,PLD3,EML2,GNAL,BRF1,HEXA,HOXC4,IGF1R,SBK1,LAMP1,MED15,RHOF,PPP4R3A,MAPK4,MAP2K5,RPGRIP1,RPTOR,TRIB3,CATSPERG,SEC1P,STAT6,TGIF1,UBC,FBXO31,HEXA-AS1,PHAF1,SRCIN1,MAP1LC3B,AKAP1,GNPTG,KDM2B,GTPBP3,MICALL1,TRADD,URI1,CRADD,SOCS2,ANKRD13A,ORMDL3,SPAG7,USP3
REACTOME_MEMBRANE_TRAFFICKING	238	33	0.00468706350109564	0.369044578823109	RAB31,TRAPPC6B,TBC1D16,TBC1D20,CPD,DENND5B,DYNC1H1,DNM2,MON1B,SCFD1,KIF26A,ARFGAP3,CHMP4A,KIF5A,MYH9,PAFAH1B3,COPS7A,VPS36,VPS53,ARFGAP1,AGPAT3,RALGAPA2,NAPB,ITSN1,SH3GL3,STX4,TJP1,ACTG1,CHMP6,TBC1D17,CALM1,AP1G2,HGS	CHAF1B_TARGET_GENES	368	54	7.8075372237988e-05	0.00196013404333691	SAP18,BRWD1-AS2,ATXN2L,CCDC78,DUSP6,ARSG,CEP131,KDM4B,MGRN1,ALOX12,PITPNC1,TJP3,CEP170B,CCDC59,ITGB2,JUNB,CUEDC1,NFKBIA,ATP5F1A,VPS36,SIRT7,TM7SF3,PLAUR,BRWD1,CRLS1,TMCO3,SAMD4B,DCUN1D2,PPP2R5C,MIS18BP1,SUPT20H,PRKCB,PCID2,TMX4,C15orf39,PPCDC,BCL7A,SEC14L1,SNAI1,TCF4,ACTG1,KATNBL1,CALM1,METTL25,CUL4A,CBFA2T3,DLEU2,CCDC97,BMF,SPECC1,NUMBL,ZNF101,PIEZO1,USP15	REACTOME_REPRODUCTION	45	10	0.00459634126196202	0.36190139620501	SYNE2,SYCE2,CATSPERD,TINF2,TERF2IP,CATSPERG,RAD51C,ACD,CATSPERB,HVCN1	ZNF766_TARGET_GENES	453	66	1.7853291220984e-05	0.000483918156779302	CDK8,ZNF268,PACSIN2,FBXO17,AP2S1,CLTC,ARMH4,FBXO15,ERH,DIP2A,CLEC16A,RPGRIP1L,CBX7,CABIN1,EML2,PRPF31,FBXL3,DESI1,ZNF615,TIMM21,TFPT,STRN3,IGF1R,IL2RB,ILF3,SBK1,MAG,PCSK6,MED15,TMEM160,BANP,RIC8B,ZNF444,SLC39A9,SMPD3,CHFR,PRKCA,ZNF415,UNC45A,CRAMP1,PXN,ST3GAL2,SMARCA4,SOX12,TARBP2,ACTG1,WARS1,TRIR,FTO,TBC1D17,RIN3,SRCIN1,FAM117A,CDCA3,WDR24,AKT1S1,CBFA2T3,CRADD,SOCS2,MIDN,CTDP1,MIDEAS,ORMDL3,CCP1…
REACTOME_COLLAGEN_BIOSYNTHESIS_AND_MODIFYING_ENZYMES	14	5	0.00503204794923298	0.371818502734057	COL2A1,COL4A1,COL4A2,COL6A2,COL5A3	AEBP2_TARGET_GENES	495	68	7.89570716506476e-05	0.00196013404333691	NUBP2,SERF2,LOC101927572,TIMM44,ABHD2,ERI2,FRMD6,CYB5D2,COL6A2,TOM1L2,ZNF524,DNM2,THAP8,EPS8,CEP131,KDM4B,PDXDC1,TTLL5,ZZEF1,MGRN1,NEDD4L,ABCB9,ZMYND8,TJP3,PGP,ORMDL2,CFAP20,HEXA,HOXC6,ZNF774,LIPE,PAFAH1B3,GOLT1B,PCNT,LIMA1,PNN,ZFAND6,RMDN3,CFAP298,ZNF410,RECQL,BCL2L1,RFX1,SNX1,XRCC3,PRR14,OGFOD2,TBC1D17,DCAKD,NRSN2,HEXA-AS1,USP5,CALM3,CALR,DPF3,DRC3,CDCA3,PIP4K2B,ALKBH7,SARNP,MEGF11,MPV17L2,FIZ1…	REACTOME_CIRCADIAN_CLOCK	32	8	0.00513200597503668	0.383874046932744	CREBBP,DBP,CRTC1,FBXL3,PER1,RORA,CRTC3,UBC	HOXB6_TARGET_GENES	243	41	2.66262043159783e-05	0.000685624761136441	CORO7-PAM16,DENND4A,DEPDC4,INO80C,KICS2,DCP1B,RDM1,FBXO15,EPS8,ERBB3,RPGRIP1L,WASHC4,HAUS5,PLD3,XRCC6,TPGS2,RSPH14,DESI1,GPI,TIMM21,C12orf75,MAZ,ATP8B1,RIC8B,SCYL2,LGMN,KNL1,RPL21,TOP2A,NABP2,FTO,ZNF576,NIPA2,HASPIN,CDK10,RAB11A,TIMELESS,PRC1,TTC5,MVB12A,SPAG7
GSE180474_Grade3 Pro Reactome	N	DE	P.DE	FDR	SigGenesInSet	GSE180474_Grade3 Pro TFTargets	N	DE	P.DE	FDR	SigGenesInSet	GSE180474_Grade3 Anti Reactome	N	DE	P.DE	FDR	SigGenesInSet	GSE180474_Grade3 Anti TFTargets	N	DE	P.DE	FDR	SigGenesInSet
REACTOME_DEVELOPMENTAL_BIOLOGY	513	68	2.69689344365542e-05	0.0242788490869738	CDH2,CDH4,CARM1,RNPS1,COL4A1,COL4A2,CREBBP,NCAN,DCC,DNM2,EFNA2,KRT78,ERBB2,DOK6,PIP5K1C,LAMA1,FOXA3,ONECUT1,HOXB2,HOXB4,HOXC4,KRTAP11-1,KRAS,KRT84,SMAD3,MEF2A,MSI1,NELL2,NEO1,NTN3,FURIN,MED15,PML,POLR2A,MAPK1,PSMA6,PAK6,PSMB10,PSMD7,PSMD8,SRGAP1,PTPN11,NTN4,ROCK1,RPL18A,RPL21,RPS9,RPS11,RPS16,SALL1,SCN4A,KRTAP24-1,SOX10,TCF3,UBA52,PAGR1,KMT2D,MED25,RUNX1,IRS2,TSC22D1,CACNA1I,CACNA1H,SPAG9,NTN1,AK…	ZBTB10_TARGET_GENES	903	120	1.32647456202396e-08	6.84460874004365e-06	CDH2,HDAC5,TAB1,CARM1,CGRRF1,GIPC1,WDR4,RNPS1,HSF2BP,HNRNPUL1,WBP4,ADCY6,ZNF554,EXOSC6,SPPL3,WDR81,JSRP1,CFAP54,ZNF540,AP1G1,DYRK1A,ARID2,ZBTB7C,ERCC1,SBNO2,PLCB1,EXOC7,ARHGEF18,GCAT,SYNGR4,SMUG1,NUP62,GABARAPL1,IL4I1,SETBP1,LYSET,PITPNC1,B9D1,GNG7,C17orf58,ABR,NXT1,DDX51,HOXC5,ATXN1L,IFNAR1,ATP9B,KLC1,KRAS,MEF2A,MLLT1,MMP11,NELL2,HDGFL3,PARD6A,PHF20,ZBTB7A,FZR1,POLR2A,SSH1,FAM174C,TMEM143,VPS53,…	REACTOME_TRANSCRIPTIONAL_REGULATION_BY_TP53	157	29	2.267777797494e-05	0.0340847002963348	PPP1R13L,CHM,RFFL,CREBBP,ARID3A,E2F1,AKT1,AKT2,TNRC6B,GPI,APAF1,PRMT1,KMT5A,CNOT2,PHF20,PIN1,PML,GATAD2A,BANP,FANCI,PPP2R5C,RPTOR,RAD51D,SCO1,BID,BRCA1,TFDP1,CRADD,NUAK1	KLF17_TARGET_GENES	844	116	5.35752317746395e-09	1.48130140831888e-06	ALOX12-AS1,RNASEK-C17orf49,MPHOSPH9,ABCC4,DENND4A,IRF9,P3H3,CCT6B,TSPAN9,HSF2BP,PTPN21,PHF21B,SLC52A3,ARHGEF25,EVI5L,ZNF526,CLDN7,TOM1L2,GPR180,DNMT3B,FAM227B,ACSF3,FBLN1,FASN,DLGAP4,NLRP1,FKBP4,MAST3,RRP1B,RCOR1,CLUH,MGRN1,USP22,RBFOX2,LRRC57,GANC,TMEM87A,ZNF337,FBXW8,TRMT2A,GNAO1,GNAS,GPI,ABR,HOXB3,IGF1R,MAN2A2,BORCS8-MEF2B,RNASEK,CNOT2,PCBP2,PHF20,MRPS23,WWOX,PLEKHA5,GATAD2A,SAMD4B,HAUS2,PPP2R…
REACTOME_NERVOUS_SYSTEM_DEVELOPMENT	237	38	3.23071844138041e-05	0.0242788490869738	RNPS1,COL4A1,COL4A2,NCAN,DCC,DNM2,EFNA2,ERBB2,DOK6,PIP5K1C,LAMA1,KRAS,MSI1,NELL2,NEO1,MAPK1,PSMA6,PAK6,PSMB10,PSMD7,PSMD8,SRGAP1,PTPN11,NTN4,ROCK1,RPL18A,RPL21,RPS9,RPS11,RPS16,SCN4A,SOX10,UBA52,IRS2,CACNA1I,CACNA1H,NTN1,AKAP5	SKIL_TARGET_GENES	743	101	7.21042774658235e-08	1.86029035861825e-05	HDAC5,POC1B-GALNT4,ADARB1,HEXIM1,NFAT5,GIPC1,ARPP19,RNPS1,HNRNPUL1,WBP4,RNF166,SPPL3,TARS3,DNAAF1,EARS2,SNHG29,TOM1L2,NOTUM,C19orf25,AP1G1,SPTSSA,DNM2,DYRK1A,ARID2,ERCC1,KDM4B,ZNF609,EXOC7,SMG6,IL4I1,DESI1,POC1B,KANSL1,ANPEP,GTF2A1,HIF1A,FOXA1,DDX51,IGF1R,CTU2,ISG20,KRAS,SMAD3,SMAD6,MAOA,MEF2A,MEIS2,MYO9A,NFATC1,ATP5F1D,WWOX,RAB4B,SEPTIN5,POLR2A,SSH1,CLN6,SMG8,DCUN1D2,MIS18BP1,DRAM1,FGD6,PRKCH,MA…	REACTOME_EXTRACELLULAR_MATRIX_ORGANIZATION	120	22	0.000240891175862081	0.16969589463568	FBLN5,P3H3,ADAMTS5,COL1A1,COL2A1,COL6A2,TMPRSS6,FBLN1,FBN1,APP,ITGAE,ITGB4,MMP17,PRKCA,KLK7,PTPRS,BMP4,BMP7,SCUBE1,CAPN3,JAM3,LTBP4	MAFG_TARGET_GENES	601	90	5.74147832681736e-09	1.48130140831888e-06	SRRM2-AS1,BAIAP2,P3H3,CCT6B,WWP2,RFFL,TDRD9,TBC1D20,ASB8,DENND5B,NQO1,DNAH9,STX2,EPS8,FAH,GPC5,DLGAP4,NLRP1,ACIN1,RAP1GAP2,TNRC6B,NEDD4L,SLC7A8,ISCU,RPL13A,ZMYND8,EDC4,OSBP2,GABRB3,GPI,LINC01270,HOXB3,IGF1R,KMT5A,LOC388282,LTA4H,MAN2A2,MBP,PCDH9,JPT1,WWOX,ATP6V0A1,TMX3,GNB1L,GATAD2A,PAQR5,RESF1,PPP2R5C,PPP2R5E,POLR3E,ATF7IP,CAND1,GPRC5C,PPAN,PRPSAP1,CASS4,BACH1,STARD9,PYGL,RAD52,SEC14L1,SMOC1,CRT…
REACTOME_MYOGENESIS	17	7	0.000208130946835427	0.104273604364549	CDH2,CDH4,MEF2A,NEO1,NTN3,TCF3,SPAG9	ZSCAN5DP_TARGET_GENES	648	89	2.97474902264754e-07	5.11656831895377e-05	HDAC5,ADARB1,TSPAN9,RNPS1,TSPEAR-AS2,ZNF554,RNF166,SPPL3,DNAAF1,EARS2,SLC38A10,WDR81,SLC38A6,NOP9,AP1G1,DYNC1LI2,DYRK1A,ERCC1,LNX2,ZNF507,CLEC16A,KIAA0930,PLD3,PRKD2,GAMT,FBXL9P,GNA11,GNG7,B4GALNT3,KANSL1,TMEM208,ALG5,HAGH,FOXA3,DDX51,IDH3B,ATXN1L,CTU2,KLC1,LOXL1,SMAD3,PLIN5,NF2,NUCB1,POLR1D,MED15,RAB4B,FAM174C,PRPF39,DZANK1,DRAM1,FLVCR2,SULF2,PSMB10,RPTOR,TRMT5,UNC79,ISLR2,PTPN11,RAB5B,TRPV4,REL…	REACTOME_REGULATION_OF_TP53_ACTIVITY_THROUGH_ASSOCIATION_WITH_CO_FACTORS	9	5	0.00033871436055026	0.16969589463568	PPP1R13L,AKT1,AKT2,PHF20,BANP	HDAC3_TARGET_GENES	739	104	1.05941988884936e-08	1.8222022088209e-06	SRRM2-AS1,HDAC6,MPHOSPH9,DDX17,P3H4,FOXN3,NXPH3,WDFY2,RFFL,IKBIP,AEBP2,SENP8,DYNLL2,KICS2,DENND5B,WBP2NL,EPS8,AKT1,FASN,FGF7,DLGAP4,FKBP4,BTBD3,NCOA6,TNRC6B,PACS2,ATP11A,DMXL2,BRD4,CBX7,RBFOX2,OSBP2,FUT8,TAFA5,TRMT2A,GNAO1,GNAS,GPI,SLCO4A1,PARVB,APAF1,PRMT2,FMN1,IGF1R,ITPK1,C12orf42,ASIC1,MAN2A2,MECP2,MNT,MYO9A,NEDD4,NFATC3,NFKBIA,OAZ1,PRELID3B,PIPOX,WWOX,PLEKHA5,GNB1L,GATAD2A,FAM118A,SLC6A15,FAM…
REACTOME_NEGATIVE_REGULATION_OF_THE_PI3K_AKT_NETWORK	38	10	0.000661118149587459	0.230174060330849	ERBB2,FGF7,PHLPP1,PIP5K1C,INSR,PPP2R5C,MAPK1,PTPN11,IRS2,CD19	PRDM6_TARGET_GENES	614	85	4.00846235452267e-07	5.17091643733425e-05	YAF2,ADARB1,NFAT5,ARPP19,FOXN3,AKAP13,PHACTR3,SPPL3,HIGD2B,DTNA,DYRK1A,ZBTB7C,ERCC1,SPATA13,BTBD3,DAAM1,KDM4B,ZNF609,ERC1,PLCB1,DMXL2,RBFOX2,NUP62,GABARAPL1,FBXO7,IL4I1,SDCBP2,LINC01465,NXT1,FOXA1,DDX51,HOXB4,HOXC4,HOXC6,UBAC2,IGF1R,LINC01551,SMAD3,MEIS2,PPP1R12A,NAP1L1,NEDD4,NFATC1,NFATC3,SCAPER,ERGIC2,LIMA1,ARGLU1,SMG8,SUPT20H,PRKCH,MAPK4,MRTFB,BCAT1,ROCK1,NXN,SIM2,SPATS2,SRP68,TCF3,SSR4P1,MRPL…	REACTOME_INTRACELLULAR_SIGNALING_BY_SECOND_MESSENGERS	126	22	0.000489913481545361	0.177986789237582	PSME3,WWP2,AKT1,AKT2,ESR2,FGF7,FOXO1,TNRC6B,RCOR1,NBEA,NEDD4,PDE1B,PML,GATAD2A,PPP2R5C,PPP2R5E,PRKCA,MAPK3,RPTOR,TRIB3,AKT1S1,KL	PRDM6_TARGET_GENES	614	90	1.66383859893057e-08	2.14635179262043e-06	CCT6B,FERMT2,FOXN3,RFFL,IKBIP,SENP8,CLDN7,CREBL2,DENND5B,CLYBL,ZBTB7C,EPS8,ERG,AKT2,ETV6,FBLN1,SPATA13,GPC5,BTBD3,KDM4B,FOXO1,TNRC6B,MESD,RCOR1,XPO6,SYNE2,PLCB1,DMXL2,SLC7A8,RBFOX2,ZMYND8,GATA6,TRMT2A,GNAS,CCDC85C,HOXB3,HOXC4,FREM2,FMN1,IGF1R,SHC4,MBP,MXRA7,NEDD4,NFATC3,PCCA,YARS2,NIN,PIPOX,PITPNA,IL17D,PLEKHA5,DYM,BCAS3,TMEM260,FAM118A,ATF7IP,GPRC5C,BACH1,RAD52,RANBP1,SCO1,RBM26,LMF1,KLF5,TCF4,T…
REACTOME_SIGNALING_BY_ROBO_RECEPTORS	98	18	0.000770591728178852	0.230174060330849	RNPS1,DCC,MSI1,NELL2,PSMA6,PAK6,PSMB10,PSMD7,PSMD8,SRGAP1,RPL18A,RPL21,RPS9,RPS11,RPS16,UBA52,NTN1,AKAP5	HDAC3_TARGET_GENES	739	97	7.15303701465743e-07	5.93778536595767e-05	HDAC5,ADARB1,FOXN3,GPR176,WDFY2,JSRP1,DYRK1A,NIBAN3,CENPV,ERCC1,RNF152,FGF7,BTBD3,PDS5B,ZNF609,MYCBP2,ATP11A,DMXL2,KIAA0930,RBFOX2,TAFA5,GAMT,DESI1,SLCO4A1,C17orf58,ZC3H7A,TAX1BP3,HIF1A,FOXA1,IFNAR1,EP400P1,IGF1R,INSR,IRF4,ISG20,MEIS2,MMP11,MYO9A,NEDD4,NEO1,NF2,NFATC3,SCAPER,P4HB,FZR1,LIMA1,WWOX,RAB4B,POLR2A,SSH1,CLN6,FGD6,HDAC8,MAPK1,ANKS1B,TMEM63C,SRGAP1,TAOK1,EP400,OVOL2,EPS15L1,CPLX3,RFX2,ROC…	REACTOME_INTRINSIC_PATHWAY_FOR_APOPTOSIS	31	9	0.000592105087284039	0.177986789237582	DYNLL2,E2F1,AKT1,AKT2,APAF1,SEPTIN4,MAPK3,BID,TFDP1	ZSCAN4_TARGET_GENES	544	76	1.63297812685802e-06	0.000168523342691748	PLIN3,FOXN3,PHF21B,EVI5L,COL6A2,CLDN7,MDGA2,LRRC45,SPATA13,FGF7,COPZ1,RAP1GAP2,RCOR1,MINAR1,MGRN1,RBFOX2,ZMYND8,GCDH,GPR162,GNAO1,GSDMA,KCTD1,LINC01270,ABR,HAS1,APLP1,IGF1R,ITPK1,ASPG,ASIC1,BORCS8-MEF2B,NFATC3,NFIX,NOS1,PCBP2,PIPOX,PDE1B,ATP8A2,MANSC1,SLC6A15,EXD2,PRKCB,PCID2,CELF4,JPH2,ZNF529,RAD52,PPCDC,RBM26,NPAS3,LMF1,TCF4,TFDP1,BORCS8,UBA1,TRPV1,LDLRAD4,FSD1,ARHGAP28,EDC3,CMIP,APOLD1,SYN3,RT…
REACTOME_INTRACELLULAR_SIGNALING_BY_SECOND_MESSENGERS	126	21	0.00110268002393342	0.230174060330849	HDAC5,ADCY6,ERBB2,FGF7,PHLPP1,PIP5K1C,INSR,NEDD4,PML,PPP2R5C,MAPK1,PSMA6,PSMB10,PSMD7,PSMD8,RPTOR,PTPN11,UBA52,AKT1S1,IRS2,CD19	SALL4_TARGET_GENES	740	97	7.61516715865452e-07	5.93778536595767e-05	RXYLT1,HEXIM1,TCFL5,HNRNPUL1,WDR81,MACROD2,TOM1L2,AP1G1,DNM2,EIF2S1,ARID2,STX2,SKA3,RPH3A,DAAM1,KDM4B,PHLPP1,CLEC16A,DMXL2,SYNGR4,C2CD2,FBXL9P,NPTN,GOT2,THYN1,ORMDL2,TMEM208,TAX1BP3,HIF1A,FOXA3,ATXN1L,EP400P1,ARF3,LINC01551,SMAD3,MEF2A,MEIS2,MLLT1,OCA2,P4HB,ERGIC2,ZBTB7A,FZR1,ATP6V1D,TPCN1,RAB4B,CRLS1,PRPF39,DZANK1,DNAJC17,TMEM143,KLHL26,GPR108,XAB2,SCAF4,UNC79,ISLR2,FANCM,EPS15L1,RAB5B,RFX2,RPS1…	REACTOME_NEURONAL_SYSTEM	184	28	0.000913936630259222	0.209948433867074	TUBB3,SLITRK1,COMT,SLITRK4,ABAT,DLGAP4,PLCB1,GABRB3,GABRG3,NBEA,APBA2,KCNA6,KCNJ2,PRKCA,PRKCB,MAPK3,NLGN2,LRFN1,PTPRS,CACNA1A,DNAJC5,SYN3,PPFIA2,KCNAB3,DLGAP1,PICK1,AKAP5,APBA3	ZNF395_TARGET_GENES	304	49	2.52972493019878e-06	0.000217556343997095	ZGLP1,HDAC6,DDX17,PPP1R13L,POLR1G,HSF2BP,PXMP4,IKBIP,ALKBH2,ACSF3,FASN,RRP1B,PACS2,BRD4,CBX7,ZMYND8,OSBP2,APAF1,IGF1R,MAN2A2,NFATC3,NFIX,FCF1,PIPOX,CHFR,PRKCA,TSNAXIP1,PPAN,PRPSAP1,CASS4,ADCK1,USP31,CRAMP1,RANBP10,PTPRS,SEC14L1,ST3GAL2,SMARCA4,TCEA2,PPAN-P2RY11,VCPKMT,ATF7IP2,AP3B2,VMP1,MPND,TUBGCP6,CRADD,AREL1,THOC1
REACTOME_DISEASES_OF_SIGNAL_TRANSDUCTION_BY_GROWTH_FACTOR_RECEPTORS_AND_SECOND_MESSENGERS	152	24	0.0011099478106575	0.230174060330849	HDAC5,CREBBP,ERBB2,FGF7,KRAS,MYO18A,SMAD3,PEBP1,POLR2A,PPP2R5C,HDAC8,MAPK1,PSMA6,PSMB10,PSMD7,PSMD8,PTPN11,UBA52,KREMEN1,AKT1S1,IRS2,CD19,NCOR1,NCOR2	ZNF205_TARGET_GENES	792	102	8.88560670330669e-07	5.93778536595767e-05	HDAC5,BAIAP2,CGRRF1,NFAT5,TCFL5,GIPC1,TSPAN9,RUNDC3A,FOXN3,ZNF554,EXOSC6,JSRP1,CFAP54,TMTC2,ARID2,SLC39A11,ERBB2,ERCC1,DAAM1,ZNF609,MYCBP2,PLCB1,PHLPP1,EXOC7,ARHGEF18,GCAT,TAFA5,C2CD2,L3MBTL1,DECR2,PITPNC1,NPTN,SENP1,ALG5,HAGH,FOXA3,DDX51,IDH3B,ATXN1L,IFI35,EP400P1,INSR,LOXL1,MEIS2,MLLT1,NEO1,LIMA1,PFKM,POLR2A,VSIG10,CRLS1,CLN6,SMG8,RESF1,SVOP,CHFR,PRKCH,PPAN,DIABLO,PSMA6,PSMD7,NDRG3,RPTOR,DOCK6,…	REACTOME_COSTIMULATION_BY_THE_CD28_FAMILY	21	7	0.000977803750545253	0.209948433867074	AKT1,AKT2,PPP2R5C,PPP2R5E,TRIB3,MAP3K14,GRAP2	HMG20B_TARGET_GENES	714	92	4.40253360344047e-06	0.000309203243420794	PSME3,WWP2,FOXN3,WDFY2,MRPL54,ALKBH2,EFCAB13,NDUFA11,TMTC2,FAM227B,CEP112,ETV6,FAH,FBLN1,MICU2,SPATA13,TNRC6B,CAMTA2,RCOR1,PLCB1,MGRN1,RBFOX2,LEMD3,ZMYND8,EDC4,OSBP2,NUTM1,HID1,LINC01270,STXBP6,IGF1R,KMT5A,TOMM20L,VMAC,BORCS8-MEF2B,ASGR2,NEDD4,NFATC3,NFKBIA,OAZ1,PCBP2,MRPS23,ATP7B,CRLS1,MANSC1,GATAD2A,TRMU,ATF7IP,PCID2,GPRC5C,TEX14,DTWD1,RALGAPB,NLGN2,TRIB3,PTPRS,SQOR,RAD52,ZNF350,PPCDC,SCN4A,SNR…
REACTOME_NOTCH1_INTRACELLULAR_DOMAIN_REGULATES_TRANSCRIPTION	22	7	0.00127542679819397	0.230174060330849	HDAC5,CREBBP,HIF1A,HDAC8,UBA52,NCOR1,NCOR2	LMTK3_TARGET_GENES	229	41	9.2058687844305e-07	5.93778536595767e-05	C16orf95,BAIAP2,RNPS1,HSF2BP,RNF166,SLC38A6,C19orf25,NOP9,ADAMTS18,DYNC1H1,NIBAN3,RPH3A,RRP1B,FLII,ARHGAP8,FBXL9P,ABR,TMEM208,DDX51,ATXN1L,CTU2,SMAD6,HDGFL3,CINP,SEPTIN5,CLN6,DZANK1,TRMT5,PTPN11,TBCD,NOC4L,PRRG3,CARD14,RBM42,ZNF614,LZTR1,FLYWCH1,BMERB1,CTDP1,PGS1,IST1	REACTOME_ACTIVATION_OF_BH3_ONLY_PROTEINS	16	6	0.0011288680513332	0.212086085144225	DYNLL2,E2F1,AKT1,AKT2,BID,TFDP1	NFKBIA_TARGET_GENES	512	71	4.79384873520611e-06	0.000309203243420794	FARP1,P3H4,FOXN3,NXPH3,EVI5L,GNAS-AS1,WBP2NL,DNAH9,ACSF3,UNC13D,MICU2,FES,PACS2,MGRN1,CBX7,OSBP2,MGAT4C,GCDH,TRMT2A,GPR162,GNAS,SLCO4A1,MYO1H,C20orf204,ABR,HOXB3,APP,ITGB4,MAN2A2,MBD1,MBP,NFKBIA,PDE1B,UPB1,BCAS3,BANP,FAM118A,PPP2R5C,FLVCR2,POLR3E,CHFR,PRKCB,PYY,ZFP14,ELAC2,SMOC1,RHBDF1,CCER2,LMF1,NDRG4,TBCD,TCF4,THOP1,BORCS8,TRPV1,LDLRAD4,CACNA1A,MEG8,RIPOR1,LRRK1,RABEP2,SYN3,MRO,AKT1S1,MICALL1,D…
REACTOME_CHROMATIN_MODIFYING_ENZYMES	87	16	0.00146173761870833	0.230174060330849	SAP18,CARM1,CREBBP,ARID2,KDM4B,KANSL1,PHF20,SUPT20H,HDAC8,EP400,SMARCE1,KMT2D,DOT1L,KMT5C,NCOR1,NCOR2	SOX6_TARGET_GENES	765	99	1.05136890623375e-06	6.02784839574015e-05	HDAC5,ADARB1,TAB1,TCFL5,GIPC1,ZNF554,WDFY2,RNF166,TARS3,WDR81,AFMID,COL4A2,DNM2,ARID2,FAM227B,ERCC1,DAAM1,PDS5B,ZNF609,PHLPP1,DMXL2,PLD3,GABARAPL1,PRKD2,L3MBTL1,DECR2,ARRDC2,DESI1,GOT2,POC1B,LINC01465,ANPEP,ALG5,EEF2K,HIF1A,FOXA1,DDX51,ACACB,HOXC5,IDH3B,IGF1R,CTU2,ISG20,KRAS,MEF2A,MLLT1,POLR1D,PHF20,MED15,WWOX,TPCN1,POLE,CLN6,ARGLU1,SMG8,RESF1,DCUN1D2,PPP2R5C,MIS18BP1,FLVCR2,HDAC8,CPXM1,ANKS1B,ND…	REACTOME_N_GLYCAN_ANTENNAE_ELONGATION_IN_THE_MEDIAL_TRANS_GOLGI	12	5	0.00173013246535098	0.232028523396859	FUT8,MGAT4C,MAN2A2,CHST8,B4GALT5	PRDM4_TARGET_GENES	231	38	2.12713243739851e-05	0.00121955593077515	FARP1,CCT6B,FERMT2,GTSE1-DT,ACSF3,STX2,FBLN1,KDM4B,TNRC6B,NEDD4L,CCDC85C,HOXB3,HOXC4,KCNJ2,MNT,PHF20,GTSE1,TMEM260,EXD2,PPP2R5C,PPP2R5E,PPAN,BACH1,NPAS3,SOX12,PPAN-P2RY11,TGIF1,TLE6,TMEM62,NRSN2,CMIP,NDEL1,VMP1,LTBP4,BHLHE40,BMERB1,MTRFR,CLSTN3
REACTOME_TRANSCRIPTIONAL_REGULATION_BY_RUNX1	88	16	0.00165590877629747	0.230174060330849	YAF2,CREBBP,ZFPM1,ARID2,GP1BA,PML,PSMA6,PSMB10,PSMD7,PSMD8,PTPN11,SMARCE1,TCF3,UBA52,KMT2D,RUNX1	PAX3_TARGET_GENES	527	74	1.39489254542803e-06	7.19764553440862e-05	CDH2,GPC6-AS1,FARP1,DLGAP4-AS1,WDR4,TSPAN9,TRIOBP,FOXN3,TARS3,IQCK,SLC5A10,TMTC2,DCC,ZNF540,DMD,DNM2,DTNA,NIBAN3,SLC39A11,FGF7,DAAM1,KDM4B,MYCBP2,ERC1,PLCB1,PHLPP1,ATP11A,DMXL2,WDR7,GK,ADGRD1,MYO1H,HOXB2,ATP9B,MEIS2,MYO1A,MYO9A,NELL2,NEO1,ERGIC2,ATP6V1D,LIMA1,ENOX1,RESF1,DCUN1D2,PPP2R5C,MIS18BP1,PRKCH,LMO3,MAPK4,ATOSA,ANKS1B,NLGN4X,UNC79,NXN,SLC12A1,SMARCE1,SRP68,HSP90B1,PEAK1,POF1B,SCUBE1,DIAPH3…	REACTOME_ION_CHANNEL_TRANSPORT	80	15	0.00179439601912262	0.232028523396859	ATP9A,ATP11A,NEDD4L,ASIC1,TRPM1,ATP2A1,ATP8A2,ATP6V0A1,ATP7B,ANO2,ATP10A,UNC79,RYR1,SCNN1A,TRPV1	PAX2_TARGET_GENES	32	11	2.57025217980744e-05	0.00132625012478064	DSG1-AS1,ATF7,FAM227B,EPS8,DMXL2,NUTM1,YARS2,ATF7IP,CAND1,DTWD1,VMP1
REACTOME_NETRIN_MEDIATED_REPULSION_SIGNALS	4	3	0.00198072948153336	0.230174060330849	DCC,PTPN11,NTN1	TCF7_TARGET_GENES	687	89	3.74632479010775e-06	0.000173880030689765	A1BG,CDH2,HDAC5,YAF2,BAIAP2,CGRRF1,ARPP19,HNRNPUL1,FOXN3,CHRNB1,RNF166,COL4A2,SLC38A6,C2CD4A,CDAN1,NOTUM,ARID2,SLC39A11,ZBTB7C,ERBB2,DAAM1,PDS5B,CLEC16A,SMG6,IL4I1,L3MBTL1,LRP10,DECR2,RSPH14,DESI1,SLCO4A1,KANSL1,ACACB,HOXB4,CTU2,SMAD3,SMAD6,MEIS2,MYO5A,NEDD4,SCAPER,PEBP1,MED15,PHKB,POLR2A,CRLS1,RESF1,PPP2R5C,KLHL26,HDAC8,MAPK1,SULF2,MYDGF,PSMA6,PSMD8,DOCK6,MYH7B,RFX2,SCN4A,SRSF2,NXN,PCED1A,SMARCE…	REACTOME_PROTEIN_PROTEIN_INTERACTIONS_AT_SYNAPSES	43	10	0.00196328714341422	0.232028523396859	SLITRK1,SLITRK4,DLGAP4,APBA2,NLGN2,LRFN1,PTPRS,PPFIA2,DLGAP1,APBA3	ZBTB18_TARGET_GENES	362	52	3.60049888019317e-05	0.00168896129289061	HDAC6,TSPAN9,HSF2BP,NXPH3,C1QTNF1,MRPL54,IKBIP,CREBL2,KICS2,GPR180,UNC13D,AKT1,KDM4B,RRP1B,CBX7,ZMYND8,TRMT2A,GPI,PRTG,STXBP6,APAF1,MAN2A2,ASGR1,MYO1C,CHST11,CWC25,PPP2R5C,PRKCB,BACH1,RANBP1,ATXN2,RHBDF1,BRCA1,TGIF1,NR2C1,UBA1,VEZF1,CACNA1C,NOC4L,CHAC1,ACBD4,TLE6,CENPT,NUBPL,DDHD1,TMTC1,LTBP4,USP32,MICALL1,PIGL,APBA3,NCOR2
REACTOME_REGULATION_OF_COMMISSURAL_AXON_PATHFINDING_BY_SLIT_AND_ROBO	4	3	0.00198072948153336	0.230174060330849	DCC,NELL2,NTN1	ZNF92_TARGET_GENES	600	80	4.04372164394802e-06	0.000173880030689765	SRP14-DT,CDH4,BAIAP2,TRIOBP,SCAMP4,ADAT3,FBXO17,DEGS2,EARS2,SLC38A10,SIRPA,NCAN,C19orf25,ADAMTS18,DNM2,LCTL,ERCC1,EYA2,FLII,EXOC7,KIAA0930,CDC42EP4,PLD3,PRKD2,GAMT,KANK2,IRF2BP1,RSPH14,SLCO4A1,KANSL1,NWD1,ABR,ANPEP,FOXA3,MYO18A,LOXL1,HAPLN4,SMAD3,MLLT1,NUCB1,FURIN,ATP5F1D,ISYNA1,SEPTIN5,FAM174C,DNAJC17,TMEM143,PRR5-ARHGAP8,DRAM1,ANKS1B,SPRYD7,CEMIP,MRTFB,ZNF71,TRPV4,RELB,SCNN1A,BCL11B,MRPL34,SLC8…	REACTOME_TRANSCRIPTIONAL_REGULATION_OF_GRANULOPOIESIS	18	6	0.00227206252866295	0.232028523396859	CEBPB,E2F1,FLI1,PML,KLF5,TFDP1	PAX3_TARGET_GENES	527	69	4.49547961170703e-05	0.00193305623303402	FARP1,DENND4A,CCT6B,TSPAN9,FOXN3,CLC,TMTC2,MDGA2,DCC,CLYBL,DNAH9,EPS8,FGF7,KDM4B,SYNE2,PLCB1,ATP11A,DMXL2,NEDD4L,TTC28,SLC7A8,GANC,ADGRD1,MYO1H,PRTG,KCTD1,MIR646HG,HTR2A,SHC4,TRIM37,MYO1E,MYO9A,NDUFA9,CNOT2,NIN,PIPOX,MRPS23,DYM,BCAS3,TMEM260,BANP,ENOX1,RESF1,PPP2R5C,MIS18BP1,UNC79,RTN2,SEC14L1,METTL17,BRCA1,KLF5,TCF4,UBA1,LRRK1,TLE6,ARHGAP28,SCUBE1,NDEL1,MRI1,PPFIA2,GAS7,CRADD,SNAP23,DYRK4,SPAG9,…
REACTOME_FC_EPSILON_RECEPTOR_FCERI_SIGNALING	58	12	0.00199086013592883	0.230174060330849	RASGRP1,TAB1,KRAS,NFATC1,NFATC3,MAPK1,PSMA6,PSMB10,PSMD7,PSMD8,MAP2K4,UBA52	ZSCAN30_TARGET_GENES	661	86	4.66520322326979e-06	0.00018517268178517	YAF2,RXYLT1,NFAT5,HSF2BP,FOXN3,RNF166,PHACTR3,EXOSC6,SOCS2-AS1,TOM1L2,ALDH1L2,DYRK1A,ARID2,SLC39A11,ZBTB7C,ZNF609,RRP1B,ERC1,ATP11A,CDC42EP4,DECR2,PITPNC1,ALG5,EEF2K,DDX51,ACACB,CTU2,INSR,SMAD3,SMAD6,PPP1R12A,NEO1,NFATC3,NTN3,SEPTIN5,POLE,POLR2A,MIER2,CLN6,FAM174C,SMG8,RESF1,DCUN1D2,PPP2R5C,IMPACT,CHFR,MAPK4,ANKS1B,PAK6,TAOK1,DOCK6,ISLR2,EP400,PTPN11,SAV1,SALL1,VPS16,ENGASE,PCED1A,BCL11B,TBCD,TCF…	REACTOME_CD28_DEPENDENT_PI3K_AKT_SIGNALING	8	4	0.00234689445378393	0.232028523396859	AKT1,AKT2,TRIB3,MAP3K14	GRHL1_TARGET_GENES	600	76	5.7122005054737e-05	0.00210565561414895	ALOX12-AS1,RNASEK-C17orf49,PRANCR,PSME3,DENND4A,CCT6B,ATF7,PTPN21,FOXN3,SLC52A3,ZNF526,MRPL54,AEBP2,COMT,ASB8,TMTC2,ZBTB7C,EPS8,AKT2,ESR2,NEDD4L,VPS39,ISCU,RPL13A,ZMYND8,LRRC57,TAB3,GANC,TMEM87A,HEXD,FMN1,KMT5A,LOC388282,MBP,ALG11,RNASEK,CNOT2,PCBP2,FCF1,PIPOX,PDE9A,ATP7B,BANP,PPP2R5C,PPP2R5E,FAM222B,PRKCSH,GPRC5C,THOC2,RPTOR,NLGN2,RAD52,METTL17,SNRPF,TGIF1,NR2C1,UBA1,ZSCAN5A,TMEM62,VMP1,PYM1,ELO…
REACTOME_SCAVENGING_BY_CLASS_A_RECEPTORS	8	4	0.00228072191938094	0.244851788916397	COL4A1,COL4A2,HSP90B1,COLEC12	ZNF274_TARGET_GENES	375	55	9.3144545037281e-06	0.000343304180280264	SNORD116-1,SRP14-DT,GPC6-AS1,YAF2,FARP1,NFAT5,SPPL3,C14orf28,GPR139,COL4A1,CREBBP,DNM2,DTNA,ARID2,ERCC4,HYPK,TANC2,RSPH14,MYO1H,ZC3H7A,GYS1,HAGH,LIPC,SMAD6,FZR1,MED15,DNAJC17,PPP2R5C,SVOP,MAPK1,ATOSA,CPXM1,GPR108,RALGAPB,ZNF529,BBS4,NTN4,RPL18A,SERINC4,ELMO2,NXN,KMT2D,DIAPH3,FAHD1,LZTR1,TMTC1,ZNF397,BRMS1L,CAPS2,BMERB1,SPAG9,CABLES1,SNX29,ZNF101,RNF10	REACTOME_CTLA4_INHIBITORY_SIGNALING	8	4	0.00234689445378393	0.232028523396859	AKT1,AKT2,PPP2R5C,PPP2R5E	MZF1_TARGET_GENES	670	83	5.71301910815607e-05	0.00210565561414895	PSME3,DENND4A,LINC02210-CRHR1,P3H3,PPP1R13L,POLR1G,PHF21B,WDFY2,ZNF526,MRPL54,TBC1D20,TOM1L2,LINC02210,ABHD3,DLX4,EPS8,FES,COPZ1,KDM4B,TTLL5,TNRC6B,BRD4,NUTM1,GATA6,NBEA,GPI,SLCO4A1,HOXB3,FREM2,SHC4,MAN2A2,MBD1,CCDC88C,TRIM37,MYO1E,NFATC2,NFIX,CNOT2,OAZ1,PCBP2,JPT1,PIPOX,ATP8A2,POLD1,MANSC1,CWC25,BANP,SAMD4B,PCID2,NDUFA12,MIF4GD,PTPRS,NPAS3,SMARCA4,TBCD,TCF4,TGIF1,TP53BP1,TPP2,NR2C1,UBA1,ZSCAN5A,…
REACTOME_NOTCH_HLH_TRANSCRIPTION_PATHWAY	13	5	0.00253659066432959	0.254166384565825	HDAC5,CREBBP,HDAC8,NCOR1,NCOR2	JDP2_TARGET_GENES	829	101	1.22804640069021e-05	0.000422447961837432	TGIF2-RAB5IF,DLGAP4-AS1,TAB1,NFAT5,WDR4,AKAP13,ZNF554,WDR81,AFMID,JSRP1,CREBBP,CDAN1,DYNC1H1,EIF2S1,ERCC1,SKA3,ARHGEF18,LYSET,NWD1,GTF2A1,ALG5,HAGH,TAX1BP3,DDX51,UBAC2,IDH3B,ATXN1L,IFNAR1,EP400P1,IGF1R,ATP9B,KRAS,MEF2A,MYO9A,NEDD4,NUCB1,P4HB,NSDHL,PARD6A,FZR1,ATP6V1D,LIMA1,CINP,MED15,SSH1,PRPF39,ARGLU1,RAB20,MAPK1,CPXM1,DIABLO,PSMD8,SCAF4,COG6,UNC79,RNF213,PYCR1,RFX2,TGIF2,ROCK1,RPS16,MOAP1,SRSF2…	REACTOME_ADVANCED_GLYCOSYLATION_ENDPRODUCT_RECEPTOR_SIGNALING	8	4	0.00234689445378393	0.232028523396859	APP,LGALS3,PRKCSH,MAPK3	ZNF318_TARGET_GENES	420	57	7.85699544953039e-05	0.00260446169598617	MED6,HDAC6,PLIN3,DENND4A,BAIAP2,PPP1R13L,POLR1G,CLDN7,DYNLL2,KICS2,DLX4,DTX3,FAH,COPZ1,ACIN1,RCOR1,XPO6,PLCB1,DMXL2,NEDD4L,SLC7A8,BRD4,GCDH,GPI,HID1,LINC01270,PRMT1,IGF1R,LOC388282,MAN2A2,NFIX,PCBP2,ATP8A2,GATAD2A,TMEM260,FAM118A,RESF1,ATF7IP,PCID2,CAND1,CASS4,BACH1,TRIB3,RAD52,SNRPB,SREBF1,TGIF1,NRSN2,CENPT,UBXN6,APOLD1,VMP1,RNFT2,MICALL1,BHLHE40,ABCC3,SOCS2
REACTOME_TOLL_LIKE_RECEPTOR_CASCADES	61	12	0.00310977057478395	0.269444269817047	TAB1,AGER,DNM2,IRF3,MEF2A,ECSIT,MAPK1,PTPN11,MAP2K4,HSP90B1,UBA52,EEA1	ATRX_TARGET_GENES	619	80	1.31932676033696e-05	0.000425482880208671	C16orf95,TAB1,RNPS1,WBP4,SCAMP4,ADAT3,FLYWCH2,WDFY2,SLC43A2,SLC38A6,ARID2,FAM227B,NIBAN3,SBNO2,KDM4B,PIP5K1C,GCAT,SYNGR4,GALC,DECR2,B9D1,SNX5,ACTMAP,IFNAR1,ISG20,ATP9B,NFATC3,SCAPER,WWOX,POLE,SCAND2P,ARGLU1,DCUN1D2,TMEM143,CHFR,FGD6,WWC3,MYDGF,PPAN,DIABLO,GPR108,PSMD8,RALGAPA2,SPRYD7,RPTOR,MICAL3,TRMT5,DOCK6,RNF213,ZNF529,C14orf93,RPS11,SCN4A,SFSWAP,MRPL34,SNRPA,TBCD,PPAN-P2RY11,C1QBP,SSR4P1,UBTF…	REACTOME_PROGRAMMED_CELL_DEATH	83	15	0.00261746460187271	0.232028523396859	PSME3,DYNLL2,DAPK3,DCC,DSG1,DSG2,E2F1,AKT1,AKT2,ACIN1,APAF1,SEPTIN4,MAPK3,BID,TFDP1	TFEB_TARGET_GENES	527	68	8.07585022011214e-05	0.00260446169598617	ALOX12-AS1,RNASEK-C17orf49,IRF9,WWP2,CHM,EFCAB13,SNHG29,CFAP161,ZNF836,ERG,ETV6,ACIN1,TNRC6B,CLUH,DOCK9,SLC7A8,RBFOX2,FLRT2,NUTM1,LATS2,ABR,PARVB,IGF1R,MIR3667HG,APP,MECP2,TRPM1,RNASEK,TRIM37,MYO1E,NAB2,NFATC3,NINJ2,ATP6V0A1,GATAD2A,RCBTB1,FAM222B,PRKCB,PCID2,MAPK3,PRPSAP1,BACH1,ADCK1,USP31,TRIB3,CXCL16,PEX5,RELB,SEC14L1,RHBDF1,SNORD49B,TCF4,LDLRAD4,CACNA1A,CORO7,UBXN6,CMIP,APOLD1,VMP1,JAM3,AKT1S…
REACTOME_TRANSCRIPTIONAL_REGULATION_BY_RUNX3	46	10	0.00316056715241843	0.269444269817047	CREBBP,KRAS,SMAD3,PSMA6,PSMB10,PSMD7,PSMD8,TEAD4,UBA52,RUNX1	KLF13_TARGET_GENES	825	100	1.69205033153547e-05	0.000513587041807238	RXYLT1,BAIAP2,HEXIM1,TSPAN9,RUNDC3A,ILVBL,HSF2BP,HNRNPUL1,SCAMP4,ADAT3,WDFY2,RNF166,FOXN4,SPPL3,C16orf46,EARS2,JSRP1,CDAN1,NOP9,ZNF497,ARID2,FAM227B,NIBAN3,SLC39A11,STX2,SKA3,PDS5B,RRP1B,ARHGEF18,RBFOX2,NUP62,GALC,IL4I1,KANK2,GGA1,B9D1,ARRDC2,GTF2A1,EEF2K,HAGH,ATXN1L,CTU2,ITPKA,SLC27A1,KRAS,MEF2A,PLIN5,NAP1L1,SCAPER,PHF20,NGRN,FZR1,LIMA1,ISYNA1,WWOX,SEPTIN5,POLE,MIER2,SCAND2P,IMPACT,PRIM1,FGD6,MY…	REACTOME_RHO_GTPASES_ACTIVATE_NADPH_OXIDASES	13	5	0.00262440778293187	0.232028523396859	NOX1,PIN1,PRKCA,PRKCB,MAPK3	HES2_TARGET_GENES	472	62	0.000100404322770061	0.00304756650290303	FERMT2,OIP5,MRPL54,RFFL,CLDN7,TTC7B,DLX4,DNMT3B,FAM227B,CEP112,EPS8,ETV6,F7,FGF14,XPO6,NEDD4L,SLC7A8,BRD4,GABRB3,FMN1,IGF1R,LOC388282,SHC4,MBP,MECP2,MNT,NAB2,NEDD4,NFKBIA,OAZ1,PCBP2,PHF20,MRPS23,TMEM260,SAMD4B,TRMU,PCID2,MAPK3,NDUFA12,DTWD1,JPH2,ZNF529,TRIB3,SQOR,SCNN1A,KLF5,TCF4,TGIF1,LDLRAD4,CHAC1,SLTM,RABEP2,APOLD1,VMP1,MRO,GAS7,BHLHE40,ABCC3,BMERB1,DPH6,DLGAP1,APBA3
REACTOME_ACTIVATION_OF_ANTERIOR_HOX_GENES_IN_HINDBRAIN_DEVELOPMENT_DURING_EARLY_EMBRYOGENESIS	32	8	0.00322687748283889	0.269444269817047	CREBBP,HOXB2,HOXB4,HOXC4,POLR2A,PAGR1,KMT2D,NCOR1	MEF2C_TARGET_GENES	664	84	1.79197183300978e-05	0.000513698592129469	HDAC5,C16orf95,TAB1,CARM1,NFAT5,HSF2BP,FOXN3,AKAP13,PHACTR3,MACROD2,DNM2,EIF2S1,ARID2,NIBAN3,ERCC1,EYA2,DAAM1,KDM4B,PDS5B,ZNF609,RRP1B,ERC1,DDN,EXOC7,CLEC16A,MTUS2,SMG6,DMXL2,KIAA0930,WDR7,PLD3,PRKD2,GAMT,IL4I1,NPTN,ADGRD1,GTF2A1,GYS1,UBAC2,IDH3B,ATXN1L,IGF1R,INSR,IRF4,KRAS,MYO18A,SMAD3,MEF2A,MLLT1,NAP1L1,ERGIC2,ATP6V1D,LIMA1,WWOX,RAB4B,SEPTIN5,POLR2A,DNAJC17,FGD6,PRKCH,PSMA6,PAK6,ZNF529,PYCR1,SR…	REACTOME_NEGATIVE_REGULATION_OF_THE_PI3K_AKT_NETWORK	38	9	0.00285749598374313	0.238600914642552	AKT1,AKT2,ESR2,FGF7,PPP2R5C,PPP2R5E,MAPK3,TRIB3,KL	BARX2_TARGET_GENES	806	95	0.00011137608741073	0.0030995504124162	HDAC6,PSME3,MPHOSPH9,PRPF8,CCT6B,ATF7,SLC52A3,CHRNB1,EVI5L,ZNF526,KICS2,TOM1L2,DAPK3,DHODH,DPH1,LRRC45,ESR2,COPZ1,DLGAP4,KDM4B,TTLL5,TNRC6B,XPO6,RPL13A,ZMYND8,FUT8,LRRC57,GANC,TMEM87A,LSM14A,GCDH,HOXB3,PRMT1,FMN1,KMT5A,BORCS8-MEF2B,ALG11,MYO1E,MYO9A,NEDD4,PCBP2,FCF1,JPT1,MEX3C,MRPS23,WWOX,ATP7B,DYM,GATAD2A,BCAS3,TMEM161A,CEP192,HAUS2,PPP2R5E,MIS18BP1,FAM222B,UTP6,CAND1,GPRC5C,MICAL3,NLGN2,CRAMP1,…
REACTOME_INTERFERON_ALPHA_BETA_SIGNALING	26	7	0.00369990417559406	0.291463640609959	IFI35,IFNAR1,IRF3,IRF4,ISG20,MX1,PTPN11	TFEB_TARGET_GENES	527	70	1.90807438080398e-05	0.000518192831839397	HDAC5,GIPC1,ILVBL,AKAP13,SCAMP4,ADAT3,RNF166,SPPL3,DNAAF1,WDR81,SNHG29,SLC38A6,ADAMTS18,DYRK1A,EIF2S1,ERCC1,ZNF507,RBFOX2,NUP62,PLD3,IL4I1,LYSET,NPTN,ABR,ANPEP,GTF2A1,HAGH,HIF1A,IGF1R,ISG20,SMAD3,SMAD6,NAP1L1,NFATC3,P4HB,ATP6V1D,MED15,PHKB,SSH1,VSIG10,CLN6,PRKCH,MAPK1,RHOJ,TRMT5,ISLR2,RELB,RFX2,RPS9,MOAP1,SRSF2,LINC00520,VPS16,PCED1A,SPATS2,UBA52,LDLRAD4,HMGA2,MAP1LC3B,FAHD1,HSDL1,AKT1S1,MYO18B,K…	REACTOME_MOLECULES_ASSOCIATED_WITH_ELASTIC_FIBRES	19	6	0.00309476935475453	0.244812544220845	FBLN5,FBLN1,FBN1,BMP4,BMP7,LTBP4	ZNF589_TARGET_GENES	267	40	0.000114130732240132	0.0030995504124162	IRF9,HSF2BP,PXMP4,TBC1D20,KICS2,ACSF3,ESD,FASN,ACIN1,RRP1B,XPO6,MGRN1,OSBP2,ADGRD1,IGF1R,MAN2A2,NFATC3,NFIX,OAZ1,PRKCA,TSNAXIP1,PRKCSH,TEX14,CASS4,USP31,CRAMP1,RANBP10,TRIB3,PTPRS,CXCL16,ZNF350,ST3GAL2,SMARCA4,SREBF1,ATF7IP2,DNAJC5,AP3B2,AKT1S1,MPND,GRAP2
REACTOME_DOWNSTREAM_SIGNALING_EVENTS_OF_B_CELL_RECEPTOR_BCR	40	9	0.00393263152789376	0.291463640609959	RASGRP1,KRAS,NFATC1,NFATC3,PSMA6,PSMB10,PSMD7,PSMD8,UBA52	CBX5_TARGET_GENES	322	48	2.25875587790855e-05	0.000582759016500407	RUNDC3A,OSBPL7,ZNF280B,CDAN1,TMTC2,DYNC1H1,DNM2,SLC39A11,ZNF609,C2CD2,GGA1,GOT2,DDX51,KLC1,POLE,PRPF39,SMG8,RESF1,MIS18BP1,IMPACT,SVOP,FLVCR2,CHFR,PRKCH,SULF2,RPTOR,MICAL3,DOCK6,EP400,ZNF529,WFDC1,BCAT1,SELENOW,SLC8A2,TNNI3,CFAP410,NOC4L,CARD14,ZC3H14,LZTR1,CAPS2,KMT5C,ATP23,ENTPD6,PIEZO1,OSBPL2,RNF10,USP3	REACTOME_CD28_CO_STIMULATION	14	5	0.00381140022556301	0.286018279857201	AKT1,AKT2,TRIB3,MAP3K14,GRAP2	ZNF654_TARGET_GENES	741	88	0.000156161737212973	0.00395654784717725	LINC01426,ALOX12-AS1,RNASEK-C17orf49,PSME3,IRF9,CEBPB,SLC52A3,C1QTNF1,ALKBH2,USH1G,COL1A1,CBLN2,TMTC2,ADAMTS17,ESR2,FGF7,COPZ1,PLCB1,MGRN1,NEDD4L,VPS39,OSBP2,NUTM1,GPR162,GNAS,MIR646HG,ABR,PARVB,ZDHHC8,HIC1,APAF1,PRMT1,C12orf42,KCNJ2,ASIC1,ASGR1,CCDC88C,RNASEK,NEDD4,HDGFL3,PCBP2,PCCA,YARS2,NIN,NUSAP1,ATP6V0A1,BORCS6,BCAS3,PLEKHJ1,SLC6A15,MIS18BP1,FLVCR2,POLR3E,UTP6,PRKCSH,MIF4GD,IGDCC4,CATSPERG,P…
GSE180474_Grade34 Pro Reactome	N	DE	P.DE	FDR	SigGenesInSet	GSE180474_Grade34 Pro TFTargets	N	DE	P.DE	FDR	SigGenesInSet	GSE180474_Grade34 Anti Reactome	N	DE	P.DE	FDR	SigGenesInSet	GSE180474_Grade34 Anti TFTargets	N	DE	P.DE	FDR	SigGenesInSet
REACTOME_MYOGENESIS	17	7	0.000218377130377247	0.192891954253703	CDH2,CDH4,MEF2A,NTN3,TCF3,TCF12,SPAG9	SKIL_TARGET_GENES	743	109	3.87812033692273e-10	2.00111009385213e-07	MED16,RAB4B-EGLN2,HEXIM1,GIPC1,RNPS1,SNRNP35,WBP4,GARIN5A,DDX42,LARP4,RNF166,SPPL3,TARS3,EARS2,TANGO2,C19orf25,DAO,AP1G1,SPTSSA,DNM2,RCAN1,ARID2,KDM4B,GGA3,SYNE2,ANKRD12,EXOC7,PLXNB2,DESI1,ANG,SPRYD4,UBALD2,KANSL1,EMC10,ANPEP,ANKRD11,GTF2A1,CCDC85C,DDX51,HNRNPC,IGF1R,CTU2,SMAD6,MEF2A,MEIS2,PRDM10-DT,MYO9A,NFATC1,MRPS7,ATP5F1D,SEPTIN5,POLR2A,SSH1,GATAD2A,PPM1A,SMG8,DCUN1D2,MIS18BP1,DRAM1,FGD6,PRKC…	REACTOME_INTRACELLULAR_SIGNALING_BY_SECOND_MESSENGERS	126	23	0.000180619233631182	0.152347685306513	RRAGB,CAMKK2,WWP2,PSMB11,ERBB2,AKT2,ESR2,FGF7,FOXO1,TNRC6B,RCOR1,NBEA,NEDD4,PML,GATAD2A,PPP2R5E,PRKACA,PRKCA,MAPK3,RPTOR,TRIB3,AKT1S1,KL	MAFG_TARGET_GENES	601	88	2.27827672399118e-08	8.6079751899532e-06	SRRM2-AS1,GABPB1-AS1,BAIAP2,P3H3,CCT6B,WWP2,TDRD9,FRMD6,TBC1D20,ASB8,DENND5B,NQO1,DNAH9,STX2,EPS8,FAH,GPC5,DLGAP4,TRAPPC8,ACIN1,RAP1GAP2,TNRC6B,NEDD4L,ISCU,EDC4,PLD3,OSBP2,GABRB3,SIPA1L1,NKIRAS2,HOXB3,LOC388282,MBP,PARN,PCDH9,JPT1,WWOX,PLCG2,ATP6V0A1,TMX3,GNB1L,PPARA,GATAD2A,PAQR5,RESF1,PPP2R5E,LUC7L,POLR3E,ATF7IP,CAND1,GPRC5C,PPAN,AGPAT3,CASS4,STARD9,PYGL,RAD52,SEC14L1,SMOC1,NDRG4,TBCD,SNORD105,…
REACTOME_DEVELOPMENTAL_BIOLOGY	513	64	0.000341609933048381	0.192891954253703	CDH2,CDH4,MED16,TUBB3,CARM1,RNPS1,COL2A1,COL4A1,COL4A2,CREBBP,NCAN,DNM2,EFNA2,ERBB2,PIP5K1C,LAMA1,GRIN2B,FOXA3,HOXB2,HOXB4,HOXC4,KRTAP11-1,KRTAP13-2,KRT84,MEF2A,MYH9,NELL2,NTN3,PCSK6,MED15,PML,PMP22,POLR2A,PRKCA,MAPK1,MAP2K1,PSMA6,PSMB10,SRGAP1,SPTBN4,NTN4,RPL21,RPS9,RPS11,RPS16,SALL1,TCF3,TCF12,CACNA1C,PAGR1,KMT2D,SEMA7A,RUNX1,CBFB,IRS2,TSC22D1,ARHGEF7,CACNA1I,SPAG9,NTN1,PSMF1,AKAP5,NCOR1,NCOR2	ZBTB10_TARGET_GENES	903	124	1.51162924719303e-09	3.90000345775802e-07	CDH2,HDHD5-AS1,RB1-DT,APC2,TAB1,CARM1,CGRRF1,GIPC1,WDR4,RNPS1,HSF2BP,WBP4,ADCY6,GLB1L3,ZNF554,EXOSC6,SPPL3,TMEM170A,WDR81,JSRP1,CFAP54,ANKRD29,SIX5,DAO,AP1G1,ARID2,ZBTB7C,ESR2,SIRT2,EXOC7,CABIN1,SYNGR4,GABARAPL1,BRD1,PRPF40B,ARIH1,SETBP1,LYSET,PITPNC1,GCH1,B9D1,HDHD5,GNAO1,GNAS,GNG7,ABR,NXT1,HLCS,DDX51,HOXC5,ADAMTSL5,IFNAR1,ATP9B,KLC1,IPO5,MEF2A,NELL2,NFKBIB,HDGFL3,PARD6A,NIN,FZR1,UBL3,POLR2A,SSH…	REACTOME_VITAMIN_B5_PANTOTHENATE_METABOLISM	5	4	0.000202724797480389	0.152347685306513	FASN,PPCDC,PANK2,COASY	KLF17_TARGET_GENES	844	113	3.33642449222992e-08	8.6079751899532e-06	ALOX12-AS1,RNASEK-C17orf49,MPHOSPH9,APC2,DLEU1,P3H3,GNA13,CCT6B,TSPAN9,HSF2BP,PTPN21,SLC52A3,ZNF526,C19orf47,TOM1L2,DNMT3B,FAM227B,FBLN1,FASN,DLGAP4,FKBP4,MAPKBP1,MAST3,RRP1B,RCOR1,MGRN1,USP22,PLD3,TFIP11,LRRC57,GANC,TMEM87A,ULK3,ZNF337,DGCR5,FBXW8,TRMT2A,GNAS,GOLGA3,ABR,HOXB3,SMAD7,BORCS8-MEF2B,RNASEK,PCBP2,MAPKAPK5-AS1,ANAPC5,MRPS23,WWOX,PKNOX1,PLEKHA5,GATAD2A,HAUS2,LUC7L,POLR3E,PCID2,PRKCSH,PP…
REACTOME_NERVOUS_SYSTEM_DEVELOPMENT	237	35	0.000396309446088393	0.192891954253703	TUBB3,RNPS1,COL2A1,COL4A1,COL4A2,NCAN,DNM2,EFNA2,ERBB2,PIP5K1C,LAMA1,GRIN2B,MYH9,NELL2,PMP22,PRKCA,MAPK1,MAP2K1,PSMA6,PSMB10,SRGAP1,SPTBN4,NTN4,RPL21,RPS9,RPS11,RPS16,CACNA1C,SEMA7A,IRS2,ARHGEF7,CACNA1I,NTN1,PSMF1,AKAP5	HDAC3_TARGET_GENES	739	103	2.11177004758408e-08	3.63224448184462e-06	RAB4B-EGLN2,DDX17,GPR176,GARIN5A,GLB1L3,DDX42,CCDC78,JSRP1,TANGO2,CRIP1,ANKRD29,CENPV,FGF7,BTBD3,MYCBP2,PACS2,ATP11A,ANKRD12,DMXL2,KIAA0930,ABCA5,CABIN1,OSBP2,FUT8,TAFA5,GAMT,DESI1,GNAO1,GNAS,SLCO4A1,EMC10,ZC3H7A,ANKRD11,TAX1BP3,HLCS,HNRNPC,PRMT2,IFNAR1,IGF1R,ANKDD1A,IRF4,MEIS2,MYO1D,MYO9A,NEDD4,NF2,NFATC3,SCAPER,P4HB,FZR1,LIMA1,SLC25A39,POLR2A,SSH1,GATAD2A,PPM1A,PRKCA,FGD6,HDAC8,MAPK1,CCDC47,SRG…	REACTOME_COENZYME_A_BIOSYNTHESIS	3	3	0.000535196145977397	0.201099951851007	PPCDC,PANK2,COASY	PRDM6_TARGET_GENES	614	88	6.28599326723203e-08	9.16442832123754e-06	CCT6B,FERMT2,DIS3L,IKBIP,FRMD6,SENP8,COL4A5,COX11,DENND5B,CLYBL,ZBTB7C,EPS8,ERG,AKT2,ETV6,FBLN1,SPATA13,GPC5,BTBD3,KDM4B,FOXO1,TNRC6B,MESD,RCOR1,SYNE2,DMXL2,TRMT2A,GNAS,CCDC85C,HOXB3,HOXC4,FREM2,FMN1,SHC4,SMAD7,MBP,MXRA7,MYO1D,NDUFV2,NEDD4,PARN,PCCA,YARS2,NIN,PIPOX,PITPNA,IL17D,PLEKHA5,DYM,BCAS3,TMEM260,FAM118A,ATF7IP,GPRC5C,MAP2K5,PELI2,SINHCAF,RAD51B,RAD52,RANBP1,SCO1,LMF1,ST13,TCF4,TGIF1,TLE3,…
REACTOME_RUNX1_REGULATES_ESTROGEN_RECEPTOR_MEDIATED_TRANSCRIPTION	3	3	0.000539307754667624	0.192891954253703	AXIN1,RUNX1,CBFB	ZNF92_TARGET_GENES	600	83	7.90630490703074e-07	9.31090572432114e-05	CDH4,APC2,BAIAP2,PNPLA6,TRIOBP,SCAMP4,ADAT3,CCDC78,EARS2,SLC38A10,SIRPA,NCAN,CAPN12,C19orf25,ADAMTS18,DNM2,EYA2,MAST3,FLII,PACS2,EXOC7,KIAA0930,CDC42EP4,OSBP2,LRRC43,GAMT,KANK2,SLCO4A1,KANSL1,NWD1,ABR,ANPEP,FOXA3,CCDC85C,ADAMTSL5,IL12RB1,LOXL1,HAPLN4,TRPM1,NUCB1,ATP5F1D,SEPTIN5,GATAD2A,DNAJC17,TMEM143,PRR5-ARHGAP8,DRAM1,CEMIP,PPM1H,MRTFB,ZNF71,TRPV4,FAM83G,MRPL34,SLC12A4,TCF3,TYK2,ZC3H14,RIN3,SCU…	REACTOME_ROBO_RECEPTORS_BIND_AKAP5	3	3	0.000535196145977397	0.201099951851007	PRKACA,PRKCA,AKAP5	HDAC3_TARGET_GENES	739	101	7.10420800095933e-08	9.16442832123754e-06	SRRM2-AS1,HDAC6,MPHOSPH9,DDX17,P3H4,CAMKK2,GNA13,NXPH3,IKBIP,AEBP2,SENP8,ZNF664,KICS2,DENND5B,WBP2NL,EPS8,FASN,FGF7,DLGAP4,FKBP4,BTBD3,TNRC6B,PACS2,ATP11A,DMXL2,OSBP2,FUT8,TAFA5,ULK3,SIPA1L1,TRMT2A,GNAS,SLCO4A1,METRNL,PARVB,APAF1,PRMT2,FMN1,ITPK1,C12orf42,ASIC1,MNT,MYO1D,MYO9A,NDUFV2,NEDD4,NFKBIA,OAZ1,PIPOX,WWOX,PLEKHA5,GNB1L,PPARA,GATAD2A,FAM118A,SLC6A15,RNF126,ARFGAP1,PRKCA,PCID2,ACTR10,MAPK3,N…
REACTOME_TRANSCRIPTIONAL_REGULATION_BY_RUNX1	88	17	0.000641689801243189	0.192891954253703	YAF2,CREBBP,ZFPM1,ARID2,GATA1,PML,PSMA6,PSMB10,TCF3,TCF12,TJP1,KMT2D,AXIN1,RUNX1,CBFB,CCND2,PSMF1	PRDM6_TARGET_GENES	614	84	1.07656981487833e-06	9.31090572432114e-05	HOTAIR,YAF2,CHEK2,AKAP13,ADPRHL1,PHACTR3,SPPL3,RCAN1,DTNA,ZBTB7C,BTBD3,DAAM1,STK38L,KDM4B,SYNE2,ANKRD12,DMXL2,ZMYND8,GABARAPL1,FBXO7,ARIH1,GALK2,SDCBP2,GNAS,LINC01465,NXT1,CCDC85C,DDX51,HNRNPC,HOXB4,HOXC4,HOXC6,UBAC2,IGF1R,IPO5,MEIS2,MYO1D,PPP1R12A,NAP1L1,NEDD4,NFATC1,NFATC3,SCAPER,NIN,CDK17,LIMA1,C21orf58,PPM1A,SMG8,PPP4R1L,PRKCH,MAPK4,MRTFB,RBL1,CLIP1,SIM2,SPATS2,TCF3,TXNRD1,UBE2G1,VEZF1,NOC4L,…	REACTOME_RESPIRATORY_ELECTRON_TRANSPORT	38	10	0.000688296120282322	0.206901813756866	TRAP1,NDUFA11,COX11,ETFB,NDUFA9,NDUFV2,NDUFA13,SCO1,NUBPL,COX14	JDP2_TARGET_GENES	829	107	5.33086653327509e-07	4.92415709978629e-05	TRAP1,DSG1-AS1,MPHOSPH9,DLEU1,CHERP,DIDO1,U2AF2,OIP5,ZNF526,SENP8,CREBBP,DYNC1H1,E2F1,DLGAP4,MAPKBP1,RAP1GAP2,USP22,ISCU,ZFYVE26,OSBP2,SIPA1L1,FBXW8,SACS,GCDH,TRMT2A,GNAS,HEXD,ITGAE,EFCAB5,LGALS3,SHC4,MBD1,BORCS8-MEF2B,MNT,ALG11,MYO9A,NDUFV2,NEDD4,OAZ1,PA2G4,PARN,SLC35C2,PCDH9,NUSAP1,MAPKAPK5-AS1,ANAPC5,GTSE1,CINP,MRPS23,ATP7B,POLRMT,TMX3,GNB1L,GATAD2A,FAM118A,ZDHHC7,RNF126,POLR3E,ATF7IP,EDEM2,UT…
REACTOME_NON_INTEGRIN_MEMBRANE_ECM_INTERACTIONS	23	7	0.0017850978649945	0.341490998058041	COL2A1,COL4A1,COL4A2,LAMA1,LAMA5,PRKCA,NTN4	SALL4_TARGET_GENES	740	97	1.08266345631641e-06	9.31090572432114e-05	RAB4B-EGLN2,RXYLT1,HEXIM1,LARP4,HEXIM2,WDR81,ZNF564,AP1G1,DNM2,ARID2,STX2,RPH3A,SIRT2,DAAM1,KDM4B,GGA3,ZFR2,PHLPP1,DMXL2,ZFYVE26,SYNGR4,ZMYND8,C2CD2,FBXL9P,NPTN,GOT2,THYN1,ORMDL2,TMEM208,ANKRD11,TAX1BP3,FOXA3,HNRNPC,LINC02693,ARF3,MEF2A,MEIS2,MYH9,NFKBIB,OCA2,P4HB,MRPS7,FZR1,TPCN1,CRLS1,GATAD2A,PRPF39,DZANK1,DNAJC17,TMEM143,KLHL26,TDP1,GPR108,XAB2,PRDM10,EPS15L1,KDM5A,RBL1,RFX2,RPS11,RYR3,ELMO2,E…	REACTOME_TRANSCRIPTIONAL_REGULATION_BY_TP53	157	25	0.000837973407766226	0.20991233864544	RRAGB,PPP1R13L,COX11,CREBBP,E2F1,AKT2,TNRC6B,APAF1,PRMT1,PIN1,PML,GATAD2A,BANP,FANCI,MAPK11,RPTOR,RPA1,SCO1,BID,BLM,BRCA1,TFDP1,COX14,MAPKAPK5,CRADD	ZNF41_TARGET_GENES	84	22	5.72576406951894e-07	4.92415709978629e-05	U2AF2,COL4A5,RBFOX3,TTLL9,FAM227B,GRIP1,HEXD,FMN1,PA2G4,UTP6,DTWD1,SEC14L1,LMF1,RFX7,TLE6,TMEM62,PANK2,GAS7,SLC24A1,TRIP4,PIGL,AREL1
REACTOME_RUNX1_REGULATES_EXPRESSION_OF_COMPONENTS_OF_TIGHT_JUNCTIONS	4	3	0.00202584397078476	0.341490998058041	TJP1,RUNX1,CBFB	ZSCAN30_TARGET_GENES	661	88	1.88308959530738e-06	0.000138810604454087	STX16-NPEPL1,YAF2,ARFRP1,APC2,RXYLT1,TUBB3,HSF2BP,ADPRHL1,RNF166,PHACTR3,EXOSC6,KRBOX5,ARID2,SLC39A11,ZBTB7C,RRP1B,ATP11A,CABIN1,RASD2,CDC42EP4,OSBP2,DECR2,PITPNC1,ALG5,DDX51,ACACB,ADAMTSL5,MRPL58,CTU2,IPO5,SMAD6,PPP1R12A,NFATC3,NTN3,CDK17,SEPTIN5,POLE,POLR2A,MIER2,BIVM,PPM1A,SMG8,RESF1,DCUN1D2,ELAC1,CHFR,MAPK4,PRDM10,DOCK6,EP400,SALL1,VPS16,ENGASE,PCED1A,TBCD,TCF3,TSHR,TXNRD1,TYK2,UBTF,CFAP410,Z…	REACTOME_EXTRACELLULAR_MATRIX_ORGANIZATION	120	20	0.00152533351894725	0.283434000458624	P3H3,ADAMTS5,COL1A1,COL2A1,COL4A5,FBLN1,FBN1,ITGAE,ITGB4,KLK2,MMP17,PRKCA,BMP4,BMP7,TIMP2,SCUBE1,COL18A1,CAPN3,JAM3,LTBP4	NFKBIA_TARGET_GENES	512	71	4.37932040859225e-06	0.000289355808595558	P3H4,CAMKK2,CEACAM7,NXPH3,U2AF2,RBFOX3,GNAS-AS1,WBP2NL,DNAH9,DYNC1H1,UNC13D,ERBB2,MICU2,PACS2,MGRN1,PLD3,OSBP2,MGAT4C,GCDH,TRMT2A,GPR162,GNAS,SLCO4A1,B4GALNT3,C20orf204,ABR,RAX,HOXB3,HSF4,ITGB4,KLK2,MBD1,MBP,NFKBIA,MYO15A,CINP,UPB1,POLE,BCAS3,BANP,FAM118A,POLR3E,CHFR,PRKCB,AGPAT3,BEGAIN,ELAC2,SMOC1,RHBDF1,LMF1,NDRG4,ST13,TBCD,TCF4,TYK2,BORCS8,TRPV1,RIPOR1,OGFOD3,LRRK1,RABEP2,SYN3,MRO,AKT1S1,MICAL…
REACTOME_RUNX1_REGULATES_TRANSCRIPTION_OF_GENES_INVOLVED_IN_WNT_SIGNALING	4	3	0.00202584397078476	0.341490998058041	AXIN1,RUNX1,CBFB	SOX6_TARGET_GENES	765	98	2.68649872725888e-06	0.000173279167908198	ARFRP1,TAB1,GIPC1,SNRNP35,ADPRHL1,ZNF554,RNF166,TARS3,WDR81,COL4A2,TANGO2,DNM2,ARID2,FAM227B,DAAM1,PHLPP1,DMXL2,GABARAPL1,OSBP2,GALK2,L3MBTL1,DECR2,DESI1,CECR2,GNAS,GOT2,LINC01465,ANPEP,ANKRD11,ALG5,DDX51,ACACB,HOXC5,ADAMTSL5,IDH3B,IGF1R,CTU2,MEF2A,PRDM10-DT,MYH9,MYO1D,POLR1D,MED15,SLC25A39,TPCN1,POLE,GATAD2A,PPM1A,SMG8,RESF1,DCUN1D2,MIS18BP1,PPP4R1L,TEX2,HDAC8,CPXM1,NDRG3,SRGAP1,EP400,SQOR,RFX2,…	REACTOME_SIGNALING_BY_VEGF	42	10	0.00159191037143296	0.283434000458624	BAIAP2,WASF3,AKT2,SHC2,PRKACA,PRKCA,PRKCB,MAPK11,TRIB3,BCAR1	BARX2_TARGET_GENES	806	101	4.48613656737299e-06	0.000289355808595558	HDAC6,MPHOSPH9,PRPF8,CCT6B,SLC52A3,CHRNB1,ZNF526,KICS2,TOM1L2,DAPK3,DHODH,DPH1,ZNF584,ERBB2,ESR2,COPZ1,DLGAP4,KDM4B,TNRC6B,TFIP11,FUT8,LRRC57,GANC,TMEM87A,LSM14A,GCDH,NKIRAS2,ORMDL2,H3-3B,HOXB3,PRMT1,FMN1,SLC25A35,BORCS8-MEF2B,ALG11,MYO1E,MYO9A,NEDD4,PCBP2,FCF1,NDUFA13,JPT1,MEX3C,ANAPC5,MRPS23,WWOX,ATP7B,DYM,GATAD2A,BCAS3,CEP192,HAUS2,PPP2R5E,MIS18BP1,UTP6,CAND1,GPRC5C,MICAL3,NLGN2,CRAMP1,RAD51B,…
REACTOME_NCAM_SIGNALING_FOR_NEURITE_OUT_GROWTH	30	8	0.00217794211554089	0.341490998058041	COL2A1,COL4A1,COL4A2,NCAN,MAPK1,SPTBN4,CACNA1C,CACNA1I	ZMYND8_TARGET_GENES	691	90	3.6145026691277e-06	0.000206549023467014	HOTAIR,STX16-NPEPL1,GPC6,ARFRP1,HEXIM1,GAS2L1,TRIOBP,LARP4,MRPL52,TARS3,C16orf46,SLC38A10,HEXIM2,DNM2,RCAN1,FLII,ZC3H4,ZMYND8,PLXNB2,FUT1,GALK2,KANK2,FBXL9P,NPTN,GOT2,SLCO4A1,MAMSTR,NWD1,ZC3H7A,TMEM208,ANKRD11,ALG5,GYS1,CCDC85C,HOXC4,HOXC6,IDH3B,IGF1R,ARF6,IPO5,LDLR,MYH9,PPP1R12A,CD320,PMP22,POLR2A,GATAD2A,PPM1A,SMG8,SLC47A1,DRAM1,PPP4R1L,FGD6,PRKCH,CTNNBL1,RHOJ,SRGAP1,DOCK6,EP400,RAD51C,C14orf93…	REACTOME_RNA_POLYMERASE_II_TRANSCRIPTION	651	74	0.00169720958358458	0.283434000458624	MED6,HDAC6,RRAGB,MYL9,PPP1R13L,RNPS1,U2AF2,PSMB11,COL1A1,COX11,CREBBP,ZNF664,E2F1,ZNF778,ZNF584,ERBB2,AKT2,ESR2,FOXO1,TNRC6B,NEDD4L,ZIM2,ZNF337,KCTD1,H3-3B,APAF1,PRMT1,LGALS3,SMAD7,NFATC2,ANAPC5,WWOX,PIN1,PML,PPARA,RNF111,GATAD2A,BANP,FANCI,PRKACA,PRKCB,MAPK3,MAPK11,THOC2,RPTOR,ZNF529,ZNF350,RPA1,SCO1,BID,BLM,SMARCA4,SNRPF,BRCA1,TBX5,TFDP1,TGIF1,ZNF226,ZNF343,ICE2,ZNF611,SARNP,ZNF566,PPM1D,COX14,…	PAX3_TARGET_GENES	527	72	6.39756053383488e-06	0.000366793470606533	GABPB1-AS1,DLEU1,CCT6B,TSPAN9,DIS3L,FRMD6,TMTC2,MDGA2,DCC,CLYBL,DNAH9,EPS8,FGF7,KDM4B,SYNE2,ATP11A,DMXL2,NEDD4L,TTC28,SHC2,GANC,ADGRD1,PRTG,METRNL,KCTD1,HTR2A,SHC4,MYO1D,MYO1E,MYO9A,NDUFA9,NDUFV2,PARN,NIN,PIPOX,ANAPC5,MRPS23,DYM,BCAS3,TMEM260,BANP,ENOX1,RESF1,MIS18BP1,MAP2K5,UNC79,RAD51B,RPA1,RTN2,SEC14L1,BRCA1,TCF4,UBA1,FTO,LRRK1,TLE6,ARHGAP28,SCUBE1,NDEL1,DIAPH3,GAS7,CRADD,SNAP23,DYRK4,ALDH1A2,…
REACTOME_TRNA_MODIFICATION_IN_THE_NUCLEUS_AND_CYTOSOL	18	6	0.00227206252866295	0.341490998058041	WDR4,TP53RK,ADAT3,ADAT1,CTU2,PUS1	ZBTB18_TARGET_GENES	362	55	4.00288805168632e-06	0.000206549023467014	RAB4B-EGLN2,WDR4,TSPAN9,RUNDC3A,SNRNP35,HSF2BP,CHEK2,SLC43A2,SIX5,HSCB,AP1G1,RCAN1,LNX2,KDM4B,RRP1B,WDR7,ZMYND8,GAMT,L3MBTL1,SPRYD4,DDX51,ARF6,LOXL1,MYH9,ATP2A3,NTN3,PCSK6,POLR1D,DNAJC17,SVOP,SULF2,PRDM10,ZNF287,KDM5A,RBL1,C14orf93,MRPL34,TCF12,UBE2G1,VEZF1,CACNA1C,NOC4L,PEAK1,SPG11,TMTC1,LTBP4,CCDC77,GTPBP3,ZFYVE19,MIR22HG,TSC22D1,ALDH1A2,DTD1,NCOR2,MARF1	REACTOME_SUMOYLATION	83	15	0.00255373180881109	0.325009750151027	DDX17,CREBBP,DNMT3B,MBD1,NFKBIA,PML,PPARA,RAD52,ZNF350,RPA1,BLM,BRCA1,TP53BP1,NCOR2,NR1H4	HNRNPH1_TARGET_GENES	658	85	8.63469291603682e-06	0.0004455501544675	MED6,MIMT1,GABPB1-AS1,ALOX12-AS1,RNASEK-C17orf49,BAIAP2,DDX17,CAMKK2,CCT6B,FERMT2,ZNF526,C19orf47,COX11,DHODH,UNC13D,ZNF584,EPS8,ETFB,FBLN1,COPZ1,DLGAP4,ATP11A,ZIM2,EDC4,PLD3,STXBP4,GABPB1,SIPA1L1,GPR162,H3-3B,PRMT1,ITGAE,SLC25A35,MBD1,MXRA7,ALG11,RNASEK,NFKBIA,OAZ1,PA2G4,NTM,PCBP2,MEX3C,ANAPC5,PEG3,ATP7B,CRLS1,PPP2R5E,TASP1,GPATCH2L,SPHK2,USP31,STARD9,PREX1,PTPRH,RAD52,PPCDC,ATXN2,BMP4,STAT2,TGI…
REACTOME_TOLL_LIKE_RECEPTOR_CASCADES	61	12	0.00331223449715015	0.397247610912779	TAB1,TICAM1,AGER,DNM2,IRF3,MEF2A,NFKBIB,MAPK1,MAP2K1,HSP90B1,TRAF3,EEA1	NFKBIA_TARGET_GENES	512	71	4.79384873520611e-06	0.000216092657052201	FARP1,CARM1,CATSPER2,GPR139,SLC38A10,RBFOX3,DAO,ADAMTS18,DYNC1H1,ERBB2,EYA2,FAIM2,GGA3,PACS2,EXOC7,PIP5K1C,CABIN1,OSBP2,CECR2,GNAS,SLCO4A1,B4GALNT3,MYO1H,EMC10,ABR,DDX51,CTU2,SMAD9,NFATC1,CINP,MED15,UPB1,POLE,VSIG10,BIVM,SVOP,CHFR,PRKCH,MAPK4,GPR108,PPM1H,ARHGAP23,TRPV4,ELAC2,BDKRB1,RYR3,ENGASE,SLC26A10P,TBCD,TEP1,TYK2,XRCC3,LDLRAD4,NPEPL1,CRISPLD2,KCTD10,PLA2G6,FLYWCH1,AKT1S1,MEGF11,LMNB2,ZNRF1,…	REACTOME_FORMATION_OF_THE_BETA_CATENIN_TCF_TRANSACTIVATING_COMPLEX	13	5	0.0025948882247587	0.325009750151027	CREBBP,H3-3B,SMARCA4,TCF4,TLE3	U2AF2_TARGET_GENES	471	65	1.32543461982023e-05	0.000621749330752037	MIMT1,GABPB1-AS1,PIBF1,GNA13,WWP2,U2AF2,SENP8,COX11,CFAP161,TTLL9,NQO1,ABAT,FAM227B,CEP112,ZNF584,ERF,MICU2,XRN2,BTBD3,RCOR1,TTC28,ZIM2,STXBP4,GABPB1,SIPA1L1,PRTG,H3-3B,C12orf42,MNT,MYO9A,OAZ1,PARN,PCBP2,SLC35C2,PEG3,PIN1,POLRMT,ARFGAP1,GPRC5C,PPAN,DTWD1,USP31,RPTOR,ZNF529,SINHCAF,ZNF350,SEC14L1,NDRG4,SNRPF,BRCA1,PPAN-P2RY11,TP53BP1,FTO,DBF4B,UBXN6,YJU2B,CLTCL1,MRO,PPM1D,ZSWIM1,SLC24A1,TRIP4,PICK…
REACTOME_ACTIVATION_OF_ANTERIOR_HOX_GENES_IN_HINDBRAIN_DEVELOPMENT_DURING_EARLY_EMBRYOGENESIS	32	8	0.00338435882665342	0.397247610912779	CREBBP,HOXB2,HOXB4,HOXC4,POLR2A,PAGR1,KMT2D,NCOR1	BARX2_TARGET_GENES	806	101	5.02541062912094e-06	0.000216092657052201	HEXIM1,GIPC1,ILVBL,CHEK2,DDX42,CHRNB1,C14orf28,HEXIM2,WDR81,COX6B1,SPC24,HSCB,DAPK3,ZNF564,DNM2,ARID2,ERBB2,ESR2,COPZ1,SIRT2,KDM4B,SYNGR4,CDC42EP4,ZMYND8,APOL2,FUT8,XRCC6,CIDEB,DESI1,ACTMAP,ORMDL2,ANKRD11,SENP1,ALG5,GYS1,HAGH,HNRNPC,ADAMTSL5,PRDM10-DT,MYH9,MYO9A,NEDD4,NF2,NFKBIB,P4HB,LIMA1,PFKM,TPCN1,SCAND2P,GATAD2A,BIVM,DMAC2,SMG8,DZANK1,TMEM143,MIS18BP1,TDP1,MDM1,GPR108,XAB2,PRDM10,PSMB10,CCDC4…	REACTOME_RHO_GTPASES_ACTIVATE_NADPH_OXIDASES	13	5	0.0025948882247587	0.325009750151027	PIN1,PRKCA,PRKCB,MAPK3,MAPK11	ZFP69B_TARGET_GENES	902	108	1.62409108772259e-05	0.000672754425254969	DLEU1,P3H3,TSPAN9,CEACAM7,CPSF6,PTPN21,ZNF526,IKBIP,SENP8,C19orf47,COL1A1,ROMO1,KICS2,CLYBL,DHODH,ABAT,PLBD2,FAM227B,CEP112,ZBTB7C,EPS8,ESD,ESR2,ETV6,SPATA13,TNRC6B,MESD,RCOR1,FLT3LG,USP22,TTC28,GANC,TMEM87A,ULK3,SIPA1L1,GCDH,GCHFR,NBEA,TRMT2A,GNAS,GOLGA3,SLCO4A1,B4GALNT3,APAF1,HOXB3,RAB37,NUDT19,LIG4,BORCS8-MEF2B,MNT,MYO9A,NFKBIA,NME3,CHST11,PARN,NDUFA13,NIN,ANAPC5,ISYNA1,PITPNA,PKNOX1,ATP6V0A1,…
REACTOME_REGULATION_OF_RUNX1_EXPRESSION_AND_ACTIVITY	9	4	0.00395343852837086	0.397247610912779	PML,RUNX1,CBFB,CCND2	ZNF589_TARGET_GENES	267	43	1.06760249347321e-05	0.000423756066640135	RUNDC3A,SNRNP35,HSF2BP,AKAP13,RNF166,JSRP1,AGER,ESD,RRP1B,OSBP2,DESI1,ADGRD1,UBALD2,ANPEP,IGF1R,CTU2,LDLR,NFATC3,P4HB,PCK2,LIMA1,SSH1,PPM1A,PPP4R1L,PRKCA,FGD6,RAD51C,RBL1,HSP90B1,TYK2,RIN3,SPG11,KCTD10,PLA2G6,FLYWCH1,AKT1S1,MEGF11,TMEM11,TSC22D1,ALDH1A2,IFT20,DPP9,NRXN3	REACTOME_DEGRADATION_OF_THE_EXTRACELLULAR_MATRIX	53	11	0.00306879088720658	0.354799438728577	ADAMTS5,COL1A1,COL2A1,COL4A5,FBN1,KLK2,MMP17,TIMP2,SCUBE1,COL18A1,CAPN3	ARID5B_TARGET_GENES	390	56	1.69492393959585e-05	0.000672754425254969	MED6,ALOX12-AS1,RNASEK-C17orf49,CHERP,AKAP3,OGFR,C19orf47,TOM1L2,TTLL9,ADAMTS17,DPH1,DTX1,TRAPPC8,ATP11A,USP22,ISCU,PLD3,GCDH,RGL4,MBD1,CCDC88C,RNASEK,NDUFA9,NFKBIA,PA2G4,PARN,POLD1,GATAD2A,CEP192,VPS53,SMPD3,SPHK2,UNC79,RPA1,ATXN2,SMOC1,ST3GAL2,STAT2,TBCD,TCF4,FTO,TLE6,DGLUCY,PANK2,DBF4B,TDRD3,DIAPH3,ZNF611,TBC1D10A,ALDH1A2,TRIP4,CACNA2D4,SART3,ACAP1,CLSTN3,CDC6
REACTOME_NCAM1_INTERACTIONS	20	6	0.00412082695981611	0.397247610912779	COL2A1,COL4A1,COL4A2,NCAN,CACNA1C,CACNA1I	ZNF654_TARGET_GENES	741	93	1.16478968572824e-05	0.000429308198454124	ARFRP1,GIPC1,CIT,PHOSPHO1,DNM2,SLC39A11,ESR2,FGF7,COPZ1,FLII,GGA3,PHLPP1,CABIN1,OSBP2,PRPF40B,DNAAF9,ZNF385A,L3MBTL1,LRP10,IL1RAPL2,B9D1,SDCBP2,CIDEB,GNAS,ZNF763,ABR,ANKRD11,GYS1,HAGH,HOXC5,RAB37,ADAMTSL5,IFI35,KCNJ6,MYH9,MYO1D,NEDD4,HDGFL3,NIN,DZANK1,MIS18BP1,FGD6,PRKCH,SULF2,ATOSA,MDM1,CEMIP,SRGAP1,DOCK6,GRAMD1A,RAD51D,RBL1,ELAC2,RORA,CLIP1,VPS16,ENGASE,MRPL34,SPATS2,SMTN,SUOX,TCF12,C1QBP,C1R,T…	REACTOME_NEURONAL_SYSTEM	184	26	0.00379999059573606	0.394349077029034	CAMKK2,SLITRK1,COMT,SLITRK4,ABAT,DLGAP4,GRIP1,GABRB3,GABRG3,SIPA1L1,NBEA,APBA2,KCNA6,KCNJ2,PRKACA,PRKCA,PRKCB,MAPK3,NLGN2,BEGAIN,DNAJC5,SYN3,KCNAB3,DLGAP1,PICK1,AKAP5	ZSCAN30_TARGET_GENES	661	84	1.83059377299464e-05	0.000674704562046596	SRRM2-AS1,GABPB1-AS1,MPHOSPH9,APC2,CORO2B,CCT6B,HSF2BP,DIDO1,PTPN21,COMT,ISM1,TOM1L2,DNMT3B,EME2,ZBTB7C,AKT2,FASN,FKBP4,ACIN1,RRP1B,RCOR1,ATP11A,MINAR1,USP22,EDC4,OSBP2,GABPB1,ULK3,LSM14A,GOLGA3,HEXD,HOXB3,ITPK1,KCNJ2,NUDT19,LIG4,SMAD7,MNT,MXRA7,CCDC88C,NFKBIA,NME3,PCBP2,PITPNA,POLE,FAM118A,RESF1,EXD2,GPATCH2L,LUC7L,CHFR,PCID2,PAK6,MIF4GD,PYGL,RAD52,RHBDF1,MRPS34,TBCD,TCF4,TFDP1,TSHR,TYK2,USF2,CF…
REACTOME_CHROMATIN_MODIFYING_ENZYMES	87	15	0.00417758483348011	0.397247610912779	CARM1,CREBBP,ARID2,KDM4B,BRD1,KANSL1,GATAD2A,HDAC8,EP400,KDM5A,KMT2D,DOT1L,KMT5C,NCOR1,NCOR2	MEF2C_TARGET_GENES	664	85	1.35470074018396e-05	0.000437460312765003	RAB4B-EGLN2,STX16-NPEPL1,RB1-DT,ARFRP1,RORA-AS1,TAB1,CARM1,HSF2BP,AKAP13,SLC2A13,PHACTR3,TMEM170A,DNM2,ARID2,EYA2,DAAM1,KDM4B,RRP1B,EXOC7,MTUS2,DMXL2,KIAA0930,WDR7,GAMT,ZNF385A,NPTN,GNAS,SPRYD4,ADGRD1,UBALD2,ANKRD11,GTF2A1,GYS1,UBAC2,MRPL58,IDH3B,IGF1R,IL12RB1,IRF4,MEF2A,NAP1L1,PAX1,NIN,CDK17,LIMA1,SEPTIN5,POLR2A,GATAD2A,PPM1A,DNAJC17,PPP4R1L,TDP1,FGD6,PRKCH,PSMA6,ZNF287,GRAMD1A,PYCR1,RB1,KDM5A,V…	REACTOME_COLLAGEN_FORMATION	20	6	0.0040687355261231	0.394349077029034	P3H3,COL1A1,COL2A1,COL4A5,ITGB4,COL18A1	TEAD2_TARGET_GENES	569	74	2.72303494186254e-05	0.000936724020000713	GABPB1-AS1,ALOX12-AS1,RNASEK-C17orf49,CDIPT,MYBBP1A,DDX17,PPP1R13L,POLR1G,U2AF2,ASB8,C2CD4A,GTSE1-DT,FAM227B,ERBB2,ESR2,MGRN1,DMXL2,ISCU,GABPB1,NUTM1,SNX33,TMEM87A,H3-3B,PRMT1,SHC4,SMAD7,RNASEK,MYO1E,PA2G4,PCBP2,MEX3C,ANAPC5,GTSE1,PKNOX1,PML,KRT20,BCAS3,TMEM260,FANCI,PPP2R5E,ZDHHC7,ATF7IP,PRKCSH,DTWD1,MICAL3,CXCL16,PEX5,SINHCAF,RAD52,SEC14L1,RHBDF1,STAT2,BORCS8,UBA1,ZNF121,FTO,TMEM62,OPA3,UBXN6,T…
REACTOME_CATION_COUPLED_CHLORIDE_COTRANSPORTERS	5	3	0.00475745641811711	0.397247610912779	SLC12A3,SLC12A4,SLC12A6	LHX2_TARGET_GENES	537	72	1.35646608609303e-05	0.000437460312765003	CGRRF1,PNPLA6,ILVBL,GARIN5A,TP53RK,DDX42,CHRNB1,C16orf46,TMEM170A,HEXIM2,COL4A2,SIX5,FAM227B,ERBB2,ERCC4,SIRT2,KDM4B,DMXL2,CDC42EP4,LRP10,FBXL9P,SDCBP2,EMC10,NWD1,ABR,TMEM208,ANKRD11,SENP1,ALG5,HOXB4,IDH3B,NFKBIB,FZR1,LCMT1,LIMA1,MED15,PFKM,SLC37A1,SCAND2P,DNAJC17,VPS53,PRKCH,HDAC8,GPR108,CCDC47,PPM1H,RPTOR,RAD51D,RFX2,ATG101,RPS9,SPATS2,TCF3,TEF,PHF23,LRFN3,PEAK1,THSD4,DCAKD,STARD5,EMC6,FAM110A,…	REACTOME_PROCESSIVE_SYNTHESIS_ON_THE_C_STRAND_OF_THE_TELOMERE	5	3	0.00472274343747346	0.394349077029034	POLD1,RPA1,BLM	ZNF592_TARGET_GENES	784	95	3.49042697165724e-05	0.00112566269835946	ZGLP1,TRAP1,MYBBP1A,GNA13,WWP2,HSF2BP,AEBP2,ALKBH2,ASB8,NANP,TOM1L2,DNMT3B,ZNF584,ESD,DLGAP4,TRAPPC8,RRP1B,USP22,LEMD3,ULK3,LSM14A,GNAS,SLCO4A1,FAM171A2,PARVB,H3-3B,CCDC85C,HOXB3,ITGAE,ITGB4,CCDC88C,MYO1D,NDUFA13,MAPKAPK5-AS1,MEX3C,PKNOX1,ATP7B,POLD1,DYM,GATAD2A,BCAS3,CWC25,PLEKHJ1,MIS18BP1,SMPD3,PRKACA,LUC7L,POLR3E,CAND1,PRKCSH,MAPK3,TEX14,CTNNBL1,PPAN,AGPAT3,STARD9,RPTOR,PREX1,CRAMP1,TRIB3,CXCL…
REACTOME_RUNX1_REGULATES_TRANSCRIPTION_OF_GENES_INVOLVED_IN_DIFFERENTIATION_OF_MYELOID_CELLS	5	3	0.00475745641811711	0.397247610912779	CREBBP,RUNX1,CBFB	TCF7_TARGET_GENES	687	87	1.62090798707865e-05	0.000490335275384459	A1BG,CDH2,YAF2,ARFRP1,BAIAP2,CGRRF1,CHEK2,GLB1L3,CHRNB1,RNF166,HEXIM2,COL4A2,COX10,CDAN1,PHOSPHO1,RCAN1,ARID2,SLC39A11,ZBTB7C,ERBB2,DAAM1,ZC3H4,SYNE2,ANKRD12,ADAT1,FUT1,L3MBTL1,LRP10,DECR2,DESI1,SLCO4A1,ANG,UBALD2,KANSL1,CCDC85C,ACACB,HOXB4,CTU2,LDLR,SMAD6,MEIS2,NEDD4,SCAPER,NIN,CDK17,MED15,POLR2A,POLRMT,CRLS1,RESF1,KLHL26,HDAC8,MAPK1,SULF2,PSMA6,PPM1H,DOCK6,RFX2,PCED1A,TBCD,TCF3,UBTF,LDLRAD4,MET…	REACTOME_ACTIVATION_OF_RAC1	5	3	0.00472274343747346	0.394349077029034	PAK6,PAK5,SOS2	ZNF423_TARGET_GENES	412	57	4.24670084251598e-05	0.00128899860866956	LHFPL6,APC2,DLEU1,GNA13,CCT6B,RAI1,TSPAN9,RNPS1,FRMD6,TOM1L2,DTX3,UNC13D,ZBTB7C,MICU2,SPATA13,ACIN1,KDM4B,RCOR1,FLT3LG,MINAR1,ULK3,GCHFR,SLCO4A1,HOXB3,HOXC4,RAB37,ITPK1,NUDT19,SLC25A35,MBP,MNT,NME3,PCBP2,PIPOX,POMP,PLEKHA5,TSR1,PCID2,SQOR,RAD52,NPAS3,BMP7,TCEA2,TGIF1,TLE3,CCDC169,USF2,CA12,TLE6,PANK2,LTBP4,USP32,PPM1D,MYADM,CACNA2D4,SART3,SGSM2
REACTOME_INTERLEUKIN_23_SIGNALING	5	3	0.00475745641811711	0.397247610912779	IL12RB1,P4HB,TYK2	ASH1L_TARGET_GENES	678	86	1.71047189087602e-05	0.000490335275384459	RAB4B-EGLN2,APC2,GIPC1,TRIOBP,CIT,CHEK2,ADPRHL1,CHRNB1,KRBOX5,SLC43A2,WDR81,TANGO2,COX6B1,SPC24,HSCB,DAPK3,ZNF564,AP1G1,DNM2,LNX2,FGF7,COPZ1,SIRT2,KDM4B,RIMBP2,CABIN1,ZMYND8,FUT8,FBXL9P,ADGRD1,UBALD2,KANSL1,ORMDL2,TMEM208,ANKRD11,GTF2A1,HAGH,HNRNPC,ADAMTSL5,ARF3,MEIS2,NF2,NFKBIB,P4HB,POLR1D,LCMT1,C21orf58,MPHOSPH8,GATAD2A,BIVM,TDP1,FGD6,HDAC8,MDM1,GPR108,XAB2,RFX2,ELAC2,ATG101,RPS11,ELMO2,SELENOW…	REACTOME_RUNX1_REGULATES_TRANSCRIPTION_OF_GENES_INVOLVED_IN_DIFFERENTIATION_OF_MYELOID_CELLS	5	3	0.00472274343747346	0.394349077029034	CREBBP,LGALS3,PRKCB	HBZ_TARGET_GENES	385	54	4.64014068713105e-05	0.00133017366364424	COL4A5,COX11,FBN1,MICU2,CAMTA2,FLI1,SYNE2,TFIP11,STXBP4,SIPA1L1,LSM14A,GNAS,HOXB3,ITGB4,ITPK1,MBP,MYO1D,NDUFA9,NDUFV2,NEDD4,NFATC2,NINJ2,PLEKHA5,TMX3,FAM118A,PCID2,CTNNBL1,PYGL,SQOR,RAD51B,PPCDC,SALL2,ATXN2,TP53BP1,CACNA1C,CCDC102B,NUBPL,DDHD1,CDK2AP1,DIAPH3,PHF6,SARNP,CRADD,ALDH1A2,CACNA2D4,PIGL,AKAP5,GOSR2,CDC42BPB,RGS6,ACAP1,ARNT2,CRYZL1,THOC1
REACTOME_MYD88_INDEPENDENT_TLR4_CASCADE	43	9	0.00685347851225112	0.513626719189834	TAB1,TICAM1,AGER,IRF3,MEF2A,NFKBIB,MAPK1,MAP2K1,TRAF3	SUPT20H_TARGET_GENES	581	76	1.87922168982215e-05	0.000510357048393805	STX16-NPEPL1,WDR4,GARIN5A,DDX42,ADPRHL1,CHRNB1,RNF166,HEXIM2,CREBBP,SPC24,ZNF564,DNM2,COPZ1,SIRT2,PHLPP1,SYNGR4,PRPF40B,GALK2,FBXL9P,KANSL1,LAMA1,EMC10,TMEM208,ANKRD11,SENP1,HAGH,TAX1BP3,DDX51,HNRNPC,HOXC5,IDH3B,CTU2,NF2,NFKBIB,ATP5F1D,PFKM,TPCN1,POLE,POLR2A,GATAD2A,SMG8,DZANK1,TMEM143,GPR108,XAB2,CCDC47,RPTOR,WFDC1,KDM5A,RFX2,RPS11,SFSWAP,TCF3,HSP90B1,XRCC3,LDLRAD4,CFAP410,ZFYVE21,NOC4L,RBM42,PA…	REACTOME_ASSEMBLY_OF_COLLAGEN_FIBRILS_AND_OTHER_MULTIMERIC_STRUCTURES	15	5	0.00528026341233074	0.398349547824536	COL1A1,COL2A1,COL4A5,ITGB4,COL18A1	CREB3L4_TARGET_GENES	548	70	8.04286950012729e-05	0.00218427403266615	DSG1-AS1,MPHOSPH9,DDX17,PRPF8,WWP2,SLC52A3,OIP5,COL1A1,ASB8,TOM1L2,UNC13D,COPZ1,KDM4B,DMXL2,ZFYVE26,LRRC57,ULK3,SIPA1L1,GCDH,GOLGA3,NKIRAS2,H3-3B,HOXB3,RAB37,PRMT2,MBD1,MYO1D,NDUFV2,NEDD4,PARN,PCBP2,NUSAP1,POMP,MRPS23,PKNOX1,PLEKHJ1,HAUS2,RESF1,MIS18BP1,TSR1,PPAN,PAK6,MIF4GD,RAD52,SMARCA4,SNRNP70,PPAN-P2RY11,TGIF1,TP53BP1,ZBTB14,FTO,CHAC1,ZNF343,CCDC134,EDC3,PUS1,YJU2B,ADPGK,PYM1,RNFT2,PPM1D,COX1…
REACTOME_DISEASE	540	60	0.00782389519365438	0.513626719189834	GPC6,TUBB3,BAIAP2,ADCY6,GPR176,CREBBP,NCAN,TICAM1,AP1G1,ADAMTS18,DYNC1H1,ERBB2,ESR2,FGF7,XRCC6,GNAS,GNG7,GTF2A1,GYS1,HLCS,ADAMTSL5,IPO5,MYH9,CD320,PML,POLR2A,HDAC8,MAPK1,MAP2K1,PSMA6,PSMB10,RNF213,RAP1B,RPL21,RPS9,RPS11,RPS16,ELMO2,SLC12A3,SYT1,C1QBP,TRAF3,TSHR,TXNRD1,THSD4,AXIN1,BRAP,KREMEN1,AKT1S1,IRS2,RNF185,CTDP1,CD19,MVB12A,PSMF1,NCOR1,NCOR2,CDC25B,CDH1,SLC12A6	HDGF_TARGET_GENES	393	56	2.28463718011552e-05	0.000589436392469805	GFY,EBI3,BAIAP2,HEXIM1,PNPLA6,CHEK2,TMEM170A,CPT1C,C19orf25,HSCB,DAO,DNASE1L1,MAST3,ZNF385A,KANK2,C2CD2,L3MBTL1,GATA1,GNAS,SPRYD4,ACTMAP,FOXA3,IPO5,MEF2A,MYH9,SLC25A39,FXYD1,SEPTIN5,SSH1,DCUN1D2,KLHL26,DIABLO,SPTBN4,EPS15L1,SFSWAP,BLVRB,SLC12A4,XRCC3,ZFYVE21,SYMPK,PLA2G6,SLC41A2,MRI1,LTBP4,KLHL22,RNFT2,PDXK,TNFSF12,ARHGEF7,CCND2,GLB1L2,SNX29,SCARB1,SPAG7,NCOR2,OSBPL2	REACTOME_RESPIRATORY_ELECTRON_TRANSPORT_ATP_SYNTHESIS_BY_CHEMIOSMOTIC_COUPLING_AND_HEAT_PRODUCTION_BY_UNCOUPLING_PROTEINS	49	10	0.00530072585262191	0.398349547824536	TRAP1,NDUFA11,COX11,ETFB,NDUFA9,NDUFV2,NDUFA13,SCO1,NUBPL,COX14	CEBPZ_TARGET_GENES	710	86	8.56383409033054e-05	0.00220946919530528	HDAC6,PLIN3,CDIPT,PIBF1,LINC02210-CRHR1,PRPF8,CCT6B,RAB40B,PXMP4,NDUFA11,COMT,TOM1L2,LINC02210,DAPK3,DHODH,DPH1,E2F1,FAM227B,ZNF584,ESR2,COPZ1,KDM4B,TNRC6B,MGRN1,GOLGA3,SLC46A3,HEXD,ABR,ORMDL2,H3-3B,PRMT1,ITGAE,ITGB4,VMAC,MBD1,ALG11,PCBP2,WASHC3,JPT1,MAPKAPK5-AS1,MEX3C,ANAPC5,MRPS23,PIN1,PKNOX1,ATP7B,POLRMT,GATAD2A,BCAS3,CWC25,FANCI,PPP2R5E,ZNF407,PRKACA,TRMU,TSR1,ARFGAP1,DTWD1,RPTOR,ELAC2,BLM,ST…
GSE183015_Normal Pro Reactome	N	DE	P.DE	FDR	SigGenesInSet	GSE183015_Normal Pro TFTargets	N	DE	P.DE	FDR	SigGenesInSet	GSE183015_Normal Anti Reactome	N	DE	P.DE	FDR	SigGenesInSet	GSE183015_Normal Anti TFTargets	N	DE	P.DE	FDR	SigGenesInSet
REACTOME_EICOSANOIDS	7	5	4.12929322105485e-07	0.000620632771124544	CYP4F8,CYP4F22,CYP4F11,CYP4F12,CYP4F2	ZNF16_TARGET_GENES	84	12	5.33242601726336e-06	0.00275153182490789	SEMA6B,PLK5,FLRT3,MKNK2,NFIC,SIRT6,SIGLEC1,TPM4,CACNA1A,TLE6,PODNL1,YJU2B	REACTOME_INTEGRIN_CELL_SURFACE_INTERACTIONS	41	7	0.000123936503194631	0.124726044653061	ICAM1,ICAM3,ICAM4,COL5A3,BSG,ICAM5,MADCAM1	ZNF92_TARGET_GENES	600	56	4.30756591786884e-16	2.22270401362032e-13	ZGLP1,SH2D3A,TGFBR3L,PLIN3,APC2,HMG20B,SEMA6B,PNPLA6,UQCR11,SCAMP4,ADAT3,TNFAIP8L1,MFSD12,C19orf25,PRR22,TLE5,ANKRD24,DNMT1,KANK3,GAMT,TJP3,NMRK2,MKNK2,GTF2F1,SLC39A3,ICAM1,ADAMTSL5,HSD11B1L,MLLT1,GADD45B,NFIC,ATP5F1D,PDE4A,SIRT6,FAM174C,SHFL,STAP2,SHD,REXO1,PTPRS,CACTIN,CELF5,SAFB,SNAPC2,TCF3,C3,TYK2,FSD1,TLE6,FBN3,S1PR4,MIDN,DPP9,LONP1,APBA3,KEAP1
REACTOME_FATTY_ACIDS	10	5	4.60827594057853e-06	0.00346311936934476	CYP4F8,CYP4F22,CYP4F11,CYP4F12,CYP4F2	CEBPZ_TARGET_GENES	710	39	9.09122664754217e-05	0.0234553647506588	PET117,DDX39A,AKAP8,POLR3F,ZNF57,ATP8B3,ZNF555,DNM2,FAM32A,AKAP8L,C19orf53,SLC39A3,RAB8A,ECSIT,ESF1,DZANK1,ZNF823,TRMT1,PRKACA,ASF1B,APMAP,KAT14,ZNF77,WIZ,RFX1,RRBP1,SGTA,ZSWIM4,SNRPB2,TCF3,YIPF2,NDUFAF5,PANK2,ZNF556,YJU2B,CREB3L3,AP3D1,DCAF15,TIMM29	REACTOME_THROMBOXANE_SIGNALLING_THROUGH_TP_RECEPTOR	11	4	0.000169692175173251	0.124726044653061	GNA11,GNA15,GNG7,TBXA2R	ADNP_TARGET_GENES	307	37	3.29546555192463e-14	8.50230112396555e-12	ZGLP1,MRPL54,RAVER1,MFSD12,C19orf25,ADGRE1,RPL36,GAMT,DAZAP1,GNG7,ICAM1,MATK,MLLT1,GADD45B,HNRNPM,NFIC,HDGFL3,ATP5F1D,PDE4A,PCSK4,SHFL,FEM1A,GPR108,SHD,MCOLN1,CACTIN,TLE2,VAV1,SLC25A23,MADCAM1,ADAMTS10,ALKBH7,FBN3,MIDN,DPP9,APBA3,KEAP1
REACTOME_PHASE_I_FUNCTIONALIZATION_OF_COMPOUNDS	39	7	0.000116799157119307	0.0585163777167728	CYP4F8,CYP4F22,SMOX,CYP4F11,CYP4F12,ACSS1,CYP4F2	ZNF205_TARGET_GENES	792	41	0.000215752438151312	0.0371094193620257	SNAP25-AS1,CENPB,RBBP9,GIPC1,IZUMO4,ZNF554,JSRP1,MOB3A,ADRA1D,ANKRD24,ZNF627,ADGRL1,UBOX5,PLCB1,PRND,C19orf53,TMEM230,SLC39A3,DNAJB1,NDUFB7,OAZ1,SIRT6,ESF1,TRMT6,CRLS1,ADISSP,APMAP,KAT14,WIZ,FASTKD5,RRBP1,KRI1,SNRPB2,YIPF2,NDUFAF5,MCM8,TIMM29,DTD1,IER2,LZTS3,SLC23A2	REACTOME_SIGNAL_AMPLIFICATION	12	4	0.000248954180944233	0.124726044653061	GNA11,GNA15,GNG7,TBXA2R	ZNF16_TARGET_GENES	84	17	1.14441087064926e-10	1.96838669751672e-08	APC2,HMG20B,SEMA6B,PLK5,TLE5,FUT6,TINCR,TJP3,MKNK2,NFIC,SIRT6,PTPRS,CELF5,VAV1,CERS4,TLE6,TPGS1
REACTOME_CYTOCHROME_P450_ARRANGED_BY_SUBSTRATE_TYPE	23	5	0.000450027825657881	0.139256302404497	CYP4F8,CYP4F22,CYP4F11,CYP4F12,CYP4F2	ZNF92_TARGET_GENES	600	32	0.000677985257150783	0.087460098172451	SEMA6B,UQCR11,SCAMP4,ADAT3,CNN1,ISM1,ANKRD24,DNM2,FLRT3,MKNK2,SLC39A3,MIR23A,MIR27A,NDUFB7,NFIC,SIRT6,KIF16B,TRMT1,PRKACA,PKN1,REXO1,SIGLEC1,TCF3,TPM4,CACNA1A,TLE6,SLC35E1,SF3A2,SLC4A11,ATG4D,LZTS3,CDC25B	REACTOME_LYSOSPHINGOLIPID_AND_LPA_RECEPTORS	7	3	0.000698493889279478	0.254519675941254	S1PR5,S1PR4,S1PR2	ZNF623_TARGET_GENES	230	26	1.13511049919893e-09	1.46429254396662e-07	APC2,PNPLA6,MFSD12,ZNRF4,TLE5,EFNA2,FUT6,KANK3,RPL36,SLC39A3,NDUFS7,TEX45,NFIC,NRTN,MRPL4,PDE4A,S1PR5,MCOLN1,C3,TYK2,VAV1,TLE6,ABHD17A,ANGPTL6,DPP9,LONP1
REACTOME_MISCELLANEOUS_SUBSTRATES	6	3	0.000463261152376904	0.139256302404497	CYP4F22,CYP4F11,CYP4F2	ZNF436_TARGET_GENES	260	17	0.0016155747021724	0.149893341051171	UQCR11,SCAMP4,ADAT3,CYP4F22,SIRT6,TRMT1,BTBD2,PRKCSH,OVOL2,TCF3,TPM4,PLIN4,SF3A2,SLC4A11,MRI1,ATG4D,LZTS3	REACTOME_SIGNALING_BY_GPCR	351	21	0.000846705508786606	0.254519675941254	OR1M1,PCP2,OR7D2,ADGRE1,ARHGEF18,GNA11,GNA15,GNG7,OR7G2,OR7G3,P2RY11,RDH8,PDE4A,S1PR5,CCL25,TBXA2R,C3,VAV1,S1PR4,REEP6,S1PR2	ATRX_TARGET_GENES	619	44	7.35539210137518e-09	7.59076464861919e-07	HMG20B,SCAMP4,ADAT3,RAVER1,MICOS13,MOB3A,MFSD12,CSNK1G2,ZNF846,TLE5,ANKRD24,EEF2,SBNO2,KDM4B,PIP5K1C,CATSPERD,RPL36,GNA15,SMIM24,MIR7-3HG,MKNK2,NDUFS7,HSD11B1L,MIR7-3,GADD45B,PDE4A,POLRMT,BTBD2,MYDGF,PPAN,GPR108,DUS3L,SNAPC2,STK11,BSG,PPAN-P2RY11,UBXN6,MADCAM1,KHSRP,TNFSF9,MIDN,ZNF561,TRIP10,LONP1
REACTOME_SYNTHESIS_OF_LEUKOTRIENES_LT_AND_EOXINS_EX	14	4	0.000567906309962523	0.142260530645612	CYP4F8,CYP4F22,CYP4F11,CYP4F2	DACH1_TARGET_GENES	406	23	0.00181390309385514	0.149893341051171	AKAP8,SEMA6B,POLR3F,TMED1,CYP4F8,ZNF554,LINC00661,C19orf38,SPEF1,LINC00652,NFIX,DZANK1,AP5S1,REXO1,WIZ,SGTA,KRI1,TCF3,YJU2B,CYP4F2,AP3D1,ADGRE5,CDC25B	REACTOME_ADP_SIGNALLING_THROUGH_P2Y_PURINOCEPTOR_1	10	3	0.00224966538211269	0.540866021785014	GNA11,GNA15,GNG7	ZNF436_TARGET_GENES	260	25	6.47105568267752e-08	5.56510788710267e-06	SH2D3A,TGFBR3L,TIMM44,UQCR11,SCAMP4,ADAT3,PRR22,GAMT,NMRK2,ADAMTSL5,TMPRSS9,HSD11B1L,TEX45,SIRT6,PCSK4,BTBD2,PTPRS,CACTIN,TCF3,PLIN4,CERS4,UBXN6,FBN3,REEP6,LONP1
REACTOME_REGULATION_OF_INSULIN_SECRETION	31	5	0.00187705456677147	0.403030430551073	PLCB1,GNG7,PRKACA,SNAP25,CACNA1A	ZNF589_TARGET_GENES	267	17	0.00214351449697057	0.149893341051171	SNAP25-AS1,TMED1,ODAD3,JSRP1,SLX4IP,SHLD1,C19orf38,SLC39A3,DNAJB1,NFIX,OAZ1,ACP5,PKN1,PRKCSH,ZNF77,SGTA,MKKS	REACTOME_IMMUNOREGULATORY_INTERACTIONS_BETWEEN_A_LYMPHOID_AND_A_NON_LYMPHOID_CELL	69	7	0.00305716381175084	0.540866021785014	ICAM1,ICAM3,ICAM4,CLEC4G,ICAM5,C3,MADCAM1	ZSCAN5DP_TARGET_GENES	648	43	8.29939671352798e-08	6.11784100597206e-06	SH2D3A,PLIN3,HMG20B,PNPLA6,UQCR11,FDX2,ZNF554,TNFAIP8L1,ZNF846,ANKRD24,GAMT,TJP3,NMRK2,GNA11,GNG7,ICAM1,ADAMTSL5,NDUFS7,PLIN5,GADD45B,HNRNPM,NDUFA7,MRPL4,PDE4A,PIAS4,POLR2E,FAM174C,SHFL,FEM1A,NCLN,MCOLN1,REXO1,PTPRS,CACTIN,RPS28,SAFB,BSG,PLIN4,MADCAM1,DOHH,DPP9,LONP1,SAFB2
REACTOME_RNA_POLYMERASE_III_TRANSCRIPTION_TERMINATION	10	3	0.00254745568370084	0.451285252099621	POLR3F,NFIC,NFIX	ZBTB10_TARGET_GENES	903	41	0.0028595568560067	0.149893341051171	CARM1,GIPC1,TMED1,CHGB,ZNF554,ZNF57,JSRP1,DIRAS1,PLCB1,C19orf38,AMH,GNG7,MKNK2,SLC39A3,DNAJB1,PALM3,NKX2-2,OAZ1,HDGFL3,PCSK2,PLCB4,MBD3,CC2D1A,TRMT1,ASF1B,RFX1,SNAP25,TCF3,BRME1,PODNL1,PANK2,KLF16,DOT1L,ATG4D,STX10,AP3D1,DTD1,TECR,IER2,LZTS3,SLC23A2	REACTOME_FGFR2_ALTERNATIVE_SPLICING	12	3	0.00395655571930523	0.540866021785014	GTF2F1,HNRNPM,POLR2E	SKIL_TARGET_GENES	743	45	5.57150604590574e-07	3.5936213996092e-05	PET100,CHAF1A,EVI5L,MRPL54,TRAPPC5,TNFAIP8L1,MOB3A,NDUFA11,CSNK1G2,C19orf25,DNMT1,FCER2,KDM4B,TIMM13,TJP3,MIR7-3HG,NDUFS7,TEX45,VMAC,MIR7-3,NFIC,MARCHF2,ATP5F1D,PDE4A,YJU2,MAP2K2,NCLN,GPR108,XAB2,REXO1,ZNF77,RFX2,TCF3,MADCAM1,CLPP,DOHH,CREB3L3,LMNB2,KHSRP,TNFSF14,DPP9,OLFM2,TRIP10,APBA3,KEAP1
REACTOME_BIOLOGICAL_OXIDATIONS	65	7	0.00276918098226427	0.451285252099621	CYP4F8,CYP4F22,SMOX,CYP4F11,CYP4F12,ACSS1,CYP4F2	E2F2_TARGET_GENES	579	29	0.00310697000981423	0.149893341051171	DDX39A,UQCR11,ODAD3,SLX4IP,DNM2,UBOX5,SNX5,C19orf53,ADGRE2,NFIC,ESF1,TRMT6,PLEKHJ1,SPTLC3,ZNF823,FERMT1,ASF1B,PRKCSH,RFX1,FASTKD5,SNRPB2,TCF3,ZNF133,NDUFAF5,SF3A2,MKKS,MCM8,AP1M1,MGME1	REACTOME_MAPK1_ERK2_ACTIVATION	4	2	0.0045131762818166	0.540866021785014	MAP2K2,TYK2	KLF13_TARGET_GENES	825	48	7.13197121403652e-07	4.08899682938094e-05	SH2D3A,PLIN3,APC2,HMG20B,SCAMP4,ADAT3,CIRBP,EVI5L,TRAPPC5,MOB3A,MFSD12,NDUFA11,CSNK1G2,ZNF846,ANKRD24,ARHGEF18,RPL36,DAZAP1,TJP3,MIR7-3HG,MKNK2,GPX4,SLC39A3,ADAMTSL5,VMAC,MIR7-3,PLIN5,GADD45B,OAZ1,FZR1,SIRT6,PIAS4,FBXL12,MYDGF,MAP2K2,MCOLN1,UBL5,RPS15,TCF3,TYK2,MADCAM1,ADAMTS10,KLF16,ZNF414,MIDN,DPP9,TRIP10,KEAP1
REACTOME_G_ALPHA_Q_SIGNALLING_EVENTS	84	8	0.00308015731122103	0.451285252099621	PROKR2,ADRA1D,PLCB1,GNG7,OXT,PLCB4,AVP,PTGER1	HMG20B_TARGET_GENES	714	34	0.00315268174335078	0.149893341051171	SNAP25-AS1,GIPC1,ILVBL,DSTN,IZUMO4,ZNF554,ZNF491,JSRP1,MOB3A,ADRA1D,PLCB1,PRND,FLRT3,AKAP8L,SLC39A3,FOXA2,OAZ1,ECSIT,CRLS1,KIF16B,APMAP,MAVS,WIZ,RRBP1,BFSP1,ANKEF1,SNRPB2,ZNF20,NDUFAF5,KLF16,DOT1L,STX10,SAMD1,IER2	REACTOME_ALTERNATIVE_COMPLEMENT_ACTIVATION	4	2	0.0045131762818166	0.540866021785014	GZMM,C3	MAML1_TARGET_GENES	120	15	1.16968916414336e-06	6.03559608697973e-05	EBI3,SCAMP4,ADAT3,CIRBP,MOB3A,ANKRD24,DNMT1,FCER2,MKNK2,NDUFS7,GADD45B,SIRT6,DENND1C,ANGPTL6,S1PR2
REACTOME_SIGNALING_BY_GPCR	351	20	0.00333142616918296	0.451285252099621	RLN3,PROKR2,ADRA1D,PLCB1,OR7A17,OR10H1,OR7C2,OR7A5,OR7C1,GNG7,ADGRE2,OXT,PLCB4,S1PR5,AVP,PRKACA,PTGER1,SSTR4,ADGRE3,ADGRE5	ZNF407_TARGET_GENES	797	37	0.00319540068132342	0.149893341051171	CHERP,ILVBL,TMED1,ODAD3,PLK5,SLX4IP,UBOX5,C19orf38,AKAP8L,SNX5,RAB8A,ESF1,TRMT6,PLEKHJ1,SPTLC3,AP5S1,ZNF823,KIF16B,TRMT1,PRKACA,PRKCSH,KAT14,FASTKD5,SNRPB2,LINC00687,ZNF133,NDUFAF5,SF3A2,MKKS,ZNF333,MCM8,ATRN,ADGRE3,STX10,CDS2,MGME1,IER2	REACTOME_REPRESSION_OF_WNT_TARGET_GENES	4	2	0.0045131762818166	0.540866021785014	TLE5,TLE2	HES4_TARGET_GENES	247	22	1.52501542610565e-06	6.66785462681473e-05	MICOS13,NDUFA11,ANKRD24,DNMT1,RPL36,HSD11B1L,VMAC,PDE4A,SIRT6,FEM1A,STAP2,YJU2,PPAN,GPR108,ZNF77,RPS15,PPAN-P2RY11,TYK2,MPND,TNFSF9,TPGS1,TRIP10
REACTOME_GPCR_LIGAND_BINDING	167	12	0.00360307586506683	0.451285252099621	RLN3,PROKR2,ADRA1D,GNG7,ADGRE2,OXT,S1PR5,AVP,PTGER1,SSTR4,ADGRE3,ADGRE5	HDAC4_TARGET_GENES	216	14	0.00440882906836675	0.18957964993977	POLR3F,SLX4IP,ANKRD24,ADGRL1,SIRT6,TRMT6,DZANK1,KIF16B,TCF3,TPM4,MKKS,MCM8,HSH2D,MED26	REACTOME_INTERLEUKIN_35_SIGNALLING	4	2	0.0045131762818166	0.540866021785014	EBI3,TYK2	ZFP3_TARGET_GENES	173	18	1.5506638667011e-06	6.66785462681473e-05	TUBB3,TIMM44,CIRBP,C19orf25,TLE5,ANKRD24,FUT5,FUT6,GTF2F1,DUS3L,PTPRS,TBXA2R,TCF3,C3,FSD1,TLE6,FBN3,KEAP1
REACTOME_VASOPRESSIN_LIKE_RECEPTORS	4	2	0.0049157405082499	0.568335229530738	OXT,AVP	ARID5B_TARGET_GENES	390	21	0.00511598326979582	0.198549581194118	CHERP,POLR3F,TMED1,SCAMP4,ADAT3,CALR3,MOB3A,ANKRD24,DNM2,C19orf38,SLC39A3,SIRT6,DZANK1,KIZ,SGTA,KRI1,TLE6,PANK2,C19orf44,IER2,CDC25B	REACTOME_FGFR2_MUTANT_RECEPTOR_ACTIVATION	13	3	0.0050380068562809	0.540866021785014	FGF22,GTF2F1,POLR2E	MTA1_TARGET_GENES	826	47	1.78628101420701e-06	7.09016156408323e-05	PET100,TIMM44,ZNF266,PNPLA6,ZNF554,CIRBP,MICOS13,ZNF57,TICAM1,ZNF555,ZNF846,SBNO2,PIP5K1C,CATSPERD,RPL36,TIMM13,DAZAP1,TJP3,MIR7-3HG,ADAMTSL5,HSD11B1L,TEX45,MIR7-3,NFIC,HDGFL3,MRPL4,ANGPTL4,ATP5F1D,FAM174C,FEM1A,YJU2,PPAN,XAB2,ZNF77,CACTIN,RPS28,SGTA,TCF3,TYK2,ZNF121,ZNF426,ABHD17A,KHSRP,DPP9,RAB11B,OLFM2,LONP1
REACTOME_ARACHIDONIC_ACID_METABOLISM	28	4	0.00842169579246854	0.883294140451348	CYP4F8,CYP4F22,CYP4F11,CYP4F2	U2AF2_TARGET_GENES	471	24	0.00565555966766031	0.198549581194118	CALR3,JSRP1,SLX4IP,CSNK1G2,ZNF627,XRN2,ADGRL1,BTBD3,PALM3,ZNF788P,NKX2-2,OAZ1,ESF1,ADISSP,TMX4,RFX1,SGTA,SNRPB2,TCF3,NDUFAF5,YJU2B,MKKS,C19orf44,IER2	REACTOME_TNFS_BIND_THEIR_PHYSIOLOGICAL_RECEPTORS	13	3	0.0050380068562809	0.540866021785014	TNFSF14,TNFSF9,CD70	CHAF1B_TARGET_GENES	381	28	2.70142276609996e-06	9.61390819206707e-05	CIRBP,TRAPPC5,NDUFA11,ZNF558,ZNF846,EEF2,KDM4B,RPL36,TJP3,MIR7-3HG,MKNK2,SLC39A3,ICAM1,NDUFS7,MIR7-3,GADD45B,HNRNPM,OAZ1,NCLN,ZNF77,SH3GL1,BSG,ZNF426,DOHH,MBD3L1,TNFSF9,MIDN,DPP9
REACTOME_INTEGRATION_OF_ENERGY_METABOLISM	44	5	0.00881531078294758	0.883294140451348	PLCB1,GNG7,PRKACA,SNAP25,CACNA1A	FOXN3_TARGET_GENES	687	32	0.00577179015099181	0.198549581194118	PET117,LINC00658,SEC23B,POLR3F,DSTN,CHGB,ZNF653,HSPA12B,JSRP1,XRN2,BTBD3,SPEF1,FOXA2,OAZ1,MBD3,ADISSP,DZANK1,FERMT1,TASP1,PAK5,KAT14,REXO1,RRBP1,BFSP1,ANKEF1,SNRPB2,THOP1,PANK2,SLC4A11,MGME1,LZTS3,CDC25B	REACTOME_INTERLEUKIN_10_SIGNALING	14	3	0.00628065700607612	0.606072807409309	FCER2,ICAM1,TYK2	RBM34_TARGET_GENES	426	30	2.79474075350787e-06	9.61390819206707e-05	HMG20B,TUBB4A,MICOS13,MOB3A,ZNF558,DNMT1,SBNO2,KDM4B,CATSPERD,RPL36,MKNK2,ADAMTSL5,HSD11B1L,CACTIN-AS1,ATP5F1D,PIN1,FAM174C,SHFL,MYDGF,ZNF77,RFX2,SNAPC2,STK11,STXBP2,TBXA2R,ANGPTL6,MBD3L1,DPP9,S1PR2,LONP1
REACTOME_RNA_POLYMERASE_III_TRANSCRIPTION	16	3	0.0104406195461405	0.980765698615571	POLR3F,NFIC,NFIX	RLF_TARGET_GENES	123	9	0.0099002586122013	0.304157821946212	IZUMO4,MOB3A,SLC39A3,PALM3,NFIX,KIF16B,YIPF2,SAMD1,TIMM29	REACTOME_EXTRACELLULAR_MATRIX_ORGANIZATION	120	9	0.0064518728666327	0.606072807409309	ICAM1,ICAM3,ICAM4,COL5A3,PTPRS,BSG,ICAM5,MADCAM1,FBN3	HDGF_TARGET_GENES	393	28	4.91580771917489e-06	0.00015853479894339	SH2D3A,EBI3,HMG20B,PNPLA6,CIRBP,MICOS13,MFSD12,ZNF358,CIRBP-AS1,C19orf25,FCER2,CATSPERD,DAZAP1,MEX3D,NFIC,FBXL12,SHFL,BTBD2,YJU2,PPAN,MCOLN1,RPS28,STXBP2,PPAN-P2RY11,ACSBG2,ADAMTS10,LONP1,CDC34
REACTOME_CLASS_B_2_SECRETIN_FAMILY_RECEPTORS	32	4	0.0135039848100264	1	GNG7,ADGRE2,ADGRE3,ADGRE5	THAP1_TARGET_GENES	799	35	0.0100207034362124	0.304157821946212	SNAP25-AS1,PET117,DDX39A,SEC23B,CHERP,TMED1,RNF24,SLX4IP,CSNK1G2,SHLD1,ANKRD24,DNM2,UBOX5,C19orf38,SNX5,SIRT6,MBD3,PRKACA,ASF1B,APMAP,KAT14,EPS15L1,RFX1,FASTKD5,SGTA,SNAP25,TLE6,PODNL1,YJU2B,MKKS,STX10,AP1M1,MGME1,MED26,IER2	REACTOME_ACETYLCHOLINE_REGULATES_INSULIN_SECRETION	5	2	0.00738323027912802	0.613929546015363	GNA11,GNA15	PRKDC_TARGET_GENES	442	30	5.87770791038647e-06	0.000178405722456436	PET100,CHAF1A,PLIN3,TIMM44,PNPLA6,CIRBP,EVI5L,ZNF555,DAPK3,KDM4B,KANK3,SLC39A3,GADD45B,POLRMT,SHFL,YJU2,GPR108,XAB2,ZNF77,RFX2,SAFB,STK11,TCF3,DOHH,ALKBH7,CREB3L3,KHSRP,RAB11B,TRIP10,APBA3
REACTOME_TRNA_MODIFICATION_IN_THE_NUCLEUS_AND_CYTOSOL	18	3	0.0145729243975071	1	ADAT3,TRMT6,TRMT1	CREB3_TARGET_GENES	193	12	0.0110973849197229	0.30489410853962	SNAP25-AS1,TMED1,SHLD1,C19orf38,SNX5,SLC39A3,OAZ1,PRKACA,PKN1,RFX1,SGTA,MGME1	REACTOME_FATTY_ACIDS_BOUND_TO_GPR40_FFAR1_REGULATE_INSULIN_SECRETION	5	2	0.00738323027912802	0.613929546015363	GNA11,GNA15	SALL4_TARGET_GENES	740	41	1.71641906000699e-05	0.000492040130535337	PET100,CHAF1A,ZNF559-ZNF177,HMG20B,EVI5L,MICOS13,MOB3A,ZNF555,KDM4B,ZFR2,RPL36,SLC39A3,HSD11B1L,MLLT1,ZBTB7A,FZR1,PIAS4,POLR2E,FBXL12,STAP2,YJU2,MAP2K2,GPR108,DUS3L,XAB2,MCOLN1,PTPRS,ZNF77,CACTIN,RFX2,SGTA,SH3GL1,TCF3,TLE6,MADCAM1,ALKBH7,ZNF559,MPND,RANBP3,KHSRP,TRIP10
REACTOME_REGULATION_OF_BETA_CELL_DEVELOPMENT	19	3	0.0169379638747737	1	FOXA2,ONECUT3,NKX2-2	MEF2C_TARGET_GENES	664	30	0.0112267210508775	0.30489410853962	SNAP25-AS1,KLF2,CARM1,TMED1,NACC1,ODAD3,MOB3A,SLX4IP,MACROD2,SHLD1,ANKRD24,DNM2,JAG1,ADGRL1,C19orf38,MKNK2,SLC39A3,PAX1,SIRT6,ESF1,TRMT1,PRKCSH,WIZ,C19orf67,CACNA1A,NDUFAF5,MKKS,DOT1L,DTD1,IER2	REACTOME_THROMBIN_SIGNALLING_THROUGH_PROTEINASE_ACTIVATED_RECEPTORS_PARS	16	3	0.00927155323985628	0.613929546015363	GNA11,GNA15,GNG7	CEBPZ_TARGET_GENES	710	39	3.43361052043813e-05	0.000932496330813723	PET100,CHAF1A,PLIN3,TIMM44,CIRBP,EVI5L,ZNF57,NDUFA11,ZNF555,DAPK3,KDM4B,KANK3,SLC39A3,IRF4,NDUFS7,VMAC,MLLT1,MRPL4,MARCHF2,PIN1,POLRMT,YJU2,GPR108,XAB2,MCOLN1,ZNF77,RFX2,RPS15,SGTA,STK11,TCF3,TYK2,ZNF556,UBXN6,ALKBH7,CREB3L3,KHSRP,RAB11B,TRIP10
REACTOME_OPIOID_SIGNALLING	35	4	0.0183698026685705	1	PLCB1,GNG7,PLCB4,PRKACA	MAPK3_TARGET_GENES	48	5	0.0126494949119989	0.326356968729571	DNAJB1,TPM4,STX10,SAMD1,IER2	REACTOME_RNA_POLYMERASE_III_TRANSCRIPTION	16	3	0.00927155323985628	0.613929546015363	NFIC,POLR2E,SNAPC2	NFKBIA_TARGET_GENES	512	31	3.92423179043263e-05	0.00101245180193162	TIMM44,CIRBP,EVI5L,MFSD12,PLK5,CSNK1G2,ZNF558,DIRAS1,PIP5K1C,DAZAP1,SMIM24,SLC6A16,NDUFS7,MYO1F,HNRNPM,BTBD2,GPR108,CACTIN,THOP1,TLE2,TYK2,DENND1C,ZNF556,ABHD17A,FBN3,LMNB2,RANBP3,MBD3L1,DPP9,OLFM2,KEAP1
GSE183015_PreoperativePSA Pro Reactome	N	DE	P.DE	FDR	SigGenesInSet	GSE183015_PreoperativePSA Pro TFTargets	N	DE	P.DE	FDR	SigGenesInSet	GSE183015_PreoperativePSA Anti Reactome	N	DE	P.DE	FDR	SigGenesInSet	GSE183015_PreoperativePSA Anti TFTargets	N	DE	P.DE	FDR	SigGenesInSet
REACTOME_CYTOSOLIC_SENSORS_OF_PATHOGEN_ASSOCIATED_DNA	26	4	0.00274282748804496	1	POLR3H,EP300,XRCC6,POLR2F	ZNF92_TARGET_GENES	600	27	0.000608038905630022	0.313748075305091	TRIOBP,ELFN2,PHETA2,PNPLA5,TMPRSS6,CYB5R3,KIAA0930,SH3BP1,OSBP2,CYTH4,LIMK2,MFNG,NDUFA6,POLR2F,MIEF1,PRR5-ARHGAP8,PRR5,PDXP,RAC2,BAIAP2L2,SCUBE1,PLA2G6,POLDIP3,GRAP2,CELSR1,SFI1,RBX1	REACTOME_DEGRADATION_OF_CYSTEINE_AND_HOMOCYSTEINE	9	3	0.00472732724690454	1	TXN2,MPST,TST	RYBP_TARGET_GENES	763	48	0.00164611099721626	0.849393274563589	HMGXB4,GAS2L1,STAG2,CHEK2,SLC6A14,DACH2,COL4A5,COL4A6,MAGEE2,ZNF295-AS1,HSCB,CCDC117,NKAPP1,INTS6L,FGF13,FHL1,MORC2,SEZ6L,SLC35E4,L1CAM,SLC25A53,CITED1,PAK3,MAGEC2,PHKA1,PLP1,PLXNB3,ARMCX6,HAUS7,MBNL3,HDAC8,ASPHD2,PVALB,RPS4X,SH3BGRL,SLC16A2,BTK,TRPC5,ZNF711,HMGN5,DIPK2B,GPRASP3,SYN3,CD99L2,HS6ST2,KLHL13,SYTL4,MAGEC1
REACTOME_SUMOYLATION	83	7	0.00293596540014447	1	DDX17,NUP50,EP300,PPARA,MRTFA,RANGAP1,L3MBTL2	SNAPC2_TARGET_GENES	3	2	0.00155829921865657	0.317723978097501	RNU12,POLDIP3	REACTOME_SYNTHESIS_OF_PIPS_AT_THE_PLASMA_MEMBRANE	19	4	0.00652463076778951	1	INPP5J,OCRL,MTMR1,MTMR3	PTPRA_TARGET_GENES	49	7	0.0035075139876458	0.904938608812616	LINC01399,TXN2,GATA1,PGK1,TUG1,SYN3,KREMEN1
REACTOME_METABOLISM_OF_LIPIDS	305	15	0.004576148086694	1	SLC25A17,PNPLA5,CYP2D6,EP300,MORC2,PISD,INPP5J,MCAT,PLA2G3,PPARA,CERK,SREBF2,TSPO,PNPLA3,PLA2G6	SOX10_TARGET_GENES	98	8	0.00184723243079942	0.317723978097501	CDC42EP1,PACSIN2,FBXO7,FAM118A,PDXP,MRTFA,CERK,GRAP2	REACTOME_SULFUR_AMINO_ACID_METABOLISM	11	3	0.00873687931172261	1	TXN2,MPST,TST	FOXJ2_TARGET_GENES	234	16	0.0302852603527732	1	LINC00630,SF3A1,STAG2,DNAAF6,UPRT,NKAPP1,FHL1,FMR1,PES1,IDS,NSDHL,NUP62CL,CCDC157,OTUD5,NKAP,SLC25A14
REACTOME_MRNA_EDITING_C_TO_U_CONVERSION	5	2	0.00503795754599913	1	APOBEC3H,APOBEC3A	ZNF768_TARGET_GENES	574	24	0.00326062429735122	0.394524257741084	MGAT3-AS1,TOB2,TRIOBP,PHF21B,PIK3IP1,C1QTNF6,CSNK1E,TMPRSS6,CYB5R3,TNRC6B,ARHGAP8,TBC1D22A,RNU12,CYTH4,CARD10,PRR5,TRMU,BIK,PARVG,SSTR3,TCN2,PLA2G6,POLDIP3,DEPDC5	REACTOME_SODIUM_PROTON_EXCHANGERS	4	2	0.00945491100830023	1	SLC9A6,SLC9A7	ZNF618_TARGET_GENES	160	12	0.0307992073517183	1	ADGRG4,AMOT,TMEM31,RBFOX2,HTATSF1,FAM133A,HTR2C,IDS,NAP1L3,OCRL,PGK1,EIF3D
REACTOME_MRNA_EDITING	6	2	0.00744263928683024	1	APOBEC3H,APOBEC3A	ZNF322_TARGET_GENES	359	17	0.00382290947423531	0.394524257741084	CDC42EP1,PACSIN2,SNORD83B,CSNK1E,MAFF,SLC35E4,RTCB,PMM1,TRMU,PDXP,MRTFA,RAC2,RPL3,PARVG,SMTN,NOL12,CCDC134	REACTOME_CHK1_CHK2_CDS1_MEDIATED_INACTIVATION_OF_CYCLIN_B_CDK1_COMPLEX	4	2	0.00945491100830023	1	CHEK2,YWHAH	TAF9B_TARGET_GENES	204	14	0.0399337092376878	1	FTX,STAG2,CHM,APOL2,IGSF1,ATRX,THOC2,RPL39,RPS4X,XIST,TBC1D10A,EIF3D,ARHGEF6,AMMECR1
REACTOME_INTERLEUKIN_RECEPTOR_SHC_SIGNALING	7	2	0.0102623961890261	1	CSF2RB,IL2RB	ZNF490_TARGET_GENES	175	10	0.00716839848653105	0.543449004374611	APOBEC3H,CYB5R3,CBX7,OSBP2,LGALS1,PPARA,TUG1,CERK,EFCAB6,POLDIP3	REACTOME_RHO_GTPASES_ACTIVATE_PAKS	12	3	0.0113007217804777	1	MYH9,NF2,PAK3	PRMT5_TARGET_GENES	32	4	0.0399838874217829	1	LINC01186,PGK1,TPST2,CLDN2
REACTOME_METABOLISM_OF_RNA	305	14	0.0108441945409328	1	NUP50,CSNK1E,APOBEC3H,APOBEC3A,PES1,RRP7A,SNU13,RTCB,POLR2F,TRMU,RPL3,NOL12,POLDIP3,PHF5A	SNAPC4_TARGET_GENES	34	4	0.00737237021438426	0.543449004374611	EP300,RNU12,SREBF2,POLDIP3	REACTOME_HEPARAN_SULFATE_HEPARIN_HS_GAG_METABOLISM	23	4	0.0131082819803458	1	GPC3,IDS,BGN,HS6ST2	ZSCAN26_TARGET_GENES	1	1	0.040850181441161	1	CITED1
REACTOME_CELLULAR_RESPONSES_TO_EXTERNAL_STIMULI	246	12	0.0114154580125856	1	NUP50,EP300,TNRC6B,CBX6,H1-0,ATF4,NCF4,RPL3,ST13,RPS19BP1,DEPDC5,RBX1	ZNF532_TARGET_GENES	19	3	0.00887808887647858	0.572636732532868	PES1,ACO2,PHF5A	REACTOME_NOTCH_HLH_TRANSCRIPTION_PATHWAY	13	3	0.0142524542122726	1	HDAC6,MAMLD1,HDAC8	SOX11_TARGET_GENES	21	3	0.0521392885536287	1	RBMX,XIST,THOC5
REACTOME_CELLULAR_RESPONSE_TO_HEAT_STRESS	39	4	0.011960661730066	1	NUP50,EP300,ST13,RPS19BP1	TSC22D4_TARGET_GENES	738	27	0.0108420259732205	0.612419239694892	TOB2,CDC42EP1,PACSIN2,C1QTNF6,TMPRSS6,FBLN1,GCAT,PES1,SH3BP1,MAFF,TBC1D22A,YWHAH-AS1,SUN2,TAFA5,CARD10,LGALS1,MPST,PDGFB,PPARA,PRR5,RPL3,PARVG,SREBF2,PLA2G6,POLDIP3,CELSR1,JOSD1	REACTOME_HSF1_ACTIVATION	13	3	0.0142524542122726	1	HDAC6,COL4A6,CRYBA4	ERCC8_TARGET_GENES	11	2	0.0717472322300545	1	CRYBB2,BRWD3
REACTOME_RNA_POLYMERASE_III_CHAIN_ELONGATION	8	2	0.0134770204806177	1	POLR3H,POLR2F	BANP_TARGET_GENES	311	14	0.012701930573554	0.612419239694892	ANKRD54,MAFF,CBY1,GGA1,RIBC2,RNU12,SMC1B,ATF4,DRG1,ACO2,EIF3L,FAM227A,POLDIP3,PHF5A	REACTOME_PI_METABOLISM	36	5	0.0147249338650575	1	PITPNB,INPP5J,OCRL,MTMR1,MTMR3	DICER1_TARGET_GENES	25	3	0.0801069039834442	1	TFIP11,MYO18B,KIAA1671
REACTOME_SUMOYLATION_OF_TRANSCRIPTION_COFACTORS	23	3	0.0151688698153115	1	DDX17,EP300,MRTFA	TERF2_TARGET_GENES	40	4	0.0130554489082244	0.612419239694892	TNRC6B,DESI1,MRTFA,RPS19BP1	REACTOME_SEMAPHORIN_INTERACTIONS	24	4	0.0152344719919588	1	LIMK2,MYH9,PAK3,PLXNB3	ZNF507_TARGET_GENES	288	16	0.131080045302351	1	TOM1,LINC01285,CHM,MAP2K4P1,MORC2,PES1,GLA,HMOX1,CHIC1,ATP7A,STEEP1,TCN2,XIST,TCEAL4,GPRASP3,RNF185
REACTOME_SIGNALING_BY_WNT	115	7	0.0167658376215673	1	CSNK1E,EP300,TNRC6B,CBY1,RAC2,WNT7B,RBX1	CHAF1B_TARGET_GENES	381	16	0.0147840965400238	0.627870338774951	TOB2,POLR3H,TTLL12,SH3BP1,SUN2,RNU12,SNORD43,ATF4,NCF4,DRG1,FAM118A,RAC2,RPL3,PARVG,POLDIP3,RRP7BP	REACTOME_DETOXIFICATION_OF_REACTIVE_OXYGEN_SPECIES	14	3	0.0175992572195668	1	TXN2,NCF4,ATP7A	PIAS4_TARGET_GENES	33	3	0.150523858110233	1	CRYBB2,ZBTB21,SERPINA7
REACTOME_FORMATION_OF_TC_NER_PRE_INCISION_COMPLEX	24	3	0.0170471485652694	1	EP300,POLR2F,RBX1	ZNF318_TARGET_GENES	420	17	0.016932455652663	0.627870338774951	PACSIN2,RNU12,SNORD43,CYTH4,CARD10,LGALS1,ATF4,PDGFB,FAM118A,EIF4ENIF1,RPL3,XPNPEP3,SREBF2,ST13,PLA2G6,POLDIP3,MICALL1	REACTOME_TRANSPORT_OF_VITAMINS_NUCLEOSIDES_AND_RELATED_MOLECULES	15	3	0.0213453413664498	1	SLC25A5,SLC16A2,SLC35A2	SIX4_TARGET_GENES	17	2	0.151466149658959	1	STAG2,OTUD5
REACTOME_DEGRADATION_OF_CYSTEINE_AND_HOMOCYSTEINE	9	2	0.0170670075191352	1	MPST,TST	ZNF436_TARGET_GENES	260	12	0.017035241749708	0.627870338774951	MIR1249,ANKRD54,CSF2RB,KIAA0930,GGA1,MFNG,NCF4,POLR2F,PRR5,PLA2G6,GRAP2,RBX1	REACTOME_CS_DS_DEGRADATION	6	2	0.0223841205257764	1	IDS,BGN	ZNF544_TARGET_GENES	4	1	0.153680618718104	1	TOM1
REACTOME_MITOCHONDRIAL_PROTEIN_IMPORT	25	3	0.0190495384291585	1	SAMM50,ACO2,TOMM22	E2F2_TARGET_GENES	579	21	0.0256517457943142	0.816935173216384	TNRC6B,PISD,MAFF,PRR14L,XRCC6,CBY1,GGA1,INPP5J,DESI1,NAGA,ATF4,ACO2,PRR5,MRTFA,FAM227A,CERK,SREBF2,NOL12,PLA2G6,PHF5A,GTPBP1	REACTOME_SYNTHESIS_OF_IP2_IP_AND_INS_IN_THE_CYTOSOL	6	2	0.0223841205257764	1	INPP5J,OCRL	ZNF37A_TARGET_GENES	52	4	0.16192557445731	1	SEZ6L,PGK1,MBNL3,SEC14L6
REACTOME_RRNA_PROCESSING	93	6	0.0201561795913076	1	CSNK1E,PES1,RRP7A,SNU13,RPL3,NOL12	ZFP91_TARGET_GENES	615	22	0.0259618947024232	0.816935173216384	PACSIN2,SELENOM,CSF2RB,CSNK1E,MORC2,TNRC6B,KIAA0930,CBX6,PES1,PISD,PRR14L,TMEM184B,GGA1,INPP5J,MRTFA,SREBF2,TCN2,CENPM,NOL12,PLA2G6,POLDIP3,GAL3ST1	REACTOME_ANCHORING_FIBRIL_FORMATION	6	2	0.0223841205257764	1	COL4A5,COL4A6	ZFP91_TARGET_GENES	615	30	0.177068825636008	1	LINC00630,MAMLD1,SLC9A6,GAS2L1,ZNF275,SELENOM,CSF2RB,DIAPH2,TSC22D3,EWSR1,MORC2,PES1,SEC14L2,PISD,PRR14L,INPP5J,HTATSF1,CCDC160,SLC25A53,CITED1,PLP1,PORCN,CASTOR1,TCN2,XIST,ASCC2,TMEM164,AIFM1,SYTL4,GAL3ST1
REACTOME_RHO_GTPASE_EFFECTORS	120	7	0.0206949923626379	1	LIMK2,NCF4,MRTFA,RAC2,RANGAP1,YWHAH,CENPM	NFKBIA_TARGET_GENES	512	19	0.0269145309005398	0.816935173216384	CYP2D6,WBP2NL,PES1,CBX7,OSBP2,CSDC2,MIR33A,FAM118A,PRR5,PARVG,SOX10,ST13,SEC14L6,PLA2G6,MICALL1,PICK1,GAL3ST1,GTPBP1,DEPDC5	REACTOME_CROSSLINKING_OF_COLLAGEN_FIBRILS	6	2	0.0223841205257764	1	COL4A5,COL4A6	ZNF354B_TARGET_GENES	94	6	0.185813942915767	1	TOM1,PES1,GLA,TCN2,GPRASP3,RNF185
REACTOME_CELLULAR_HEXOSE_TRANSPORT	10	2	0.0210135343662726	1	SLC5A1,SLC5A4	NR1H4_TARGET_GENES	161	8	0.0324713676536273	0.930845872737315	C1QTNF6,CYP2D6,TMPRSS6,GGA1,MPST,SREBF2,PLA2G6,CELSR1	REACTOME_MISCELLANEOUS_TRANSPORT_AND_BINDING_EVENTS	6	2	0.0223841205257764	1	MAGT1,MMGT1	NKX2_8_TARGET_GENES	20	2	0.195790715981427	1	EWSR1,RHBDD3
REACTOME_BBSOME_MEDIATED_CARGO_TARGETING_TO_CILIUM	10	2	0.0210135343662726	1	MCHR1,SSTR3	ZFHX3_TARGET_GENES	672	23	0.0358416904019137	0.973384855125657	DNAL4,PACSIN2,SNORD83A,SNORD83B,ANKRD54,TNRC6B,SUN2,GGA1,RIBC2,SNORD43,SMC1B,ACO2,TOMM22,PDXP,MRTFA,RANGAP1,RPL3,SREBF2,CENPM,NOL12,PHF5A,PICK1,GTPBP1	REACTOME_IL_6_TYPE_CYTOKINE_RECEPTOR_LIGAND_INTERACTIONS	7	2	0.0305001584889899	1	LIF,OSM	SRPK2_TARGET_GENES	20	2	0.195790715981427	1	THOC2,THOC5
REACTOME_RNA_POLYMERASE_III_TRANSCRIPTION_TERMINATION	10	2	0.0210135343662726	1	POLR3H,POLR2F	ZBTB12_TARGET_GENES	572	20	0.0403661886367879	1	SLC25A17,DDX17,DMC1,EP300,FBLN1,MAFF,XRCC6,TBC1D22A,RNU12,LGALS1,FAM118A,TRMU,SEPTIN3,XPNPEP3,EFCAB6,ST13,L3MBTL2,PLA2G6,POLDIP3,PICK1	REACTOME_HS_GAG_DEGRADATION	8	2	0.0395837548273572	1	GPC3,IDS	ZSCAN18_TARGET_GENES	20	2	0.195790715981427	1	RBFOX2,BRWD3
GSE183647_MeningiomaGrade2 Pro Reactome	N	DE	P.DE	FDR	SigGenesInSet	GSE183647_MeningiomaGrade2 Pro TFTargets	N	DE	P.DE	FDR	SigGenesInSet	GSE183647_MeningiomaGrade2 Anti Reactome	N	DE	P.DE	FDR	SigGenesInSet	GSE183647_MeningiomaGrade2 Anti TFTargets	N	DE	P.DE	FDR	SigGenesInSet
REACTOME_RHO_GTPASE_EFFECTORS	120	10	0.0022168911027508	1	DIAPH2,FLNA,CENPI,NOX1,KLC1,PAK3,EVL,PPP2R5C,BTK,TUBB1	RBL1_TARGET_GENES	25	4	0.00509842985440546	1	STX16-NPEPL1,ZNF839,WIZ,STX16	REACTOME_CYP2E1_REACTIONS	5	3	0.000507859779029773	0.381656623940874	CYP2B6,CYP2F1,CYP2S1	H1_6_TARGET_GENES	257	48	8.39135779680416e-21	4.32994062315095e-18	RABAC1,EGLN2,GARIN5A,SIGLEC11,AP2S1,C19orf47,LYPD4,ECH1,ADM5,AKT2,ATF5,SIRT2,NUP62,ZNF473,IL4I1,ZNF780A,EMC10,CYP2S1,KLK3,LIG1,MAP3K10,NFKBIB,NOSIP,VRK3,DMAC2,PPP5C,PRRG2,KLK6,PRR12,SPTBN4,BCAT2,RPS16,DMRTC2,SELENOW,SLC1A5,ZNF649,SNRNP70,SUPT5H,CA11,TBC1D17,ZNF614,C19orf48P,FIZ1,NAPA,CEACAM21,ARHGEF1,CYTH2,SHKBP1
REACTOME_SEMA3A_PAK_DEPENDENT_AXON_REPULSION	4	2	0.00467890545856143	1	PAK3,PLXNA3	ZNF512B_TARGET_GENES	87	7	0.0119076385744964	1	SYCP2,DICER1,GNAS,DICER1-AS1,FAM217B,BCL11B,CLMN	REACTOME_VLDLR_INTERNALISATION_AND_DEGRADATION	5	3	0.000507859779029773	0.381656623940874	AP2S1,AP2A1,NR1H2	MCM3_TARGET_GENES	112	23	2.0967207238419e-11	5.4095394675121e-09	HNRNPUL1,ECH1,CARD8,RPL13A,ZNF615,NOP53,SPHK2,SPTBN4,ZNF350,RPS11,ZNF649,ZNF175,TBC1D17,ZNF613,ZNF614,FUZ,B9D2,MED25,AKT1S1,ZNF577,FIZ1,ARHGEF1,ZNF432
REACTOME_MITOCHONDRIAL_PROTEIN_IMPORT	25	4	0.00509842985440546	1	CMC4,TIMM8A,IDH3G,TAFAZZIN	ZNF354B_TARGET_GENES	94	7	0.017654985204119	1	GLA,HNRNPH2,ATP6AP1,PPP4R1L,RAB22A,EPS15L1,RENBP	REACTOME_FORMYL_PEPTIDE_RECEPTORS_BIND_FORMYL_PEPTIDES_AND_MANY_OTHER_LIGANDS	6	3	0.00098722502882368	0.494599739440664	FPR1,FPR2,FPR3	ZNF350_TARGET_GENES	646	57	1.11963274942979e-09	1.92576832901923e-07	PAK4,RABAC1,HNRNPUL1,MAP4K1,EGLN2,GARIN5A,AP2S1,CPT1C,FBXO27,ZNF480,DBP,ZNF114,ZNF780B,ECH1,AKT2,CARD8,SIRT2,EML2,FTL,DKKL1,DHDH,EIF3K,ACTMAP,EMC10,ZNF841,SERTAD1,ZNF808,NFKBIB,NUCB1,NOSIP,VRK3,PAF1,TMEM160,PIH1D1,DMAC2,PPP2R1A,MED29,ZNF83,PRRG2,PSMC4,SPTBN4,RPS11,RPS19,BLVRB,PLEKHG2,SEC1P,SNRPA,CCDC61,NR1H2,ZNF28,ZNF613,ZNF611,GRWD1,ZNF616,ZNF766,CYTH2,ZNF432
REACTOME_SIGNALING_BY_RHO_GTPASES	182	12	0.00586251973945949	1	DIAPH2,FLNA,CENPI,GDI1,NOX1,KLC1,ARHGAP4,PAK3,EVL,PPP2R5C,BTK,TUBB1	PAF1_TARGET_GENES	25	3	0.0331846858163675	1	STX16-NPEPL1,FAM3A,STX16	REACTOME_XENOBIOTICS	8	3	0.00261173930344783	0.611490895582809	CYP2B6,CYP2F1,CYP2S1	ZNF362_TARGET_GENES	235	28	6.40968493518029e-08	8.26849356638257e-06	PCAT19,MIR6798,PPP1R13L,MAP4K1,KLK8,PNKP,AP2S1,ZNF114,AKT2,DKKL1,STRN4,GYS1,BICRA,HNRNPL,MAP3K10,NPAS1,PIH1D1,PPP2R1A,PPP5C,BLVRB,SULT2B1,SUPT5H,VASP,ZNF28,FKRP,FUZ,TEAD2,PLA2G4C
REACTOME_TRANSCRIPTION_OF_THE_HIV_GENOME	30	4	0.00988225900687486	1	NELFCD,TAF7L,TAF4,CCNK	DROSHA_TARGET_GENES	12	2	0.0442793529324251	1	ARHGAP4,TAF4	REACTOME_METABOLISM_OF_RNA	305	22	0.00278942725849769	0.611490895582809	HNRNPUL1,ERCC2,FBL,RPL13A,NUP62,ZNF473,HNRNPL,PPP2R1A,EXOSC5,PSMC4,RPL18,RPL28,RPS11,RPS16,RPS19,SNRNP70,SNRPA,SNRPD2,SUPT5H,ZFP36,SYMPK,CTU1	CIITA_TARGET_GENES	502	43	3.58428741352161e-07	3.6989846107543e-05	SAE1,HNRNPUL1,KPTN,MAP4K1,DMWD,ECH1,CARD8,SIRT2,ZC3H4,RPL13A,EML2,EIF3K,ACTMAP,ZNF615,STRN4,SERTAD1,NOP53,NFKBIB,DMAC2,SPHK2,EXOSC5,BAX,BCKDHA,RPS11,ZNF649,SNRPA,SULT2B1,ZNF175,FKRP,TBC1D17,ZNF613,ZNF614,FUZ,B9D2,MED25,GRWD1,LTBP4,AKT1S1,CTU1,ARHGEF1,DYRK1B,TIMM50,ZNF432
REACTOME_TP53_REGULATES_TRANSCRIPTION_OF_SEVERAL_ADDITIONAL_CELL_DEATH_GENES_WHOSE_SPECIFIC_ROLES_IN_P53_DEPENDENT_APOPTOSIS_REMAIN_UNCERTAIN	6	2	0.0112624164816618	1	CHM,PPP1R13B	ZNF595_TARGET_GENES	48	4	0.0472389896341278	1	CKB,SNHG10,GLRX5,VRK1	REACTOME_NEF_MEDIATED_CD8_DOWN_REGULATION	3	2	0.00417751439489333	0.611490895582809	AP2S1,AP2A1	ZNF436_TARGET_GENES	260	27	1.76387658553501e-06	0.000144899072588049	DACT3-AS1,PAK4,KLK8,FBXO17,CKM,AP2S1,VSIG10L,KLC3,DACT3,ECH1,AKT2,PLD3,FUT1,PRKD2,FGF21,ACTMAP,PRMT1,MAP3K10,NUCB1,NOSIP,SARS2,PIH1D1,SPTBN4,SLC8A2,SUPT5H,SHKBP1,GMFG
REACTOME_FACTORS_INVOLVED_IN_MEGAKARYOCYTE_DEVELOPMENT_AND_PLATELET_PRODUCTION	53	5	0.0170946088568538	1	GATA5,RCOR1,KLC1,TUBB1,CABLES2	NFKBIA_TARGET_GENES	512	21	0.0592575946205851	1	MEG9,SYCP2,PGLYRP2,DEGS2,GNAS-AS1,FLNA,PPP1R13B,GNAS,SLCO4A1,NELFCD,CINP,PPP2R5C,MIR496,BDKRB1,FAM217B,TAF4,XRCC3,MEG8,WDR25,NPEPL1,HERC2	REACTOME_SEMA4D_MEDIATED_INHIBITION_OF_CELL_ATTACHMENT_AND_MIGRATION	3	2	0.00417751439489333	0.611490895582809	ARHGAP35,RRAS	HDGF_TARGET_GENES	393	35	1.96568509324873e-06	0.000144899072588049	DACT3-AS1,GFY,SAE1,CPT1C,FBXO27,PPM1N,DACT3,AP2A1,DBP,EMP3,ATF5,CARD8,PRKD2,ACTMAP,STRN4,FOXA3,B3GNT8,ZSWIM9,LIG1,POLD1,ZNF83,PRX,SPTBN4,RRAS,RYR1,TMEM91,BLVRB,ZFP36,COQ8B,SYMPK,LTBP4,FIZ1,PPFIA3,NAPA,ARHGEF1
REACTOME_GENERATION_OF_SECOND_MESSENGER_MOLECULES	9	2	0.0255453379390597	1	PAK3,EVL	TAZ_TARGET_GENES	148	8	0.0610470761089798	1	MIR298,STX16-NPEPL1,ANKRD9,CCDC85C,L1CAM,PLXNB3,STX16,EXOC3L4	REACTOME_EUKARYOTIC_TRANSLATION_INITIATION	55	7	0.00445099703263709	0.611490895582809	RPL13A,EIF3K,RPL18,RPL28,RPS11,RPS16,RPS19	ZNF660_TARGET_GENES	286	28	3.62473476040551e-06	0.000233795392046156	PCAT19,PTOV1-AS1,KDELR1,ATF5,CARD8,FLT3LG,NUP62,EML2,FUT1,IL4I1,FGF21,GYS1,NOSIP,PTOV1,PRRG2,SPHK2,BAX,BCAT2,ZNF350,RPL18,RPS19,PLEKHG2,SLC1A5,C5AR1,NR1H2,COQ8B,LTBP4,CCDC97
REACTOME_RHO_GTPASES_ACTIVATE_FORMINS	59	5	0.0260119402098188	1	DIAPH2,CENPI,EVL,PPP2R5C,TUBB1	FXR1_TARGET_GENES	544	22	0.0614735714045775	1	SLCO4A1-AS1,AKAP8,TRMT61A,GATA5,LSM14B,EIF5,SS18L1,GDI1,SLCO4A1,LAMA5,ARHGAP4,ATP5F1E,ZNF839,PSMA7,TAF4,NAA10,UBL4A,COA8,FAM50A,MED26,BAG5,CDC42BPB	REACTOME_NONSENSE_MEDIATED_DECAY_NMD	55	7	0.00445099703263709	0.611490895582809	RPL13A,PPP2R1A,RPL18,RPL28,RPS11,RPS16,RPS19	SMN1_TARGET_GENES	365	32	7.66565587947095e-06	0.000395547843380701	CEACAM4,MAP4K1,EGLN2,FBXO17,C19orf47,TMEM190,ZNF320,DMPK,AKT2,FBL,PPP1R15A,PLD3,EML2,GIPR,EIF3K,ACTMAP,STRN4,HNRNPL,KLK1,MAP3K10,POLD1,PAF1,SLC17A7,SPTBN4,RPS11,SELENOW,BLVRB,PLEKHG2,SNRPA,COQ8B,LTBP4,FCGBP
REACTOME_SEMAPHORIN_INTERACTIONS	24	3	0.0298143351009321	1	PAK3,PLXNB3,PLXNA3	H1_6_TARGET_GENES	257	12	0.0640800541182428	1	STX16-NPEPL1,HRH3,EML1,PRELID3B,ATG2B,PPP2R5C,SSR4,SETD3,STX16,CCNK,SYTL4,OSBPL2	REACTOME_INFLUENZA_INFECTION	70	8	0.00474122922239059	0.611490895582809	RPL13A,NUP62,RPL18,RPL28,RPS11,RPS16,RPS19,TGFB1	SMN2_TARGET_GENES	365	32	7.66565587947095e-06	0.000395547843380701	CEACAM4,MAP4K1,EGLN2,FBXO17,C19orf47,TMEM190,ZNF320,DMPK,AKT2,FBL,PPP1R15A,PLD3,EML2,GIPR,EIF3K,ACTMAP,STRN4,HNRNPL,KLK1,MAP3K10,POLD1,PAF1,SLC17A7,SPTBN4,RPS11,SELENOW,BLVRB,PLEKHG2,SNRPA,COQ8B,LTBP4,FCGBP
REACTOME_SYNTHESIS_OF_BILE_ACIDS_AND_BILE_SALTS	10	2	0.0313389440410525	1	CYP46A1,OSBPL2	GREB1_TARGET_GENES	405	17	0.071265244228078	1	STX16-NPEPL1,RBBP8NL,AKAP8L,SNHG10,GLRX5,EVL,PPP4R1L,CDH26,BDKRB1,TAFAZZIN,VBP1,XRCC3,SNORD114-1,ZFYVE21,SLC35E1,STX16,OSBPL2	REACTOME_PROTEIN_PROTEIN_INTERACTIONS_AT_SYNAPSES	43	6	0.00525565098772954	0.611490895582809	GRIN2D,SHANK1,LRFN1,LIN7B,PPFIA3,LRRC4B	ZNF768_TARGET_GENES	574	43	1.20105189637493e-05	0.000535113078974012	SIGLEC14,DACT3-AS1,DLL3,KPTN,FBXO17,JOSD2,CPT1C,SPACA6,KLC3,ZNF600,CARD8,EML2,ZNF473,IRF2BP1,GYS1,FOXA3,PRMT1,ZNF808,LIG1,SHANK1,NOSIP,VRK3,DMAC2,KLK15,PRRG2,KLK10,LRFN1,SULT2B1,SUPT5H,TGFB1,CCDC61,NR1H2,COQ8B,OPA3,ITPKC,ACTN4,ZNF611,SYMPK,BCL2L12,AKT1S1,ARHGEF1,SIGLEC6,GMFG
REACTOME_PROTEIN_LOCALIZATION	65	5	0.0374581023522245	1	CMC4,TIMM8A,IDH3G,TAFAZZIN,UBL4A	ZNF740_TARGET_GENES	677	26	0.0732715529845934	1	STX16-NPEPL1,SYCP2,TRMT61A,GAB3,F8,RCOR1,SS18L1,GLA,SLCO4A1,HCFC1,HNRNPH2,APBA2,IDH3G,LAMA5,MECP2,MPP1,PPP4R1L,PLXNA3,PSMA7,WIZ,FAM217B,SSR4,ZMAT1,STX16,EXOC3L4,CDC42BPB	REACTOME_EUKARYOTIC_TRANSLATION_ELONGATION	43	6	0.00525565098772954	0.611490895582809	RPL13A,RPL18,RPL28,RPS11,RPS16,RPS19	DBP_TARGET_GENES	613	45	1.2444490208698e-05	0.000535113078974012	SAE1,RABAC1,HNRNPUL1,JOSD2,AP2A1,DBP,ECH1,ZC3H4,FBXO46,RPL13A,ZNF473,IRF2BP1,BBC3,ACTMAP,SERTAD1,NOP53,HNRNPL,MYPOP,IRF3,NUCB1,VRK3,FAM83E,SARS2,SAMD4B,SPHK2,SCAF1,BCAT2,RPL18,MRPS12,RPS16,PLEKHG2,SNRPA,SUPT5H,ZFP36,TBC1D17,ZNF614,FUZ,MED25,SYMPK,BCL2L12,AKT1S1,PPFIA3,CTU1,NUMBL,TIMM50
REACTOME_NONHOMOLOGOUS_END_JOINING_NHEJ	11	2	0.0375938872834969	1	BRCC3,HERC2	SETBP1_TARGET_GENES	79	5	0.0746194149764979	1	CHERP,TAFAZZIN,CEP290,COA8,BAG5	REACTOME_ZBP1_DAI_MEDIATED_INDUCTION_OF_TYPE_I_IFNS	10	3	0.00528900974223321	0.611490895582809	NLRP4,IRF3,NFKBIB	FXR1_TARGET_GENES	544	41	1.68761533295623e-05	0.000654104503945794	PPP5D1P,PTOV1-AS1,SAE1,PPP1R13L,KPTN,PNKP,SPACA6,SIX5,CAPN12,DBP,DMPK,GGN,ERCC2,ZC3H4,FPR1,EML2,ZNF473,MAMSTR,ZNF615,STRN4,FOXA3,HNRNPL,B3GNT8,ZNF321P,MIR150,VRK3,PTOV1,POLD1,RASIP1,DMAC2,MED29,SLC1A5,SEC1P,FKRP,FUZ,CALM3,SYMPK,GRWD1,LTBP4,PPFIA3,CYTH2
REACTOME_CARGO_CONCENTRATION_IN_THE_ER	11	2	0.0375938872834969	1	CTSZ,F8	UBE2I_TARGET_GENES	35	3	0.0768891559248346	1	STX16-NPEPL1,GNAS,STX16	REACTOME_SELENOAMINO_ACID_METABOLISM	46	6	0.00734496179390447	0.678963653852709	RPL13A,RPL18,RPL28,RPS11,RPS16,RPS19	SETD7_TARGET_GENES	434	35	1.77470214248859e-05	0.000654104503945794	PTOV1-AS1,SAE1,HNRNPUL1,PNKP,CLDND2,SPACA6,SIX5,ADM5,ZC3H4,RPL13A,PRKD2,SNORD35A,SNORD34,SNORD33,DKKL1,BICRA,PRMT1,LHB,HSD17B14,PTOV1,FAM83E,RPS11,RPS19,SELENOW,PLEKHG2,NR1H2,ACTN4,RSPH6A,GRWD1,TEAD2,ZNF577,C19orf48P,DYRK1B,CYTH2,CD37
REACTOME_RHO_GTPASES_ACTIVATE_PAKS	12	2	0.0442793529324251	1	FLNA,PAK3	FOXF1_TARGET_GENES	4	1	0.109279383532086	1	GNAS	REACTOME_IRF3_MEDIATED_ACTIVATION_OF_TYPE_1_IFN	4	2	0.00814601020549799	0.678963653852709	NLRP4,IRF3	ADNP_TARGET_GENES	307	27	3.80712466495702e-05	0.00130965088474521	SAE1,PAK4,PNKP,CPT1C,FBXO27,DMPK,AKT2,FCGRT,EML2,PRKD2,EHD2,PRMT1,LGALS4,NOVA2,SHANK1,NOSIP,POLD1,DMAC2,KLK15,AXL,TMEM91,PLEKHG2,CCDC61,ZNF175,ACTN4,SYT3,ARHGEF1
REACTOME_UCH_PROTEINASES	48	4	0.0472389896341278	1	ADRM1,HCFC1,PSMA7,YY1	MNX1_TARGET_GENES	4	1	0.109279383532086	1	OCA2	REACTOME_NEF_MEDIATED_CD4_DOWN_REGULATION	4	2	0.00814601020549799	0.678963653852709	AP2S1,AP2A1	ZBTB12_TARGET_GENES	572	41	5.40138467384029e-05	0.00174194655731349	DACT3-AS1,HNRNPUL1,PNKP,ALDH16A1,DACT3,DBP,EMP3,AKT2,ATF5,CARD8,NUP62,EML2,INAFM1,PRKD2,IL4I1,DKKL1,GPR4,ZNF780A,ZNF546,IRF3,HSD17B14,PIH1D1,SAMD4B,C19orf73,AXL,BAX,RPS11,PLEKHG2,ZNF28,CA11,TBC1D17,COQ8B,FUZ,ITPKC,MED25,BCL2L12,CCDC8,LTBP4,AKT1S1,PPFIA3,CTU1
REACTOME_ACYL_CHAIN_REMODELING_OF_CL	2	1	0.0562142925794362	1	TAFAZZIN	LCORL_TARGET_GENES	170	8	0.112939776605137	1	SLCO4A1-AS1,EML1,DICER1,GLA,SLCO4A1,HNRNPH2,DICER1-AS1,MOK	REACTOME_MISMATCH_REPAIR	4	2	0.00814601020549799	0.678963653852709	LIG1,POLD1	ZNF740_TARGET_GENES	677	46	6.87473899362651e-05	0.00208668548277134	SAE1,RUVBL2,HNRNPUL1,LMTK3,CPT1C,AP2A1,DBP,AKT2,ZC3H4,FLT3LG,FTL,PRKD2,IRF2BP1,GIPR,BBC3,DKKL1,STRN4,GYS1,HNRNPL,PRMT1,SYCN,ZSWIM9,LIG1,IGLON5,NOVA2,NOSIP,TRPM4,FAM83E,C19orf73,PPP2R1A,KLK10,MEIS3,PRR12,SPTBN4,BLVRB,SLC8A2,TULP2,CA11,FKRP,LTBP4,SYT3,TEAD2,FIZ1,PPFIA3,SHKBP1,LRRC4B
REACTOME_SMALL_INTERFERING_RNA_SIRNA_BIOGENESIS	2	1	0.0562142925794362	1	DICER1	ZNF410_TARGET_GENES	285	12	0.114801961516671	1	ADRM1,CHM,FLNA,GLA,HNRNPH2,OCA2,ATP6AP1,AVPR2,BCL11B,WDR25,NPEPL1,OSBPL2	REACTOME_ION_HOMEOSTASIS	22	4	0.00859209472116345	0.678963653852709	DMPK,ATP1A3,RYR1,SLC8A2	GTF2A2_TARGET_GENES	186	19	7.71426722020662e-05	0.00221142326979256	PPP5D1P,ATF5,NUP62,PPP1R15A,FTL,IL4I1,PRMT1,NOSIP,SPHK2,RPL18,RPL28,TULP2,ZFP36,CALM3,CCDC8,C19orf48P,CCDC97,TIMM50,CYTH2
REACTOME_IRAK4_DEFICIENCY_TLR2_4	2	1	0.0562142925794362	1	BTK	IRX3_TARGET_GENES	21	2	0.119376258624979	1	CALR3,C19orf44	REACTOME_SRP_DEPENDENT_COTRANSLATIONAL_PROTEIN_TARGETING_TO_MEMBRANE	48	6	0.00903477915971668	0.678963653852709	RPL13A,RPL18,RPL28,RPS11,RPS16,RPS19	ARNT2_TARGET_GENES	269	24	8.22373520291026e-05	0.002233393349843	SAE1,RUVBL2,MAP4K1,GARIN5A,PNKP,C19orf47,ZNF600,PLD3,ZNF473,BBC3,DHDH,EIF3K,EMC10,SERTAD3,GYS1,VRK3,PAF1,SAMD4B,MED29,SELENOW,C19orf48P,PLA2G4C,NAPA,CTU1
REACTOME_MELANIN_BIOSYNTHESIS	2	1	0.0562142925794362	1	OCA2	PCGF1_TARGET_GENES	173	8	0.121450598889559	1	AKAP8,CYP46A1,CKB,PPP1R13B,SS18L1,PSMA7,TAF4,SLC35E1	REACTOME_REGULATION_OF_INSULIN_LIKE_GROWTH_FACTOR_IGF_TRANSPORT_AND_UPTAKE_BY_INSULIN_LIKE_GROWTH_FACTOR_BINDING_PROTEINS_IGFBPS	48	6	0.00903477915971668	0.678963653852709	KLK13,HRC,KLK3,KLK1,KLK2,NUCB1	ZNF766_TARGET_GENES	477	35	0.000123603954934436	0.00318898203730846	SAE1,NUCB1-AS1,PPP1R13L,KPTN,FBXO17,AP2S1,SIRT2,PPP1R15A,EML2,ZNF615,NOP53,FOXA3,B3GNT8,ZSWIM9,KLK2,LIG1,NFKBIB,NUCB1,NOSIP,TMEM160,SCAF1,ZNF350,ZNF649,TULP2,ZNF175,TBC1D17,ZNF614,B9D2,SYMPK,SYT3,AKT1S1,NAPA,SIGLEC6,GMFG,ZNF432
GSE183647_MeningiomaGrade3 Pro Reactome	N	DE	P.DE	FDR	SigGenesInSet	GSE183647_MeningiomaGrade3 Pro TFTargets	N	DE	P.DE	FDR	SigGenesInSet	GSE183647_MeningiomaGrade3 Anti Reactome	N	DE	P.DE	FDR	SigGenesInSet	GSE183647_MeningiomaGrade3 Anti TFTargets	N	DE	P.DE	FDR	SigGenesInSet
REACTOME_ANCHORING_FIBRIL_FORMATION	6	3	0.000503007231922698	0.256317050163976	COL1A1,COL4A5,COL4A6	RYBP_TARGET_GENES	763	40	0.000360313405951753	0.185921717471104	EOLA1-DT,RPL36A-HNRNPH2,STAG2,SLC6A14,DACH2,TBC1D16,COL4A5,COL4A6,NKAPP1,FGF13,FHL1,GJB1,ITGA3,CITED1,NPTX1,PAK3,MAGEC2,PLP1,PLXNB3,JPX,MBNL3,HDAC8,GPRC5C,NXT2,RPTOR,RPL36A,BCYRN1,RPS4X,SLC16A2,BTK,TRPC5,HMGN5,ACSF2,GPRASP3,CBX4,HS6ST2,KLHL13,SYTL4,MAGEC1,MED12	REACTOME_IMMUNOREGULATORY_INTERACTIONS_BETWEEN_A_LYMPHOID_AND_A_NON_LYMPHOID_CELL	69	14	4.73979084019835e-08	7.12390563281812e-05	LILRB1,LILRB5,LILRB4,LILRA1,SIGLEC11,LILRA4,SIGLEC7,LAIR1,LAIR2,SIGLEC5,SIGLEC10,SIGLEC12,CD33,SIGLEC6	MCM3_TARGET_GENES	112	18	2.71182922461171e-08	1.39930387989964e-05	ZNF524,RPL13A,ZNF615,PSMB6,ZNF350,RPS11,ZNF649,YWHAE,ZNF175,TBC1D17,ZNF613,ZNF614,FUZ,MED25,AKT1S1,ZNF577,FIZ1,ZNF432
REACTOME_CROSSLINKING_OF_COLLAGEN_FIBRILS	6	3	0.000503007231922698	0.256317050163976	COL1A1,COL4A5,COL4A6	LCORL_TARGET_GENES	170	12	0.00519109805711717	1	CLCN5,CANT1,EME1,GLA,HNRNPH2,RAB37,MRPL27,PDK2,RBM41,MBNL3,TK1,CBX4	REACTOME_FORMYL_PEPTIDE_RECEPTORS_BIND_FORMYL_PEPTIDES_AND_MANY_OTHER_LIGANDS	6	3	0.000684047376945558	0.514061603774587	FPR1,FPR2,FPR3	H1_6_TARGET_GENES	257	26	4.22433926437942e-07	0.000108987953020989	GARIN5A,SIGLEC11,ZNF813,ZNF524,ADM5,ATF5,NUP62,ZNF473,IL4I1,EMC10,KLK3,MINK1,NOSIP,VRK3,ZNF701,ZNF415,PRRG2,KLK6,MIR521-2,PRR12,ZNF649,TBC1D17,ZNF614,C19orf48P,FIZ1,NAPSA
REACTOME_HEPARAN_SULFATE_HEPARIN_HS_GAG_METABOLISM	23	5	0.000511610878570811	0.256317050163976	GPC4,GPC3,XYLT2,SGSH,HS6ST2	TAF9B_TARGET_GENES	204	13	0.00859984163524197	1	FTX,STAG2,MORF4L2-AS1,IGSF1,ATRX,THOC2,RPTOR,RPS4X,XIST,OGT,ARHGEF6,MORF4L2,AMMECR1	REACTOME_ADAPTIVE_IMMUNE_SYSTEM	310	21	0.00163242350530539	0.817844176157999	LILRB1,LILRB5,LILRB4,LILRA1,SIGLEC11,AP2A1,RAP1GAP2,LILRA4,SIGLEC7,UBE2S,LAIR1,LAIR2,PPP2R1A,PSMB6,UBE2G1,RILP,SIGLEC5,SIGLEC10,SIGLEC12,CD33,SIGLEC6	ZNF350_TARGET_GENES	646	39	0.000213175918860667	0.0366662580440348	LENG8-AS1,MYBBP1A,GARIN5A,LENG8,SLC43A2,WDR81,CPT1C,CRK,ZNF480,DPH1,RNF167,EMC10,ZNF841,KCNC3,ZNF808,MNT,NOSIP,VRK3,PPP2R1A,ZNF701,ZNF83,PRRG2,RPS11,NR1H2,ZNF28,ZNF232,ISOC2,ZNF613,ZNF611,TEKT1,SLC25A11,MIR22HG,ZNF616,ZNF766,ZNF160,ZNF765,LENG9,SPAG7,ZNF432
REACTOME_HS_GAG_DEGRADATION	8	3	0.00134655057475327	0.404773102770834	GPC4,GPC3,SGSH	ZNF41_TARGET_GENES	84	7	0.0130142204355546	1	COL4A5,COL4A6,RBFOX3,GLA,HNRNPH2,JPX,SEC14L1	REACTOME_WNT5A_DEPENDENT_INTERNALIZATION_OF_FZD4	9	3	0.00266572227942583	0.830266179724293	AP2A1,ARRB2,PRKCG	KLF13_TARGET_GENES	825	44	0.0011962907861709	0.154321511416046	ALOX12-AS1,RNASEK-C17orf49,LENG8-AS1,PNKP,LENG8,CPT1C,ZNF784,CTNS,DPH1,ENO3,ATF5,NUP62,SHPK,ZNF473,IL4I1,KLK13,PELP1,ZNF615,TIMM22,ZNF677,MNT,RNASEK,MINK1,GLOD4,NOSIP,VRK3,INPP5K,PFN1,PTOV1,POLD1,MRM3,TSR1,PRRG2,CACNG8,NXN,NR1H2,TSEN34,MBOAT7,TBC1D17,CAMKK1,AKT1S1,MYADM,SPAG7,SGSM2
REACTOME_SUMOYLATION_OF_DNA_METHYLATION_PROTEINS	8	3	0.00134655057475327	0.404773102770834	CBX8,CBX2,CBX4	CHAMP1_TARGET_GENES	68	6	0.0161427925062277	1	CT45A10,PLAC1,NKAPP1,JPX,SAGE1,NXT2	REACTOME_REMOVAL_OF_THE_FLAP_INTERMEDIATE_FROM_THE_C_STRAND	3	2	0.00325991967660408	0.830266179724293	POLD1,RPA1	NFE2L1_TARGET_GENES	178	13	0.00661991844452711	0.683175583475197	NLRP1,RNF167,PAFAH1B1,DERL2,ZNF331,PSMB6,YWHAE,MIS12,TBC1D17,SLC25A11,AKT1S1,C19orf48P,ZNF432
REACTOME_IMMUNOREGULATORY_INTERACTIONS_BETWEEN_A_LYMPHOID_AND_A_NON_LYMPHOID_CELL	69	7	0.00453008957108993	0.77030272831759	CD300C,CD300A,CD300LB,COL1A1,CD300LF,SH2D1A,CD40LG	ZNF618_TARGET_GENES	160	10	0.0225010894270061	1	ADGRG4,AMOT,FAM133A,HTR2C,MORF4L2-AS1,NAP1L3,OCRL,JPX,OGT,MORF4L2	REACTOME_RNA_POLYMERASE_II_TRANSCRIPTION	651	35	0.00339005732035457	0.830266179724293	ZNF480,ZNF610,ZNF600,ZNF320,ZNF473,GP1BA,ZNF615,ZNF677,MIR132,CNOT3,MED31,PPP2R1A,ZNF331,ZNF701,ZNF415,PSMB6,ZNF350,RPA1,ZNF649,NR1H2,YWHAE,ZNF28,ZNF175,ZNF665,ZNF613,ZNF614,ZNF611,MED25,ZNF528,ZNF347,ZNF577,ZNF616,ZNF468,ZNF160,ZNF432	CIITA_TARGET_GENES	502	27	0.00964560282149354	0.766102487843956	SLC43A2,CRK,RPL13A,ZNF615,TIMM22,TAX1BP3,GLOD4,MRM3,VPS53,NCBP3,RPS11,ZNF649,UBE2G1,YWHAE,ZNF175,TSEN34,MBOAT7,TBC1D17,ZNF613,ZNF614,FUZ,MED25,AKT1S1,MIR22HG,CTU1,SPAG7,ZNF432
REACTOME_A_TETRASACCHARIDE_LINKER_SEQUENCE_IS_REQUIRED_FOR_GAG_SYNTHESIS	12	3	0.00483742278876077	0.77030272831759	GPC4,GPC3,XYLT2	ZSCAN26_TARGET_GENES	1	1	0.0300673924313116	1	CITED1	REACTOME_RHO_GTPASES_ACTIVATE_PKNS	20	4	0.00386684182173656	0.830266179724293	KLK3,KLK2,YWHAE,MYH14	RBM17_TARGET_GENES	5	2	0.0103928632071855	0.766102487843956	NCBP3,RABEP1
REACTOME_LAMININ_INTERACTIONS	12	3	0.00483742278876077	0.77030272831759	COL4A5,COL4A6,ITGA3	DOT1L_TARGET_GENES	100	7	0.0307927296396057	1	EME1,GRIA3,LGALS3BP,MRPL27,PLXNB3,RPTOR,RPS4X	REACTOME_MISMATCH_REPAIR	4	2	0.00637599691518921	1	POLD1,RPA1	EBNA1BP2_TARGET_GENES	139	10	0.0178797779924688	0.873300804079755	SLC43A2,ENO3,C19orf81,TMEM238,LAIR1,LAIR2,MYO1C,ZNF331,RPL28,NXN
REACTOME_COLLAGEN_CHAIN_TRIMERIZATION	12	3	0.00483742278876077	0.77030272831759	COL1A1,COL4A5,COL4A6	KMT2D_TARGET_GENES	273	14	0.0361178292066562	1	C17orf99,BAIAP2,STAG2,SEPTIN9,ELF4,ACSL4,TBC1D22A,ITGA3,ZNF280C,MBNL3,SRP68,CHMP6,MYCBPAP,ABCC3	REACTOME_GLUCOSE_METABOLISM	37	5	0.0072871362323174	1	ENO3,NUP62,NUP88,PPP2R1A,SLC25A11	ZNF524_TARGET_GENES	139	10	0.0178797779924688	0.873300804079755	PTOV1-AS1,GARIN5A,EMC10,MYO1C,GLOD4,PTOV1,MRM3,ZNF649,MED25,ZNF594
REACTOME_REGULATION_OF_PTEN_GENE_TRANSCRIPTION	24	4	0.0052882361266201	0.77030272831759	CBX8,RPTOR,CBX2,CBX4	ZNF596_TARGET_GENES	237	12	0.0541144617678048	1	PGRMC1,DOCK11,PABPC5,SAMD14,FGF13,BRWD3,SLC26A11,GRIA3,RSAD1,CBX8,TRPC5,CACNA1G	REACTOME_CELLULAR_RESPONSE_TO_HEAT_STRESS	39	5	0.0091182542886585	1	NUP62,NUP88,RPA1,YWHAE,AKT1S1	PRDM5_TARGET_GENES	31	4	0.018844039218287	0.873300804079755	WSCD1,ALOX15,ASPA,NOSIP
REACTOME_HS_GAG_BIOSYNTHESIS	13	3	0.00615012158337397	0.77030272831759	GPC4,GPC3,HS6ST2	SIX4_TARGET_GENES	17	2	0.0911135571478225	1	STAG2,OTUD5	REACTOME_NONSENSE_MEDIATED_DECAY_NMD	55	6	0.00967752966541343	1	SMG6,RPL13A,PPP2R1A,RPL28,RPS9,RPS11	SETD7_TARGET_GENES	434	23	0.0190450085995688	0.873300804079755	PITPNA-AS1,PTOV1-AS1,PNKP,OVCA2,SPNS2,CLDND2,SPACA6,ADM5,RPL13A,SNORD35A,UBE2S,KCNC3,MYO1C,CNOT3,INPP5K,PTOV1,CACNG8,RPS9,RPS11,NR1H2,ZNF577,C19orf48P,MYADM
REACTOME_RECEPTOR_TYPE_TYROSINE_PROTEIN_PHOSPHATASES	13	3	0.00615012158337397	0.77030272831759	SLITRK4,IL1RAPL2,SLITRK2	FOXN3_TARGET_GENES	687	27	0.0912329683138671	1	C1QTNF1-AS1,BAIAP2,SEPTIN9,TMC6,TBC1D16,RBFOX3,TMC8,DLX4,SAMD14,CACNA1G-AS1,ENDOV,RAB37,ITGA3,LGALS3BP,CCDC40,EPN3,GPRC5C,RPTOR,USP36,TNRC6C,SGCA,SPATA20,TIMP2,PPP1R9B,CACNA1G,PGS1,ARMCX2	REACTOME_PHASE_2_PLATEAU_PHASE	14	3	0.0102048211571878	1	CACNG8,CACNG7,CACNG6	FXR1_TARGET_GENES	544	27	0.0249843499547669	0.873300804079755	DBIL5P,PTOV1-AS1,ALOX12-AS1,RNASEK-C17orf49,PNKP,WDR81,CRK,SPACA6,TMC4,CTNS,FPR1,SHPK,ZNF473,ZNF615,KCNC3,ZNF321P,MNT,RNASEK,GEMIN4,VRK3,INPP5K,PTOV1,POLD1,TTYH1,CACNG6,C1QBP,FUZ
REACTOME_DEFECTIVE_EXT2_CAUSES_EXOSTOSES_2	5	2	0.00848395716223813	0.937766059854591	GPC4,GPC3	ZNF547_TARGET_GENES	129	7	0.09384091938194	1	BAIAP2,SEPTIN9,NKAPP1,JPX,SPATA20,CBX4,MORF4L2	REACTOME_PROCESSIVE_SYNTHESIS_ON_THE_C_STRAND_OF_THE_TELOMERE	5	2	0.0103928632071855	1	POLD1,RPA1	FOXJ2_TARGET_GENES	234	14	0.0250946952912008	0.873300804079755	ZNF473,C17orf100,MIR132,MED31,VRK3,ZNF350,YWHAE,TBC1D17,FUZ,MED25,TEKT1,AKT1S1,CTU1,MYADM
REACTOME_PROTEIN_PROTEIN_INTERACTIONS_AT_SYNAPSES	43	5	0.00897226175043193	0.937766059854591	SLITRK4,IL1RAPL2,GRIA3,NLGN3,SLITRK2	FOXJ2_TARGET_GENES	234	11	0.0951901844759704	1	LINC00630,PQBP1,STAG2,TBC1D16,NKAPP1,FHL1,CCDC40,OTUD5,CBX8,NKAP,SLC25A14	REACTOME_VLDLR_INTERNALISATION_AND_DEGRADATION	5	2	0.0103928632071855	1	AP2A1,NR1H2	WRNIP1_TARGET_GENES	471	24	0.0255646005558738	0.873300804079755	GARIN5A,LENG8,OVCA2,CRK,ZNF610,ETFB,RPL13A,PELP1,EMC10,KCNC3,P2RX5,NOSIP,ZNF331,TSR1,PRRG2,DHX33,RPS9,NR1H2,YWHAE,SNORD35B,C19orf48P,TXNDC17,KIAA0753,SGSM2
REACTOME_ASSEMBLY_OF_COLLAGEN_FIBRILS_AND_OTHER_MULTIMERIC_STRUCTURES	15	3	0.00935894271311967	0.937766059854591	COL1A1,COL4A5,COL4A6	ZNF586_TARGET_GENES	18	2	0.10053949925193	1	PAK3,MED12	REACTOME_GLYCOLYSIS	28	4	0.0132560658509133	1	ENO3,NUP62,NUP88,PPP2R1A	ZFHX3_TARGET_GENES	672	32	0.0260748999503918	0.873300804079755	AP2A1,DPH1,ENO3,ATF5,RPL13A,NUP62,IL4I1,RNF167,SNORD35A,ITGAE,LIAT1,MNT,CNOT3,GLOD4,NOSIP,ANKFY1,MRM3,PPP2R1A,PRRG2,DHX33,RPL28,LENG1,TBC1D17,HASPIN,SLC25A11,AKT1S1,SNORD35B,C19orf48P,TXNDC17,MIR22HG,SPAG7,KIAA0753
REACTOME_COLLAGEN_BIOSYNTHESIS_AND_MODIFYING_ENZYMES	16	3	0.0112661363557994	1	COL1A1,COL4A5,COL4A6	SIPA1_TARGET_GENES	40	3	0.118038994142263	1	PQBP1,AFMID,TK1	REACTOME_METABOLISM_OF_RNA	305	18	0.0136934685122703	1	PRPF8,SMG6,RPL13A,NUP62,ZNF473,PELP1,CNOT3,NUP88,GEMIN4,MRM3,PPP2R1A,TSR1,PSMB6,RPL28,RPS9,RPS11,TSEN34,CTU1	KAT5_TARGET_GENES	355	19	0.0287650861011247	0.873300804079755	WDR81,DPH1,CLUH,PELP1,UBE2S,TIMM22,C17orf100,P2RX5,MED31,GLOD4,NOSIP,PITPNA,MRM3,TSR1,ZNF701,PRRG2,YWHAE,MIR22HG,SPAG7
REACTOME_NEUTROPHIL_DEGRANULATION	214	13	0.012525589981779	1	PGRMC1,CD300A,TMC6,CANT1,GAA,GLA,RAB37,LAMP2,RAB9B,RAP2C,TIMP2,MAGT1,FRMPD3	ZSCAN18_TARGET_GENES	20	2	0.120135289170068	1	BRWD3,JPX	REACTOME_PLATELET_CALCIUM_HOMEOSTASIS	16	3	0.0149448403030714	1	ATP2A3,P2RX1,P2RX5	BARX1_TARGET_GENES	526	26	0.0287715381189067	0.873300804079755	LENG8-AS1,GARIN5A,LENG8,ATF5,RPL13A,NUP62,IL4I1,EMC10,TIMM22,ITGAE,C17orf100,NUP88,MED31,DERL2,NOSIP,PRRG2,NXN,MIS12,TSEN34,METTL16,MBOAT7,ISOC2,FUZ,HASPIN,RPAIN,SPAG7
REACTOME_GLYCOSAMINOGLYCAN_METABOLISM	47	5	0.0129767697888317	1	GPC4,GPC3,XYLT2,SGSH,HS6ST2	CREB3L2_TARGET_GENES	63	4	0.120773233237418	1	EME1,MORF4L2-AS1,MRPL27,MORF4L2	REACTOME_REGULATION_OF_HSF1_MEDIATED_HEAT_SHOCK_RESPONSE	29	4	0.0149822416281	1	NUP62,NUP88,RPA1,YWHAE	ZNF490_TARGET_GENES	175	11	0.0325203083828505	0.885748861268524	WDR81,NLRP1,NAPSB,MYBPC2,MYO1C,PTOV1,C1QBP,MIR22HG,NAPSA,ZNF432,KIAA0753
REACTOME_PTEN_REGULATION	65	6	0.0131206393529973	1	XIAP,CBX8,RPTOR,TNRC6C,CBX2,CBX4	SOX11_TARGET_GENES	21	2	0.130258770323064	1	RBMX,XIST	REACTOME_PROCESSIVE_SYNTHESIS_ON_THE_LAGGING_STRAND	6	2	0.0152472711223054	1	POLD1,RPA1	ZNF528_TARGET_GENES	292	16	0.0355207666192457	0.885748861268524	GARIN5A,PNKP,ZNF610,ZZEF1,EMC10,C19orf81,ZNF321P,NOSIP,ZNF83,PRKCG,PRRG2,CACNG7,TSEN34,MBOAT7,ZNF528,SPAG7
REACTOME_GLYCOSPHINGOLIPID_METABOLISM	17	3	0.0133808200357441	1	GLA,ENPP7,CERK	ZNF318_TARGET_GENES	420	17	0.130603893614709	1	BAIAP2,STAG2,TBC1D16,DLX4,SEPTIN6,GLA,HNRNPH2,MORF4L2-AS1,OTUD5,ZNF280C,USP36,TNRC6C,PPP1R9B,OGT,ABCC3,CYTH1,MORF4L2	REACTOME_SYNTHESIS_OF_12_EICOSATETRAENOIC_ACID_DERIVATIVES	6	2	0.0152472711223054	1	ALOX12,ALOX15	COBLL1_TARGET_GENES	55	5	0.035867917640027	0.885748861268524	KIF1C,INCA1,NOSIP,PITPNA,MIR22HG
GSE188593_Dysplastic Pro Reactome	N	DE	P.DE	FDR	SigGenesInSet	GSE188593_Dysplastic Pro TFTargets	N	DE	P.DE	FDR	SigGenesInSet	GSE188593_Dysplastic Anti Reactome	N	DE	P.DE	FDR	SigGenesInSet	GSE188593_Dysplastic Anti TFTargets	N	DE	P.DE	FDR	SigGenesInSet
REACTOME_ACTIVATION_OF_RAC1_DOWNSTREAM_OF_NMDARS	5	2	0.00337436484059227	1	CALM1,ARHGEF7	CBX7_TARGET_GENES	364	19	5.12463438076061e-05	0.0264431134047247	FOXG1-AS1,IGF2BP1,MIPOL1,ARHGAP27,FBXO15,FOXG1,FOXA1,HOXB3,HOXB7,HOXB8,MIA2,NGFR,PAX9,COPZ2,ARGLU1,UBE2Z,CALM1,CDK5RAP3,TRIP11	REACTOME_MITOCHONDRIAL_CALCIUM_ION_TRANSPORT	9	3	0.000819647938399001	1	AFG3L2,PHB1,AKAP1	PAX3_TARGET_GENES	527	29	5.02436782740682e-06	0.00259257379894192	CDH2,NDUFV2-AS1,MIR133A1HG,DTNA,EPB41L3,ANKRD12,GIP,GNAL,METRNL,KCTD1,FOXK2,IMPA2,LAMA3,MC2R,NDUFV2,ELP2,SPIRE1,PSMG2,CHMP1B,PTPRM,PIEZO2,SS18,SUPT4H1,ARHGAP28,GREB1L,AKAP1,TXNDC2,PIAS2,VAPA
REACTOME_P75NTR_SIGNALS_VIA_NF_KB	6	2	0.00499919060844198	1	NFKBIA,NGFR	ZNF704_TARGET_GENES	27	5	0.000127131103478147	0.0327998246973619	LIG4,NDUFB1,NFE2L1,CPSF2,ADCK1	REACTOME_APOPTOTIC_CLEAVAGE_OF_CELLULAR_PROTEINS	12	3	0.00204347103989822	1	DSG1,DSG2,ROCK1	PRDM6_TARGET_GENES	614	30	3.45022820085792e-05	0.00890158875821345	CBX1,RAB31,DSC2,DTNA,ANKRD12,ZNF521,GATA6,CLUL1,GNAL,HOXB3,HOXB4,HOXB5,HOXB6,LAMA3,HOXB-AS3,NDUFV2,RNF43,TMEM100,SPIRE1,PTPN2,ROCK1,TMEM200C,MPPE1,CEP76,GREB1L,SPOP,SKAP1,CABLES1,VAPA,B4GALT6
REACTOME_NF_KB_IS_ACTIVATED_AND_SIGNALS_SURVIVAL	6	2	0.00499919060844198	1	NFKBIA,NGFR	ZNF274_TARGET_GENES	375	16	0.00181812059428579	0.268412197023967	SEC23A,CFL2,TRAPPC6B,COL4A1,MIPOL1,TTC7B,TTLL5,ANGEL1,RALGAPA1,DAOA,FAM177A1,COPZ2,SRP54,ZNF236,BRMS1L,SPTLC2	REACTOME_SYNTHESIS_OF_PC	12	3	0.00204347103989822	1	ABHD3,PCTP,LPIN2	NAB2_TARGET_GENES	605	27	0.000386369891753876	0.0585163884818015	AFG3L2,OSBPL1A,TTC39C,ABHD3,ZNF652,TRAPPC8,GALNT1,HEXD,METRNL,RMC1,C17orf67,MPO,NDUFV2,NGFR,TWSG1,MIB1,GAREM1,UBE2Z,TBCD,OGFOD3,SEH1L,C18orf21,TMEM241,DGKE,PIAS2,VAPA,LPIN2
REACTOME_ANCHORING_FIBRIL_FORMATION	6	2	0.00499919060844198	1	COL4A1,COL4A2	PRDM6_TARGET_GENES	614	22	0.00253698649835778	0.268412197023967	HOXB-AS1,TSHZ1,CFL2,CCBE1,FOXG1,FOXA1,HOXB3,HOXB4,HOXB5,HOXB6,HOXB8,LINC01551,MBP,MIA2,CPSF2,ARGLU1,PPP4R3A,ZNF236,DGLUCY,CALM1,SKAP1,ARHGEF7	REACTOME_SYNTHESIS_OF_PIPS_AT_THE_LATE_ENDOSOME_MEMBRANE	4	2	0.00285477545068959	1	PIK3C3,MTMR4	HMGA1_TARGET_GENES	312	17	0.000569647699349005	0.0585163884818015	CALCOCO2,AFG3L2,RAB31,TTC39C,CABYR,CLUL1,FOXK2,CCDC178,PIEZO2,SLC14A1,ROCK1P1,CEP76,RIOK3,PIAS2,USP14,LPIN2,THOC1
REACTOME_CROSSLINKING_OF_COLLAGEN_FIBRILS	6	2	0.00499919060844198	1	COL4A1,COL4A2	HMCES_TARGET_GENES	5	2	0.00337436484059227	0.268412197023967	KHNYN,CBLN3	REACTOME_SYNTHESIS_OF_PIPS_AT_THE_EARLY_ENDOSOME_MEMBRANE	5	2	0.00468847268935248	1	PIK3C3,MTMR4	ZSCAN30_TARGET_GENES	661	28	0.000688455154273842	0.0585163884818015	ZSCAN30,PRELID3A,ZNF271P,DSC3,EPB41L3,ZNF521,GNAL,HEXD,HOXB3,C17orf67,FOXK2,IMPA2,SMAD2,RNF138,IMPACT,PTPN2,SYT4,TBCD,TYMS,OGFOD3,ARHGAP28,GREB1L,COIL,SEH1L,C18orf21,DGKE,USP14,CABLES1
REACTOME_C_TYPE_LECTIN_RECEPTORS_CLRS	67	5	0.0083191523560982	1	NFKBIA,PSMA6,CALM1,MAP3K14,RPS6KA5	COBLL1_TARGET_GENES	55	5	0.00358720484510234	0.268412197023967	AHSA1,HEXIM1,MIPOL1,ZNF407,CALM1	REACTOME_APOPTOTIC_CLEAVAGE_OF_CELL_ADHESION_PROTEINS	5	2	0.00468847268935248	1	DSG1,DSG2	KDM5D_TARGET_GENES	762	31	0.000692289246356072	0.0585163884818015	PRELID3A,CBX1,SNF8,HAUS1,FAM210A,ANKRD29,RAB12,MTCL1,NARF,C17orf67,FOXK2,IMPA2,SMAD2,NFE2L1,ATP5F1A,RNF138,IMPACT,TEX14,CELF4,TWSG1,RAD51C,FN3K,MPPE1,CEP76,SPOP,DGKE,SKAP1,USP14,CABLES1,B4GALT6,PPP4R1
REACTOME_SCAVENGING_BY_CLASS_A_RECEPTORS	8	2	0.00910382317430566	1	COL4A1,COL4A2	FOXQ1_TARGET_GENES	17	3	0.00364125073482126	0.268412197023967	HEXIM1,NDUFB1,CPSF2	REACTOME_APOPTOTIC_EXECUTION_PHASE	16	3	0.00487198348776062	1	DSG1,DSG2,ROCK1	MAFG_TARGET_GENES	601	26	0.000793826975528316	0.0585163884818015	ZSCAN30,CALCOCO2,AFG3L2,MAPRE2,RAB31,SNF8,MSI2,TRAPPC8,CLUL1,GNAL,RMC1,HOXB3,LAMA3,NFE2L1,TYMSOS,SCPEP1,UBE2Z,TBCD,TTR,ZNF24,FAM117A,PIAS2,USP14,MTMR4,B4GALT6,PPP4R1
REACTOME_EPHRIN_SIGNALING	8	2	0.00910382317430566	1	EFNB2,ARHGEF7	NKX2_8_TARGET_GENES	20	3	0.00585762609179694	0.377816882920902	TC2N,NDUFB1,CPSF2	REACTOME_FACTORS_INVOLVED_IN_MEGAKARYOCYTE_DEVELOPMENT_AND_PLATELET_PRODUCTION	53	5	0.00620269975104763	1	GATA6,RAD51C,AKAP1,TUBB6,CABLES1	PRDM4_TARGET_GENES	231	13	0.0018963675353685	0.122315706031268	DSCAS,TTC39C,DTNA,ZNF652,GNAL,RMC1,HOXB3,HOXB-AS3,SPIRE1,PSMG2,PTPRM,CABLES1,B4GALT6
REACTOME_SODIUM_CALCIUM_EXCHANGERS	8	2	0.00910382317430566	1	SLC24A4,CALM1	FOXN3_TARGET_GENES	687	22	0.00944940175564898	0.534245647937556	SEC23A,HEXIM1,ERG28,LRFN5,FBXO15,FOXG1,TTLL5,RALGAPA1,FAM177A1,KANSL1,TTLL6,STXBP6,GSTZ1,POMT2,HOXB6,NFATC4,NFE2L1,FLVCR2,EAPP,SRP54,GEMIN2,MAP3K14	REACTOME_PROCESSING_OF_SMDT1	6	2	0.00693018658537344	1	AFG3L2,PHB1	ZNF711_TARGET_GENES	619	25	0.00258861143744661	0.148413722413605	CBX1,KAT7,SLC39A6,HEXD,C17orf67,FOXK2,NDUFV2,ELP2,IMPACT,TEX14,WDR45B,RAD51C,FN3K,MPPE1,UBE2Z,SS18,ZNF24,OGFOD3,FAM117A,AKAP1,C18orf21,DGKE,NOL4,USP14,PPP4R1
REACTOME_CLEC7A_DECTIN_1_SIGNALING	51	4	0.0151014200583191	1	NFKBIA,PSMA6,CALM1,MAP3K14	PCBP2_TARGET_GENES	262	11	0.0103761224688352	0.534245647937556	SEC23A,HEXIM1,TC2N,DIO2,ANGEL1,HOXB5,GPATCH2L,SDR39U1,NALF1,ZNF236,CALM1	REACTOME_POST_TRANSLATIONAL_PROTEIN_MODIFICATION	577	22	0.00900934755831026	1	CDH2,RAB40B,RAB31,INO80C,PSMA8,RAB12,GALNT1,TPGS2,TTLL6,FOXK2,SMAD2,COPZ2,FN3K,UBE2Z,TRIM25,FN3KRP,SEH1L,TUBB6,NAPG,PIAS2,USP14,B4GALT6	HDAC3_TARGET_GENES	739	28	0.00359834685282817	0.185674697605934	NDUFV2-AS1,PPP4R1-AS1,NXPH3,INO80C,ANKRD29,ZNF652,PPM1E,ANKRD12,MTCL1,TTLL6,METRNL,C17orf67,NDUFV2,WDR45B,RBBP8,ROCK1,FN3K,MPPE1,TBCD,ARHGAP28,AKAP1,SPOP,DGKE,VAPA,B4GALT6,LPIN2,THOC1,PPP4R1
REACTOME_CARGO_CONCENTRATION_IN_THE_ER	11	2	0.0172336080442642	1	SEC23A,MIA2	ARID3B_TARGET_GENES	49	4	0.0131777043336337	0.534245647937556	TC2N,LRRC74A,ANGEL1,ADCK1	REACTOME_CARBOXYTERMINAL_POST_TRANSLATIONAL_MODIFICATIONS_OF_TUBULIN	20	3	0.00929223813082793	1	TPGS2,TTLL6,TUBB6	RYBP_TARGET_GENES	763	28	0.0055848044148894	0.20018933743281	GATA6-AS1,SLC35B1,IGF2BP1,NXPH3,OSBPL1A,CIDEA,DSC2,MTCL1,SLC39A6,GATA6,LAMA1,HOXB3,FOXK2,NGFR,RNF138,PHB1,SEPTIN4,MOCOS,ELP2,CELF4,SS18,ZNF24,TRIM25,SP6,SPOP,NAPG,MTMR4,NOG
REACTOME_NCAM_SIGNALING_FOR_NEURITE_OUT_GROWTH	30	3	0.0181951361103305	1	COL4A1,COL4A2,RPS6KA5	ZNF394_TARGET_GENES	426	15	0.0140969451304458	0.534245647937556	HEXIM1,ERG28,BAZ1A,COL4A2,CCBE1,KHNYN,ANGEL1,KANSL1,MIA2,NFATC4,NOVA1,CBLN3,CALM1,ARHGEF7,PRORP	REACTOME_MET_ACTIVATES_PTK2_SIGNALING	8	2	0.0125629369979384	1	LAMA1,LAMA3	F10_TARGET_GENES	74	6	0.00587969239152003	0.20018933743281	CDH2,SETBP1,GNAL,KCTD1,UBE2Z,FHOD3
REACTOME_CASPASE_MEDIATED_CLEAVAGE_OF_CYTOSKELETAL_PROTEINS	1	1	0.0187662001036806	1	MAPT	EMX1_TARGET_GENES	77	5	0.0146615123041518	0.534245647937556	HEXIM1,TRAPPC6B,COL4A2,NDUFB1,CPSF2	REACTOME_NON_INTEGRIN_MEMBRANE_ECM_INTERACTIONS	23	3	0.0137496324969262	1	LAMA1,LAMA3,TTR	AHRR_TARGET_GENES	489	20	0.00602687923718511	0.20018933743281	GATA6-AS1,NDUFV2-AS1,ESCO1,DTNA,ZNF652,ANKRD12,GATA6,SNX11,C17orf67,SMAD2,NFE2L1,RNF43,WDR45B,RAD51C,RBBP8,SS18,ROCK1P1,ZNF750,DGKE,VAPA
REACTOME_LAMININ_INTERACTIONS	12	2	0.020427878042668	1	COL4A1,COL4A2	ZNF622_TARGET_GENES	28	3	0.015087091365046	0.534245647937556	KANSL1,DGLUCY,RPS6KA5	REACTOME_HCMV_INFECTION	46	4	0.0185828617710057	1	CBX1,SNF8,SEH1L,TUBB6	ZNF257_TARGET_GENES	236	12	0.00631669597228529	0.20018933743281	ZSCAN30,NDUFV2-AS1,ZNF271P,RALBP1,ANKRD12,RNF138,MOCOS,SPIRE1,PSMG2,FHOD3,SPOP,MTMR4
REACTOME_TNF_RECEPTOR_SUPERFAMILY_TNFSF_MEMBERS_MEDIATING_NON_CANONICAL_NF_KB_PATHWAY	12	2	0.020427878042668	1	TNFSF13B,MAP3K14	IGLV5_37_TARGET_GENES	210	9	0.0174000449944974	0.534245647937556	PHOSPHO1,STXBP6,FOXA1,TTC6,HOXB5,CCDC88C,NFKBIA,CALM1,CDK5RAP3	REACTOME_FORMATION_OF_ATP_BY_CHEMIOSMOTIC_COUPLING	10	2	0.0196097461062513	1	ATP5F1A,ATP5MC1	HAND1_TARGET_GENES	179	10	0.00651474563522981	0.20018933743281	SLC35B1,MAPRE2,RAB31,RAB12,EPB41L3,ATP5F1A,SUPT4H1,SP6,ASXL3,PIAS2
REACTOME_COLLAGEN_CHAIN_TRIMERIZATION	12	2	0.020427878042668	1	COL4A1,COL4A2	ATF5_TARGET_GENES	142	7	0.0174247295019492	0.534245647937556	AHSA1,HOXB6,NDUFB1,CPSF2,VIPAS39,GEMIN2,PRORP	REACTOME_SIGNALLING_TO_P38_VIA_RIT_AND_RIN	1	1	0.0221876620010367	1	RIT2	RBM34_TARGET_GENES	426	18	0.00653270948125873	0.20018933743281	RAB40B,ANKRD12,HEXD,FOXK2,IMPA2,NDUFV2,NGFR,MOCOS,WDR45B,SPIRE1,PSMG2,FN3K,TBCD,CYBC1,OGFOD3,CEP76,USP14,VAPA
REACTOME_ACTIVATION_OF_ANTERIOR_HOX_GENES_IN_HINDBRAIN_DEVELOPMENT_DURING_EARLY_EMBRYOGENESIS	32	3	0.021632240200613	1	HOXB2,HOXB3,HOXB4	ZNF322_TARGET_GENES	359	13	0.0176011163080203	0.534245647937556	TRAPPC6B,PHOSPHO1,KHNYN,ANGEL1,KANSL1,NFE2L1,PPP2R3C,CBLN3,UBE2Z,CALM1,SLIRP,ALKBH1,PRORP	REACTOME_RECRUITMENT_OF_NUMA_TO_MITOTIC_CENTROSOMES	49	4	0.0229258818409722	1	HAUS1,CEP192,CEP76,TUBB6	TFEB_TARGET_GENES	527	21	0.00659538514798017	0.20018933743281	NDUFV2-AS1,MAPRE2,RAB31,FAM210A,TRAPPC8,ANKRD12,ZNF521,SIGLEC15,RMC1,NDUFV2,ELP2,EPG5,PTPRM,TAF4B,LDLRAD4,TRIM25,TUBB6,TMEM241,RNMT,VAPA,LPIN2
REACTOME_GLUCAGON_TYPE_LIGAND_RECEPTORS	14	2	0.0274838316434088	1	GIP,GNGT2	NOTCH3_TARGET_GENES	666	20	0.024634409681112	0.706186410858544	SOX1-OT,SEC23A,ERG28,CLEC14A,VASH1,TTLL5,RALGAPA1,FAM177A1,LIG4,CCDC88C,PPP4R3A,EAPP,SDR39U1,SRP54,DGLUCY,CALM1,CDK5RAP3,ABHD13,RPS6KA5,NRXN3	REACTOME_POST_CHAPERONIN_TUBULIN_FOLDING_PATHWAY	11	2	0.0236212542483151	1	TBCD,TUBB6	NCOA2_TARGET_GENES	183	10	0.00757357480586081	0.214391363213822	SLC35B1,CALCOCO2,RAB31,KAT7,AQP4-AS1,EPB41L3,NFE2L1,PSMG2,TBCD,CEP76
REACTOME_ACTIVATION_OF_KAINATE_RECEPTORS_UPON_GLUTAMATE_BINDING	14	2	0.0274838316434088	1	GNGT2,CALM1	HOXC13_TARGET_GENES	61	4	0.0273225490729673	0.710224319634468	AHSA1,HOXB6,SDR39U1,VIPAS39	REACTOME_ORGANELLE_BIOGENESIS_AND_MAINTENANCE	128	7	0.0237195987631641	1	HAUS1,ATP5F1A,ATP5MC1,MKS1,CEP192,CEP76,TUBB6	NCOA6_TARGET_GENES	156	9	0.00789425562221439	0.214391363213822	ESCO1,PPM1E,ZNF396,FOXK2,WDR45B,SPOP,TUBB6,PSTPIP2,THOC1
REACTOME_RAF_ACTIVATION	14	2	0.0274838316434088	1	PHB1,CALM1	SETD1A_TARGET_GENES	631	19	0.0275280744044368	0.710224319634468	HEXIM1,ERG28,SNF8,FBXO15,TTLL5,RALGAPA1,FAM177A1,LIG4,PHB1,PNN,PPP2R3C,PPP4R3A,SLIRP,ABHD13,CIPC,ALKBH1,ARHGEF7,TRIP11,PRORP	REACTOME_CELL_CYCLE	283	12	0.0237919917843532	1	ESCO1,HAUS1,PSMA8,CEP192,RAD51C,RBBP8,TYMS,CEP76,SEH1L,TUBB6,CABLES1,LPIN2	TERF2_TARGET_GENES	40	4	0.0115310793732884	0.28693039064908	CALCOCO2,KAT7,CHMP1B,FAM117A
GSE188593_Skin Pro Reactome	N	DE	P.DE	FDR	SigGenesInSet	GSE188593_Skin Pro TFTargets	N	DE	P.DE	FDR	SigGenesInSet	GSE188593_Skin Anti Reactome	N	DE	P.DE	FDR	SigGenesInSet	GSE188593_Skin Anti TFTargets	N	DE	P.DE	FDR	SigGenesInSet
REACTOME_REPRODUCTION	47	6	0.000183864378893228	0.227216676833633	SYNE2,MLH3,HSPA2,CATSPERB,ADAM21,ADAM20	BARX2_TARGET_GENES	806	34	2.15063232206449e-06	0.000657631067579361	GPHN,WDR89,ACTN1-DT,ERH,ESR2,TTLL5,FNTB,FUT8,PLEKHG3,HSPA2,MAP3K9,ALDH6A1,MTHFD1,FCF1,COX16,PPP2R5E,SLC39A9,PPP4R3A,TDP1,PLEKHH1,RAD51B,SEL1L,ZC2HC1C,DGLUCY,ACTN1,EIF2B2,EFCAB11,LIN52,RPS6KA5,TRIP11,NRXN3,SPTLC2,ACYP1,AREL1	REACTOME_SYNTHESIS_OF_PC	12	4	7.34939148109436e-05	0.110461353960848	PEMT,ABHD3,PCTP,LPIN2	ZNF843_TARGET_GENES	344	19	7.61657450572803e-05	0.0160547287161673	APPBP2,MYL12A,CHCT1,INO80C,DRG2,DTNA,HOXB3,HOXB5,HOXB8,HOXB9,HOXB-AS3,RNF43,CELF4,PTPN2,SREBF1,ARHGAP28,SPOP,USP32,SKAP1
REACTOME_SODIUM_CALCIUM_EXCHANGERS	8	3	0.000302350867376757	0.227216676833633	SLC24A4,SLC8A3,CALM1	NOTCH3_TARGET_GENES	666	30	2.54895762627659e-06	0.000657631067579361	ERG28,IFI27L1,ISCA2,DLST,ESR2,VASH1,TTLL5,SYNE2,FOS,CCDC88C,FCF1,ATP6V1D,PIGH,EXD2,PPP4R3A,BTBD7,SPATA7,LGMN,UNC79,ABCD4,RAD51B,SRSF5,ZC3H14,DGLUCY,CALM1,ACTN1,DCAF5,RPS6KA5,NRXN3,AREL1	REACTOME_EPHA_MEDIATED_GROWTH_CONE_COLLAPSE	11	3	0.00122692261834119	0.922032347683407	MYL12B,ROCK1,YES1	NCOA6_TARGET_GENES	156	12	8.10498990813123e-05	0.0160547287161673	NDC80,APPBP2,ESCO1,PPM1E,ZNF396,FOXK2,WDR45B,METTL4,SPOP,TUBB6,KSR1,THOC1
REACTOME_TANDEM_PORE_DOMAIN_POTASSIUM_CHANNELS	3	2	0.000959316573393181	0.360463202452488	KCNK10,KCNK13	H1_6_TARGET_GENES	257	14	0.00022314056096644	0.0297988304970989	PTPN21,PPP1R36,TTC7B,DLST,FOS,GSTZ1,CCDC88C,VRTN,ABCD4,SRSF5,CALM1,DCAF5,EIF2B2,NEK9	REACTOME_ROS_AND_RNS_PRODUCTION_IN_PHAGOCYTES	15	3	0.00318545889856504	1	LPO,MPO,NOS2	ZNF257_TARGET_GENES	236	15	9.57854707615939e-05	0.0160547287161673	ZSCAN30,ZNF271P,CHCT1,DRG2,B9D1,MFAP4,MOCOS,MAPK7,SPIRE1,PSMG2,FHOD3,SPOP,USP32,MTMR4,SPECC1
REACTOME_INTERACTION_WITH_CUMULUS_CELLS_AND_THE_ZONA_PELLUCIDA	3	2	0.000959316573393181	0.360463202452488	ADAM21,ADAM20	ARID5B_TARGET_GENES	390	18	0.000230998686024022	0.0297988304970989	MED6,GPHN,FOXN3,EIF2S1,FNTB,FOS,MAX,CCDC88C,ATP6V1D,BTBD7,UNC79,SMOC1,ZC3H14,DGLUCY,CALM1,ACTN1,EIF2B2,TRIP11	REACTOME_FACTORS_INVOLVED_IN_MEGAKARYOCYTE_DEVELOPMENT_AND_PLATELET_PRODUCTION	53	5	0.00438012434681589	1	AKAP10,GATA6,RAD51C,AKAP1,TUBB6	PRDM6_TARGET_GENES	614	27	0.000124455261365638	0.0160547287161673	CBX1,DTNA,ALDH3A2,SMCHD1,GATA6,CLUL1,HOXB3,HOXB4,HOXB5,HOXB6,HOXB8,HOXB9,HOXB-AS3,BCAS3,RNF43,TMEM100,PRPSAP2,SPIRE1,PTPN2,ROCK1,TMEM200C,TGIF1,CEP76,GREB1L,SPOP,SKAP1,ULK2
REACTOME_FERTILIZATION	13	3	0.00144471251851451	0.434280583065462	CATSPERB,ADAM21,ADAM20	FOXJ2_TARGET_GENES	234	13	0.000310281731971796	0.0320210747394893	ERG28,TTLL5,SYNE2,ARG2,TDP1,YLPM1,IRF2BPL,ZFP36L1,ZC2HC1C,EFCAB11,RPS6KA5,ACYP1,GOLGA5	REACTOME_EPH_EPHRIN_SIGNALING	35	4	0.00538634692000511	1	MYL12B,MYL12A,ROCK1,YES1	MAFG_TARGET_GENES	601	26	0.000217725874329519	0.0224693102308064	ZSCAN30,CALCOCO2,AFG3L2,MAPRE2,SNF8,MSI2,LYRM9,ALDH3A2,CLUL1,HOXB3,HOXB7,HOXB9,NFE2L1,TYMSOS,LINC00470,SCPEP1,UBE2Z,SREBF1,TBCD,TGIF1,ZBTB14,ZNF24,FAM117A,USP14,MTMR4,ATPAF2
REACTOME_RECYCLING_OF_EIF2_GDP	5	2	0.0031222856853277	0.78213256417459	EIF2S1,EIF2B2	ZNF830_TARGET_GENES	129	9	0.000528068063787389	0.0454138534857154	EIF2S1,ESR2,ATP6V1D,PGF,UBR7,VRTN,YLPM1,ABCD4,CIPC	REACTOME_INFECTIOUS_DISEASE	305	13	0.00970948855496714	1	CBX1,SNF8,ADCYAP1,GIP,MC2R,MC5R,NOS2,MAP2K3,SUPT4H1,YES1,SEH1L,TUBB6,RNMT	NAB2_TARGET_GENES	605	25	0.000575642134564048	0.0495052235725082	APPBP2,AFG3L2,CHCT1,B3GNTL1,ABHD3,LYRM9,ALDH3A2,GALNT1,HEXD,METRNL,C17orf67,MPO,PRPSAP2,MIB1,FAM83G,UBE2Z,TBCD,TGIF1,YES1,OGFOD3,SEH1L,C18orf21,USP32,DGKE,LPIN2
REACTOME_REDUCTION_OF_CYTOSOLIC_CA_LEVELS	8	2	0.00843596742853752	1	SLC8A3,CALM1	GRHL1_TARGET_GENES	600	22	0.00113783152539938	0.0837401523028375	BATF,PTPN21,FOXN3,CEP128,EIF2S1,ERH,ESR2,PLEKHG3,FCF1,COX16,ATP6V1D,PPP2R5E,SLC39A9,PPP4R3A,SRSF5,SLIRP,ALKBH1,EIF2B2,NEK9,SPTLC2,AREL1,GOLGA5	REACTOME_ANTI_INFLAMMATORY_RESPONSE_FAVOURING_LEISHMANIA_PARASITE_INFECTION	67	5	0.0117288058500615	1	ADCYAP1,GIP,MC2R,MC5R,YES1	ZNF423_TARGET_GENES	412	19	0.000753689921834309	0.0555577142380719	GATA6-AS1,CALCOCO2,RAI1,AKAP10,CHCT1,TOM1L2,B3GNTL1,ALDH3A2,GATA6,B9D1,HOXB3,HOXB6,HOXB9,RNF43,TGIF1,EMILIN2,USP32,PPM1D,L3MBTL4
REACTOME_PHASE_4_RESTING_MEMBRANE_POTENTIAL	8	2	0.00843596742853752	1	KCNK10,KCNK13	ZNF704_TARGET_GENES	27	4	0.00129829693492771	0.0837401523028375	VTI1B,NDUFB1,CPSF2,ADCK1	REACTOME_MITOCHONDRIAL_CALCIUM_ION_TRANSPORT	9	2	0.0135958702139418	1	AFG3L2,AKAP1	AHRR_TARGET_GENES	489	21	0.000998206329429962	0.0643843082482325	GATA6-AS1,APPBP2,AKAP10,ESCO1,CHCT1,DTNA,GATA6,SNX11,C17orf67,NFE2L1,ALKBH5,RNF43,WDR45B,RAD51C,TGIF1,ROCK1P1,ZBTB14,ZNF750,USP32,PPM1D,DGKE
REACTOME_METABOLISM_OF_VITAMINS_AND_COFACTORS	70	5	0.00848904871513418	1	GPHN,MTHFD1,RDH11,ABCD4,CALM1	ARID3B_TARGET_GENES	49	5	0.00181038548914386	0.103795434710915	TC2N,LRRC74A,ANGEL1,ATP6V1D,ADCK1	REACTOME_HCMV_INFECTION	46	4	0.0141136496614085	1	CBX1,SNF8,SEH1L,TUBB6	MZF1_TARGET_GENES	670	26	0.00112923251192249	0.0647426640168892	GATA6-AS1,PEMT,RAI1,AFG3L2,TOM1L2,ABHD3,DRG2,GATA6,B9D1,HOXB3,HOXB4,LLGL1,HOXB-AS3,NFE2L1,ALKBH5,RNF43,TMEM100,MIB1,TBCD,TGIF1,ZBTB14,TRIM25,DRC3,USP32,PPM1D,SKAP1
REACTOME_RESPONSE_TO_ELEVATED_PLATELET_CYTOSOLIC_CA2	49	4	0.0115329065182087	1	VTI1B,SERPINA4,CALM1,ACTN1	HNF1A_TARGET_GENES	678	23	0.0024301934099455	0.125397979953188	FOXN3,SYNE2,PLEKHG3,GPX2,MAP3K9,NDUFB1,COX16,SERPINA4,PIGH,CPSF2,NRDE2,EXD2,PPP4R3A,RAD51B,SEL1L,IRF2BPL,CATSPERB,SGPP1,SLIRP,STON2,DCAF5,ALKBH1,NRXN3	REACTOME_ORGANELLE_BIOGENESIS_AND_MAINTENANCE	128	7	0.0158174748238373	1	B9D1,ATP5MC1,MKS1,CEP192,CEP76,TUBB6,TMEM11	LHX2_TARGET_GENES	537	22	0.00139500339802306	0.0719821753379899	SLC35B1,MYL12B,PEMT,NDC80,MSI2,TOM1L2,DRG2,USP22,SMCHD1,SNX11,HOXB4,HOXB8,BCAS3,PSMG2,METTL4,SUPT4H1,TYMS,GID4,CEP76,GREB1L,DRC3,ATPAF2
REACTOME_EXTRA_NUCLEAR_ESTROGEN_SIGNALING	28	3	0.0135764265805032	1	ESR2,FOS,CALM1	ZSCAN5DP_TARGET_GENES	648	22	0.00299678914687896	0.140576654526322	VTI1B,CEP128,ACTN1-DT,ANGEL1,ZFYVE26,FOS,GSTZ1,POMT2,MAX,ATXN3,EXD2,PPP2R5E,FLVCR2,PPP4R3A,BTBD7,UNC79,DGLUCY,CALM1,ACTN1,EIF2B2,RPS6KA5,GOLGA5	REACTOME_RHO_GTPASES_ACTIVATE_ROCKS	10	2	0.0167683661565376	1	MYL12B,ROCK1	BPTF_TARGET_GENES	388	17	0.00246215317651306	0.107687544200088	SEPTIN4-AS1,SLC35B1,MAPRE2,AKAP10,ANKFN1,LYRM9,RNF43,TMEM100,MAPK7,SHMT1,SUPT4H1,GREB1L,SKAP1,KSR1,MTMR4,SPECC1,ULK2
REACTOME_CARDIAC_CONDUCTION	53	4	0.0150810274968897	1	KCNK10,KCNK13,SLC8A3,CALM1	ZSCAN21_TARGET_GENES	207	10	0.00424624149928919	0.180557556122572	GPHN,AHSA1,NDUFB1,COX16,CPSF2,VRTN,TDP1,ABCD4,SRSF5,EFCAB11	REACTOME_ANCHORING_OF_THE_BASAL_BODY_TO_THE_PLASMA_MEMBRANE	50	4	0.018707095851627	1	B9D1,MKS1,CEP192,CEP76	ZNF592_TARGET_GENES	784	28	0.0025043614930253	0.107687544200088	PEMT,PRELID3A,MAPRE2,AKAP10,SNF8,TOM1L2,USP22,WSB1,NARF,HOXB3,HOXB6,FOXK2,HOXB-AS3,NFE2L1,BCAS3,TEX14,RAD51C,FN3K,SREBF1,TBCD,ROCK1P1,LDLRAD4,SEH1L,USP32,SKAP1,TMEM11,KSR1,USP14
REACTOME_TRANSCRIPTION_OF_E2F_TARGETS_UNDER_NEGATIVE_CONTROL_BY_DREAM_COMPLEX	11	2	0.0159923340550508	1	MAX,LIN52	ASH1L_TARGET_GENES	678	22	0.00514379905819414	0.180557556122572	NPC2,AHSA1,WDR89,ISCA2,ACTN1-DT,TTLL5,FOS,FUT8,GTF2A1,NDUFB1,FCF1,CPSF2,PPP2R5E,TDP1,VIPAS39,OTUB2,ZC2HC1C,ACTN1,EFCAB11,SPTLC2,ACYP1,AREL1	REACTOME_ADORA2B_MEDIATED_ANTI_INFLAMMATORY_CYTOKINES_PRODUCTION	50	4	0.018707095851627	1	ADCYAP1,GIP,MC2R,MC5R	PCGF1_TARGET_GENES	173	10	0.00286194133878637	0.11064722693329	PRELID3A,RAB40B,MIEF2,GALNT1,TEX14,PSMG2,RAD51C,FN3K,SUPT4H1,AKAP1
REACTOME_MEIOSIS	34	3	0.022928106728112	1	SYNE2,MLH3,HSPA2	HOXB8_TARGET_GENES	39	4	0.00514452195565822	0.180557556122572	UBR7,TDP1,GON7,EFCAB11	REACTOME_POST_CHAPERONIN_TUBULIN_FOLDING_PATHWAY	11	2	0.0202220202761368	1	TBCD,TUBB6	AUTS2_TARGET_GENES	236	12	0.00327089534161819	0.11064722693329	MYL12B,IGF2BP1,SMCHD1,HOXB6,HOXB7,FOXK2,RNF43,TGIF1,GREB1L,AKAP1,PPM1D,TMEM11
REACTOME_MAPK_TARGETS_NUCLEAR_EVENTS_MEDIATED_BY_MAP_KINASES	14	2	0.0255406235408362	1	FOS,RPS6KA5	NKX2_8_TARGET_GENES	20	3	0.00524876616635383	0.180557556122572	TC2N,NDUFB1,CPSF2	REACTOME_SEMA4D_INDUCED_CELL_MIGRATION_AND_GROWTH_CONE_COLLAPSE	11	2	0.0202220202761368	1	MYL12B,ROCK1	RYBP_TARGET_GENES	763	27	0.0034069356750218	0.11064722693329	GATA6-AS1,SLC35B1,NDC80,IGF2BP1,CIDEA,ADCYAP1,SMCR8,DRG2,ALDH3A2,SLC39A6,GATA6,B9D1,HOXB3,FOXK2,SEPTIN4,MOCOS,ELP2,CELF4,METTL4,SREBF1,TOP3A,ZNF24,TRIM25,SP6,SPOP,MTMR4,NOG
REACTOME_RAF_ACTIVATION	14	2	0.0255406235408362	1	PPP2R5E,CALM1	ZNF708_TARGET_GENES	40	4	0.00563704247854508	0.181794619933079	IFI27L1,PCNX1,NRDE2,DDX24	REACTOME_TRANSPORT_OF_BILE_SALTS_AND_ORGANIC_ACIDS_METAL_IONS_AND_AMINE_COMPOUNDS	29	3	0.0207567114357369	1	SLC47A2,SLC39A6,SLC47A1	ZNF134_TARGET_GENES	471	19	0.00350830242445436	0.11064722693329	PRELID3A,ESCO1,FLII,GIP,TTLL6,FOXK2,HOXB-AS3,ENOSF1,TEX14,PRPSAP2,RAD51C,SREBF1,TBCD,TOP3A,SEH1L,SPOP,KSR1,MTMR4,SPECC1
REACTOME_PLATELET_HOMEOSTASIS	36	3	0.0266539844604211	1	PPP2R5E,SLC8A3,CALM1	ZNF354B_TARGET_GENES	94	6	0.00695460616776713	0.207438889720849	ZFYVE26,GALC,GTF2A1,ALDH6A1,RIN3,LIN52	REACTOME_EPHB_MEDIATED_FORWARD_SIGNALING	12	2	0.0239441445607939	1	ROCK1,YES1	ZSCAN4_TARGET_GENES	544	21	0.00364535437570916	0.11064722693329	RAB40B,MSI2,DRG2,DTNA,ALDH3A1,EPB41L3,KCNJ12,MPO,NFE2L1,COPZ2,TMEM100,WDR45B,CELF4,SCPEP1,LDLRAD4,GID4,CYBC1,ARHGAP28,PPM1D,ATPAF2,NOG
REACTOME_SYNTHESIS_OF_IP3_AND_IP4_IN_THE_CYTOSOL	15	2	0.029125612387845	1	ITPK1,CALM1	BARHL1_TARGET_GENES	490	17	0.00723624033909938	0.207438889720849	MED6,AHSA1,ERG28,IFI27L1,DLST,EIF2S1,ESR2,TTLL5,ZFYVE26,LYSET,FCF1,ATP6V1D,SPATA7,DDX24,VIPAS39,DGLUCY,AREL1	REACTOME_GLYCEROPHOSPHOLIPID_BIOSYNTHESIS	56	4	0.0271646363279131	1	PEMT,ABHD3,PCTP,LPIN2	ZSCAN5C_TARGET_GENES	54	5	0.00474864570106602	0.129046512531306	DRG2,HOXB3,HOXB-AS3,TBCD,TGIF1
REACTOME_G0_AND_EARLY_G1	16	2	0.0328980672738051	1	MAX,LIN52	ELF5_TARGET_GENES	197	9	0.0093257616023043	0.240590611707395	EIF2S1,ERH,ESR2,ZFYVE26,COX16,ATP6V1D,SLC39A9,TDP1,EFCAB11	REACTOME_SEMA4D_IN_SEMAPHORIN_SIGNALING	13	2	0.0279224474399416	1	MYL12B,ROCK1	HMGA1_TARGET_GENES	312	14	0.00475171267072639	0.129046512531306	CALCOCO2,RAI1,AFG3L2,SMCHD1,CLUL1,FOXK2,BCAS3,PRPSAP2,ROCK1P1,CEP76,KSR1,USP14,LPIN2,THOC1
REACTOME_PLATELET_CALCIUM_HOMEOSTASIS	16	2	0.0328980672738051	1	SLC8A3,CALM1	HOXB4_TARGET_GENES	463	16	0.00941903501050888	0.240590611707395	EIF2S1,ERH,ESR2,GSTZ1,GTF2A1,POMT2,ATP6V1D,EXD2,SLC39A9,SPATA7,ZC2HC1C,RPS6KL1,NEK9,TRIP11,ACYP1,GOLGA5	REACTOME_SMOOTH_MUSCLE_CONTRACTION	13	2	0.0279224474399416	1	MYL12B,MYL12A	PAX3_TARGET_GENES	527	20	0.00546331144003097	0.131795069483493	MIR133A1HG,SLC5A10,DTNA,ALDH3A2,EPB41L3,GIP,METRNL,FOXK2,MC2R,BCAS3,ALKBH5,ELP2,LINC00470,SPIRE1,PSMG2,SUPT4H1,ARHGAP28,GREB1L,AKAP1,DLGAP1
GSE199057_Healthy Pro Reactome	N	DE	P.DE	FDR	SigGenesInSet	GSE199057_Healthy Pro TFTargets	N	DE	P.DE	FDR	SigGenesInSet	GSE199057_Healthy Anti Reactome	N	DE	P.DE	FDR	SigGenesInSet	GSE199057_Healthy Anti TFTargets	N	DE	P.DE	FDR	SigGenesInSet
REACTOME_IMMUNOREGULATORY_INTERACTIONS_BETWEEN_A_LYMPHOID_AND_A_NON_LYMPHOID_CELL	69	15	4.64271875211237e-11	6.9780062844249e-08	LILRB2,LILRB1,LILRB5,LILRB4,LILRA2,LILRA4,SIGLEC9,LAIR1,LAIR2,SIGLEC5,SIGLEC10,SIGLEC12,CD22,CD33,SIGLEC6	MCM3_TARGET_GENES	112	10	0.000307819700173002	0.158834965289269	ZNF615,ZNF350,ZNF649,UFD1,ZNF175,ZNF613,ZNF614,CDC45,ZNF577,ZNF432	REACTOME_BETA_DEFENSINS	13	4	0.000133829333852359	0.138409115793033	DEFB127,DEFB125,DEFB128,DEFB132	ZNF92_TARGET_GENES	600	33	6.71091528673741e-07	0.00034628322879565	MEF2B,RASL10A,MFSD12,LRRC25,EMID1,SRXN1,SIRPA,NCAN,CCDC117,ANKRD24,KIAA0930,TMEM59L,TJP3,NMRK2,SLC25A42,NFIC,OSM,ISYNA1,SIRT6,PGPEP1,REX1BD,TRIB3,PTPRA,CASTOR1,KXD1,BAIAP2L2,FAM110A,TBC1D10A,PLA2G6,NIPSNAP1,PSMF1,GDF15,APBA3
REACTOME_RNA_POLYMERASE_II_TRANSCRIPTION	651	36	1.31918764566792e-06	0.00099136951571944	ZNF792,ZNF480,ZNF599,ZNF610,ZNF600,GPI,ZNF615,ZNF677,ZNF761,CNOT3,POLR2F,DGCR8,PPP2R1A,ZNF331,ZNF701,ZNF415,ZNF302,ZNF350,ZNF649,CLDN5,ZNF74,ZNF175,KCTD15,ZNF665,ZNF613,ZNF614,ZNF611,ZNF528,ZNF347,ZNF577,CCNE1,ZNF30,ZNF616,ZNF468,ZNF160,ZNF432	PCGF1_TARGET_GENES	173	12	0.000811379193590673	0.195642737915979	TRMT2A,GPI,ARVCF,PI4KA,RANBP1,USF2,KCTD15,CLTCL1,MICALL1,RHPN2,SNAP29,GARRE1	REACTOME_DEFENSINS	14	4	0.000184177133457129	0.138409115793033	DEFB127,DEFB125,DEFB128,DEFB132	FOXJ2_TARGET_GENES	234	17	1.32443762079924e-05	0.00341704906166203	SF3A1,COPE,ZNF837,ZNF497,ZNF584,CBY1,SUN2,ZNF324,JUND,ISYNA1,DDX49,CCDC157,NSFL1C,FAM227A,ZSCAN18,MZF1,GDF15
REACTOME_FORMYL_PEPTIDE_RECEPTORS_BIND_FORMYL_PEPTIDES_AND_MANY_OTHER_LIGANDS	6	3	0.000247371031018523	0.12393288654028	FPR1,FPR2,FPR3	H1_6_TARGET_GENES	257	15	0.00113745777858128	0.195642737915979	LINC01531,TMEM147-AS1,TMEM147,ZNF813,DPY19L3,LSM14A,FFAR1,ZNF181,RGS9BP,ZNF701,ZNF415,USE1,ZNF302,ZNF649,ZNF614	REACTOME_IL_6_TYPE_CYTOKINE_RECEPTOR_LIGAND_INTERACTIONS	7	3	0.000333864161780548	0.167265945052054	LIF,OSM,CRLF1	ADA2_TARGET_GENES	371	20	0.000166164758310964	0.0285803384294857	CACNG2,SLC27A5,MRPL54,MFSD12,CSNK1E,EEF2,TXN2,ZNF677,ZSCAN22,BORCS8-MEF2B,NSFL1C,VPS16,PCED1A,SNRPB,BORCS8,ZBTB45,RFXANK,EIF3D,PSMF1,APBA3
REACTOME_BASIGIN_INTERACTIONS	15	4	0.00033817144890598	0.127067921926422	SLC7A9,SLC16A8,MAG,SLC7A10	NR1H4_TARGET_GENES	161	10	0.00484030537153111	0.601420252666721	ZNF30-AS1,C22orf39,CRKL,LGI4,HPN,ASPDH,HIRA,ZNF175,C19orf12,ZNF30	REACTOME_SIGNAL_REGULATORY_PROTEIN_FAMILY_INTERACTIONS	8	3	0.000525616474972863	0.197500390471053	SIRPB1,SIRPA,SIRPG	KLF14_TARGET_GENES	118	10	0.000243233264641094	0.0313770911387011	MFSD12,ANKRD24,TJP3,GNAL,BORCS8-MEF2B,SIRT6,NSFL1C,MAP2K2,BORCS8,RFXANK
REACTOME_ADAPTIVE_IMMUNE_SYSTEM	310	17	0.0010801293907577	0.324686894861766	LILRB2,LILRB1,LILRB5,LILRB4,LILRA2,LILRA4,SIGLEC9,LAIR1,LAIR2,TUBA8,PPP2R1A,SIGLEC5,SIGLEC10,SIGLEC12,CD22,CD33,SIGLEC6	RBM34_TARGET_GENES	426	19	0.00582771562661552	0.601420252666721	TMEM147-AS1,UBA2,TMEM147,CEBPG,TANGO2,CRKL,VSIG10L,ETFB,TRMT2A,ZNF181,ARVCF,SEPTIN5,DGCR8,RANBP1,MRPL40,SLC25A1,HIRA,PLEKHF1,LENG9	REACTOME_REGULATION_OF_FZD_BY_UBIQUITINATION	9	3	0.000775794512868962	0.23320383056841	RSPO4,UBA52,ZNRF3	ZNF768_TARGET_GENES	574	25	0.000692379548763055	0.0714535694323473	CSNK1E,ANKRD24,PIP5K1C,SEC14L2,PITPNB,APOL2,ZNF324,RHBDD3,TJP3,SLC25A42,SIRPB2,ZNF324B,MATK,OSM,REX1BD,KLHL26,CASTOR1,DOHH,FAM110A,TBC1D10A,PLA2G6,ZBTB45,NIPSNAP1,GDF15,SNPH
REACTOME_CARDIAC_CONDUCTION	53	6	0.00148243373206141	0.352812756677998	FXYD1,FXYD3,FXYD7,CACNG8,CACNG7,SCN1B	DPPA3_TARGET_GENES	7	2	0.0108033028487349	0.929084044991199	CEP89,FAAP24	REACTOME_INTERLEUKIN_6_FAMILY_SIGNALING	10	3	0.0010905421626629	0.235730019713454	LIF,OSM,CRLF1	MIER1_TARGET_GENES	166	11	0.000991517426515578	0.0765952469221278	CACNG2,RFPL1S,MFSD12,STK35,DAPK3,ANKRD24,TJP3,NRSN2,TBC1D10A,ZNRF3,SCRT2
REACTOME_FREE_FATTY_ACID_RECEPTORS	3	2	0.0016431731847944	0.352812756677998	FFAR1,FFAR3	FXR1_TARGET_GENES	544	21	0.0181273651265608	1	SLCO4A1-AS1,TMEM147-AS1,TMEM147,ANKRD54,COMT,GATA5,SPACA6,TMC4,DPY19L3,FPR1,GPI,SLCO4A1,ZNF615,ZNF181,ZNF321P,LSR,TTYH1,MRPL40,HIRA,KCTD15,DMKN	REACTOME_TCF_DEPENDENT_SIGNALING_IN_RESPONSE_TO_WNT	74	7	0.00109787766998947	0.235730019713454	CSNK1E,CBY1,RSPO4,UBA52,KREMEN1,ZNRF3,PSMF1	NCOA4_TARGET_GENES	428	20	0.00103908280708313	0.0765952469221278	NOP56,ZNF274,ZNF837,SRXN1,STK35,SSBP4,EEF2,CRTC1,SLC25A42,JUND,PGPEP1,TOMM22,TRIB3,XBP1,KXD1,TBC1D10A,PLA2G6,ZBTB45,EIF3D,JOSD1
REACTOME_ION_TRANSPORT_BY_P_TYPE_ATPASES	28	4	0.0039868748838653	0.749034118806193	ATP4A,FXYD1,FXYD3,FXYD7	ZNF350_TARGET_GENES	646	24	0.0181884474333339	1	LENG8-AS1,LENG8,ANKRD54,ZNF480,ZNF599,ZNF841,RGS9BP,ZNF808,ZNF761,ATP4A,PPP2R1A,ZNF701,ZNF83,USE1,ZNF302,ZNF613,ZNF611,ANKRD27,ZNF616,ZNF766,ZNF160,ZNF765,LENG9,ZNF432	REACTOME_DNA_DOUBLE_STRAND_BREAK_RESPONSE	18	3	0.00652182417623447	1	CHEK2,PIAS4,UBA52	ZNF436_TARGET_GENES	260	14	0.00162549942072043	0.104844712636468	RASL10A,LRRC25,EMID1,CCDC117,KIAA0930,FKBP8,TMEM59L,NMRK2,OSM,SIRT6,KXD1,PLA2G6,RFXANK,PSMF1
REACTOME_GLUCONEOGENESIS	18	3	0.00818241392266312	1	GAPDHS,GPI,SLC25A1	ZNF561_TARGET_GENES	385	16	0.020285656830189	1	JOSD2,WTIP,CRKL,TRMT2A,SLCO4A1,ZNF181,ZNF808,CNOT3,FXYD3,RANBP1,CACNG8,MRPL40,HIRA,CCNE1,PDCD5,GARRE1	REACTOME_ANTIMICROBIAL_PEPTIDES	38	4	0.00903360239461105	1	DEFB127,DEFB125,DEFB128,DEFB132	HNRNPUL1_TARGET_GENES	587	24	0.00209501565317407	0.12011423078198	TRIM28,NOP56,GAS2L1,NUP50,MFSD12,SIRPA,AP1B1,FKBP1A,PITPNB,MAFF,SUN2,TTC28-AS1,JUND,BORCS8-MEF2B,ZNF446,NSFL1C,TOMM22,PTPRA,SOX12,BORCS8,ZNF329,RFXANK,UBE2M,PSMF1
REACTOME_PHASE_0_RAPID_DEPOLARISATION	19	3	0.00954947142806624	1	CACNG8,CACNG7,SCN1B	HDAC8_TARGET_GENES	68	5	0.0220622139462769	1	VSIG10L,TRMT2A,RANBP1,PDCD5,DGCR2	REACTOME_TGF_BETA_RECEPTOR_SIGNALING_IN_EMT_EPITHELIAL_TO_MESENCHYMAL_TRANSITION	7	2	0.00921900259710523	1	FKBP1A,UBA52	U2AF2_TARGET_GENES	471	20	0.00321642274218898	0.15087946681541	SDCBP2-AS1,SF3A1,COMP,C20orf96,SIRPA,ZNF497,ZNF584,TTC28,ZNF324,JUND,ZNF324B,MN1,FZR1,CCDC157,TOMM22,UBA52,MZF1,NRSN2,DOHH,GDF15
REACTOME_P75NTR_REGULATES_AXONOGENESIS	7	2	0.0108033028487349	1	MAG,RTN4R	ZNF490_TARGET_GENES	175	9	0.0230249324468961	1	UBA2,TXNRD2,CHST8,RTN4R,KCTD15,CLTCL1,C19orf12,RHPN2,ZNF432	REACTOME_PINK_PARKIN_MEDIATED_MITOPHAGY	7	2	0.00921900259710523	1	TOMM22,UBA52	WRNIP1_TARGET_GENES	471	20	0.00321642274218898	0.15087946681541	TRIM28,NOP56,SLC27A5,CHEK2,COPE,STK35,HSCB,CCDC117,EWSR1,RHBDD3,BORCS8-MEF2B,NSFL1C,SNRPB,SNORA51,SNORD110,BORCS8,KXD1,RFXANK,UBE2M,PSMF1
REACTOME_MUSCLE_CONTRACTION	79	6	0.0108170199313164	1	FXYD1,FXYD3,FXYD7,CACNG8,CACNG7,SCN1B	ZC3H11A_TARGET_GENES	370	15	0.029344485388069	1	TMEM147-AS1,TMEM147,TXNRD2,JOSD2,COMT,CRKL,PI4KA,SEPTIN5,DGCR8,MRPL40,RTN4R,HIRA,ZNF74,SNAP29,DGCR2	REACTOME_TGF_BETA_RECEPTOR_SIGNALING_ACTIVATES_SMADS	21	3	0.0101329708456409	1	FKBP1A,UBA52,UBE2M	ZFP91_TARGET_GENES	615	24	0.00382225659787819	0.157117084872701	GAS2L1,RFPL1S,NR2C2AP,STK35,CSNK1E,SSBP4,ANKRD24,EWSR1,KIAA0930,CRTC1,SEC14L2,FKBP8,TMEM184B,BORCS8-MEF2B,NFIC,ZBTB7A,PIAS4,CASTOR1,BORCS8,DOHH,PLA2G6,ASCC2,RFXANK,SNPH
REACTOME_GLUCOSE_METABOLISM	37	4	0.010901156156129	1	GAPDHS,GPI,PPP2R1A,SLC25A1	ZNF30_TARGET_GENES	656	23	0.0368477544234351	1	UBA2,ZNF30-AS1,CEBPA,C22orf39,CRKL,GPI,ZDHHC8,ZNF181,ZNF808,LRP3,ARVCF,ZNF350,CHST8,MRPL40,HIRA,ZNF74,CLTCL1,CEP89,MICALL1,ZNF30,FAAP24,DMKN,GARRE1	REACTOME_JOSEPHIN_DOMAIN_DUBS	8	2	0.0121167979711494	1	UBA52,JOSD1	CHAF1B_TARGET_GENES	381	17	0.00395837616927348	0.157117084872701	SF3A1,NOP56,STK35,EEF2,EWSR1,APOL2,SUN2,RHBDD3,TJP3,CHMP2A,JUND,CCDC157,NSFL1C,KXD1,DOHH,TBC1D10A,EIF3D
REACTOME_LGI_ADAM_INTERACTIONS	8	2	0.0141815040606174	1	LGI4,CACNG8	KLF7_TARGET_GENES	424	16	0.0436680659489859	1	CEBPA,CEBPG,TRMT2A,ZNF181,LSR,PEPD,PI4KA,FXYD5,PPP2R1A,USE1,RANBP1,MRPL40,HIRA,CCNE1,SNAP29,GARRE1	REACTOME_SIGNALING_BY_WNT	115	7	0.0126857400323766	1	CSNK1E,CBY1,RSPO4,UBA52,KREMEN1,ZNRF3,PSMF1	ADNP_TARGET_GENES	307	14	0.00719348029413591	0.242286652369671	MRPL54,MFSD12,EMID1,SRXN1,CCDC117,FKBP1A,MATK,NFIC,PGPEP1,PTPRA,CASTOR1,TBC1D10A,APBA3,SNPH
REACTOME_ION_HOMEOSTASIS	22	3	0.0144086772727716	1	FXYD1,FXYD3,FXYD7	ZNF320_TARGET_GENES	676	23	0.0489428590047292	1	CEBPG,POP4,LILRB4,CRKL,SPACA6,TMC4,DPY19L3,ZNF599,ETFB,KRTDAP,LIM2,ZNF321P,LRP3,PEPD,SEPTIN5,ZNF331,ZNF83,ZNF302,KCTD15,C19orf12,URI1,ZNF160,GARRE1	REACTOME_SUMOYLATION_OF_TRANSCRIPTION_COFACTORS	23	3	0.0130701214663812	1	TRIM28,DDX17,PIAS4	SUMO1_TARGET_GENES	407	17	0.00756915495893547	0.242286652369671	SRXN1,RNF215,EWSR1,CBY1,RHBDD3,SDCBP2,TJP3,BORCS8-MEF2B,REX1BD,NSFL1C,TOMM22,FAM227A,BORCS8,ZNF329,DOHH,FAM110A,RFXANK
REACTOME_CELL_SURFACE_INTERACTIONS_AT_THE_VASCULAR_WALL	63	5	0.0163438205011737	1	SLC7A9,SLC16A8,MAG,SLC7A10,PICK1	ZBTB5_TARGET_GENES	203	9	0.0516317601312682	1	ZNF792,RGS9BP,CNOT3,TTYH1,SCN1B,TBX1,TSEN34,MBOAT7,ANKRD27	REACTOME_RNA_POLYMERASE_II_TRANSCRIPTION	651	23	0.0144806560034566	1	TRIM28,ZNF274,CHEK2,NR2C2AP,ZNF584,ZNF324,ZNF544,ZNF677,ZNF761,ZNF324B,FZR1,ZNF446,ZNF415,SNRPB,UBA52,ZNF135,ZNF343,ZNF665,ELL,ZNF347,THOC5,ZNF160,PSMF1	PRKDC_TARGET_GENES	442	18	0.00780208846577702	0.242286652369671	COPE,ZNF837,SRXN1,DAPK3,SEC14L2,SUN2,SLC25A42,MYH9,NF2,DDX49,PGPEP1,PTPRA,CASTOR1,ZSCAN18,KXD1,DOHH,APBA3,GTPBP1
REACTOME_MICRORNA_MIRNA_BIOGENESIS	10	2	0.0220938279839364	1	POLR2F,DGCR8	RAX2_TARGET_GENES	36	3	0.0525627295023019	1	ETFB,PRPF31,USE1	REACTOME_HIV_INFECTION	101	6	0.0227403532469331	1	NUP50,AP1B1,CHMP2A,UBA52,ELL,PSMF1	THAP1_TARGET_GENES	799	28	0.00798231219047366	0.242286652369671	RBCK1,NUP50,SLC27A5,AP1B1,ZNF497,ANKRD24,ZNF584,FKBP1A,SUN2,BORCS8-MEF2B,ZBTB7A,SIRT6,PIAS4,MAP2K2,RPS5,VPS16,PCED1A,BORCS8,UBA52,MZF1,ZNF665,PLA2G6,ZBTB45,RFXANK,EIF3D,ZNF160,UBE2M,GDF15
REACTOME_INTRINSIC_PATHWAY_OF_FIBRIN_CLOT_FORMATION	10	2	0.0220938279839364	1	GP1BB,SERPIND1	NPAT_TARGET_GENES	114	6	0.0530343352796034	1	PRPF31,TRMT2A,GPI,GNB1L,RANBP1,RTL10	REACTOME_REGULATION_OF_TP53_ACTIVITY_THROUGH_METHYLATION	11	2	0.0228010972328377	1	CHEK2,UBA52	SRSF4_TARGET_GENES	253	12	0.00929571371335186	0.259190275215737	TRIM28,NOP56,MFSD12,STK35,SUN2,TJP3,CHMP2A,NSFL1C,PTPRA,UBA52,XBP1,GDF15
REACTOME_PIWI_INTERACTING_RNA_PIRNA_BIOGENESIS	11	2	0.0265881684541221	1	POLR2F,TDRD12	ZNF667_TARGET_GENES	62	4	0.0585741379080116	1	NUDT19,ZNF302,C19orf12,DMKN	REACTOME_PROCESSING_OF_DNA_DOUBLE_STRAND_BREAK_ENDS	29	3	0.024521358697775	1	SIRT6,PIAS4,UBA52	ALKBH3_TARGET_GENES	164	9	0.0095933606610446	0.259190275215737	SLC27A5,TXN2,ZNF677,BORCS8-MEF2B,SNRPB,BORCS8,KXD1,ZBTB45,RFXANK
REACTOME_GLYCOLYSIS	28	3	0.0276435718983359	1	GAPDHS,GPI,PPP2R1A	KLF14_TARGET_GENES	118	6	0.0607379285815647	1	MYO9B,ATP4A,PI4KA,CCNE1,SNAP29,LRRC4B	REACTOME_BUDDING_AND_MATURATION_OF_HIV_VIRION	12	2	0.0269741271739925	1	CHMP2A,UBA52	BARX1_TARGET_GENES	526	20	0.0106360300643663	0.259190275215737	SLC27A5,SLC52A3,MRPL54,STK35,ANKRD24,ZNF584,EWSR1,LSM4,RHBDD3,TXN2,TJP3,SLC25A42,SIRT6,KLHL26,ZNF446,TOMM22,MZF1,DOHH,ZBTB45,EIF3D
GSE199057_Tumor Pro Reactome	N	DE	P.DE	FDR	SigGenesInSet	GSE199057_Tumor Pro TFTargets	N	DE	P.DE	FDR	SigGenesInSet	GSE199057_Tumor Anti Reactome	N	DE	P.DE	FDR	SigGenesInSet	GSE199057_Tumor Anti TFTargets	N	DE	P.DE	FDR	SigGenesInSet
REACTOME_HYDROLYSIS_OF_LPC	8	4	7.24659220569809e-06	0.00966204229343249	PLA2G4B,PLA2G4E,PLA2G4F,PLA2G4D	ZNF581_TARGET_GENES	130	9	0.000632221105445632	0.11847045126724	RAD51-AS1,OIP5,FAN1,GANC,TMEM87A,GCHFR,NUSAP1,RAD51,CDIN1	REACTOME_METABOLISM_OF_RNA	305	14	0.00653210870978951	1	HNRNPUL1,ERCC2,FBL,HNRNPL,EXOSC5,PSMC4,PSMD8,RPS16,RPS19,SNRPD2,SUPT5H,ZFP36,SYMPK,THOC1	H1_6_TARGET_GENES	257	30	2.7913992210907e-14	1.4403619980828e-11	SRRM5,RABAC1,ZNF234,RASGRP4,AP2S1,IRGQ,C19orf47,B3GNTL1,LYPD4,ECH1,AKT2,SIRT2,ZNF780A,LYPD5,ZNF283,MAP3K10,NDUFV2,NFKBIB,DMAC2,PPP5C,SPTBN4,CATSPERG,RPS16,DMRTC2,SLC1A5,SUPT5H,ZNF180,ZNF576,CEACAM21,ARHGEF1
REACTOME_ACYL_CHAIN_REMODELLING_OF_PS	9	4	1.28570090398303e-05	0.00966204229343249	PLA2G4B,PLA2G4E,PLA2G4F,PLA2G4D	HOXC13_TARGET_GENES	61	6	0.000844289646394346	0.11847045126724	GANC,TMEM87A,INO80,KNL1,RAD51,TJP1	REACTOME_TRISTETRAPROLIN_TTP_ZFP36_BINDS_AND_DESTABILIZES_MRNA	6	2	0.0066186154285137	1	EXOSC5,ZFP36	ZNF436_TARGET_GENES	260	23	8.86503783978056e-09	2.28717976266339e-06	DACT3-AS1,PAK4,SPINT2,FBXO17,CKM,AP2S1,KLC3,DACT3,ECH1,ERCC1,AKT2,PLD3,PRKD2,MAP3K10,SARS2,SPTBN4,CATSPERG,SUPT5H,ZNF221,ZNF226,DPF1,YIF1B,GMFG
REACTOME_THROMBOXANE_SIGNALLING_THROUGH_TP_RECEPTOR	11	4	3.27160335292471e-05	0.0147878313373609	GNA11,GNA15,GNG7,TBXA2R	HOXC6_TARGET_GENES	467	19	0.000918313209100186	0.11847045126724	SRP14-DT,RAD51-AS1,CHP1,OIP5,EXD1,FSIP1,VPS39,GANC,TMEM87A,GCHFR,IVD,NUSAP1,DLL4,CACTIN,RAD51,SPINT1,SRP14,UBE3A,CCDC32	REACTOME_RNA_POLYMERASE_II_TRANSCRIPTION	651	24	0.00724675275884481	1	ZNF234,PPP1R13L,ERCC2,AKT2,ZNF285,BBC3,ZNF546,ZNF233,PAF1,PSMC4,PSMD8,SUPT5H,TGFB1,TGIF1,ZNF45,ZNF221,ZNF155,ZNF180,ZNF226,ZNF227,ZNF112,SYMPK,ZNF235,THOC1	ZNF30_TARGET_GENES	656	37	5.80166125629889e-08	9.9788573608341e-06	SRRM5,PPP5D1P,DLL3,MAP4K1,FBXO17,AP2S1,IRGQ,FBXO27,C19orf47,B3GNTL1,ECH1,AKT2,SIRT2,EIF3K,LYPD5,SERTAD3,ZNF546,ZNF404,ZNF233,SAMD4B,PSMC4,PSMD8,SPTBN4,CATSPERG,RPS19,PLEKHG2,SUPT5H,TBCD,ZNF45,ZNF221,ZNF155,ZNF576,CALM3,CEACAM21,ARHGEF1,TIMM50,THOC1
REACTOME_SIGNAL_AMPLIFICATION	12	4	4.83721743941261e-05	0.0147878313373609	GNA11,GNA15,GNG7,TBXA2R	FOXG1_TARGET_GENES	226	12	0.000918375591218916	0.11847045126724	MAPKBP1,RTF1,GANC,TMEM87A,GCHFR,EHD4,NDUFAF1,NCLN,KNL1,CHAC1,ZFYVE19,DISP2	REACTOME_AKT_PHOSPHORYLATES_TARGETS_IN_THE_CYTOSOL	7	2	0.00913438223105453	1	AKT2,GSK3A	ZNF92_TARGET_GENES	600	33	6.0014817023401e-07	7.74191139601873e-05	PAK4,SPINT2,ZNF234,PPP1R13L,POLR1G,FBXO17,KLC3,HIPK4,CAPN12,ECH1,ERCC1,AKT2,SIPA1L3,PLD3,PRKD2,IRF2BP1,BBC3,FOXA3,ACP7,NDUFV2,SAMD4B,AXL,MEIS3,CEACAM19,TMEM91,PLEKHG2,DLGAP1-AS1,CALM3,ACTN4,SYMPK,DPF1,ARHGEF1,GMFG
REACTOME_ACETYLCHOLINE_REGULATES_INSULIN_SECRETION	5	3	5.91454187087432e-05	0.0147878313373609	GNA11,GNA15,PLCB2	ATF6_TARGET_GENES	456	18	0.00175943921998509	0.181574127502462	RAD51-AS1,CHP1,SPRED1,EXD1,FSIP1,GANC,TMEM87A,EHD4,ITPKA,IVD,NDUFAF1,PLCB2,INO80,KNL1,RAD51,ZFYVE19,KNSTRN,BMF	REACTOME_ION_HOMEOSTASIS	22	3	0.0113993586893722	1	DMPK,ATP1A3,RYR1	ADNP_TARGET_GENES	307	21	2.97073776611242e-06	0.000227633809787979	SAE1,PAK4,ZNF234,FBXO27,DMPK,AKT2,SIPA1L3,PRKD2,LGALS4,NOVA2,DMAC2,AXL,CEACAM19,TMEM91,PLEKHG2,CCDC61,ZNF227,ACTN4,DPF1,YIF1B,ARHGEF1
REACTOME_FATTY_ACIDS_BOUND_TO_GPR40_FFAR1_REGULATE_INSULIN_SECRETION	5	3	5.91454187087432e-05	0.0147878313373609	GNA11,GNA15,PLCB2	NR1I2_TARGET_GENES	139	8	0.00402127527676872	0.34582967380211	MAPKBP1,GANC,TMEM87A,EIF2AK4,DLL4,INO80,RAD51,UBE3A	REACTOME_FLT3_SIGNALING	114	7	0.0118389194591489	1	RASGRP4,AKT2,SPRED3,PPP5C,PSMC4,PSMD8,SPTBN4	ZNF320_TARGET_GENES	676	34	3.02271894163853e-06	0.000227633809787979	DLL3,ZNF234,FBXO27,C19orf47,ZNF780B,ERF,EPB41L3,ANKRD12,MTCL1,PLD3,ZNF780A,LYPD5,HNRNPL,ZNF546,ZNF233,MAP3K10,SARS2,SAMD4B,PSMD8,SPTBN4,CATSPERG,MRPS12,RPS19,HIF3A,TBCD,ZNF221,ZNF155,ZNF180,ZNF227,DPF1,CCDC8,DYRK1B,TIMM50,AATK
REACTOME_ACYL_CHAIN_REMODELLING_OF_PE	13	4	6.88721353037431e-05	0.0147878313373609	PLA2G4B,PLA2G4E,PLA2G4F,PLA2G4D	ZNF274_TARGET_GENES	375	14	0.00908482940071124	0.669681710109571	SNORD116-3,SNORD116-7,SNORD116-8,SNORD116-9,SNORD116-10,SRP14-DT,RTF1,INO80,DNAJC17,NCLN,VPS18,SCG5,UBE3A,ZFYVE19	REACTOME_REGULATION_OF_MRNA_STABILITY_BY_PROTEINS_THAT_BIND_AU_RICH_ELEMENTS	43	4	0.0136648800539649	1	EXOSC5,PSMC4,PSMD8,ZFP36	ZNF350_TARGET_GENES	646	33	3.08805555913925e-06	0.000227633809787979	PAK4,RABAC1,HNRNPUL1,MAP4K1,AP2S1,FBXO27,DEDD2,ZNF780B,ECH1,ERF,AKT2,SIRT2,EIF3K,SERTAD1,IGFL4,NFKBIB,PAF1,TMEM160,DMAC2,MED29,PSMC4,SPTBN4,CATSPERG,RPS19,BLVRB,PLEKHG2,CCDC61,ZNF221,ZNF155,ZNF226,ZNF227,ARHGAP28,YIF1B
REACTOME_ACYL_CHAIN_REMODELLING_OF_PC	14	4	9.50434257228965e-05	0.0178562836076892	PLA2G4B,PLA2G4E,PLA2G4F,PLA2G4D	ZBED4_TARGET_GENES	106	6	0.0132102000517853	0.852057903340153	OIP5,ZNF57,GANC,TMEM87A,NUSAP1,RAD51	REACTOME_PROSTACYCLIN_SIGNALLING_THROUGH_PROSTACYCLIN_RECEPTOR	9	2	0.0152182152434138	1	PTGIR,GNG8	JDP2_TARGET_GENES	829	38	6.69307137473639e-06	0.000413012810244579	SRRM5,SAE1,MAP4K1,ZNF526,EID2B,IRGQ,B3GNTL1,SIX5,DEDD2,EID2,ERCC1,EIF3K,GSK3A,SERTAD1,HNRNPL,MYPOP,NDUFV2,PAF1,TMEM160,MED29,EXOSC5,PSMD8,SPTBN4,BCKDHA,RPS16,TMEM91,SLC1A5,SUPT5H,TBCD,TGFB1,ZBTB14,ZNF180,ZNF576,ACTN4,DLGAP1-AS2,CCDC97,USP14,DHX34
REACTOME_FREE_FATTY_ACIDS_REGULATE_INSULIN_SECRETION	6	3	0.000116692495137635	0.0194876466879851	GNA11,GNA15,PLCB2	ZNF16_TARGET_GENES	84	5	0.018940490876819	0.929778300072018	TLE5,TJP3,CELF5,C15orf62,TLE6	REACTOME_REGULATION_OF_TP53_ACTIVITY_THROUGH_ASSOCIATION_WITH_CO_FACTORS	9	2	0.0152182152434138	1	PPP1R13L,AKT2	SETBP1_TARGET_GENES	79	10	7.2037118065915e-06	0.000413012810244579	MAP4K1,EIF3K,PAF1,SARS2,PPP5C,MED29,PSMD8,MRPS12,RPS16,SUPT5H
REACTOME_THROMBIN_SIGNALLING_THROUGH_PROTEINASE_ACTIVATED_RECEPTORS_PARS	16	4	0.000167907714696958	0.0252365295189527	F2R,GNA11,GNA15,GNG7	NCOA2_TARGET_GENES	183	8	0.0194364399995621	0.929778300072018	DPH6-DT,RPAP1,FMN1,KLF13,NCLN,CACTIN,DPH6,BMF	REACTOME_ACTIVATION_OF_THE_MRNA_UPON_BINDING_OF_THE_CAP_BINDING_COMPLEX_AND_EIFS_AND_SUBSEQUENT_BINDING_TO_43S	25	3	0.0162362099971151	1	EIF3K,RPS16,RPS19	HOXB6_TARGET_GENES	245	17	2.2620307585736e-05	0.00116720787142398	SRRM5,SAE1,MAP4K1,EID2B,IRGQ,C19orf47,B3GNTL1,ERCC1,PLD3,EIF3K,FOXA3,PPP5C,EXOSC5,BCKDHA,ZNF576,SYMPK,USP14
REACTOME_ACYL_CHAIN_REMODELLING_OF_PI	8	3	0.000317979851001861	0.0398269763379831	PLA2G4E,PLA2G4F,PLA2G4D	ZNF784_TARGET_GENES	257	10	0.019980692271823	0.929778300072018	FAN1,TJP3,FAM98B,SLC39A3,NDUFAF1,KNL1,ZNF106,BUB1B,TLE6,CCDC32	REACTOME_REGULATION_OF_GENE_EXPRESSION_IN_BETA_CELLS	10	2	0.0187538805094324	1	AKT2,FOXA3	ZNF362_TARGET_GENES	235	16	4.98584307711652e-05	0.00221759606269883	PCAT19,PPP1R13L,MAP4K1,AP2S1,ERCC1,AKT2,STRN4,HNRNPL,MAP3K10,NPAS1,PPP5C,CEACAM19,BLVRB,SUPT5H,TGIF1,FKRP
REACTOME_ACYL_CHAIN_REMODELLING_OF_PG	8	3	0.000317979851001861	0.0398269763379831	PLA2G4B,PLA2G4F,PLA2G4D	ZNF250_TARGET_GENES	261	10	0.0219758124151115	0.929778300072018	CHP1,OIP5,EXD1,VPS39,GCHFR,FAM98B,NDUFAF1,NUSAP1,INO80,BUB1B	REACTOME_RNA_POLYMERASE_I_TRANSCRIPTION_TERMINATION	10	2	0.0187538805094324	1	POLR1G,ERCC2	SALL4_TARGET_GENES	740	33	5.15720014581124e-05	0.00221759606269883	SRRM5,PPP5D1P,HNRNPUL1,ZNF526,AP2S1,IRGQ,RINL,B3GNTL1,DEDD2,SIRT2,FBXO46,ZNF285,SERTAD3,FOXA3,HNRNPL,MYPOP,NFKBIB,TMEM160,PPP5C,EXOSC5,BCKDHA,RPS19,SUPT5H,TGIF1,CCDC61,ZNF112,ZNF576,CALM3,ACTN4,SYMPK,DLGAP1-AS2,YIF1B,DHX34
REACTOME_ADP_SIGNALLING_THROUGH_P2Y_PURINOCEPTOR_1	10	3	0.000663149726704771	0.0766703107105593	GNA11,GNA15,GNG7	THRAP3_TARGET_GENES	14	2	0.0263661254948419	0.929778300072018	SLC39A3,CACTIN	REACTOME_FORMATION_OF_RNA_POL_II_ELONGATION_COMPLEX	27	3	0.0200071894415251	1	ERCC2,PAF1,SUPT5H	FXR1_TARGET_GENES	544	26	0.000116363475758606	0.0037930819946127	SRRM5,PPP5D1P,SAE1,PPP1R13L,IRGQ,SIX5,CAPN12,DMPK,GGN,ERCC2,SIPA1L3,ZC3H4,GSK3A,STRN4,FOXA3,HNRNPL,B3GNT8,SPRED3,DMAC2,MED29,SLC1A5,FKRP,ZNF576,CALM3,SYMPK,THOC1
REACTOME_G_ALPHA_Q_SIGNALLING_EVENTS	84	7	0.000858829414934821	0.092201472189074	RASGRP1,F2R,GNA11,GNA15,GNG7,PLCB2,TBXA2R	PAX6_TARGET_GENES	309	11	0.0269578865688601	0.929778300072018	GREM1,EHD4,IVD,MEIS2,EIF2AK4,NUSAP1,INO80,KNL1,ZNF106,TLE6,BMF	REACTOME_SIGNALING_BY_THE_B_CELL_RECEPTOR_BCR	52	4	0.0258081748518769	1	NFKBIB,PSMC4,PSMD8,CD79A	HDGF_TARGET_GENES	393	21	0.0001200556426614	0.0037930819946127	DACT3-AS1,SAE1,RASGRP4,ZNF428,FBXO27,DACT3,ERCC1,PRKD2,STRN4,FOXA3,B3GNT8,PRX,SPTBN4,RYR1,TMEM91,BLVRB,ZFP36,SYMPK,DPF1,USP14,ARHGEF1
REACTOME_GABA_RECEPTOR_ACTIVATION	26	4	0.00119510376888438	0.119749397642215	GABRA5,GABRB3,GABRG3,GNG7	HMGA1_TARGET_GENES	312	11	0.028662899916426	0.929778300072018	ZNF554,GABRB3,FAM98B,FMN1,MEIS2,LINC00929,INO80,KNL1,RYR3,TLE2,PWRN1	REACTOME_MRNA_CAPPING	12	2	0.0267356683202122	1	ERCC2,SUPT5H	TASOR_TARGET_GENES	109	10	0.000121227618298778	0.0037930819946127	MAP4K1,EIF3K,PAF1,PPP5C,MED29,PSMD8,RPS16,SLC1A5,SUPT5H,ARHGAP28
REACTOME_REPRESSION_OF_WNT_TARGET_GENES	4	2	0.0019611585047928	0.176501075159646	TLE5,TLE2	GLI3_TARGET_GENES	273	10	0.028830334885954	0.929778300072018	SRP14-DT,RTF1,GANC,TMEM87A,GCHFR,ITPKA,EIF2AK4,SPINT1,SRP14,THOP1	REACTOME_G_BETA_GAMMA_SIGNALLING_THROUGH_PI3KGAMMA	12	2	0.0267356683202122	1	AKT2,GNG8	SMN1_TARGET_GENES	365	20	0.000124965879667473	0.0037930819946127	CEACAM4,MAP4K1,FBXO17,C19orf47,DMPK,AKT2,FBL,PLD3,GIPR,EIF3K,GSK3A,STRN4,HNRNPL,MAP3K10,PAF1,SPTBN4,BLVRB,PLEKHG2,DPF1,FCGBP
REACTOME_PLATELET_ACTIVATION_SIGNALING_AND_AGGREGATION	97	7	0.00199635281285028	0.176501075159646	RASGRP1,F2R,GNA11,GNA15,GNG7,TBXA2R,THBS1	ZNF528_TARGET_GENES	292	10	0.042601906388454	1	EHD4-AS1,PLA2G4E,ZNF57,SPRED1,RTF1,MGA,GABRB3,FAM98B,NDUFAF1,CCDC32	REACTOME_CARDIAC_CONDUCTION	53	4	0.027456233035801	1	DMPK,ATP1A3,RYR1,KCNK6	SMN2_TARGET_GENES	365	20	0.000124965879667473	0.0037930819946127	CEACAM4,MAP4K1,FBXO17,C19orf47,DMPK,AKT2,FBL,PLD3,GIPR,EIF3K,GSK3A,STRN4,HNRNPL,MAP3K10,PAF1,SPTBN4,BLVRB,PLEKHG2,DPF1,FCGBP
REACTOME_REGULATION_OF_INSULIN_SECRETION	31	4	0.00234211522867456	0.195566621594326	GNA11,GNA15,GNG7,PLCB2	ZNF7_TARGET_GENES	334	11	0.0436051875179296	1	FAM98B,SLC39A3,FMN1,IVD,MEIS2,LINC00929,NDUFAF1,PLCB2,KNL1,SCG5,BMF	REACTOME_G_ALPHA_12_13_SIGNALLING_EVENTS	31	3	0.0288729083016171	1	PLEKHG2,ARHGEF1,GNG8	ZMYM2_TARGET_GENES	60	7	0.000295831024062643	0.00848048935646243	PPP5D1P,SAE1,PPP1R13L,POLR1G,ZC3H4,TGIF1,CALM3
REACTOME_PHOSPHOLIPID_METABOLISM	91	6	0.00645635052715269	0.510731307490026	PLA2G4B,PLA2G4E,PIP5K1C,PLA2G4F,PLA2G4D,MTMR10	TOP2B_TARGET_GENES	216	8	0.045434968766546	1	CHP1,ZNF554,EXD1,GANC,TMEM87A,TJP3,FAM98B,ZNF77	REACTOME_NEDDYLATION	108	6	0.029744357024722	1	FBXO17,FBXO27,PSMC4,PSMD8,HIF3A,CCDC8	MZF1_TARGET_GENES	670	28	0.000582304562554428	0.0157660913524107	PCAT19,DACT3-AS1,PPP1R13L,POLR1G,HNRNPUL1,MAP4K1,RASGRP4,ZNF526,FBXO27,DEDD2,ANKRD12,IRF2BP1,EIF3K,ZNF780A,SERTAD3,SERTAD1,ZNF233,IGFL4,SAMD4B,PVR,RPS16,SLC1A5,TBCD,TGIF1,ZFP36,ZBTB14,ZNF221,B9D2
REACTOME_NEUROTRANSMITTER_RECEPTORS_AND_POSTSYNAPTIC_SIGNAL_TRANSMISSION	96	6	0.00833285050945063	0.60136368897092	CHRNA7,GABRA5,GABRB3,GABRG3,GNG7,PLCB2	HOXD11_TARGET_GENES	45	3	0.0491651854235708	1	GCHFR,DNAJC17,ZFYVE19	REACTOME_COMPLEMENT_CASCADE	13	2	0.0311524961828464	1	C5AR2,C5AR1	MYOCD_TARGET_GENES	605	26	0.000611946055009613	0.0157660913524107	DACT3-AS1,NDUFV2-AS1,PPP1R13L,ERCC2,AKT2,SIRT2,SIPA1L3,ANKRD12,PLD3,METRNL,GRIK5,GSK3A,MAP3K10,NFKBIB,NOVA2,PAF1,MED29,PVR,BCKDHA,RPS16,RYR1,HIF3A,PLEKHG2,SUPT5H,ARHGEF1,DLGAP1
GSE208713_PrimaryTissue Pro Reactome	N	DE	P.DE	FDR	SigGenesInSet	GSE208713_PrimaryTissue Pro TFTargets	N	DE	P.DE	FDR	SigGenesInSet	GSE208713_PrimaryTissue Anti Reactome	N	DE	P.DE	FDR	SigGenesInSet	GSE208713_PrimaryTissue Anti TFTargets	N	DE	P.DE	FDR	SigGenesInSet
REACTOME_RNA_POLYMERASE_II_TRANSCRIPTION	651	19	0.00266554516975446	1	ZNF573,ZNF570,ZNF540,ZFP30,ZNF875,ZNF793,TACO1,ZNF571,SERPINB13,PMAIP1,PSMC5,INTS2,SMURF2,SMARCD2,SUPT4H1,BRIP1,ZNF607,CTDP1,MED13	HMGA1_TARGET_GENES	312	15	4.49749951984285e-05	0.0179908835325776	MALT1,CCBE1,CBLN2,ZNF781,DDX5,ZFP30,LRRC37A3,ATP9B,NFATC1,BCAS3,SMURF2,CCDC102B,NETO1,RGS9,SERPINB11	REACTOME_RNA_POLYMERASE_II_TRANSCRIPTION	651	38	4.25615823810046e-11	6.397005831865e-08	ZNF730,ZNF729,PRELID3A,ZNF257,ZNF554,NR2C2AP,ZNF558,ZNF738,ZNF714,ZNF681,ZNF555,ZNF100,ZNF431,ZNF675,ZNF626,ZNF493,ZNF429,ZNF506,ZNF724,GATAD2A,ZNF253,ZNF77,SNAPC2,ZNF726,UBA52,ZNF14,ZNF708,ZNF43,ZNF556,ZNF430,ELL,RNMT,CCNE1,ZNF486,ZNF682,CTDP1,ZNF101,ZNF254	PRKDC_TARGET_GENES	442	28	3.86490461013465e-09	1.99429077882948e-06	TIMM44,PNPLA6,COPE,EVI5L,ZNF714,ZNF555,ZNF100,ZNF431,ZNF626,SLC25A42,ZNF493,SLC39A3,RGS9BP,ZNF724,DDX49,GATAD2A,TMEM161A,SHFL,ZNF77,ZNF726,ZNF91,KXD1,ANKRD27,CEP89,ZNF486,ZNF682,FAAP24,ARMC6
REACTOME_DISSOLUTION_OF_FIBRIN_CLOT	6	2	0.00302029733075581	1	SERPINB2,SERPINB8	PAX3_TARGET_GENES	527	20	6.97321067154172e-05	0.0179908835325776	MARCHF10,ZNF781,ZNF540,DDX5,ZFP30,PHLPP1,KDSR,SHC2,CDH20,CPLX4,ATP9B,OACYLP,ZNF571,BCAS3,RELCH,SMARCD2,SUPT4H1,SNORD104,SERPINB7,SEC11C	REACTOME_ADP_SIGNALLING_THROUGH_P2Y_PURINOCEPTOR_1	10	3	0.000609892237745943	0.40923278028334	GNA11,GNA15,GNG7	ASH1L_TARGET_GENES	678	33	9.18312307793428e-08	2.36924575410704e-05	COPE,ZNF257,EVI5L,ZNF738,ZNF714,ZNF555,ZNF100,ZNF431,ZNF675,ZNF626,MAU2,FKBP8,SLC25A42,ZNF493,SLC39A3,RGS9BP,ZNF724,DDX49,GATAD2A,TMEM161A,CEP192,ZNF253,SUGP1,ZNF77,ZNF726,ZNF43,TLE6,ZNF556,ZNF93,ANKRD27,CEP89,FAAP24,ZNF101
REACTOME_BH3_ONLY_PROTEINS_ASSOCIATE_WITH_AND_INACTIVATE_ANTI_APOPTOTIC_BCL_2_MEMBERS	7	2	0.00418825710093171	1	PMAIP1,BCL2	RUVBL1_TARGET_GENES	76	6	0.00079794061860092	0.137245786399358	DDX42,FTSJ3,DDX5,CCDC47,PSMC5,CEP95	REACTOME_THROMBOXANE_SIGNALLING_THROUGH_TP_RECEPTOR	11	3	0.000827640732702727	0.40923278028334	GNA11,GNA15,GNG7	CEBPZ_TARGET_GENES	710	29	2.00796774168017e-05	0.00345370451568989	TIMM44,COPE,EVI5L,ZNF57,ZNF555,ZNF100,ZNF431,ZNF626,SLC25A42,ZNF493,SLC39A3,RGS9BP,ZNF724,DDX49,GATAD2A,MCOLN1,ZNF77,SGTA,ZNF726,ZNF85,ZNF91,ZNF556,ZNF430,PBX4,ANKRD27,CEP89,FAAP24,ARMC6,ZNF101
REACTOME_SYNTHESIS_SECRETION_AND_INACTIVATION_OF_GLUCAGON_LIKE_PEPTIDE_1_GLP_1	8	2	0.00553136640294279	1	GRP,SEC11C	CBX5_TARGET_GENES	322	12	0.00248415247136364	0.316410727117082	FTSJ3,ZNF570,ZFP30,ZNF875,LRRC37A3,BCAS3,ZCCHC2,PSMC5,SMARCD2,TSPOAP1,SOCS6,TBX4	REACTOME_SIGNAL_AMPLIFICATION	12	3	0.00108910919569751	0.40923278028334	GNA11,GNA15,GNG7	ZFP3_TARGET_GENES	173	12	5.94798230108978e-05	0.00767289716840581	TIMM44,LRRC25,TLE5,MAU2,ISYNA1,PTPN2,TLE6,FBN3,CEP89,FAAP24,GDF15,ZNF536
REACTOME_SIGNALING_BY_THE_B_CELL_RECEPTOR_BCR	52	4	0.00671489052056207	1	MALT1,NFATC1,PSMC5,CD79B	ZNF274_TARGET_GENES	375	13	0.00310350283889204	0.316410727117082	GNA13,MALT1,DDX5,RTTN,TANC2,ZNF875,LMAN1,PECAM1,ZCCHC2,ZNF236,BRIP1,ZNF607,PLPP2	REACTOME_REPRESSION_OF_WNT_TARGET_GENES	4	2	0.00185291176575013	0.55698527678449	TLE5,TLE2	ZNF92_TARGET_GENES	600	24	0.000156531029628876	0.0144375744744199	MEF2B,TGFBR3L,PNPLA6,LRRC25,NCAN,TLE5,TMEM59L,SLC25A42,SLC39A3,HAPLN4,ISYNA1,GATAD2A,TMEM161A,REX1BD,SHFL,SLC7A10,CELF5,SNAPC2,KXD1,TLE6,FBN3,CTDP1,GDF15,ZNF536
REACTOME_INCRETIN_SYNTHESIS_SECRETION_AND_INACTIVATION	9	2	0.00704436781236816	1	GRP,SEC11C	PAX7_TARGET_GENES	256	10	0.00406376905085846	0.316410727117082	CYB561,ZNF781,DDX5,ZFP30,SIPA1L3,KDSR,RTTN,CDH20,SERPINB2,SMARCD2	REACTOME_THROMBIN_SIGNALLING_THROUGH_PROTEINASE_ACTIVATED_RECEPTORS_PARS	16	3	0.0026305601527445	0.573393286124605	GNA11,GNA15,GNG7	EBNA1BP2_TARGET_GENES	139	10	0.000183992764325956	0.0144375744744199	ZNF626,GNA11,SLC39A3,BORCS8-MEF2B,GPATCH1,ATP13A1,SGTA,BORCS8,ZNF85,RFXANK
REACTOME_INTRINSIC_PATHWAY_FOR_APOPTOSIS	31	3	0.00999661751454267	1	PMAIP1,SEPTIN4,BCL2	ARID5B_TARGET_GENES	390	13	0.00432926261116216	0.316410727117082	CD226,ZNF570,FBXO15,SIPA1L3,RTTN,TIMM21,ICAM2,NFATC1,ZCCHC2,SMURF2,SUPT4H1,WDR87,CTDP1	REACTOME_ACETYLCHOLINE_REGULATES_INSULIN_SECRETION	5	2	0.00305199353892006	0.573393286124605	GNA11,GNA15	BARX2_TARGET_GENES	806	29	0.000195858568451433	0.0144375744744199	TIMM44,COPE,EVI5L,ZNF57,ZNF714,ZNF555,ZNF431,SLC25A42,SLC39A3,RGS9BP,BORCS8-MEF2B,NDUFA13,DDX49,GATAD2A,TMEM161A,CEP192,NCLN,ZNF77,BORCS8,ZNF726,UQCRFS1,TLE6,C19orf12,TSSK6,ANKRD27,CEP89,RFXANK,FAAP24,ZNF101
REACTOME_DEGRADATION_OF_AXIN	31	3	0.00999661751454267	1	PSMC5,SMURF2,AXIN2	ZNF680_TARGET_GENES	306	11	0.00490559266848189	0.316410727117082	ZNF573,ZNF570,ACE,SIPA1L3,ZNF875,ZNF793,TACO1,SMARCD2,SNORA50C,SNORD104,WDR87	REACTOME_FATTY_ACIDS_BOUND_TO_GPR40_FFAR1_REGULATE_INSULIN_SECRETION	5	2	0.00305199353892006	0.573393286124605	GNA11,GNA15	ZNF223_TARGET_GENES	132	9	0.000574269931744537	0.0335626804655454	TIMM44,APCDD1,BORCS8-MEF2B,ISYNA1,REX1BD,BORCS8,LRRC8E,RFXANK,GDF15
REACTOME_ABORTIVE_ELONGATION_OF_HIV_1_TRANSCRIPT_IN_THE_ABSENCE_OF_TAT	11	2	0.0105595842771246	1	SUPT4H1,CTDP1	FOXR2_TARGET_GENES	8	2	0.00553136640294279	0.31713167376872	DDX42,CCDC47	REACTOME_SYNTHESIS_OF_IP2_IP_AND_INS_IN_THE_CYTOSOL	6	2	0.00452441371422078	0.662662063432138	IMPA2,ISYNA1	HSD17B8_TARGET_GENES	253	13	0.000585395589515327	0.0335626804655454	ZNF730,ZNF738,ZNF100,ZNF724,CEP192,ZNF726,ZNF43,ZNF430,CEP89,CCNE1,ZNF486,ZNF682,FAAP24
REACTOME_PEPTIDE_HORMONE_METABOLISM	32	3	0.010915381575183	1	ACE,GRP,SEC11C	ZNF585B_TARGET_GENES	51	4	0.00626769117581148	0.323412864671872	ZNF540,PIGN,RELCH,STRADA	REACTOME_FREE_FATTY_ACIDS_REGULATE_INSULIN_SECRETION	6	2	0.00452441371422078	0.662662063432138	GNA11,GNA15	JDP2_TARGET_GENES	829	28	0.000709444500480183	0.0366073362247774	SUGP2,TIMM44,POP4,ZNF554,NR2C2AP,ZNF555,ZNF675,CRTC1,LRP3,BORCS8-MEF2B,GATAD2A,MAP2K7,ATP13A1,CHMP1B,MCOLN1,PTPN2,ROCK1,SNAPC2,THOP1,BORCS8,UBA52,KXD1,TLE6,ELL,RFXANK,ARMC6,GDF15,ZNF536
REACTOME_BINDING_OF_TCF_LEF_CTNNB1_TO_TARGET_GENE_PROMOTERS	1	1	0.0145152928978745	1	AXIN2	MAML1_TARGET_GENES	120	6	0.00794187357566387	0.372546069549323	ICAM2,NFATC1,TMX3,CCDC102B,LIMD2,CD79B	REACTOME_HIV_LIFE_CYCLE	62	5	0.00484982215419396	0.662662063432138	UBA52,ELL,SEH1L,RNMT,CTDP1	CTNNB1_TARGET_GENES	169	10	0.000872306717938931	0.0392611835004959	SUGP2,PNPLA6,APCDD1,CRTC1,MAU2,CEP192,KLHL26,SUGP1,TLE6,ARMC6
REACTOME_BETA_CATENIN_INDEPENDENT_WNT_SIGNALING	67	4	0.0160999741254581	1	NFATC1,PSMC5,SMURF2,AXIN2	ZNF394_TARGET_GENES	426	13	0.00890330424504019	0.382842082536728	DDX42,CCBE1,PHLPP1,ATP9B,ZNF793,ZCCHC2,TEX14,CCDC47,RAD51C,SMARCD2,SNORA50C,SNORD104,VPS4B	REACTOME_ECM_PROTEOGLYCANS	29	3	0.0144913676996593	1	COMP,NCAN,COL5A3	ZNF184_TARGET_GENES	597	22	0.000913050779081301	0.0392611835004959	PNPLA6,NR2C2AP,ZNF100,ELAVL1,ZNF626,MAU2,FKBP8,GNAL,SLC39A3,LRP3,GATAD2A,SUGP1,ZNF77,TLE6,ZNF556,ADAMTS10,CEP89,RHPN2,FAAP24,ZNF101,GDF15,ZNF254
REACTOME_C_TYPE_LECTIN_RECEPTORS_CLRS	67	4	0.0160999741254581	1	MALT1,ICAM2,NFATC1,PSMC5	SKP2_TARGET_GENES	32	3	0.010915381575183	0.415035126681803	ZNF540,OACYLP,ZNF571	REACTOME_NEGATIVE_REGULATION_OF_MET_ACTIVITY	11	2	0.0156452123355953	1	PTPN2,UBA52	ZNF350_TARGET_GENES	646	23	0.00110692931336784	0.0439365788998313	TIMM44,EVI5L,NR2C2AP,ZNF714,ZNF555,ZNF675,MAU2,GNAL,ZNF493,SLC39A3,RGS9BP,ZNF506,ZNF253,NCLN,SUGP1,ZNF726,ZNF708,ZNF85,ZNF91,ELL,ZNF93,ANKRD27,ZNF486
REACTOME_FORMATION_OF_THE_EARLY_ELONGATION_COMPLEX	14	2	0.016981595313655	1	SUPT4H1,CTDP1	OVOL3_TARGET_GENES	210	8	0.0113762522485184	0.415035126681803	DCAF7,CCBE1,FBXO15,ZFP30,KDSR,TIMM21,TACO1,SMARCD2	REACTOME_TRANSCRIPTION_OF_THE_HIV_GENOME	30	3	0.0158944928696843	1	ELL,RNMT,CTDP1	ZNF329_TARGET_GENES	235	11	0.00320521877758024	0.118135206373672	SSBP4,SLC25A42,SLC39A3,BORCS8-MEF2B,ZNF724,ISYNA1,TM6SF2,TMEM161A,REX1BD,BORCS8,RFXANK
REACTOME_RESOLUTION_OF_D_LOOP_STRUCTURES_THROUGH_SYNTHESIS_DEPENDENT_STRAND_ANNEALING_SDSA	15	2	0.0194097692795994	1	RAD51C,BRIP1	PCGF1_TARGET_GENES	173	7	0.0129367229630186	0.415035126681803	MAP3K3,NFATC1,TEX14,RAD51C,SUPT4H1,LIMD2,AXIN2	REACTOME_REGULATION_OF_INSULIN_SECRETION	31	3	0.0173714173577672	1	GNA11,GNA15,GNG7	ZNF322_TARGET_GENES	359	14	0.00489551889792455	0.146149809397361	POP4,TLE5,LINC00663,IMPA2,BORCS8-MEF2B,ISYNA1,REX1BD,THOP1,BORCS8,UBA52,ZNF43,C19orf12,RFXANK,URI1
REACTOME_DOWNSTREAM_SIGNALING_EVENTS_OF_B_CELL_RECEPTOR_BCR	40	3	0.0199941235122304	1	MALT1,NFATC1,PSMC5	NAB2_TARGET_GENES	605	16	0.0142327357750891	0.415035126681803	DCAF7,MALT1,TXNL4A,FBXO15,ERN1,TIMM21,ATP9B,LMAN1,NFATC1,SMURF2,SMARCD2,RBFA,SLC66A2,LIMD2,STRADA,MRC2	REACTOME_JNK_C_JUN_KINASES_PHOSPHORYLATION_AND_ACTIVATION_MEDIATED_BY_ACTIVATED_HUMAN_TAK1	12	2	0.0185564329635749	1	MAP2K7,UBA52	PCGF6_TARGET_GENES	39	4	0.00493846948250242	0.146149809397361	SUGP2,ZNF14,SEH1L,ARMC6
REACTOME_DOWNREGULATION_OF_TGF_BETA_RECEPTOR_SIGNALING	16	2	0.0219741025333537	1	SMURF2,MTMR4	EWSR1_TARGET_GENES	359	11	0.0152690357489556	0.415035126681803	POLG2,DDX5,KDSR,TANC2,GRP,TACO1,ZNF532,SMARCD2,CCDC102B,CEP95,VPS4B	REACTOME_SIGNALING_BY_MET	33	3	0.0205477911689576	1	COL5A3,PTPN2,UBA52	ZBTB10_TARGET_GENES	903	27	0.00507350629845889	0.146149809397361	SUGP2,POP4,ZNF554,ZNF57,APCDD1,DIRAS1,TLE5,FKBP8,GNAL,GNG7,SLC39A3,BORCS8-MEF2B,NCLN,PSMG2,TSHZ3,MPPE1,TLE2,LDLRAD4,CEP76,PBX4,SEH1L,ANKRD27,RFXANK,CCNE1,CTDP1,CRLF1,ARMC6
REACTOME_ACTIVATION_OF_BH3_ONLY_PROTEINS	16	2	0.0219741025333537	1	PMAIP1,BCL2	TERF1_TARGET_GENES	101	5	0.0156356997488695	0.415035126681803	TLK2,MILR1,TMX3,ZNF236,CCDC102B	REACTOME_DEACTIVATION_OF_THE_BETA_CATENIN_TRANSACTIVATING_COMPLEX	13	2	0.0216762631838485	1	TLE2,UBA52	KLF14_TARGET_GENES	118	7	0.00509824916502421	0.146149809397361	GNAL,SLC39A3,BORCS8-MEF2B,BORCS8,TLE6,RFXANK,CCNE1
REACTOME_VOLTAGE_GATED_POTASSIUM_CHANNELS	18	2	0.0274937241268919	1	KCNG2,KCNH6	ZNF197_TARGET_GENES	268	9	0.0160109649093053	0.415035126681803	ZNF570,FBXO15,SIPA1L3,PHLPP1,TIMM21,TACO1,ZNF236,KCNH6,WDR87	REACTOME_PROTEIN_LOCALIZATION	65	4	0.0284930076522541	1	TIMM44,NUDT19,SGTA,UBA52	PAX3_TARGET_GENES	527	18	0.00599077458534498	0.161512014294995	PNPLA6,ZNF714,WDR7,GNAL,ZNF429,IMPA2,MC2R,SPIRE1,PSMG2,CHMP1B,UPF1,PIEZO2,TLE6,GREB1L,ADAMTS10,URI1,CCNE1,GDF15
REACTOME_HIV_ELONGATION_ARREST_AND_RECOVERY	18	2	0.0274937241268919	1	SUPT4H1,CTDP1	DLX4_TARGET_GENES	316	10	0.0166255496837656	0.415035126681803	DDX42,FTSJ3,DDX5,TACO1,TEX14,CCDC47,PSMC5,RAD51C,MTMR4,VPS4B	REACTOME_BASIGIN_INTERACTIONS	15	2	0.0285088749935851	1	SLC7A9,SLC7A10	DPPA3_TARGET_GENES	7	2	0.00626015559282925	0.161512014294995	CEP89,FAAP24
GSE208713_SubtypesX Pro Reactome	N	DE	P.DE	FDR	SigGenesInSet	GSE208713_SubtypesX Pro TFTargets	N	DE	P.DE	FDR	SigGenesInSet	GSE208713_SubtypesX Anti Reactome	N	DE	P.DE	FDR	SigGenesInSet	GSE208713_SubtypesX Anti TFTargets	N	DE	P.DE	FDR	SigGenesInSet
REACTOME_POLYMERASE_SWITCHING	6	2	0.00521739806269994	1	POLD1,RFC3	NOTCH3_TARGET_GENES	666	30	9.15800623421071e-06	0.00390207555531656	MIR3613,VWA8-AS1,CPB2-AS1,CCDC169-SOHLH2,RB1-DT,LINC00437,RCBTB2,EXOSC8,B3GLCT,ESD,ERICH6B,VWA8,ZC3H13,LRCH1,SLC25A30,RGCC,NHLRC3,LCP1,PHF11,NUDT15,SUPT20H,RB1,LINC00598,CCDC169,MYH14,RUBCNL,PROSER1,CAB39L,SETDB2,EPSTI1	REACTOME_PI3K_EVENTS_IN_ERBB4_SIGNALING	1	1	0.0146189735614308	1	NRG4	RYBP_TARGET_GENES	763	25	0.000101218921390799	0.0420383219399847	DNM1P35,CTXND1,LINC01586,C15orf40,NRG4,TMED3,SNX33,MRPL46,MAN2C1,NMB,NTRK3,SCAPER,TM6SF1,POLG,SCAND2P,RGMA,NR2F2-AS1,MRPS11,NR2F2,NEIL1,LINGO1,ARRDC4,LINC00923,HOMER2,ZNF592
REACTOME_LAGGING_STRAND_SYNTHESIS	8	2	0.00949594738274852	1	POLD1,RFC3	PRDM6_TARGET_GENES	614	28	1.51243238578161e-05	0.00390207555531656	TPT1-AS1,GPC5-AS1,SLC25A30-AS1,STOML3,ELF1,SPATA13,GPC5,ATF5,FNDC3A,VWA8,LRCH1,NUP62,IL4I1,GTF2F2,FOXA1,FREM2,LCP1,SUPT20H,ZAR1L,BRCA2,ST13,TPT1,NAA16,FUZ,PROSER1,MED25,DLEU2,TSC22D1	REACTOME_DISEASES_ASSOCIATED_WITH_GLYCOSAMINOGLYCAN_METABOLISM	16	2	0.0222688428181581	1	CSPG4,ACAN	ZNF224_TARGET_GENES	513	19	0.000162939232325522	0.0420383219399847	ST20-MTHFS,SEMA4B,MTHFS,CTSH,ACAN,SNX33,ISG20,LETR1,HDGFL3,NGRN,POLG,SCAND2P,IMP3,C15orf39,RGMA,ADAMTSL3,KLHL25,CRTC3,NEIL1
REACTOME_POLYMERASE_SWITCHING_ON_THE_C_STRAND_OF_THE_TELOMERE	8	2	0.00949594738274852	1	POLD1,RFC3	RBM15_TARGET_GENES	80	7	0.00083209442921154	0.143120241824385	ATF5,NUP62,IL4I1,NHLRC3,SOHLH2,PROSER1,DLEU2	REACTOME_ARYL_HYDROCARBON_RECEPTOR_SIGNALLING	2	1	0.0290257264365696	1	ARNT2	MSX1_TARGET_GENES	62	6	0.000275265336305099	0.047345637844477	HMG20A,IMP3,PPCDC,PEAK1,RAMAC,HOMER2
REACTOME_TP53_REGULATES_TRANSCRIPTION_OF_CELL_CYCLE_GENES	24	3	0.010447638171948	1	RGCC,PRMT1,CCNA1	GLI4_TARGET_GENES	336	15	0.00201342613710038	0.259731971685949	VWA8-AS1,MRPS31,DLEU1,EXOSC8,ELF1,VWA8,MED4,ALG5,NHLRC3,NUDT15,RFC3,NKX2-1,NR1H2,PROSER1,SLC25A21	REACTOME_DISEASES_OF_BASE_EXCISION_REPAIR	2	1	0.0290257264365696	1	NEIL1	NR0B1_TARGET_GENES	131	8	0.000652500930017175	0.0841726199722156	SEMA4B,SCAMP5,ETFA,SEC11A,IGF1R,ISG20,MAN2C1,CRTC3
REACTOME_PCNA_DEPENDENT_LONG_PATCH_BASE_EXCISION_REPAIR	9	2	0.0120560335799283	1	POLD1,RFC3	ZNF547_TARGET_GENES	129	8	0.00333476296387739	0.293091556593229	TPT1-AS1,MRPS31,DLEU1,N4BP2L2,MIPOL1,TPT1,COG3,MTRF1	REACTOME_DISEASES_OF_DNA_REPAIR	2	1	0.0290257264365696	1	NEIL1	AHRR_TARGET_GENES	489	16	0.00204114936933838	0.210646614915721	SNUPN,CRTC3-AS1,HMG20A,TMEM266,ACAN,FAH,SEC11A,ZNF774,IGF1R,POLG,ZSCAN2,FANCI,BLM,ISL2,PEAK1,WDR73
REACTOME_RESOLUTION_OF_AP_SITES_VIA_THE_MULTIPLE_NUCLEOTIDE_PATCH_REPLACEMENT_PATHWAY	10	2	0.0148814338159893	1	POLD1,RFC3	ZNF660_TARGET_GENES	286	13	0.00340804135573522	0.293091556593229	VWA8-AS1,SMIM2-AS1,MRPS31,ATF5,VWA8,SPART,NUP62,IL4I1,MED4,ALG5,FREM2,NR1H2,SUCLA2	REACTOME_GLYCOSAMINOGLYCAN_METABOLISM	47	3	0.0310642054174298	1	CSPG4,ACAN,CEMIP	IRX2_TARGET_GENES	102	6	0.0037454189390213	0.317814551112196	SNHG21,HMG20A,SCAMP5,ZFAND6,PEAK1,STARD5
REACTOME_HOMOLOGY_DIRECTED_REPAIR	51	4	0.0162417500023383	1	POLD1,RFC3,BRCA2,CCNA1	ZFP69B_TARGET_GENES	902	28	0.0071562919110241	0.527520946584062	TPTE2P5,SMIM2-AS1,TRIM13,MRPS31,DLEU1,WBP4,AKAP11,LACC1,CCDC122,ESD,SPATA13,ATF5,FNDC3A,NUP62,IL4I1,NBEA,GTF2F2,IRF3,SERTM1,POLD1,RB1,NR1H2,RUBCNL,FUZ,CAB39L,MED25,BCL2L12,SETDB2	REACTOME_DISEASES_OF_GLYCOSYLATION	49	3	0.0345653046987359	1	CSPG4,ACAN,ADAMTSL3	ZNF610_TARGET_GENES	387	13	0.00431143770888638	0.317814551112196	HMG20A,CTSH,ELF1,ETFA,MRPL46,SCAPER,PDE8A,POLG,PPCDC,CPEB1,MRPS11,NEIL1,PEAK1
REACTOME_S_PHASE	78	5	0.0168160840081014	1	PDS5B,POLD1,RB1,RFC3,CCNA1	CHAMP1_TARGET_GENES	68	5	0.00966973098636315	0.60944066954405	CPB2-AS1,SLC25A15,ZC3H13,MED4,SPRYD7	REACTOME_SHC1_EVENTS_IN_ERBB4_SIGNALING	3	1	0.0432233177019895	1	NRG4	ZNF704_TARGET_GENES	27	3	0.00691958105489666	0.353192548067957	MRPL46,COMMD4,MRPS11
REACTOME_REGULATION_OF_HSF1_MEDIATED_HEAT_SHOCK_RESPONSE	29	3	0.0175901605251052	1	HSPH1,NUP62,ST13	ZIM3_TARGET_GENES	403	15	0.0106297791199544	0.60944066954405	VWA8-AS1,FRY,MRPS31,RXFP2,IZUMO2,FNDC3A,PDS5B,VWA8,SPART,NUFIP1,KPNA3,GPALPP1,NR1H2,SUCLA2,MTRF1	REACTOME_SYNTHESIS_SECRETION_AND_DEACYLATION_OF_GHRELIN	3	1	0.0432233177019895	1	SEC11A	LMX1B_TARGET_GENES	9	2	0.0071422597862861	0.353192548067957	HMG20A,PEAK1
REACTOME_SURFACTANT_METABOLISM	11	2	0.0179611412519863	1	SFTA3,NAPSA	PAX3_TARGET_GENES	527	18	0.0123766659991896	0.638635965558182	MRPS31,DLEU1,N4BP2L2,B3GLCT,CCDC122,HTR2A,MBIP,ENOX1,NUDT15,SCAF1,ZAR1L,LINC00598,BRCA2,NR1H2,FUZ,CAB39L,SETDB2,STARD13	REACTOME_COENZYME_A_BIOSYNTHESIS	3	1	0.0432233177019895	1	PPCDC	HOXB4_TARGET_GENES	463	14	0.0077076793448896	0.353192548067957	ST20-MTHFS,TMEM266,SCAMP5,ETFA,SNX33,FBXO22,MRPL46,SAXO2,ST20,PDE8A,POLG,SCAND2P,MRPS11,AP3B2
REACTOME_NR1H2_NR1H3_REGULATE_GENE_EXPRESSION_TO_LIMIT_CHOLESTEROL_UPTAKE	1	1	0.0191809227579058	1	NR1H2	ZNF213_TARGET_GENES	237	10	0.0158797018673349	0.744902378504072	TPT1-AS1,MIR3613,CCDC169-SOHLH2,TRIM13,CCDC122,ENOX1,TPT1,CCDC169,DLEU2,DCLK1	REACTOME_HYALURONAN_BIOSYNTHESIS_AND_EXPORT	3	1	0.0432233177019895	1	CEMIP	HMG20B_TARGET_GENES	714	19	0.00778798253953583	0.353192548067957	LINC01586,MTHFS,WHAMM,SCAMP5,ELF1,FAH,MIR9-3HG,MRPL46,IGF1R,ISG20,MAN2C1,POLG,COMMD4,ZSCAN2,PPCDC,ISL2,MIR549A,ANKRD34C-AS1,AP3B2
REACTOME_HDR_THROUGH_HOMOLOGOUS_RECOMBINATION_HRR	30	3	0.019274534794918	1	POLD1,RFC3,BRCA2	ZNF354A_TARGET_GENES	12	2	0.0212844697215076	0.90851712190971	POLD1,DCLK1	REACTOME_THE_RETINOID_CYCLE_IN_CONES_DAYLIGHT_VISION	3	1	0.0432233177019895	1	RLBP1	SFMBT1_TARGET_GENES	566	16	0.00837596788129354	0.353192548067957	ST20-MTHFS,HMG20A,SCAMP5,SNX33,ISG20,ST20,PDE8A,ZFAND6,PTPN9,RCN2,PPCDC,NR2F2,PEAK1,AP3B2,MEX3B,UBE2Q2
REACTOME_G_ALPHA_Q_SIGNALLING_EVENTS	84	5	0.0224514339218361	1	LPAR6,DGKH,MLNR,HTR2A,CYSLTR2	CBX7_TARGET_GENES	364	13	0.0228889972574152	0.90851712190971	CPB2-AS1,MIPOL1,ZC3H13,GTF2F2,FOXA1,PAX9,PHF11,NR1H2,NAA16,COG3,EBPL,CCNA1,ITM2B	REACTOME_DEFECTIVE_ST3GAL3_CAUSES_MCT12_AND_EIEE15	3	1	0.0432233177019895	1	ACAN	ZNF134_TARGET_GENES	471	14	0.00889826186992915	0.353192548067957	SNUPN,CRTC3-AS1,HMG20A,NRG4,ACAN,SCAMP5,ISG20,PDE8A,IMP3,PPCDC,BLM,CPEB1,EFL1P1,PEAK1
REACTOME_RECOGNITION_OF_DNA_DAMAGE_BY_PCNA_CONTAINING_REPLICATION_COMPLEX	13	2	0.0248410455870807	1	POLD1,RFC3	TEAD2_TARGET_GENES	569	18	0.0249297770724845	0.918840354957286	SMIM2-AS1,EXOSC8,ATF5,FNDC3A,NUP62,IL4I1,NUFIP1,MED4,ALG5,PRMT1,GPALPP1,ZAR1L,BRCA2,NR1H2,FUZ,COG3,SUCLA2,ITM2B	REACTOME_DEFECTIVE_B4GALT1_CAUSES_B4GALT1_CDG_CDG_2D	3	1	0.0432233177019895	1	ACAN	KLF3_TARGET_GENES	334	11	0.00974437212804107	0.353987105495564	TMC3-AS1,HMG20A,SEMA4B,ELF1,ETFA,SEC11A,ZSCAN2,TLNRD1,EFL1P1,PEAK1,STARD5
REACTOME_TELOMERE_C_STRAND_LAGGING_STRAND_SYNTHESIS	13	2	0.0248410455870807	1	POLD1,RFC3	ZNF423_TARGET_GENES	412	14	0.0270651318756427	0.931040536522107	TPT1-AS1,CCDC169-SOHLH2,LINC00398,LHFPL6,DLEU1,RCBTB2,DGKH,SPATA13,SPART,TPT1,CCDC169,NAA16,N4BP2L1,ITM2B	REACTOME_ERBB2_REGULATES_CELL_MOTILITY	3	1	0.0432233177019895	1	NRG4	E2F2_TARGET_GENES	579	16	0.0102903228341734	0.353987105495564	TMC3-AS1,SEMA4B,WHAMM,ZNF774,PDE8A,POLG,ZFAND6,COMMD4,ZSCAN2,IMP3,MCTP2,PPCDC,NEIL1,STARD5,ARRDC4,ZNF592
REACTOME_GAP_FILLING_DNA_REPAIR_SYNTHESIS_AND_LIGATION_IN_GG_NER	13	2	0.0248410455870807	1	POLD1,RFC3	NCOA6_TARGET_GENES	156	7	0.0304791127775704	0.982951387076644	RB1-DT,SMIM2-AS1,B3GLCT,ZNF473,NBEA,VRK3,SUPT20H	REACTOME_RUNX1_REGULATES_TRANSCRIPTION_OF_GENES_INVOLVED_IN_BCR_SIGNALING	3	1	0.0432233177019895	1	ELF1	CHAF1A_TARGET_GENES	32	3	0.0111277783027909	0.358870850265007	IGF1R,ST20,PDE8A
REACTOME_DNA_DOUBLE_STRAND_BREAK_REPAIR	60	4	0.0277756831442519	1	POLD1,RFC3,BRCA2,CCNA1	NKX2_2_TARGET_GENES	469	15	0.035899502435789	1	WBP4,FNDC3A,ZNF473,MED4,NHLRC3,VRK3,ZAR1L,BRCA2,FUZ,PROSER1,CAB39L,SETDB2,DLEU2,KBTBD6,ITM2B	REACTOME_RUNX1_REGULATES_TRANSCRIPTION_OF_GENES_INVOLVED_IN_INTERLEUKIN_SIGNALING	3	1	0.0432233177019895	1	ELF1	ZNF250_TARGET_GENES	261	9	0.0142786055611252	0.398533421487959	SEMA4B,SCAMP5,SEC11A,FBXO22,MRPL46,ZNF774,POLG,MRPS11,ZNF592
REACTOME_DNA_STRAND_ELONGATION	14	2	0.028620799788349	1	POLD1,RFC3	NME2_TARGET_GENES	16	2	0.0368110434392792	1	SLC25A15,RCBTB2	REACTOME_ACTIVATED_NTRK3_SIGNALS_THROUGH_PI3K	3	1	0.0432233177019895	1	NTRK3	PHF21A_TARGET_GENES	99	5	0.0148567399517828	0.398533421487959	WHAMM,SCAPER,NR2F2-AS1,ISL2,WDR73
REACTOME_ANTIVIRAL_MECHANISM_BY_IFN_STIMULATED_GENES	35	3	0.0289895297210747	1	NUP62,IRF3,KPNA3	EWSR1_TARGET_GENES	359	12	0.0434779712215762	1	N4BP2L2,ATF5,LRCH1,NUP62,IL4I1,SUPT20H,SCAF1,ZAR1L,BRCA2,NR1H2,RUBCNL,SLC25A21	REACTOME_ANTIGEN_PROCESSING_UBIQUITINATION_PROTEASOME_DEGRADATION	135	5	0.0477460167980789	1	FBXO22,BTBD1,DET1,KLHL25,UBE2Q2	ZIM3_TARGET_GENES	403	12	0.0148860258935689	0.398533421487959	DNM1P35,LINC01581,AGBL1,NRG4,IGF1R,ST20,MAN2C1,SCAPER,ZFAND6,CEMIP,RLBP1,TYRO3P
REACTOME_TERMINATION_OF_TRANSLESION_DNA_SYNTHESIS	15	2	0.0326139600777203	1	POLD1,RFC3	EPC1_TARGET_GENES	170	7	0.0451843527010216	1	TPT1-AS1,VWA8-AS1,CCDC169-SOHLH2,VWA8,PRMT1,TPT1,CCDC169	REACTOME_GRB2_EVENTS_IN_ERBB2_SIGNALING	4	1	0.0572147626515872	1	NRG4	ZNF2_TARGET_GENES	456	13	0.0159323933389617	0.398533421487959	HMG20A,ISG20,UBE2Q2P1,MAN2C1,MFGE8,HDGFL3,PDE8A,PPCDC,SH2D7,PEAK1,AP3B2,LINGO1,HOMER2
GSE224218_SurvivalMonths Pro Reactome	N	DE	P.DE	FDR	SigGenesInSet	GSE224218_SurvivalMonths Pro TFTargets	N	DE	P.DE	FDR	SigGenesInSet	GSE224218_SurvivalMonths Anti Reactome	N	DE	P.DE	FDR	SigGenesInSet	GSE224218_SurvivalMonths Anti TFTargets	N	DE	P.DE	FDR	SigGenesInSet
REACTOME_MRNA_EDITING_C_TO_U_CONVERSION	5	3	6.11655040337874e-05	0.0906753224625885	APOBEC3H,APOBEC3A,APOBEC3B	HJURP_TARGET_GENES	15	4	0.000133432179346075	0.0688510045425748	WDR4,SNORD43,NDUFV3,RPL3	REACTOME_KERATINIZATION	144	26	2.51237402255267e-17	3.77609815589666e-14	KRTAP25-1,KRTAP21-3,KRTAP13-1,KRTAP15-1,KRTAP13-4,KRTAP8-1,KRTAP11-1,KRTAP19-1,KRTAP13-2,KRTAP13-3,KRTAP6-2,KRTAP6-3,KRTAP19-2,KRTAP19-3,KRTAP19-4,KRTAP19-5,KRTAP19-7,KRTAP20-1,KRTAP20-2,KRTAP21-1,KRTAP21-2,KRTAP22-1,KRTAP26-1,KRTAP24-1,KRTAP27-1,KRTAP19-8	NOTCH3_TARGET_GENES	666	53	1.25857785544625e-17	6.49426173410265e-15	PAXBP1-AS1,LINC00649,LINC00159,RWDD2B,CCT8,PNKP,LINC00310,ZBTB46,RCAN1,LINC00189,MORC3,GART,GMEB2,USP25,SERTAD3,DONSON,HUNK,HLCS,KRTAP8-1,KRTAP6-2,KRTAP19-2,KRTAP19-3,KRTAP19-5,KRTAP19-7,KRTAP20-2,IFNAR1,PIGP,ATP5PO,RBM11,C21orf62-AS1,CLIC6,SAMD4B,C21orf62,CFAP298,MAP3K7CL,BACH1,PTK6,ITSN1,PLEKHG2,SOD1,SON,HSPA13,TIAM1,TPD52L2,TTC3,TMEM50B,NRIP1,URB1-AS1,RUNX1,SYNJ1,PAXBP1,CRYZL1,DOP1B
REACTOME_MRNA_EDITING	6	3	0.000120659111726665	0.0906753224625885	APOBEC3H,APOBEC3A,APOBEC3B	KLF17_TARGET_GENES	844	27	0.00353618320047151	0.876279191339563	TOM1,WDR4,DMC1,PIK3IP1,SGSM1,CSNK1E,APOBEC3F,MORC2,RBFOX2,PATZ1,MAFF,GGT1,MPST,MYH9,NDUFV3,ZBTB21,PKNOX1,LINC00111,LINC01521,TOMM22,APOBEC3G,PRDM15,SNRPD3,TST,GUCD1,GUSBP11,LARGE1	REACTOME_DEVELOPMENTAL_BIOLOGY	513	39	2.30266515087473e-12	1.73045286088236e-09	KRTAP25-1,KRTAP21-3,KRTAP13-1,AP2A1,AKT2,KRTAP15-1,KRTAP13-4,KRTAP8-1,KRTAP11-1,KRTAP19-1,KRTAP13-2,KRTAP13-3,KRTAP6-2,KRTAP6-3,KRTAP19-2,KRTAP19-3,KRTAP19-4,KRTAP19-5,KRTAP19-7,KRTAP20-1,KRTAP20-2,KRTAP21-1,KRTAP21-2,KRTAP22-1,KCNQ2,KRTAP26-1,MED29,PSMC4,PRX,SPTBN4,RPS16,KRTAP24-1,KRTAP27-1,ITSN1,TIAM1,KRTAP19-8,MED25,HELZ2,RUNX1	H1_6_TARGET_GENES	257	19	2.34225509523445e-06	0.000604301814570487	RTEL1-TNFRSF6B,SIGLEC11,C19orf47,ZBTB46,ADM5,AKT2,ATF5,NUP62,IL4I1,ZNF780A,KCNQ2,MAP3K10,STMN3,RTEL1,SPTBN4,RPS16,SUPT5H,TBC1D17,SHKBP1
REACTOME_DEGRADATION_OF_CYSTEINE_AND_HOMOCYSTEINE	9	3	0.000486307436400096	0.243640025636448	TXN2,MPST,TST	PAX8_TARGET_GENES	40	4	0.00622657335223409	0.876279191339563	CSF2RB,MAFF,MX1,ABCG1	REACTOME_TIGHT_JUNCTION_INTERACTIONS	14	3	0.00293716402132666	1	CLDN14,CLDN17,CLDN8	ZNF680_TARGET_GENES	306	18	9.43933972645522e-05	0.00998837146040251	CBR3-AS1,CCT8,ZNF780B,RCAN1,DONSON,C21orf62-AS1,SAMD4B,BACH1,SPTBN4,BLVRB,PLEKHG2,SOD1,TIAM1,TTC3,BIRC7,LTBP4,RUNX1,PAXBP1
REACTOME_CELLULAR_HEXOSE_TRANSPORT	10	3	0.000685262600515884	0.257487422143843	SLC5A1,SLC5A4,SLC2A11	ZNF618_TARGET_GENES	160	8	0.00983432731987228	0.876279191339563	SPECC1L-ADORA2A,DDX17,WDR4,RBFOX2,NDUFV3,SSTR3,EIF3D,DERL3	REACTOME_AKT_PHOSPHORYLATES_TARGETS_IN_THE_CYTOSOL	7	2	0.00888268417848314	1	AKT2,AKT1S1	SMN1_TARGET_GENES	365	20	0.000102376770523815	0.00998837146040251	BACH1-IT2,MIR6796,OLIG1,C19orf47,AKT2,FBL,CLDN14,PLD3,GMEB2,MAP3K10,PAF1,CFAP298,MAP3K7CL,SPTBN4,BLVRB,PLEKHG2,MIR641,FNDC11,LTBP4,FCGBP
REACTOME_SULFUR_AMINO_ACID_METABOLISM	11	3	0.000929413728872296	0.279381766899012	TXN2,MPST,TST	ZFP91_TARGET_GENES	615	20	0.0100270686414496	0.876279191339563	MIR3197,SELENOM,CSF2RB,CSNK1E,MORC2,CBX6,PES1,SEC14L2,PISD,PRR14L,BACE2,TMEM184B,GGT1,INPP5J,BCR,SMARCB1,TCN2,PLA2G6,GAL3ST1,APOBEC3B	REACTOME_INTERFERON_SIGNALING	64	5	0.0116442928219165	1	NUP62,IFNAR1,IFNAR2,IFNGR2,IRF3	SMN2_TARGET_GENES	365	20	0.000102376770523815	0.00998837146040251	BACH1-IT2,MIR6796,OLIG1,C19orf47,AKT2,FBL,CLDN14,PLD3,GMEB2,MAP3K10,PAF1,CFAP298,MAP3K7CL,SPTBN4,BLVRB,PLEKHG2,MIR641,FNDC11,LTBP4,FCGBP
REACTOME_INTERLEUKIN_RECEPTOR_SHC_SIGNALING	7	2	0.0067651334868707	1	CSF2RB,IL2RB	NR1H4_TARGET_GENES	161	8	0.0101892929225531	0.876279191339563	TOM1,C1QTNF6,TMPRSS6,SEC14L2,MPST,APOL3,GUCD1,PLA2G6	REACTOME_NRAGE_SIGNALS_DEATH_THROUGH_JNK	23	3	0.0124105546686451	1	ITSN1,PLEKHG2,TIAM1	ZNF33A_TARGET_GENES	110	10	0.000116143854190727	0.00998837146040251	DLL3,RCAN1,AKT2,MAP3K10,C21orf62-AS1,MIS18A,DNAJC28,RUNX1,SHKBP1,PAXBP1
REACTOME_RHO_GTPASES_ACTIVATE_ROCKS	10	2	0.0139756361695218	1	LIMK2,MYH9	PTPRA_TARGET_GENES	49	4	0.0126933042494857	0.921048846965734	LINC01399,TXN2,TUG1,SYN3	REACTOME_INTERACTION_BETWEEN_L1_AND_ANKYRINS	9	2	0.0148049817101835	1	KCNQ2,SPTBN4	EWSR1_TARGET_GENES	359	19	0.000239770410840811	0.0176745045705512	ATF5,MORC3,NUP62,IL4I1,ATP5PO,RBM11,C21orf62-AS1,PAF1,MED29,PSMC4,COL20A1,SCAF1,ITSN1,PLEKHG2,TBC1D17,LTBP4,AKT1S1,PAXBP1,CRYZL1
REACTOME_SEMA4D_INDUCED_CELL_MIGRATION_AND_GROWTH_CONE_COLLAPSE	11	2	0.0168747967118883	1	LIMK2,MYH9	CASP8AP2_TARGET_GENES	109	6	0.0157728305221556	0.921048846965734	HMGXB4,CBY1,SNORD43,MYH9,RPL3,FAM227A	REACTOME_INTERFERON_ALPHA_BETA_SIGNALING	26	3	0.0173884428802246	1	IFNAR1,IFNAR2,IRF3	DBP_TARGET_GENES	613	25	0.00133440420187982	0.0860690710212483	LINC00649,AP2A1,GART,SERTAD1,DONSON,IFNAR1,IRF3,SAMD4B,CFAP298,SCAF1,RPS16,PLEKHG2,SOD1,SON,HSPA13,SUPT5H,TPD52L2,ZFP36,TBC1D17,FUZ,MED25,BCL2L12,AKT1S1,NUMBL,TIMM50
REACTOME_SURFACTANT_METABOLISM	11	2	0.0168747967118883	1	ADORA2A,CSF2RB	TSC22D4_TARGET_GENES	738	22	0.0180334244770702	0.921048846965734	TOM1,C1QTNF6,TMPRSS6,PES1,MAFF,APOL2,YWHAH-AS1,SUN2,HMOX1,MPST,MX1,PDE9A,PDGFB,FAM3B,RPL3,TMPRSS3,TFF3,APOL6,PLA2G6,APOL1,EIF3D,JOSD1	REACTOME_REGULATION_OF_IFNA_SIGNALING	10	2	0.018248381457452	1	IFNAR1,IFNAR2	ZNF362_TARGET_GENES	235	13	0.00157245800218031	0.0901542587916709	LINC00649,RWDD2B,PNKP,RCAN1,AKT2,GART,MAP3K10,MIS18A,MAP3K7CL,BLVRB,SUPT5H,FUZ,CRYZL1
REACTOME_APOBEC3G_MEDIATED_RESISTANCE_TO_HIV_1_INFECTION	1	1	0.0185588387765682	1	APOBEC3G	HDAC3_TARGET_GENES	739	22	0.0182879375461278	0.921048846965734	SPECC1L-ADORA2A,DDX17,C1QTNF6,CSNK1E,ZDHHC8BP,GRK3,CBX6,CBX7,RBFOX2,PATZ1,OSBP2,CHCHD10,MMP11,DRG1,PDGFB,LINC01521,SMARCB1,SNRPD3,TFF1,GUCD1,SYNGR1,JOSD1	REACTOME_CLATHRIN_MEDIATED_ENDOCYTOSIS	49	4	0.0202497697811618	1	AP2A1,ARFGAP1,ITSN1,SYNJ1	HOXB4_TARGET_GENES	463	20	0.00210828690764751	0.108787604434611	RTEL1-TNFRSF6B,PNKP,C19orf47,FBL,ATF5,NUP62,PLD3,IL4I1,SERTAD3,STMN3,PIGP,RTEL1,SAMD4B,CFAP298,TPD52L2,TTC3,TBC1D17,AKT1S1,URB1-AS1,SYNJ1
REACTOME_INTESTINAL_ABSORPTION	1	1	0.0185588387765682	1	SLC5A1	ZNF768_TARGET_GENES	574	18	0.0200218922396182	0.921048846965734	PIK3IP1,C1QTNF6,CRYBB2P1,CSNK1E,TMPRSS6,SEC14L2,APOL2,GGT1,CYTH4,MB,MCM5,MTFP1,BCR,SSTR3,TCN2,PLA2G6,KIAA1671,DEPDC5	REACTOME_ORGANIC_CATION_ANION_ZWITTERION_TRANSPORT	1	1	0.0213582166925869	1	RUNX1	ZBTB12_TARGET_GENES	572	23	0.00250160780813005	0.117348148090464	PNKP,AKT2,ATF5,MORC3,NUP62,IL4I1,ZNF780A,ZNF546,IRF3,C21orf62-AS1,SAMD4B,CFAP298,SLC2A4RG,EVA1C,PLEKHG2,SOD1,TBC1D17,FUZ,MED25,BCL2L12,LTBP4,AKT1S1,PAXBP1
REACTOME_ACYL_CHAIN_REMODELLING_OF_PE	13	2	0.0233576075724747	1	PLA2G3,PLA2G6	SIRT3_TARGET_GENES	13	2	0.0233576075724747	0.921048846965734	RGL4,GAL3ST1	REACTOME_ORGANIC_CATION_TRANSPORT	1	1	0.0213582166925869	1	RUNX1	CHAMP1_TARGET_GENES	68	6	0.00321297087367609	0.132516972349516	SAMSN1-AS1,C21orf62-AS1,SCAF4,SAMSN1,PAXBP1,CRYZL1
REACTOME_SEMA4D_IN_SEMAPHORIN_SIGNALING	13	2	0.0233576075724747	1	LIMK2,MYH9	ZNF318_TARGET_GENES	420	14	0.024374375167451	0.921048846965734	APOL2,SNORD43,CYTH4,MCM5,MX1,MYH9,ZBTB21,PDGFB,EIF4ENIF1,RPL3,APOL3,PLA2G6,APOL1,ABCG1	REACTOME_PTK6_REGULATES_PROTEINS_INVOLVED_IN_RNA_PROCESSING	1	1	0.0213582166925869	1	PTK6	ZNF30_TARGET_GENES	656	25	0.00333860589252656	0.132516972349516	LINC00649,LINC01426,CBR3-AS1,DLL3,CCT8,C19orf47,RCAN1,AKT2,SERTAD3,DONSON,ZNF546,IFNAR1,C21orf62-AS1,SAMD4B,CFAP298,PSMC4,BACH1,SPTBN4,PLEKHG2,SRMS,SUPT5H,FNDC11,CBR3,TIMM50,PAXBP1
REACTOME_INTERLEUKIN_2_FAMILY_SIGNALING	13	2	0.0233576075724747	1	CSF2RB,IL2RB	ZMYM2_TARGET_GENES	60	4	0.0249896973982951	0.921048846965734	C1QTNF6,RBFOX2,MPST,TST	REACTOME_EPHB_MEDIATED_FORWARD_SIGNALING	12	2	0.0260256355806395	1	ITSN1,TIAM1	ZNF436_TARGET_GENES	260	13	0.00379872640450981	0.140010201766219	NKAIN4,AKT2,PLD3,KRTAP13-4,PRMT1,KCNQ2,MAP3K10,PTK6,SPTBN4,SUPT5H,LINC01548,SHKBP1,GMFG
REACTOME_RHO_GTPASES_ACTIVATE_NADPH_OXIDASES	13	2	0.0233576075724747	1	NCF4,RAC2	ZNF507_TARGET_GENES	288	10	0.0420007253126264	1	TOM1,C1QTNF6,MORC2,PES1,HMOX1,PDGFB,TCN2,PLA2G6,GUSBP11,RNF185	REACTOME_CELL_DEATH_SIGNALLING_VIA_NRAGE_NRIF_AND_NADE	31	3	0.0278201262382307	1	ITSN1,PLEKHG2,TIAM1	ZNF302_TARGET_GENES	5	2	0.0043509846610165	0.149673872338968	C21orf62-AS1,PAXBP1
REACTOME_ACYL_CHAIN_REMODELLING_OF_PC	14	2	0.0269225566211378	1	PLA2G3,PLA2G6	CIITA_TARGET_GENES	502	15	0.0463117151852123	1	TAB1,DDX17,PIK3IP1,ZNF295-AS1,CBX6,PISD,MCM5,TOMM22,SMTN,ZNF70,PLA2G6,RSPH1,GUSBP11,DERL3,GTPBP1	REACTOME_CELL_CELL_JUNCTION_ORGANIZATION	31	3	0.0278201262382307	1	CLDN14,CLDN17,CLDN8	ZNF85_TARGET_GENES	131	8	0.00695080355626135	0.216948504340097	RTEL1-TNFRSF6B,RCAN1,IRF3,STMN3,RTEL1,C21orf62-AS1,CFAP298,PAXBP1
REACTOME_DETOXIFICATION_OF_REACTIVE_OXYGEN_SPECIES	14	2	0.0269225566211378	1	TXN2,NCF4	ZNF584_TARGET_GENES	150	6	0.0604359302234123	1	WDR4,PATZ1,GGT1,MYH9,LINC01521,SFI1	REACTOME_G_ALPHA_12_13_SIGNALLING_EVENTS	31	3	0.0278201262382307	1	ITSN1,PLEKHG2,TIAM1	CSHL1_TARGET_GENES	80	6	0.00714752824376289	0.216948504340097	ARFRP1,C21orf62-AS1,PLEKHG2,TIAM1,ZGPAT,PAXBP1
REACTOME_ROS_AND_RNS_PRODUCTION_IN_PHAGOCYTES	15	2	0.0306911755542692	1	NCF4,RAC2	ZNF322_TARGET_GENES	359	11	0.0706042314783315	1	SNORD83B,SGSM1,CSNK1E,MAFF,SLC35E4,CHCHD10,RTCB,RAC2,RPL3,SMTN,APOBEC3B	REACTOME_CONSTITUTIVE_SIGNALING_BY_AKT1_E17K_IN_CANCER	13	2	0.0303313114385156	1	AKT2,AKT1S1	ZNF561_TARGET_GENES	385	16	0.00830730672205193	0.238142792698822	PTOV1-AS1,CCT8,AP2A1,RCAN1,GMEB2,PIGP,PTOV1,YTHDF1,SAMD4B,SLC2A4RG,ITSN1,TTC3,LTBP4,RUNX1,TIMM50,SHKBP1
REACTOME_ACYL_CHAIN_REMODELING_OF_CL	2	1	0.0367751357341579	1	PLA2G6	ZNF544_TARGET_GENES	4	1	0.0722051392335167	1	TOM1	REACTOME_EPH_EPHRIN_SIGNALING	35	3	0.0380847044761593	1	AP2A1,ITSN1,TIAM1	KAT5_TARGET_GENES	355	15	0.00907244010135445	0.246388373278889	ARFRP1,CCT8,EID2B,EID2,SERTAD3,PRMT1,C21orf62-AS1,PSMC4,SCAF1,PLEKHG2,SOD1,SUPT5H,PPDPF,ZGPAT,PAXBP1
REACTOME_ACTIVATION_OF_TRKA_RECEPTORS	2	1	0.0367751357341579	1	ADORA2A	ZSCAN4_TARGET_GENES	544	15	0.0804945308679705	1	LINC00322,TAB1,DMC1,RBFOX2,PISD,MAFF,GGT1,HMOX1,IL2RB,PDGFB,PVALB,SYN3,PLA2G6,KIAA1671,EIF3D	REACTOME_PHENYLALANINE_METABOLISM	2	1	0.0422624273273158	1	IL4I1	ZNF524_TARGET_GENES	139	8	0.00979729952477763	0.252770327739263	PTOV1-AS1,RTEL1-TNFRSF6B,MAP3K10,STMN3,RTEL1,PTOV1,PLEKHG2,MED25
GSE224218_EpendymomaGradeAnaplastic Pro Reactome	N	DE	P.DE	FDR	SigGenesInSet	GSE224218_EpendymomaGradeAnaplastic Pro TFTargets	N	DE	P.DE	FDR	SigGenesInSet	GSE224218_EpendymomaGradeAnaplastic Anti Reactome	N	DE	P.DE	FDR	SigGenesInSet	GSE224218_EpendymomaGradeAnaplastic Anti TFTargets	N	DE	P.DE	FDR	SigGenesInSet
REACTOME_FORMATION_OF_THE_CORNIFIED_ENVELOPE	75	8	7.60583235851669e-05	0.114315660348506	KRT25,KRT28,KRT24,KRT27,KRT26,KRT10,KRT12,KRT20	MAML1_TARGET_GENES	120	8	0.00185350762437151	0.368511764850866	SCAMP4,ADAT3,TLCD1,FCER2,NEK8,CIITA,LDLRAD4,CD37	REACTOME_ABC_TRANSPORTERS_IN_LIPID_HOMEOSTASIS	9	4	7.21179984792984e-06	0.0108393351714385	ABCA10,ABCA9,ABCA6,ABCA5	FOXN3_TARGET_GENES	687	39	1.04363643719649e-12	5.38516401593389e-10	PET117,SNHG16,LINC00658,SEC23B,POLR3F,SEPTIN9,DSTN,CHGB,TMC6,HSPA12B,TMC8,AANAT,BTBD3,SPEF1,SOX9-AS1,ADISSP,DZANK1,FERMT1,TASP1,PRKAR1A,PRPSAP1,PAK5,KAT14,TNRC6C,RRBP1,BFSP1,UBE2O,ANKEF1,SNRPB2,SNORD1C,TIMP2,PRCD,RHBDF2,PANK2,QRICH2,SPHK1,MGME1,PGS1,CDC25B
REACTOME_KERATINIZATION	144	8	0.00568232424877941	1	KRT25,KRT28,KRT24,KRT27,KRT26,KRT10,KRT12,KRT20	BPTF_TARGET_GENES	388	16	0.00256436444056244	0.368511764850866	AKAP10,KRT222,CPD,WIPF2,KRT28,LYRM9,ERAL1,EFCAB5,CIITA,MAPK7,SMARCE1,TEFM,GREB1L,SSH2,SPECC1,ULK2	REACTOME_ABC_FAMILY_PROTEINS_MEDIATED_TRANSPORT	53	5	0.00146230422633779	1	ABCA10,ABCA9,ABCA8,ABCA6,ABCA5	ZNF205_TARGET_GENES	792	34	5.83070567132454e-08	1.50432206320173e-05	SNAP25-AS1,CENPB,RBBP9,TMC6,ADRA1D,SLC39A11,PLCB1,ABCA5,PRND,TMEM230,SOX9-AS1,ESF1,TRMT6,CRLS1,FAM20A,ADISSP,MAP2K6,PRPSAP1,KAT14,RRBP1,SEC14L1,SNHG20,SNRPB2,TIMP2,TK1,NDUFAF5,MFSD11,MCM8,SPHK1,SOCS3,SYNGR2,DTD1,PGS1,SLC23A2
REACTOME_DEVELOPMENTAL_BIOLOGY	513	17	0.0160264527744818	1	KRT25,KRT28,KRT24,CASC3,GATA6,GIT1,KRT27,KRT26,KRT10,KRT12,ONECUT3,KRT20,MAPK7,RARA,RPL23A,TCF3,NTN1	ZSCAN30_TARGET_GENES	661	23	0.00293598860344114	0.368511764850866	PRELID3A,CSNK1G2,DHRS13,FLOT2,USP22,HAPSTR1,ADAMTSL5,IMPA2,MIR193A,CRLF3,IMPACT,ADAP2,REXO1,TAOK1,PTPN2,TCF3,TEFM,GREB1L,SEH1L,RNF135,CABLES1,STX8,ULK2	REACTOME_SYNTHESIS_OF_PG	6	2	0.00359642238209507	1	CDS2,PGS1	CREB3_TARGET_GENES	193	12	5.50206653444899e-05	0.00946355443925226	SNAP25-AS1,SHLD1,JMJD6,ABCA5,SNX5,UBALD2,PRPSAP1,UBE2O,SEC14L1,SNHG20,SPHK1,MGME1
REACTOME_TRANSPORT_OF_BILE_SALTS_AND_ORGANIC_ACIDS_METAL_IONS_AND_AMINE_COMPOUNDS	29	3	0.0166001167362162	1	SLC47A2,SLC47A1,SLC13A2	FOXD2_TARGET_GENES	435	17	0.00330556225372032	0.368511764850866	PRELID3A,UQCR11,SLC46A1,TRAPPC5,ALDH3A2,USP22,NEK8,RMC1,LAMA3,IMPACT,RARA,RBBP8,RPL23A,SEH1L,NSRP1,GOSR1,TRAF4	REACTOME_G_PROTEIN_MEDIATED_EVENTS	23	3	0.0054918498654317	1	PLCB1,PLCB4,PRKAR1A	TCF7_TARGET_GENES	687	24	0.000195065357274735	0.0251634310884408	C17orf99,SEPTIN9,CYGB,ADRA1D,JAG1,SLC39A11,ARSG,UBALD2,LINC00652,ESF1,CRLS1,FERMT1,TMX4,GPCPD1,RRBP1,BFSP1,SRSF2,TK1,NDUFAF5,MFSD11,PANK2,SPHK1,SOCS3,PGS1
REACTOME_TRANSCRIPTION_OF_E2F_TARGETS_UNDER_NEGATIVE_CONTROL_BY_DREAM_COMPLEX	11	2	0.0172336080442642	1	TOP2A,CDC6	ZNF586_TARGET_GENES	18	3	0.00430974308936747	0.368511764850866	CPD,ADAP2,TEFM	REACTOME_SIALIC_ACID_METABOLISM	10	2	0.0103487403623601	1	ST6GALNAC2,ST6GALNAC1	HNRNPH1_TARGET_GENES	658	23	0.00026689013938628	0.027313871797398	DSTN,SLX4IP,JAG1,TMEM230,ITPA,MXRA7,ESF1,TRMT6,SMOX,CRLS1,TASP1,PRKAR1A,MAP2K6,PRPSAP1,RRBP1,BFSP1,SRSF2,NDUFAF5,MFSD11,RHBDF2,MKKS,MCM8,SPHK1
REACTOME_SYNAPTIC_ADHESION_LIKE_MOLECULES	11	2	0.0172336080442642	1	FLOT2,GRIN2A	RAX2_TARGET_GENES	36	4	0.0044218000720342	0.368511764850866	TLCD1,ERAL1,NEK8,FAM222B	REACTOME_GLYCEROPHOSPHOLIPID_BIOSYNTHESIS	56	4	0.0118046546528947	1	CRLS1,GPCPD1,CDS2,PGS1	NOTCH3_TARGET_GENES	666	23	0.00031760316043486	0.027313871797398	PET117,LINC00658,SEPTIN9,TMC6,LRRN4,ARSG,BTBD3,TMEM230,ESF1,CRLS1,ADISSP,TASP1,PRKAR1A,TMX4,KAT14,ANKEF1,NDUFAF5,MFSD11,PANK2,MCM8,SPHK1,RASSF2,SLC23A2
REACTOME_MET_INTERACTS_WITH_TNS_PROTEINS	1	1	0.0187662001036806	1	TNS4	ZNF214_TARGET_GENES	6	2	0.00499919060844198	0.368511764850866	TTC39C-AS1,TTC39C	REACTOME_REGULATION_OF_INSULIN_SECRETION	31	3	0.0127103812773942	1	PLCB1,PRKAR1A,SNAP25	PTTG1_TARGET_GENES	29	4	0.00106169861472046	0.0782623550279657	SLX4IP,SEC14L1,SNHG20,MKKS
REACTOME_G_BETA_GAMMA_SIGNALLING_THROUGH_PI3KGAMMA	12	2	0.020427878042668	1	PIK3R6,PIK3R5	KLF13_TARGET_GENES	825	26	0.00594328112529589	0.383341632581585	SCAMP4,ADAT3,OSBPL1A,TLCD1,TRAPPC5,CSNK1G2,DHRS13,WIPF2,CASC3,GATA6,B9D1,NEK8,RMC1,ADAMTSL5,NPC1,PIPOX,IMPACT,MAPK7,PHF12,RPL23A,TCF3,SEH1L,KLF16,SPECC1,STX8,TRAF4	REACTOME_ADRENOCEPTORS	1	1	0.0158631415241057	1	ADRA1D	E2F5_TARGET_GENES	529	18	0.00175811540172142	0.113398443411032	SNAP25-AS1,PET117,AFMID,SLX4IP,SHLD1,BTBD3,ABCA5,SNX5,BIRC5,KAT14,UBE2O,SEC14L1,SNHG20,TK1,LINC01433,ZNF133,MKKS,MGME1
REACTOME_SIGNALING_BY_MET	33	3	0.0234745940607718	1	LAMA3,PTPN2,TNS4	LHX3_TARGET_GENES	7	2	0.00691277314984978	0.396332327258054	RBBP8,TOP2A	REACTOME_OPIOID_SIGNALLING	35	3	0.0176765336166012	1	PLCB1,PLCB4,PRKAR1A	HDAC4_TARGET_GENES	216	10	0.00228038262521174	0.130741937178806	POLR3F,SEPTIN9,SLX4IP,TRMT6,WIPI1,DZANK1,KIF16B,SEC14L1,MKKS,MCM8
REACTOME_GPVI_MEDIATED_ACTIVATION_CASCADE	13	2	0.0238477844513097	1	PIK3R6,PIK3R5	ZSCAN2_TARGET_GENES	324	13	0.00797170132948689	0.411339788601524	ALDH3A2,SARM1,RAPGEFL1,FAM222B,PSMG2,REXO1,NUFIP2,RARA,SMARCE1,TOP2A,VTN,LDLRAD4,CEP76	REACTOME_DNA_STRAND_ELONGATION	14	2	0.0200772644283552	1	PCNA,MCM8	MEF2C_TARGET_GENES	664	20	0.00407179962058918	0.207737830805419	SNAP25-AS1,C17orf99,SLX4IP,MACROD2,SHLD1,JAG1,ARSG,ABCA6,UBALD2,ESF1,TNRC6C,UBE2O,SEC14L1,SRSF2,NDUFAF5,MFSD11,RHBDF2,MKKS,SPHK1,DTD1
REACTOME_MET_PROMOTES_CELL_MOTILITY	13	2	0.0238477844513097	1	LAMA3,TNS4	ZMYND8_TARGET_GENES	691	22	0.0100748381279575	0.419573895615944	TLCD1,TMEM199,DHRS13,ALDH3A2,EPN2,USP22,POLDIP2,NEK8,IMPA2,CEP192,SLC47A1,ADAP2,MAP2K3,PHF12,PTPN2,RARA,SMARCE1,TEFM,SEH1L,TNS4,SSH2,GOSR1	REACTOME_SYNTHESIS_OF_IP3_AND_IP4_IN_THE_CYTOSOL	15	2	0.0229278888693177	1	PLCB1,PLCB4	ASXL2_TARGET_GENES	22	3	0.00483111234431206	0.207737830805419	SNAP25-AS1,SRSF2,MFSD11
REACTOME_G0_AND_EARLY_G1	16	2	0.0353677265296175	1	TOP2A,CDC6	ZNF423_TARGET_GENES	412	15	0.0106298820982807	0.419573895615944	GATA6-AS1,AKAP10,TLCD1,ALDH3A2,GATA6,B9D1,NEK8,DEXI,MYO18A,PIPOX,PHF12,RARA,BLMH,STX8,CD37	REACTOME_SPHINGOLIPID_METABOLISM	40	3	0.0252004015764071	1	ARSG,SPTLC3,SPHK1	ZMYND11_TARGET_GENES	22	3	0.00483111234431206	0.207737830805419	SLC39A11,SRSF2,MFSD11
REACTOME_SIGNALING_BY_NOTCH2	16	2	0.0353677265296175	1	FCER2,MIB1	ATOH1_TARGET_GENES	99	6	0.01068054144249	0.419573895615944	PIPOX,ADAP2,NUFIP2,PHF12,SMARCE1,TEFM	REACTOME_G1_S_SPECIFIC_TRANSCRIPTION	16	2	0.025934238343715	1	PCNA,TK1	HNRNPUL1_TARGET_GENES	587	18	0.00533194003221448	0.21163700435559	SEPTIN9,ABCA5,SNX5,UBALD2,BIRC5,KIF16B,MAP2K6,GPCPD1,PRPSAP1,ANKEF1,SEC14L1,SRSF2,MFSD11,MKKS,ATRN,SPHK1,MGME1,PGS1
REACTOME_G_PROTEIN_BETA_GAMMA_SIGNALLING	16	2	0.0353677265296175	1	PIK3R6,PIK3R5	TET1_TARGET_GENES	494	17	0.0113837878655489	0.419573895615944	GATA6-AS1,OSBPL1A,TMEM199,CASC3,NATD1,POLDIP2,GATA6,PIPOX,PHF12,RPL23A,SMARCE1,TCF3,RAB11FIP4,SSH2,CD37,GOSR1,CDC6	REACTOME_E2F_ENABLED_INHIBITION_OF_PRE_REPLICATION_COMPLEX_FORMATION	2	1	0.0314762625679476	1	MCM8	TSC22D4_TARGET_GENES	738	21	0.0062354194486515	0.221656947543998	C17orf99,SEPTIN9,TMC6,CYGB,ADRA1D,TMC8,SLC39A11,ABCA6,ABCA5,UBALD2,TMEM230,MXRA7,SMOX,WIPI1,KAT14,RRBP1,TK1,NDUFAF5,PANK2,SPHK1,PGS1
REACTOME_TYPE_I_HEMIDESMOSOME_ASSEMBLY	2	1	0.0371821393178278	1	LAMA3	HBZ_TARGET_GENES	385	14	0.0135348692070276	0.465599500721748	CCR7,CPD,TMEM199,LYRM9,CLEC16A,POLDIP2,GRIN2A,CIITA,MAP2K3,PHF12,PTPN2,GREB1L,NSRP1,RNF135	REACTOME_TRYPTOPHAN_CATABOLISM	2	1	0.0314762625679476	1	AFMID	HMGB2_TARGET_GENES	174	8	0.0064435159169767	0.221656947543998	POLR3F,SLX4IP,LINC00652,DZANK1,PRPSAP1,SEC14L1,MFSD11,MKKS
REACTOME_RUNX3_REGULATES_YAP1_MEDIATED_TRANSCRIPTION	2	1	0.0371821393178278	1	TEAD2	NFKBIA_TARGET_GENES	512	17	0.0157501163767113	0.503456253600604	SEZ6,PLK5,CSNK1G2,PIK3R6,SARM1,FLOT2,PIK3R5,TBC1D29P,NEK8,GIT1,SLC6A16,RBFOX1,LDLRAD4,ABHD17A,RAB11FIP4,TEAD2,SPECC1	REACTOME_SEROTONIN_AND_MELATONIN_BIOSYNTHESIS	2	1	0.0314762625679476	1	AANAT	U2AF2_TARGET_GENES	471	15	0.00774395869128345	0.249742667793891	SLX4IP,AANAT,BTBD3,ESF1,ADISSP,PRKAR1A,TMX4,UBE2O,SEC14L1,SNHG20,SNRPB2,SCARNA16,NDUFAF5,MKKS,SPHK1
REACTOME_MECP2_REGULATES_TRANSCRIPTION_FACTORS	2	1	0.0371821393178278	1	RBFOX1	SNIP1_TARGET_GENES	282	11	0.0171803321460502	0.503456253600604	UQCR11,CPD,B9D1,RMC1,NPC1,MAPK7,SNRPD1,SEH1L,TP53I13,GOSR1,TRAF4	REACTOME_INTEGRATION_OF_ENERGY_METABOLISM	44	3	0.032275499804857	1	PLCB1,PRKAR1A,SNAP25	ILK_TARGET_GENES	9	2	0.0083655585748687	0.253919307331309	SEC14L1,SNHG20
REACTOME_MYD88_INDEPENDENT_TLR4_CASCADE	43	3	0.0463910952620284	1	SARM1,MAPK7,MAP2K3	ZFP69B_TARGET_GENES	902	26	0.0176740964524378	0.503456253600604	AKAP10,CPD,WIPF2,ATP8B3,FLOT2,USP22,POLDIP2,ERAL1,B9D1,DEXI,RMC1,ADAMTSL5,MYO18A,MFAP4,FAM222B,ADAP2,MAP2K3,TAOK1,RARA,RPL23A,TEFM,SEH1L,NSRP1,SPECC1,GOSR1,TRAF4	REACTOME_UPTAKE_AND_ACTIONS_OF_BACTERIAL_TOXINS	19	2	0.0358324178499193	1	MAP2K6,SNAP25	ZNF395_TARGET_GENES	304	11	0.00897690443848403	0.257337927236542	SNAP25-AS1,SHLD1,ABCA5,UBALD2,BIRC5,TRMT6,PRPSAP1,UBE2O,SEC14L1,SNHG20,MCM8
REACTOME_SYNTHESIS_OF_PIPS_AT_THE_PLASMA_MEMBRANE	19	2	0.0485925992482683	1	PIK3R6,PIK3R5	TFAM_TARGET_GENES	1	1	0.0187662001036806	0.503456253600604	MTRNR2L1	REACTOME_NCAM1_INTERACTIONS	20	2	0.0394071175513862	1	PRNP,GFRA4	MXD1_TARGET_GENES	190	8	0.0106959158342574	0.290478556340885	SEC23B,ESF1,FERMT1,KIF16B,PRKAR1A,NDUFAF5,MFSD11,CDS2
REACTOME_MOLECULES_ASSOCIATED_WITH_ELASTIC_FIBRES	19	2	0.0485925992482683	1	MFAP4,VTN	HDAC4_TARGET_GENES	216	9	0.0204979505594757	0.503456253600604	PET100,MIR133A1HG,EVI2A,NPC1,CRLF3,XAB2,SMARCE1,TCF3,TOP2A	REACTOME_SYNTHESIS_OF_SUBSTRATES_IN_N_GLYCAN_BIOSYTHESIS	21	2	0.0431109267075526	1	ST6GALNAC2,ST6GALNAC1	SRPK1_TARGET_GENES	158	7	0.0128208198348494	0.315688770074667	SNHG16,CENPB,MACROD2,SNX5,SNORD1C,MGME1,CDC25B
GSE240704_SurvivalMonths Pro Reactome	N	DE	P.DE	FDR	SigGenesInSet	GSE240704_SurvivalMonths Pro TFTargets	N	DE	P.DE	FDR	SigGenesInSet	GSE240704_SurvivalMonths Anti Reactome	N	DE	P.DE	FDR	SigGenesInSet	GSE240704_SurvivalMonths Anti TFTargets	N	DE	P.DE	FDR	SigGenesInSet
REACTOME_BETA_CATENIN_INDEPENDENT_WNT_SIGNALING	67	6	0.000934454102436694	1	CLTC,GNGT2,PSMC5,TNRC6C,SMURF2,AXIN2	AHRR_TARGET_GENES	489	30	6.43625746086299e-10	3.3211088498053e-07	APPBP2,TLK2,POLG2,CHCT1,PHOSPHO1,ZNF652,C17orf67,TRIM37,NME1,NME2,RNFT1,MRPS23,PTRH2,RNF43,INTS2,RAD51C,RPS6KB1,HEATR6,SRSF1,NME1-NME2,SMARCD2,SCARNA20,DHX40,VMP1,AXIN2,BRIP1,USP32,PPM1D,DGKE,SOCS3	REACTOME_OXIDATIVE_STRESS_INDUCED_SENESCENCE	34	5	0.000580669192463595	0.872745796272783	KDM6B,MINK1,MAP2K4,TP53,UBB	PRMT5_TARGET_GENES	32	5	0.0004343708134562	0.112418554523318	GABARAP,POLR2A,ZBTB4,NCOR1,CD68
REACTOME_SIGNALING_BY_WNT	115	7	0.00340837873044803	1	CLTC,GNGT2,RNF43,PSMC5,TNRC6C,SMURF2,AXIN2	FOXN3_TARGET_GENES	687	31	4.26655744756215e-07	0.000110077182147103	POLG2,TMC6,TBC1D16,COX11,DYNLL2,TMC8,CYB561,MARCHF10,ACE,PPM1E,STXBP4,CACNA1G-AS1,HLF,ITGA3,TUBD1,PECAM1,MKS1,CCDC40,TNRC6C,PCTP,SCN4A,SMARCD2,SNORA50C,SNORD104,LIMD2,AKAP1,CACNA1G,ANKRD40,PRR29,PGS1,MRC2	REACTOME_REGULATION_OF_MECP2_EXPRESSION_AND_ACTIVITY	14	3	0.00258699397665692	0.876093409281496	GPS2,AURKB,NCOR1	MDM2_TARGET_GENES	8	3	0.00043573083148573	0.112418554523318	POLR2A,ZBTB4,UBB
REACTOME_CA2_PATHWAY	22	3	0.00586190097514432	1	GNGT2,TNRC6C,AXIN2	DLX4_TARGET_GENES	316	19	1.62722703209269e-06	0.000215886948144333	TOB1,SLC35B1,DDX42,FTSJ3,CLTC,DDX5,TUBD1,TACO1,PTRH2,PHB1,SMG8,TEX14,CCDC47,PSMC5,RAD51C,RPS6KB1,SRSF1,VMP1,MTMR4	REACTOME_LOSS_OF_MECP2_BINDING_ABILITY_TO_THE_NCOR_SMRT_COMPLEX	5	2	0.00398573042935081	0.876093409281496	GPS2,NCOR1	HNRNPH1_TARGET_GENES	658	26	0.000867530651856797	0.149215272119369	ALOX12-AS1,RNASEK-C17orf49,COX10-DT,CHD3,GABARAP,KRBA2,SNHG29,COX10,EIF4A1,EIF5A,ENO3,SNORD49A,SLC25A35,RNASEK,DERL2,PFN1,POLR2A,ZBTB4,SNORD49B,UBB,ZNF18,MIS12,NDEL1,PIGL,FXR2,ACAP1
REACTOME_MITOTIC_SPINDLE_CHECKPOINT	45	4	0.00698245025548998	1	DYNLL2,BIRC5,SKA2,KIF2B	ZNF224_TARGET_GENES	513	25	1.673542233677e-06	0.000215886948144333	DDX42,FTSJ3,PHOSPHO1,ITGA3,YPEL2,MAP3K3,TRIM37,NGFR,NME1,TUBD1,TACO1,MRPS23,SEPTIN4,MKS1,CCDC47,PSMC5,RPS6KB1,SRSF1,TBX2,AKAP1,AXIN2,DGKE,CACNA1G,MTMR4,EIF4A3	REACTOME_TNFR2_NON_CANONICAL_NF_KB_PATHWAY	52	5	0.00403245677421776	0.876093409281496	TNFRSF13B,PSMB6,UBB,TNFSF13,TNFSF12	GLI3_TARGET_GENES	273	14	0.0014053421834789	0.181289141668778	GABARAP,SNHG29,DLG4,SNORD49A,ACADVL,PER1,PFAS,SNORD49B,SNORD65,UBB,CTC1,NEURL4,AURKB,NCOR1
REACTOME_MITOCHONDRIAL_CALCIUM_ION_TRANSPORT	9	2	0.00956473911717821	1	PHB1,AKAP1	ZNF711_TARGET_GENES	619	27	5.06756812286513e-06	0.000522973030279681	TLK2,KAT7,POLG2,TBC1D16,COX11,STXBP4,C17orf67,LINC02875,NME1,TUBD1,TACO1,LUC7L3,CCDC40,SMG8,TEX14,CCDC47,INTS2,RAD51C,RPS6KB1,SMURF2,NME1-NME2,SMARCD2,FAM117A,AKAP1,AXIN2,DGKE,ANKRD40	REACTOME_CIRCADIAN_CLOCK	33	4	0.00434500602533215	0.876093409281496	RAI1,PER1,UBB,NCOR1	TSC22D4_TARGET_GENES	738	27	0.00213719050385448	0.184132925913506	SAT2,GABARAP,USP43,KRBA2,SNHG29,KCTD11,DVL2,EIF4A1,ENO3,KDM6B,TMEM256,RANGRF,GLTPD2,ASGR1,ASGR2,PER1,POLR2A,DHX33,NT5M,ZBTB4,SHBG,NDEL1,TM4SF5,AURKB,PIGL,CD68,HS3ST3B1
REACTOME_CELL_CYCLE_CHECKPOINTS	111	6	0.0115224172580756	1	DYNLL2,BIRC5,SKA2,PSMC5,BRIP1,KIF2B	ZNF592_TARGET_GENES	784	31	6.96240770425533e-06	0.000598767062565959	C17orf99,TOB1,GNA13,TMC6,FTSJ3,TCAM1P,TMC8,CYB561,MARCHF10,HLF,BIRC5,ICAM2,ITGA3,LRRC37A3,TOB1-AS1,NME1,PTRH2,LUC7L3,PECAM1,BCAS3,TEX14,PSMC5,RAD51C,SRSF1,SMURF2,NME1-NME2,SMARCD2,DHX40,VMP1,USP32,ABCC3	REACTOME_HDACS_DEACETYLATE_HISTONES	18	3	0.0054612212911363	0.876093409281496	CHD3,GPS2,NCOR1	EPC1_TARGET_GENES	170	10	0.00252027439018775	0.184132925913506	PEMT,C17orf49,CFAP52,EIF4A1,EIF5A,PLD6,CAMTA2,RPL26,AURKB,STX8
REACTOME_INTERCONVERSION_OF_NUCLEOTIDE_DI_AND_TRIPHOSPHATES	10	2	0.0118232844303959	1	NME1,NME2	SALL4_TARGET_GENES	740	29	1.71988613530405e-05	0.00126780177973841	TOB1,DCAF7,KAT7,POLG2,CLTC,COX11,DDX5,ERN1,MMD,STXBP4,BIRC5,SKA2,TOB1-AS1,NME1,TUBD1,BCAS3,RNF43,PRR11,TNRC6C,RPS6KB1,SRSF1,NME1-NME2,DHX40,FAM117A,VMP1,SPAG9,CEP95,MTMR4,EIF4A3	REACTOME_SYNTHESIS_OF_PG	6	2	0.00589839212719494	0.876093409281496	PLD6,PLD2	ZNF740_TARGET_GENES	677	25	0.00277352214244566	0.184132925913506	TMEM256-PLSCR3,CHD3,SAT2,GABARAP,DNAH2,DLG4,EIF4A1,EIF5A,ENO3,CAMTA2,KDM6B,TMEM256,ATP1B2,DERL2,PFN1,POLR2A,PSMB6,NLGN2,ZBTB4,SHBG,MIS12,PHF23,CTC1,PITPNM3,HS3ST3B1
REACTOME_RESOLUTION_OF_SISTER_CHROMATID_COHESION	53	4	0.0123617711552744	1	DYNLL2,BIRC5,SKA2,KIF2B	AC118549_1_TARGET_GENES	119	10	3.32223072820586e-05	0.00211330280074641	AFMID,DLX3,TUBD1,LUC7L3,SMG8,RPS6KB1,SMARCD2,SNORA50C,SNORD104,TK1	REACTOME_MAP3K8_TPL2_DEPENDENT_MAPK1_3_ACTIVATION	6	2	0.00589839212719494	0.876093409281496	MAP2K4,UBB	FOXE1_TARGET_GENES	263	13	0.00285477404517063	0.184132925913506	SNHG29,ZSWIM7,FLCN,PLD6,SNORD49A,PER1,POLR2A,TTC19,ZBTB4,RPL26,SNORD49B,UBB,HS3ST3A1
REACTOME_SIGNALING_BY_BMP	11	2	0.0142905853301377	1	SMURF2,NOG	LHX2_TARGET_GENES	537	23	3.68599325711584e-05	0.00211330280074641	SLC35B1,KAT7,POLG2,DDX42,FTSJ3,CLTC,MSI2,TBC1D16,MAP3K3,NME1,UTP18,PHB1,MBTD1,BCAS3,ANKRD40CL,CCDC47,PSMC5,NME1-NME2,SUPT4H1,VMP1,ABCC3,RGS9,PGS1	REACTOME_CARGO_RECOGNITION_FOR_CLATHRIN_MEDIATED_ENDOCYTOSIS	36	4	0.00596449860354601	0.876093409281496	DVL2,VAMP2,UBB,COPS3	ID2_TARGET_GENES	408	17	0.0041175310775137	0.216715157147683	TMEM256-PLSCR3,ZSWIM7,EIF4A1,PLD6,SLC16A13,CAMTA2,NUP88,POLR2A,PIMREG,TTC19,WRAP53,ZBTB4,RPL26,TP53,ZNF232,RPAIN,NEURL4
REACTOME_THROMBOXANE_SIGNALLING_THROUGH_TP_RECEPTOR	11	2	0.0142905853301377	1	GNA13,GNGT2	DNMT1_TARGET_GENES	76	8	4.16072966138347e-05	0.00214693650527387	POLG2,CUEDC1,NME1,TUBD1,PHB1,RPS6KB1,NME1-NME2,SMARCD2	REACTOME_RHO_GTPASES_ACTIVATE_FORMINS	59	5	0.00692698732674028	0.876093409281496	DVL2,PFN1,MIS12,NDEL1,AURKB	ZNF426_TARGET_GENES	75	6	0.00420921710331723	0.216715157147683	CENPV,PFAS,BORCS6,ELAC2,COPS3,AURKB
REACTOME_DEGRADATION_OF_AXIN	31	3	0.0153071089997396	1	PSMC5,SMURF2,AXIN2	ZNF407_TARGET_GENES	797	29	6.745249518674e-05	0.0031641352287598	TSPOAP1-AS1,DDX42,CHCT1,COX11,DDX5,STXBP4,ICAM2,SKA2,LRRC37A3,MAP3K3,NME1,UTP18,MBTD1,PRR11,TEX14,CCDC47,INTS2,RAD51C,SRSF1,NME1-NME2,SMARCD2,DHX40,FAM117A,COIL,BRIP1,USP32,CEP95,MTMR4,TSPOAP1	REACTOME_METABOLISM_OF_LIPIDS	305	13	0.00970948855496714	0.876093409281496	PEMT,PIK3R6,PLD6,PIK3R5,ALOX12,ALOX15B,GPS2,ACADVL,MED31,PLD2,MED9,PITPNM3,NCOR1	ZNF597_TARGET_GENES	311	14	0.00461989676090021	0.216715157147683	RAI1,CHD3,GABARAP,DVL2,ENO3,BCL6B,RNF167,PFN1,WRAP53,TP53,UBB,SLC25A11,RABEP1,NTN1
REACTOME_SEPARATION_OF_SISTER_CHROMATIDS	87	5	0.0161476337058056	1	DYNLL2,BIRC5,SKA2,PSMC5,KIF2B	ZNF331_TARGET_GENES	132	10	8.06404383548341e-05	0.00346753884925787	CLTC,ITGA3,NME1,TACO1,SMG8,NME1-NME2,SMARCD2,AKAP1,BRIP1,USP32	REACTOME_INFECTIOUS_DISEASE	305	13	0.00970948855496714	0.876093409281496	ADORA2B,DVL2,GPS2,MYH2,NUP88,POLR2A,PSMB6,RPL26,MAP2K4,VAMP2,UBB,GLP2R,NCOR1	BCL6B_TARGET_GENES	78	6	0.00510615169379503	0.219564522833186	SNHG29,ENO3,SNORD49A,PFN1,SNORD49B,UBB
REACTOME_TP53_REGULATES_METABOLIC_GENES	32	3	0.0166838118965337	1	COX11,TACO1,TNRC6C	TCF7_TARGET_GENES	687	26	8.94117734128902e-05	0.00354895962161933	C17orf99,TOM1L1,GNA13,TLK2,MSI2,TBC1D16,TCAM1P,PHOSPHO1,DDX5,LRRC37A3,CUEDC1,NME1,TACO1,TEX14,SCN4A,SRSF1,NME1-NME2,SMARCD2,SUPT4H1,TK1,COIL,AKAP1,VMP1,AXIN2,SOCS3,PGS1	REACTOME_CELLULAR_SENESCENCE	65	5	0.0103631939808076	0.876093409281496	KDM6B,MINK1,MAP2K4,TP53,UBB	PRDM12_TARGET_GENES	56	5	0.0055508864834542	0.220327494266336	CENPV,PFAS,BORCS6,COPS3,AURKB
REACTOME_SYNTHESIS_OF_PC	12	2	0.0169589786802094	1	PHOSPHO1,PCTP	ZNF512B_TARGET_GENES	87	8	0.000110077625679636	0.00405714677504944	TOB1,ERN1,MMD,TOB1-AS1,NME2,SMARCD2,AXIN2,RGS9	REACTOME_PHOSPHOLIPID_METABOLISM	91	6	0.0106661122749883	0.876093409281496	PEMT,PIK3R6,PLD6,PIK3R5,PLD2,PITPNM3	KLF17_TARGET_GENES	844	28	0.00695548537936813	0.25635931826814	ALOX12-AS1,RNASEK-C17orf49,ZSWIM7,CLDN7,DNAH2,DLG4,EFNB3,EIF4A1,PLD6,ENO3,NLRP1,ARHGEF15,GPS2,RNASEK,DERL2,PER1,PFN1,PMP22,POLR2A,TTC19,MED9,DHX33,ZBTB4,C1QBP,MIS12,GAS7,PIGL,MPDU1
REACTOME_SIGNAL_AMPLIFICATION	12	2	0.0169589786802094	1	GNA13,GNGT2	EWSR1_TARGET_GENES	359	17	0.000125200592006469	0.00430690036502254	KAT7,POLG2,CLTC,AFMID,DDX5,TANC2,NME1,TACO1,MRPS23,SMG8,TNRC6C,NME1-NME2,SMARCD2,TK1,CEP95,ANKRD40,SYNGR2	REACTOME_LOSS_OF_FUNCTION_OF_MECP2_IN_RETT_SYNDROME	8	2	0.0107176279464934	0.876093409281496	GPS2,NCOR1	PAX8_TARGET_GENES	40	4	0.00868714103672769	0.281370926688513	ALOX12-AS1,RNASEK-C17orf49,DVL2,RNASEK
REACTOME_BINDING_OF_TCF_LEF_CTNNB1_TO_TARGET_GENE_PROMOTERS	1	1	0.0170036288232243	1	AXIN2	PCGF1_TARGET_GENES	173	11	0.000172203580743256	0.00530413312010987	GAA,TOB1-AS1,MAP3K3,TEX14,TNRC6C,RAD51C,SUPT4H1,LIMD2,AKAP1,AXIN2,SOCS3	REACTOME_SIGNALING_BY_ERBB4	23	3	0.0109988936968276	0.876093409281496	DLG4,UBB,NCOR1	ZBTB5_TARGET_GENES	203	10	0.00872467989731824	0.281370926688513	ALOX12-AS1,RNASEK-C17orf49,PEMT,ZSWIM7,TMEM102,RNASEK,TRPV2,TTC19,WRAP53,NLGN2
REACTOME_RHO_GTPASES_ACTIVATE_FORMINS	59	4	0.0177713466094605	1	DYNLL2,BIRC5,SKA2,KIF2B	GREB1_TARGET_GENES	405	18	0.000174748571786566	0.00530413312010987	DCAF7,IGF2BP1,KAT7,TBC1D16,CYB561,ANKFN1,SKA2,MAP3K3,BCAS3,CCDC40,PRR11,PCTP,SMARCD2,TBX2,FAM117A,AKAP1,VMP1,MTMR4	REACTOME_TRANSCRIPTIONAL_REGULATION_BY_MECP2	23	3	0.0109988936968276	0.876093409281496	GPS2,AURKB,NCOR1	PPARGC1A_TARGET_GENES	42	4	0.0103093670264401	0.3075716450105	KRBA2,MED9,UBB,TEKT1
REACTOME_PHOSPHOLIPID_METABOLISM	91	5	0.0192614015138698	1	PHOSPHO1,GDPD1,PCTP,MTMR4,PGS1	ZBTB24_TARGET_GENES	678	25	0.000186752418105214	0.00535356931901613	TOB1,SLC35B1,GNA13,TCAM1P,DDX5,MMD,TOB1-AS1,CUEDC1,NME1,TUBD1,PTRH2,RNF43,MKS1,SMG8,TEX14,RAD51C,RPS6KB1,NME1-NME2,KCNH6,COIL,AKAP1,AXIN2,RGS9,CEP95,MRC2	REACTOME_TRANSCRIPTIONAL_REGULATION_OF_WHITE_ADIPOCYTE_DIFFERENTIATION	43	4	0.0111891435397028	0.876093409281496	MED31,MED9,SLC2A4,NCOR1	NFE2L1_TARGET_GENES	178	9	0.0107292434305988	0.3075716450105	NLRP1,RNF167,DERL2,PSMB6,UBB,MIS12,SLC25A11,MPDU1,NCOR1
REACTOME_GROWTH_HORMONE_RECEPTOR_SIGNALING	13	2	0.0198209988289626	1	GH2,SOCS3	ZNF175_TARGET_GENES	319	15	0.000342207288387408	0.00929362951620539	CLTC,PPM1E,MILR1,BIRC5,SKA2,PHB1,SEPTIN4,PRR11,TEX14,RAD51C,SRSF1,DHX40,KCNH6,ABCC3,MTMR4	REACTOME_RHO_GTPASE_EFFECTORS	120	7	0.0113943605990644	0.876093409281496	DLG4,DVL2,MYH10,PFN1,MIS12,NDEL1,AURKB	ZMYND8_TARGET_GENES	691	23	0.0136736538750929	0.362135894491228	GABARAP,ZSWIM7,EIF4A1,FLCN,ENO3,C17orf100,SLC25A35,MED31,TRPV2,PFN1,PMP22,POLR2A,TTC19,ZBTB4,VAMP2,C1QBP,ZNF18,ZNF232,PHF23,PITPNM3,ZNF594,PIGL,SPAG7
REACTOME_MITOCHONDRIAL_FATTY_ACID_BETA_OXIDATION	13	2	0.0198209988289626	1	PCTP,ACSF2	ZNF184_TARGET_GENES	597	22	0.000474719978108458	0.0122477754351982	TLK2,TMC6,FTSJ3,COX11,STXBP4,GAA,SKA2,ITGA3,NME1,NME2,TMEM100,PRR11,PSMC5,NME1-NME2,SMARCD2,VMP1,ABCC3,RGS9,MTMR4,TSPOAP1,EIF4A3,MRC2	REACTOME_SIGNALING_BY_RHO_GTPASES	182	9	0.0122860616444574	0.876093409281496	DLG4,DVL2,ARHGEF15,MYH10,PFN1,MIS12,NDEL1,AURKB,ARHGAP44	ZNF34_TARGET_GENES	125	7	0.0140362749802802	0.362135894491228	CENPV,PFAS,BORCS6,ELAC2,COPS3,AURKB,PIGL
GSE240704_TemporalTumorLocation Pro Reactome	N	DE	P.DE	FDR	SigGenesInSet	GSE240704_TemporalTumorLocation Pro TFTargets	N	DE	P.DE	FDR	SigGenesInSet	GSE240704_TemporalTumorLocation Anti Reactome	N	DE	P.DE	FDR	SigGenesInSet	GSE240704_TemporalTumorLocation Anti TFTargets	N	DE	P.DE	FDR	SigGenesInSet
REACTOME_SODIUM_CALCIUM_EXCHANGERS	8	3	0.000116216197597967	0.174672944989745	SLC24A4,SLC8A3,CALM1	AHRR_TARGET_GENES	489	16	0.00060786660260161	0.254939563783114	SNAI3-AS1,SIPA1L1,SNHG10,GTF2A1,MAP3K9,CCDC88C,GLRX5,COX16,EXD2,PPP4R3A,TSHR,DGLUCY,MIDEAS,RPS6KA5,RGS6,SUSD6	REACTOME_GAMMA_CARBOXYLATION_TRANSPORT_AND_AMINO_TERMINAL_CLEAVAGE_OF_PROTEINS	5	3	9.71901004949921e-06	0.00730383605219866	F7,F10,PROZ	NOTCH3_TARGET_GENES	666	18	9.71723802294507e-05	0.037688281650531	SOX1-OT,BIVM-ERCC5,LINC00554,ARHGEF7-AS1,LINC00437,TUBGCP3,EXOSC8,TEX29,FGF14,MCF2L,NHLRC3,LIG4,PCCA,BIVM,SUPT20H,PROSER1,ABHD13,TEX30
REACTOME_TANDEM_PORE_DOMAIN_POTASSIUM_CHANNELS	3	2	0.000503620322939165	0.212594096527949	KCNK10,KCNK13	NOTCH3_TARGET_GENES	666	19	0.000988137844120597	0.254939563783114	ZC3H18,SNHG10,CCDC88C,GLRX5,EXD2,PPP4R3A,BTBD7,SPATA7,LGMN,UNC79,RAD51B,SRSF5,SCARNA13,ZC3H14,DGLUCY,CALM1,ACTN1,DCAF5,RPS6KA5	REACTOME_REMOVAL_OF_AMINOTERMINAL_PROPEPTIDES_FROM_GAMMA_CARBOXYLATED_PROTEINS	5	3	9.71901004949921e-06	0.00730383605219866	F7,F10,PROZ	RBM15_TARGET_GENES	80	6	0.00014607861104857	0.037688281650531	ING1,NHLRC3,LIG4,CARS2,PROSER1,ABHD13
REACTOME_INTERACTION_WITH_CUMULUS_CELLS_AND_THE_ZONA_PELLUCIDA	3	2	0.000503620322939165	0.212594096527949	ADAM21,ADAM20	HOXB8_TARGET_GENES	39	4	0.00160353029878645	0.272127841520806	UBR7,TDP1,GON7,EFCAB11	REACTOME_EXTRINSIC_PATHWAY_OF_FIBRIN_CLOT_FORMATION	3	2	0.000298361663067368	0.149479193196751	F7,F10	GLI4_TARGET_GENES	336	11	0.000531643932580837	0.091442756403904	EXOSC8,MCF2L,ALG5,ING1,NHLRC3,LIG4,PCID2,RFC3,PROSER1,CUL4A,ABHD13
REACTOME_FERTILIZATION	13	3	0.000565786018703791	0.212594096527949	CATSPERB,ADAM21,ADAM20	NKX2_8_TARGET_GENES	20	3	0.00210951815132408	0.272127841520806	TC2N,NDUFB1,CPSF2	REACTOME_DUAL_INCISION_IN_GG_NER	19	3	0.000850125938106977	0.274795506483193	ERCC5,RFC3,CUL4A	RLF_TARGET_GENES	123	6	0.00146124338634478	0.188500396838476	TUBGCP3,LIG4,PCID2,CUL4A,ABHD13,ARHGEF7
REACTOME_PROCESSING_OF_INTRONLESS_PRE_MRNAS	7	2	0.00340629708969748	0.828575293019146	PAPOLA,CPSF2	SALL4_TARGET_GENES	740	19	0.00331676113928254	0.342289749573958	AK7,TC2N,SNAI3-AS1,SNHG10,CCDC88C,MVD,GLRX5,NRDE2,TDP1,UNC79,RAD51B,SEL1L,ZC3H14,DGLUCY,CALM1,EFCAB11,RPS6KA5,SUSD6,GOLGA5	REACTOME_GAMMA_CARBOXYLATION_HYPUSINE_FORMATION_AND_ARYLSULFATASE_ACTIVATION	20	3	0.000992883959470668	0.274795506483193	F7,F10,PROZ	ZNF260_TARGET_GENES	375	10	0.00433411897216096	0.447281077927011	EXOSC8,MCF2L,ALG5,ING1,LAMP1,LIG4,PCID2,CARS2,CUL4A,ABHD13
REACTOME_BETA_OXIDATION_OF_VERY_LONG_CHAIN_FATTY_ACIDS	7	2	0.00340629708969748	0.828575293019146	ACOT4,ACOT6	ARID5B_TARGET_GENES	390	12	0.00491330751303849	0.42254444612131	MED6,FOXN3,ZC3H18,CCDC88C,BTBD7,UNC79,SMOC1,ZC3H14,DGLUCY,CALM1,ACTN1,TRIP11	REACTOME_ION_CHANNEL_TRANSPORT	80	5	0.00122924124202244	0.274795506483193	STOML3,ATP11A,NALCN,ATP4B,TRPC4	FOXD3_TARGET_GENES	12	2	0.00618738313476176	0.532114949589511	PCID2,CUL4A
REACTOME_REDUCTION_OF_CYTOSOLIC_CA_LEVELS	8	2	0.00450299072039731	0.828575293019146	SLC8A3,CALM1	HMGA1_TARGET_GENES	312	10	0.00763051428912416	0.532661107017113	MED6,PAPOLA,PCNX1,SIPA1L1,ATG2B,GALNT16,RAD51B,SRSF5,ZC3H14,RPS6KA5	REACTOME_ANCHORING_FIBRIL_FORMATION	6	2	0.00146265073311081	0.274795506483193	COL4A1,COL4A2	HMGB2_TARGET_GENES	174	6	0.00807675704149861	0.595372376201898	NHLRC3,UFM1,TPP2,PROSER1,ARHGEF7,STARD13
REACTOME_PHASE_4_RESTING_MEMBRANE_POTENTIAL	8	2	0.00450299072039731	0.828575293019146	KCNK10,KCNK13	BARX2_TARGET_GENES	806	19	0.00825831173669942	0.532661107017113	ACTN1-DT,SNAI3-AS1,ERH,PLEKHG3,SNHG10,MAP3K9,MVD,GLRX5,COX16,SLC39A9,PPP4R3A,TDP1,RAD51B,SEL1L,DGLUCY,ACTN1,EFCAB11,RPS6KA5,TRIP11	REACTOME_CROSSLINKING_OF_COLLAGEN_FIBRILS	6	2	0.00146265073311081	0.274795506483193	COL4A1,COL4A2	ZSCAN23_TARGET_GENES	44	3	0.00969274814474535	0.615998902042387	LAMP1,PCID2,CUL4A
REACTOME_CARDIAC_CONDUCTION	53	4	0.00496152870071345	0.828575293019146	KCNK10,KCNK13,SLC8A3,CALM1	HNF1A_TARGET_GENES	678	16	0.0150410602730536	0.862354122321742	FOXN3,RNF166,PLEKHG3,MAP3K9,NDUFB1,COX16,CPSF2,NRDE2,EXD2,PPP4R3A,RAD51B,SEL1L,ACOT6,CATSPERB,STON2,DCAF5	REACTOME_SCAVENGING_BY_CLASS_A_RECEPTORS	8	2	0.00269465569619596	0.405006751138253	COL4A1,COL4A2	ZNF101_TARGET_GENES	185	6	0.0107441668960882	0.615998902042387	ING1,LAMP1,LIG4,BIVM,POGLUT2,ABHD13
REACTOME_PROCESSING_OF_CAPPED_INTRONLESS_PRE_MRNA	11	2	0.00862120510666704	1	PAPOLA,CPSF2	NME2_TARGET_GENES	16	2	0.0180260448011487	0.871045697724595	SLC24A4,TTC9	REACTOME_EPHRIN_SIGNALING	8	2	0.00269465569619596	0.405006751138253	EFNB2,ARHGEF7	ZBTB1_TARGET_GENES	49	3	0.0130068244024171	0.671152139164723	EFNB2,LIG4,ABHD13
REACTOME_RNA_POLYMERASE_II_TRANSCRIPTION_TERMINATION	33	3	0.00892490058013379	1	PAPOLA,CPSF2,SRSF5	NR1H4_TARGET_GENES	161	6	0.0188065195235599	0.871045697724595	TTC7B,SNAI3-AS1,MVD,SLC10A1,CLMN,ACTN1	REACTOME_DUAL_INCISION_IN_TC_NER	30	3	0.00328803448730362	0.449265075856122	ERCC5,RFC3,CUL4A	ZNF561_TARGET_GENES	385	9	0.015163146550194	0.711289419990918	COL4A1,COL4A2,MCF2L,ALG5,LAMP1,LIG4,PCID2,CUL4A,ABHD13
REACTOME_PEROXISOMAL_LIPID_METABOLISM	13	2	0.0120197073699665	1	ACOT4,ACOT6	FOXQ1_TARGET_GENES	17	2	0.0202568766912697	0.871045697724595	NDUFB1,CPSF2	REACTOME_LAMININ_INTERACTIONS	12	2	0.00618738313476176	0.692167248393829	COL4A1,COL4A2	CDC73_TARGET_GENES	277	7	0.0213724524378907	0.919015454829302	EXOSC8,ALG5,ING1,LIG4,PCID2,CUL4A,ABHD13
REACTOME_SYNTHESIS_OF_DOLICHYL_PHOSPHATE	1	1	0.0130637636080868	1	MVD	ZNF586_TARGET_GENES	18	2	0.022596608767136	0.896911547987861	FOXN3,CATSPERB	REACTOME_COLLAGEN_CHAIN_TRIMERIZATION	12	2	0.00618738313476176	0.692167248393829	COL4A1,COL4A2	ZBTB12_TARGET_GENES	572	11	0.0281509259186716	1	ATP11A,MCF2L,LAMP1,LIG4,UFM1,BIVM,PCID2,POGLUT2,CUL4A,ABHD13,IRS2
REACTOME_SYNTHESIS_OF_IP3_AND_IP4_IN_THE_CYTOSOL	15	2	0.0159073559265457	1	ITPK1,CALM1	ZSCAN18_TARGET_GENES	20	2	0.0275901231056527	0.989562045750478	NDUFB1,CPSF2	REACTOME_TRANSCRIPTION_COUPLED_NUCLEOTIDE_EXCISION_REPAIR_TC_NER	38	3	0.00644733298570433	0.692167248393829	ERCC5,RFC3,CUL4A	HAND1_TARGET_GENES	179	5	0.0341490326323702	1	LAMP1,ANKRD10,PCID2,TPP2,CUL4A
REACTOME_PLATELET_CALCIUM_HOMEOSTASIS	16	2	0.0180260448011487	1	SLC8A3,CALM1	ZNF585B_TARGET_GENES	51	3	0.0287663385392581	0.989562045750478	FOXN3,CATSPERB,CALM1	REACTOME_RECOGNITION_OF_DNA_DAMAGE_BY_PCNA_CONTAINING_REPLICATION_COMPLEX	13	2	0.00726469835358691	0.727922775029409	RFC3,CUL4A	WDHD1_TARGET_GENES	74	3	0.0382712906781585	1	TUBGCP3,EXOSC8,ALG5
REACTOME_MUSCLE_CONTRACTION	79	4	0.0196604084940221	1	KCNK10,KCNK13,SLC8A3,CALM1	ZNF354B_TARGET_GENES	94	4	0.0344219296786718	1	ZC3H18,GALC,GTF2A1,RIN3	REACTOME_GLOBAL_GENOME_NUCLEOTIDE_EXCISION_REPAIR_GG_NER	43	3	0.00909725785004387	0.784398576186016	ERCC5,RFC3,CUL4A	ZNF610_TARGET_GENES	387	8	0.0406841982738381	1	MCF2L,LAMP1,LIG4,ANKRD10,PCID2,CUL4A,ABHD13,STARD13
REACTOME_N_GLYCAN_TRIMMING_IN_THE_ER_AND_CALNEXIN_CALRETICULIN_CYCLE	17	2	0.0202568766912697	1	PSMC1,SEL1L	ZNF704_TARGET_GENES	27	2	0.0480506612956301	1	NDUFB1,CPSF2	REACTOME_ASSEMBLY_OF_COLLAGEN_FIBRILS_AND_OTHER_MULTIMERIC_STRUCTURES	15	2	0.00965247474927182	0.784398576186016	COL4A1,COL4A2	ZNF547_TARGET_GENES	129	4	0.0408442836195732	1	N4BP2L2,ING1,LAMP1,ANKRD10
REACTOME_CLASS_A_1_RHODOPSIN_LIKE_RECEPTORS	124	5	0.0230593503233831	1	BDKRB1,BDKRB2,TSHR,GPR68,GPR65	GRHL1_TARGET_GENES	600	13	0.0493340805125954	1	PTPN21,FOXN3,AK7,CEP128,ERH,PLEKHG3,COX16,SLC39A9,PPP4R3A,SRSF5,DNAL1,MIDEAS,GOLGA5	REACTOME_PROPIONYL_COA_CATABOLISM	1	1	0.0100570243649559	0.784398576186016	PCCA	ZNF202_TARGET_GENES	33	2	0.0431936596385552	1	TUBGCP3,GGACT
REACTOME_REPRODUCTION	47	3	0.0232520150846394	1	CATSPERB,ADAM21,ADAM20	H1_6_TARGET_GENES	257	7	0.0512036317818255	1	PTPN21,TTC7B,CCDC88C,ATG2B,SRSF5,CALM1,DCAF5	REACTOME_STIMULI_SENSING_CHANNELS	46	3	0.0109506283862558	0.784398576186016	STOML3,NALCN,TRPC4	HMCES_TARGET_GENES	5	1	0.0492938225251544	1	SUPT20H
REACTOME_G_ALPHA_Q_SIGNALLING_EVENTS	84	4	0.0240316754837751	1	BDKRB1,BDKRB2,GPR68,GPR65	ZNF622_TARGET_GENES	28	2	0.0513146754964498	1	DGLUCY,RPS6KA5	REACTOME_FORMATION_OF_FIBRIN_CLOT_CLOTTING_CASCADE	16	2	0.010959660745114	0.784398576186016	F7,F10	ZNF423_TARGET_GENES	412	8	0.055111886932732	1	LHFPL6,TUBGCP3,EFNB2,ING1,PCID2,CUL4A,ARHGEF7,N4BP2L1
GSE107080_HIVViralLoad Pro Reactome	N	DE	P.DE	FDR	SigGenesInSet	GSE107080_HIVViralLoad Pro TFTargets	N	DE	P.DE	FDR	SigGenesInSet	GSE107080_HIVViralLoad Anti Reactome	N	DE	P.DE	FDR	SigGenesInSet	GSE107080_HIVViralLoad Anti TFTargets	N	DE	P.DE	FDR	SigGenesInSet
REACTOME_CELL_CYCLE_MITOTIC	228	42	5.98792498613102e-06	0.00741205274393934	CDKN2D,CHMP4B,CSNK2A1,DYNC1LI2,ANKLE2,LEMD3,ORC6,NUP62,VPS4A,HSP90AA1,KMT5A,PPP1R12A,NUP88,PCNT,NDE1,PPP2R1A,CENPN,MAPK3,PSMC4,PSMD7,PSME1,TAOK1,RANGAP1,RBL1,RPA1,CLIP1,AURKA,TFDP1,TK1,UBB,UBC,MIS12,CENPT,CEP290,B9D2,NDEL1,KIF2B,AJUBA,CCND2,AURKB,LPIN2,CDC27	ZBTB10_TARGET_GENES	903	160	3.93909271861802e-18	2.0325718428069e-15	CDH2,MIR762,LRRC23,MCRS1,TAB1,RAI1,PPP1R13L,BLCAP,LMTK3,CNTROB,SPPL3,NIPA1,ANKRD13B,WDR81,TBC1D16,MICOS13,ASB7,PRICKLE1,FBXL14,DBP,ZNF540,DDX3X,GGN,RNF215,NR2F6,ETV4,USP12,ATF5,SBNO2,KDM6B,ANKLE2,PLCB1,SYNGR4,WBP2,SMUG1,CARHSP1,NUP62,BRD1,RAB26,COG4,RPL36,IL4I1,SH2B1,LYSET,PITPNC1,AMH,B9D1,TMEM97,GNAO1,GNAS,GNG7,TEDC1,GRN,ABR,SERTAD3,TNPO2,HIC1,DDX51,HOXB9,HOXC5,HOXC9,HSP90AA1,ACADVL,NDUFS7,HSD11…	REACTOME_ROLE_OF_SECOND_MESSENGERS_IN_NETRIN_1_SIGNALING	6	5	1.62910917044271e-05	0.024485510831754	DCC,PITPNA,PLCG1,TRPC4,NTN1	NFKBIA_TARGET_GENES	512	83	6.79419778670875e-11	3.50580605794171e-08	HDAC5,RTEL1-TNFRSF6B,BEAN1-AS1,LILRB2,RAPGEF3,VAT1,CARM1,TXNRD2,RBCK1,BLCAP,STARD3,UPK1A,FOXN3,GALNT6,U2AF2,FBXO17,SPATA33,SLC38A10,KIF19,CSNK1G2,BEAN1,ARHGAP27,ESRRB,EYA2,MICU2,CPNE2,PCNX1,PACS2,MGRN1,PPP1R13B,GALNS,PLEKHG3,PYDC1,CSDC2,EMC10,TTC6,ARHGAP40,MCRIP1,ITGA7,ITGB4,ACP7,MAN2C1,MYO1F,HDAC7,RTEL1,ADA2,PEPD,POLE,POLG,BIVM,DEF8,BANP,C17orf80,MAP1S,PPP2R5C,CHFR,CACTIN,NXN,LMF1,SLC19A1,SOX10,…
REACTOME_MITOTIC_METAPHASE_AND_ANAPHASE	105	24	1.65250555466364e-05	0.00741205274393934	CHMP4B,DYNC1LI2,ANKLE2,LEMD3,NUP62,VPS4A,NDE1,PPP2R1A,CENPN,PSMC4,PSMD7,PSME1,TAOK1,RANGAP1,CLIP1,UBB,UBC,MIS12,CENPT,B9D2,NDEL1,KIF2B,AURKB,CDC27	ZFP69B_TARGET_GENES	902	147	1.81165548062977e-13	4.67407114002480e-11	SLC35B1,RGS19,EXOC5,TCFL5,TSPAN9,PNPLA6,ABHD2,WIF1,CHP1,L3HYPDH,MICOS13,ASB7,FBXL14,CSTF1,ZNF420,CYP1A1,EXD1,ZFPM1,GGN,CEP112,SLC39A11,TRIM65,NR2F6,ETV4,ALDOA,ATF5,MAST1,CLUAP1,XPO6,KATNIP,CLUH,ARHGAP45,ATP6V0A2,SYNGR4,KLHDC2,NUP62,PLXNB2,RAB26,PRKD2,RPL36,IL4I1,ZNF500,PITPNC1,GCDH,B9D1,TJP3,ZNF544,GNAS,RPL23AP82,GTF3C1,SENP1,SERTAD3,TNPO2,HIC1,HMOX1,HOXC5,RAB37,IGF1R,ILF3,ING1,HSD11B1L,KCNJ5,KRA…	REACTOME_ADAPTIVE_IMMUNE_SYSTEM	310	45	3.56205582988731e-05	0.0267688495616031	PSME3,LILRB2,RAPGEF3,RBCK1,MALT1,FBXO17,ASB7,AP1G1,DNM2,AKT2,FKBP1A,MGRN1,HECTD1,WSB1,GRB2,ITGB2,ITPR2,KLC1,NEDD4,NFKBIB,ANAPC11,ASB2,PLCG1,PPL,PPP2R5C,PPP2R5E,FBXL8,B2M,PSMD9,RNF213,UBE2O,THOP1,ICAM5,TPP2,UBE2G2,UBE2N,YES1,FBXO31,MADCAM1,RILP,TRAF7,ORAI1,HERC1,KEAP1,CLEC2B	FOXN3_TARGET_GENES	687	97	3.7429770205953e-09	9.65688071313587e-07	RTEL1-TNFRSF6B,CDH11,BAIAP2,RAB40B,CHD2,HNRNPUL1,FOXN3,PKIG,U2AF2,HSPA12B,DNAAF1,SPATA33,CNTD1,COL6A1,COX11,ROMO1,RIPOR3,CRYM,TOM1L2,CYB561,OTUD7A,ASXL1,E2F4,EYA2,PPM1E,TTLL5,SIPA1L3,KCTD2,WBP2,STXBP4,HECTD1,GALNS,SIN3A,PYDC1,CFAP61,GGT1,ANG,HID1,GRB2,COA3,ARHGAP40,MCRIP1,ITGB4,KCNQ2,LAMA5,LASP1,LGALS3BP,ARHGDIA,MAN2C1,PEPD,PKP2,GNB1L,RBM23,UBR7,ZFP64,ZNF839,PRKCA,ALG1,NDRG2,RPTOR,USP36,TNRC6C,PE…
REACTOME_TRANSCRIPTIONAL_REGULATION_BY_TP53	157	31	2.44307262067275e-05	0.00741205274393934	PPP1R13L,CHD4,TMEM219,COX6B1,COX11,CSNK2A1,ZNF420,PPP1R13B,BRD1,PRMT1,KMT5A,PDPK1,PMAIP1,POLR2E,POLR2I,BANP,PPP2R1A,RPTOR,RBL1,RPA1,BLM,AURKA,ELOB,TFDP1,TSC2,UBB,UBC,DYRK2,CCNK,TTC5,AURKB	HNF1A_TARGET_GENES	678	116	3.9241305426085e-12	6.25881334992665e-10	CDH16,ABCC4,MCRS1,TAB1,SEC23B,TXNRD2,MYL12A,FOXN3,POLI,ERI2,SAT2,PACSIN2,CHP1,TBCB,COX11,CFAP251,DHRS13,CYB5A,CYP2B6,CEP112,NR2F6,ETV4,FGF14,ALDOA,SETD1B,RTF1,SMG6,ESYT1,STXBP4,KDSR,TMEM86B,IL4I1,SH2B1,ZNF500,PRPF31,TIMM9,RSPH14,TEDC1,FAM98B,GRN,MED4,TFPT,HMOX1,FOXA2,IGF1R,ILF3,ING1,NDUFS7,KRAS,YPEL2,LTA4H,PEBP1,PCBP2,TAOK3,EVL,OSER1,CDK5RAP1,SIX4,PNN,MANSC1,BANP,CNDP2,FGD6,UNC45A,MAP2K1,SPHK2,CM…	REACTOME_ANTIGEN_PROCESSING_UBIQUITINATION_PROTEASOME_DEGRADATION	135	22	0.000750049536319394	0.281882408677399	PSME3,RBCK1,FBXO17,ASB7,MGRN1,HECTD1,WSB1,NEDD4,ANAPC11,ASB2,FBXL8,PSMD9,RNF213,UBE2O,THOP1,TPP2,UBE2G2,UBE2N,FBXO31,TRAF7,HERC1,KEAP1	SOX6_TARGET_GENES	765	104	7.79646913554565e-09	1.34099269131385e-06	HDAC5,LINC01424,ADARB1,CFDP1,NUP50,TOB2,SLC27A5,CHD2,U2AF2,ADPRHL1,WDFY2,CCDC159,TANGO2,NOL4L,TEPSIN,DNM2,E2F4,FAM227B,ELF1,ERCC5,ARSG,DAAM1,RAB21,MAPK8IP3,PHLPP1,ANGEL1,KCNH4,POFUT1,TAB3,SAMM50,ZNF521,GART,GOLGA3,GOT2,EXOC3L1,HID1,ANPEP,ANKRD11,TMOD3,IDH2,IL2RB,FOXK2,LGALS3BP,MAPT,MYO1D,PCBP2,ANAPC11,HDAC7,ATP8A2,ADA2,POLE,POLG,VPS13C,DEF8,PPM1A,RBM23,LINS1,PPP2R5C,SLC48A1,ZNF839,HDAC8,ANKS1B,ND…
REACTOME_MITOTIC_SPINDLE_CHECKPOINT	45	14	2.61144859716839e-05	0.00741205274393934	DYNC1LI2,NDE1,PPP2R1A,CENPN,TAOK1,RANGAP1,CLIP1,MIS12,CENPT,B9D2,NDEL1,KIF2B,AURKB,CDC27	ZFHX3_TARGET_GENES	672	115	4.85179329451678e-12	6.25881334992665e-10	CDH8,MIR5188,LIPE-AS1,SLC35B1,CDKN2D,MYL12A,PPP1R13L,BLCAP,ABHD2,ERI2,PACSIN2,CHP1,SLX4IP,TOM1L2,CSTF1,ILF3-DT,EXD1,DBP,DYNC1LI2,DPH1,FLCN,MTIF3,ALDOA,ATF5,TRAPPC8,MON1B,RALY,ZC3H4,KATNIP,ORC6,NUP62,KDSR,IL4I1,GCDH,TIMM9,SNORD43,TJP3,KSR2,SNHG10,TEDC1,ANKRD11,GTF3C1,PRMT1,ILF3,ING1,MNT,GET3,MYO9B,PPP1R12A,NFE2L1,OAZ2,GLOD4,TUBD1,GLRX5,ZNF219,TAOK3,ANKFY1,PNN,MINDY2,BCAS3,TMEM260,MRM3,PPP2R1A,IMP3…	REACTOME_SYNDECAN_INTERACTIONS	11	5	0.000898992594906977	0.281882408677399	ITGB3,ITGB4,PRKCA,CASK,ACTN1	GREB1_TARGET_GENES	405	65	1.38503356006389e-08	1.78669329248242e-06	CDH11,VPS26C,ADARB1,TSPAN9,IFT27,FOXN3,IFT43,FRMD6,DNAAF1,CCDC159,COMT,CSNK1G2,TOM1L2,TEPSIN,CYB561,TMPRSS6,DNM2,DNMT1,ERG,NINL,DAAM1,KDM4B,TTLL5,MGRN1,SIN3A,NDUFAF8,SLC25A42,ANKRD11,FMN1,SKA2,ITGB2,PSMA3-AS1,KPNB1,LASP1,NMT1,LIMA1,HDAC7,PDK2,POLR3K,BRWD1,LINC00111,WIPI1,PRR11,KLK6,EPG5,CDH26,TBCD,TBL1X,MIR635,LDLRAD4,SNRNP25,THSD4,CAB39L,DRC3,PLA2G6,TRAF7,PPFIA3,DNAH17,ALDH1A2,HERC1,MTMR4,BICDL1…
REACTOME_M_PHASE	165	32	2.64644305487858e-05	0.00741205274393934	CHMP4B,CSNK2A1,DYNC1LI2,ANKLE2,LEMD3,NUP62,VPS4A,HSP90AA1,KMT5A,NUP88,PCNT,NDE1,PPP2R1A,CENPN,MAPK3,PSMC4,PSMD7,PSME1,TAOK1,RANGAP1,CLIP1,UBB,UBC,MIS12,CENPT,CEP290,B9D2,NDEL1,KIF2B,AURKB,LPIN2,CDC27	JDP2_TARGET_GENES	829	131	4.4977394088397e-11	4.64166706992257e-09	SAE1,LIPE-AS1,TRAP1,TAB1,TIMM44,SEC23B,TBL3,RALBP1,UQCR11,ERI2,CNTROB,TMEM219,WDR81,CHMP4B,ASB7,ILF3-DT,ZNF420,DBP,DNASE1,DLGAP4,MAPK8IP3,XPO6,KATNIP,CLUH,ESYT1,AP4E1,MORC3,ARHGAP45,RPL36,PRPF31,LYSET,ARFGAP3,GCDH,TIMM9,SNORD43,GNAS,HEXD,MED4,SAP30BP,ANKRD11,GTF3C1,TFPT,HAGH,DDX51,HOXB9,HSP90AA1,EP400P1,IGF1R,ILF3,ING1,HSD11B1L,KRAS,LIPE,MEX3D,MNT,MVD,PARD6A,DERL2,TUBD1,LIMA1,OSER1,INPP5K,PFAS,PO…	REACTOME_SIGNALING_BY_ERBB2	22	7	0.00105152559124128	0.281882408677399	AKT2,GRB2,GRB7,MATK,PLCG1,PRKCA,YES1	MAFG_TARGET_GENES	601	85	3.58170451824486e-08	3.69631906282869e-06	SGK2,RAPGEF3,TUBGCP3,CFDP1,BAIAP2,VAT1,NUP50,RAB31,CHD2,WWP2,PKIG,FRMD6,SLC38A10,CCDC159,RIPOR3,CRYM,SLC38A6,CYB561,CYP19A1,DNM2,RALY,SF3B3,FUT1,SAMM50,HECTD1,EEF1AKMT3,PLEKHG3,GOT2,SLCO1B3,GRB2,KLC1,KPNB1,CRYM-AS1,LTA4H,MAPT,MEIS2,NF1,PAX9,PCDH9,LIMA1,PHKB,UBASH3A,GNB1L,UACA,PPP2R5C,PPP2R5E,SLC48A1,CAND1,ANKS1B,PSMD9,TRMT5,RNF213,PYGL,RFC5,C14orf93,CLIP1,DUSP21,NR2F2-AS1,CPEB1,RASAL3,BNIP2,TBCD,…
REACTOME_CELL_CYCLE	283	47	2.95890329099375e-05	0.00741205274393934	TEN1,CDKN2D,CHMP4B,CSNK2A1,DYNC1LI2,ANKLE2,LEMD3,ORC6,NUP62,VPS4A,HSP90AA1,KMT5A,PPP1R12A,NUP88,PCNT,NDE1,CHTF8,PPP2R1A,CENPN,MAPK3,PSMC4,PSMD7,PSME1,TAOK1,RANGAP1,RBL1,RPA1,CLIP1,BLM,ACD,AURKA,TFDP1,TK1,UBB,UBC,MIS12,CENPT,CEP290,B9D2,NDEL1,KIF2B,AJUBA,HERC2,CCND2,AURKB,LPIN2,CDC27	RYBP_TARGET_GENES	763	122	1.07880440937169e-10	9.27771792059654e-09	MIR5188,HOXC-AS1,LRRC23,SLC35B1,CDKN2D,PPP1R13L,RUNDC3A,PNPLA6,L3HYPDH,PLCD3,TUBA3FP,FBXO17,TBCB,ALKBH2,SPATA2L,ANKRD13B,TBC1D16,SOCS2-AS1,CYP1A1,ZNF540,DSC2,EDNRB,PIANP,ETV4,ALDH3A2,MAST1,CLUAP1,DDN,KDSR,TTLL1,RPL36,TIMM9,B9D1,CACNG4,TEDC1,FAM98B,LAMA1,SENP1,SERTAD3,TBX21,FOXA2,HOXC4,HOXC9,AMIGO2,EP400P1,NDUFS7,KCNJ5,LTA4H,MIR124-3,MLLT6,MNT,PPP1R12A,NGFR,NMB,NUP88,PARD6A,DERL2,PCNT,JKAMP,PFKM,S…	REACTOME_CLASS_I_MHC_MEDIATED_ANTIGEN_PROCESSING_PRESENTATION	148	23	0.00112527907655648	0.281882408677399	PSME3,RBCK1,FBXO17,ASB7,MGRN1,HECTD1,WSB1,NEDD4,ANAPC11,ASB2,FBXL8,B2M,PSMD9,RNF213,UBE2O,THOP1,TPP2,UBE2G2,UBE2N,FBXO31,TRAF7,HERC1,KEAP1	HDAC3_TARGET_GENES	739	97	1.52907653572812e-07	1.31500582072619e-05	HDAC5,NUP50-DT,LINC01424,GPHN,ADARB1,DDX17,NUP50,MALT1,FOXN3,RNF24,WDFY2,AEBP2,TANGO2,NOL4L,CSNK1G2,MGAT5B,CYB561,OTUD7A,ETS1,FKBP1A,ZNF652,PPM1E,ARSG,SIPA1L3,ZZEF1,GRAMD4,PACS2,ATP11A,MTCL1,KIAA0930,PPP1R13B,WBP2,TAFA5,EMC10,IFT81,ANKRD11,TTC6,FMN1,ITGB2,KPNB1,LASP1,ARHGDIA,ASIC1,MAPT,MEIS2,CIITA,MYO1D,NEDD4,NMT1,SCAPER,LIMA1,GSKIP,PKP2,BRWD1,GNB1L,PPM1A,PLXNA3,FAM222B,ZFP64,PRKCA,HDAC8,ALG1,ANK…
REACTOME_NEGATIVE_REGULATION_OF_MAPK_PATHWAY	21	9	4.26459434316538e-05	0.00915669328253938	KRAS,PEBP1,PPP2R1A,PPP5C,MAPK3,MAP2K1,UBB,UBC,KSR1	KLF13_TARGET_GENES	825	127	5.46373095464303e-10	3.52747811386003e-08	LRRC23,ABCC4,MCRS1,EXOC5,PPP1R13L,TSPAN9,C1QL1,RUNDC3A,BLCAP,RALBP1,ILVBL,DSTN,TBCB,SPPL3,TMEM219,CPT1C,CNP,CHMP4B,CSNK1G2,TTBK2,DHRS13,CYLD,ZNF384,DPH1,ACSF3,FLCN,LRRC45,SLC39A11,FASN,MTIF3,ATF5,TRAPPC8,MAST1,CLUAP1,GGA2,KDM6B,MAPK8IP3,XPO6,ANKRD12,ESYT1,ARHGAP45,CARHSP1,NUP62,RPL36,IL4I1,KANK2,SH2B1,ZNF500,B9D1,TJP3,TMEM102,HCFC2,SERTAD3,HAGH,PRMT1,HSBP1,ILF3,ING1,ITPKA,SLC27A1,KRAS,LTA4H,MNT,M…	REACTOME_NON_INTEGRIN_MEMBRANE_ECM_INTERACTIONS	23	7	0.0014107292565934	0.302903724665696	LAMA1,ITGB3,ITGB4,LAMA5,PRKCA,CASK,ACTN1	HBZ_TARGET_GENES	385	59	3.46110470512874e-07	2.55132861120918e-05	DIO2-AS1,LINC00564,CFDP1,IFT27,PHACTR3,CNTD1,COX11,CRYM,RCAN1,ERCC5,MICU2,FKBP1A,ARSG,PCNX1,DAAM1,MYO16,FLI1,SYNE2,STXBP4,HECTD1,GART,UBAC2,ITGB4,CRYM-AS1,MEIS2,CIITA,MYO1D,NEDD4,SCAPER,TAS2R7,LIMA1,PDK2,PHKB,BRWD1,MAP1S,PPP2R5C,CTNNBL1,PYGL,SQOR,BCL2L1,CDH26,SNRPB,SOX5,SYT1,TBL1X,NR2C1,TRPC4,YES1,CCDC102B,SPG11,PLA2G6,CRADD,ALDH1A2,CCNT1,PIGQ,PIGL,SCARB1,SLC4A8,GOSR2
REACTOME_TRAF6_MEDIATED_INDUCTION_OF_TAK1_COMPLEX_WITHIN_TLR4_COMPLEX	7	5	0.000108639219023624	0.0204105932740634	TAB1,TICAM1,SARM1,UBB,UBC	TBX3_TARGET_GENES	318	64	5.46895831606206e-10	3.52747811386003e-08	MIR5188,TCFL5,ILVBL,ABHD2,FOXN3,L3HYPDH,SPATA2L,MICOS13,ADRA1D,TOM1L2,CSTF1,ILF3-DT,EIF4B,SLC39A11,FGF14,ALDOA,ADGRL1,SARM1,ANKLE2,SMG6,LEMD3,RPL36,PRPF31,SNORD58B,TFPT,TNPO2,C17orf67,IGF1R,ILF3,NDUFS7,HSD11B1L,LIMK2,MYO9B,POLRMT,BANP,CMC2,PTBP1,PPM1H,TAOK1,USP36,RBL1,RPL17,NXN,BLVRB,LMF1,VPS33A,AURKA,TBX2,TPM1,UBB,UBC,RNASEH2B,SPRING1,CAB39L,DRC3,PPP1R1B,DYRK2,RNFT2,RITA1,AJUBA,EIF3D,ANKRD13A,AU…	REACTOME_CTLA4_INHIBITORY_SIGNALING	8	4	0.00201921964039872	0.379360889939909	AKT2,PPP2R5C,PPP2R5E,YES1	GRHL1_TARGET_GENES	600	81	5.714798968131e-07	3.68604533444449e-05	HDAC5,PSME3,SLC35B1,DENND4A,CFDP1,RBCK1,BLCAP,CHD2,FOXN3,AEBP2,FRMD6,CCDC159,COMT,A2ML1,EME1,IGSF23,LMNTD1,AP1G1,RCAN1,ELF1,ZBTB7C,AKT2,ESR2,RALY,DAAM1,WBP2,TAB3,TBC1D22A,SAMM50,SIN3A,GANC,TMEM87A,PLEKHG3,GART,MRPL42,UBAC2,FMN1,LIG4,CRYM-AS1,NFKBIB,NMT1,PCBP2,PCNA,MRPL27,PDE4C,LIMA1,PKP2,RNF125,BANP,PPP2R3C,PPP2R5C,PPP2R5E,PEX26,FAM222B,HDAC8,NUP107,PSMD9,PTBP1,RPTOR,CACTIN,RANGAP1,NXN,SMARCC2,SO…
REACTOME_CELL_CYCLE_CHECKPOINTS	111	23	0.000125023886850252	0.0208789891039921	DYNC1LI2,ORC6,NDE1,PPP2R1A,CENPN,PSMC4,PSMD7,PSME1,TAOK1,RANGAP1,RPA1,CLIP1,BLM,UBB,UBC,MIS12,CENPT,B9D2,NDEL1,KIF2B,HERC2,AURKB,CDC27	FOXE1_TARGET_GENES	263	56	7.73130304121072e-10	4.43261374362748e-08	CDH2,SAE1,WWP2,SLX4IP,ZNF565,DDX3X,DPH1,FLCN,ATF5,ZC3H4,XPO6,ESYT1,KLHDC2,NUP62,COG4,IL4I1,SNORD58B,SNORD43,HOXB5,HSP90AA1,INSM1,MNT,MYO9B,PCBP2,TM7SF3,VEZT,TRMT1,FGD6,SPHK2,AGPAT3,THAP11,PTBP1,RPTOR,ZBTB4,ARID4A,RPL3,RPL17,RPL18,RPL41,RPS9,SRSF2,TLE3,TPM1,UBB,ZNF146,PRR14,MFSD11,VPS37B,FBXO31,CENPT,AKT1S1,DOC2A,ZC3H10,DPP9,TMEM94,CDC27	REACTOME_STIMULI_SENSING_CHANNELS	46	10	0.00248929190718211	0.413131375907864	SGK2,CLCN5,TRPV3,ASIC2,ASIC1,UNC79,ANO8,RYR1,TRPC4,TTYH2	MYOCD_TARGET_GENES	605	81	8.06168654772627e-07	4.6220336206964e-05	HDAC5,DACT3-AS1,SGK2,VPS26C,CARM1,PPP1R13L,STARD3,KLK11,WWP2,COPE,SPATA2L,COL6A1,TEPSIN,OTUD7A,TMPRSS6,DNMT1,E2F4,ELK1,AKT2,ARSG,RAB21,SIPA1L3,ENTREP2,NARF,CSDC2,GOLGA3,GRIK5,HUNK,ARHGAP40,TMPRSS9,KCNQ2,LINC01551,L1CAM,MYO18A,ASIC2,MAN2C1,MAX,MAP3K9,NFKBIB,ARK2C,PCNA,DUS2,BANP,MAP1S,PPP2R5C,PLXNA3,FAM222B,CHFR,ZNF839,PRKCA,ALG1,B2M,CELF4,ANKS1B,RPGRIP1,USP36,RNF213,RYR1,NPAS3,SPATS2,BNIP2,TAF4,TR…
REACTOME_ECM_PROTEOGLYCANS	29	10	0.000143316965069918	0.0215405398500086	COL2A1,COL4A1,COL4A2,COL9A3,COMP,LAMA1,ITGAX,PTPRS,TGFB1,MATN4	SETD1A_TARGET_GENES	631	103	1.1649886790214e-09	5.51965465315579e-08	LIPE-AS1,SLC35B1,MCRS1,TIMM44,SEC23B,RABAC1,TXNRD2,TBL3,EXOC5,PPP1R13L,STRAP,ERI2,TBCB,MICOS13,SLX4IP,CHMP4B,CSNK2A1,TOM1L2,CSTF1,ZNF565,ZNF384,DPH1,MTIF3,DLGAP4,CLUAP1,SETD1B,RTF1,XPO6,ESYT1,COG4,RPL36,SH2B1,GCDH,TIMM9,SNORD58B,SNORD58A,FAM98B,HEXD,NKIRAS2,SAP30BP,HCFC2,TNPO2,HMOX1,NDUFS7,HSD11B1L,PCBP2,DERL2,ZNF219,CIAO2B,CDK5RAP1,PNN,UBL3,POLR2I,PPP2R3C,MED9,LINS1,IMP3,TRMT1,AP5M1,SPHK2,PSMC4,…	REACTOME_CELL_CYCLE_MITOTIC	228	30	0.00332571504815874	0.413131375907864	PSME3,TUBGCP3,NUP50,CSNK2A2,E2F4,AKT2,NINL,TUBGCP4,SKA2,KPNB1,MAX,PAFAH1B1,PCNA,ANAPC11,POLE,PPP2R5C,PPP2R5E,PRKCA,HDAC8,NUP107,PSMD9,RANGAP1,RB1,RFC5,CLIP1,CENPT,CCNE1,CCNB2,NUP93,SFI1	MZF1_TARGET_GENES	670	87	1.14497340978727e-06	5.90806279450229e-05	HDAC5,DACT3-AS1,PSME3,GPHN,DENND4A,APC2,RAPGEF3,TUBGCP3,CFDP1,RAI1,PPP1R13L,POLR1G,HNRNPUL1,PKIG,U2AF2,ADPRHL1,WDFY2,CCDC159,CSNK1G2,TOM1L2,EME1,DACH1,DNMT1,ESRRB,DAAM1,KDM4B,TTLL5,KDM6B,MAPK8IP3,ZNF521,PLEKHG3,GART,DKKL1,ANG,ITPR2,KCNJ5,KPNB1,CTXN2,MAN2C1,SCAPER,PCBP2,MRPL27,LIMA1,HDAC7,ATP8A2,PKP2,BRWD1,BANP,RBM23,PRR11,ZNF839,ALG1,ANKS1B,PSMD9,NDRG2,ANO8,CACTIN,RNASE4,CELF6,RPL39,CLIP1,NPAS3,C…
REACTOME_INSERTION_OF_TAIL_ANCHORED_PROTEINS_INTO_THE_ENDOPLASMIC_RETICULUM_MEMBRANE	11	6	0.00016876550610052	0.0225021269552835	CYB5A,ALDH3A2,HMOX1,GET3,VAMP2,VAPA	NKX2_5_TARGET_GENES	541	92	1.17667056559523e-09	5.51965465315579e-08	SAE1,LIPE-AS1,MYL12A,PPP1R13L,WWP2,ERI2,TUBA3FP,SPPL3,SLX4IP,COX6B1,CSNK2A1,SLC38A8,TOM1L2,ZNF565,DLG4,ACSF3,ZNF48,ETV4,MTIF3,ALDOA,MON1B,ESYT1,SH2B1,PRPF31,TIMM9,SNORD58B,GNAS,ADGRD1,FAM98B,TMEM102,ABR,MED4,ANKRD11,TFPT,HAGH,ACACB,EP400P1,GET3,ACLY,NUP88,NDUFA13,TUBD1,PDE4C,PLCG2,PNN,BCAS3,SARS2,RALGAPB,FAM219B,BAHCC1,ZBTB4,FKBP10,RPL17,MRPS12,RPS6KB1,CLIP1,RBM26,NXN,METTL17,CAPN15,SRP54,VAMP2,T…	REACTOME_ION_CHANNEL_TRANSPORT	80	14	0.00337723595872392	0.413131375907864	SGK2,CLCN5,TRPV3,ATP11A,ASIC2,ASIC1,ATP2A3,ATP8A2,ATP10A,UNC79,ANO8,RYR1,TRPC4,TTYH2	ZSCAN4_TARGET_GENES	544	73	2.69967699860621e-06	0.0001266393937528	HDAC5,DACT3-AS1,CFDP1,CARM1,STARD3,RAB40B,FOXN3,DTNA,DAAM1,MGRN1,HECTD1,GGT1,ANKRD11,UBAC2,IL2RB,SHROOM2,ITGA7,ITGB2,KCNJ5,KCNQ2,KPNB1,TBPL2,LASP1,LCP1,CRYM-AS1,FENDRR,ASIC1,MAN2C1,MAX,MEIS2,ZFHX3,NF1,PCBP2,HDAC7,RTEL1,ATP8A2,PLCB4,BRWD1,KCNK10,MEG3,ALG1,SLC7A10,CELF4,USP36,ANO8,RARG,BCL2,RFX4,CELF6,NPAS3,C17orf75,ACTR6,LMF1,ST8SIA1,BCL11B,SOX5,TAF4,TGFB3,TGM2,LDLRAD4,RBFA,DPF1,RTBDN,PLA2G6,USP30…
REACTOME_RHO_GTPASES_ACTIVATE_FORMINS	59	15	0.000179657700241785	0.0225021269552835	DYNC1LI2,EVL,NDE1,PPP2R1A,CENPN,TAOK1,MRTFA,RANGAP1,CLIP1,MIS12,CENPT,B9D2,NDEL1,KIF2B,AURKB	ZNF507_TARGET_GENES	288	59	1.30298479537905e-09	5.60283462012993e-08	SAE1,ILVBL,WWP2,SPPL3,WDR81,MICOS13,TOM1L2,ILF3-DT,DDX3X,EIF4B,FLCN,TRAPPC8,SBNO2,SEPHS2,ANKRD12,WBP2,LEMD3,ORC6,RPL36,GALNS,LATS2,GRN,TNPO2,HAGH,HMOX1,HOXB7,HOXC5,HOXC13,ILF3,HSD11B1L,MAFG,GET3,ACOX1,LIMA1,HCFC1R1,TRMT1,VPS35,MAPK3,PTBP1,PPM1H,RAB5B,SRSF2,VPS33A,TSC2,TULP3,ASPSCR1,MFSD11,FBXO31,SPRING1,FAHD1,DRC3,AKT1S1,RNFT2,BHLHE40,SOCS2,ANKRD13A,VAPB,BCL7C,HERPUD1	REACTOME_REGULATION_OF_TP53_ACTIVITY_THROUGH_ASSOCIATION_WITH_CO_FACTORS	9	4	0.00341058356228004	0.413131375907864	PPP1R13L,AKT2,PPP1R13B,BANP	TCF7_TARGET_GENES	687	87	3.2688682922989e-06	0.000140561336568853	HDAC5,NUP50-DT,DENND4A,CFDP1,BAIAP2,NUP50,SLC27A5,RAB31,CHD2,HNRNPUL1,FOXN3,SLAIN1,SLC38A6,B3GNTL1,IGSF23,RCAN1,ELF1,ZBTB7C,AKT2,ARSG,PCNX1,DAAM1,MYO16,KDM6B,ZZEF1,SYNE2,ANGEL1,ENTREP2,WBP2,FUT1,TAB3,NARF,GOLGA3,ANG,NUDT7,GRB2,GRB7,GRP,MCRIP1,FOXK2,ITPR2,MEIS2,MAP3K9,ZFHX3,NEDD4,SCAPER,ACO2,SERPINB2,PCBP2,PHKB,PI4KA,UBASH3A,BRWD1,POLG,VPS13C,BANP,RBM23,PPP2R5C,CPPED1,FBXL8,HDAC8,TEX14,KLK6,NDRG2,…
REACTOME_NCAM_SIGNALING_FOR_NEURITE_OUT_GROWTH	30	10	0.000197695932585109	0.0228566912827245	COL2A1,COL4A1,COL4A2,COL9A3,KRAS,MAPK3,PTPRA,CACNA1C,CACNB3,CACNA1H	NFKBIA_TARGET_GENES	512	88	1.62259030730361e-09	6.4404353736051e-08	CDH16,SF3A1,TIMM44,TXNRD2,BLCAP,RALBP1,FOXN3,FBXO17,TEX29,CSNK1G2,SLC38A8,BEAN1,RBFOX3,ZNF558,CYP24A1,ACSF3,UNC13D,TCF25,SARM1,WSCD1,ESYT1,PPP1R13B,PIP5K1C,MGAT4C,RAB26,GALNS,GCDH,VPS4A,GNAS,ABR,RAX,DDX51,AQP5,ITGB4,NDUFS7,LIPE,SMAD9,MYO9B,NFE2L1,GALNT9,PCNT,PCBP3,BCAS3,DEF8,BANP,TMCO3,PPP2R1A,PPP5C,CHFR,CNDP2,PRKCG,AGPAT3,JPH3,PPM1H,COL20A1,CACTIN,CCL15,SRSF2,NXN,ENGASE,LMF1,NDRG4,SLC26A10P,TBCD…	REACTOME_HEMOSTASIS	239	31	0.00357332527398685	0.413131375907864	RAPGEF3,AKAP10,KIF19,CFD,DOCK9,SIN3A,GRB2,GRB7,SERPIND1,ITGB2,ITGB3,ITPR2,KLC1,L1CAM,LGALS3BP,ATP2A3,SERPINB2,PLCG1,PPP2R5C,PPP2R5E,PRKCA,SLC7A10,SLC8A3,TGFB3,YES1,CD99L2,ORAI1,ACTN1,CD9,PICK1,CD63	BDP1_TARGET_GENES	507	68	6.15887097442882e-06	0.000242660337491863	CLUHP3,MIR548W,APC2,RBCK1,STARD3,WWP2,AKAP10,TANGO2,RIPOR3,TRPV3,TMPRSS6,DNM2,ELF1,AKT2,ESR2,CES5A,RPH3A,FLI1,GRAMD4,MGRN1,WBP2,GALNS,SIN3A,PLEKHG3,CFAP61,ANG,ADGRD1,LINC00907,GRB2,ANKRD11,LAMA5,LASP1,LTA4H,MYO1F,NF1,ACO2,HDAC7,POLG,BIVM,DEF8,PPL,WIPI1,ZFP64,CHFR,ZNF839,PRKCA,CTNNBL1,RNASE4,SRL,BIK,NR2F2-AS1,SMARCC2,TCEA2,TGFB3,TGIF1,ICAM5,POGLUT2,LRRK1,FBXO31,ADAM33,DPF1,USP30,LINGO1,TOX2,PPFIA3…
REACTOME_SEPARATION_OF_SISTER_CHROMATIDS	87	19	0.000232692022332676	0.0249811506832866	DYNC1LI2,NDE1,PPP2R1A,CENPN,PSMC4,PSMD7,PSME1,TAOK1,RANGAP1,CLIP1,UBB,UBC,MIS12,CENPT,B9D2,NDEL1,KIF2B,AURKB,CDC27	MYOCD_TARGET_GENES	605	99	2.22153017185097e-09	8.18792549053643e-08	HOTAIR,TEN1,AP1M2,LIPE-AS1,DHRS2,GJB6,PPP1R13L,RALBP1,WWP2,TBCB,SPATA2L,ANKRD13B,CRABP1,CFAP251,SLC38A8,ZNF420,ZNF384,DNASE1,DYNC1LI2,ACSF3,ETV4,LNX2,CLUAP1,GGA2,KATNIP,ANKRD12,CLUH,ARHGAP45,CARHSP1,LYSMD2,DGCR5,CABYR,GGT7,ZBTB32,TMEM97,GNAS,METRNL,GTF3C1,ST8SIA5,TNPO2,RAX,ACACB,RAB37,HSD11B1L,KCNQ2,LIPE,ARSA,GLOD4,POLR1D,ZNF771,PKD1,PCBP3,POLR2E,MINDY2,NDE1,BCAS3,BANP,MRM3,IMP3,CHFR,UNC45A,MAPK3…	REACTOME_MITOTIC_PROMETAPHASE	90	15	0.00398803931510764	0.428144506471913	TUBGCP3,CSNK2A2,NINL,TUBGCP4,SKA2,PAFAH1B1,PPP2R5C,PPP2R5E,HDAC8,NUP107,RANGAP1,CLIP1,CENPT,CCNB2,SFI1	ZNF205_TARGET_GENES	792	96	6.58380760636837e-06	0.000242660337491863	HDAC5,ZNF605,SLC35B1,CFDP1,BAIAP2,TSPAN9,SLC27A5,CHD2,FOXN3,AKAP10,LRRC28,CNTD1,ASXL1,RCAN1,FCSK,ERCC5,AKT2,FKBP1A,ZNF652,PCNX1,DAAM1,RAB21,SYNE2,FLT3LG,PHLPP1,TAFA5,GAS8,SNORD60,PLA2G4D,EXOC3L1,HID1,COA3,C19orf53,ANKRD11,ITGA7,KCNQ2,LRRC75B,LIG4,CTXN2,ASIC1,MEIS2,PCBP2,PCCA,PCDH9,PDE4C,LIMA1,PDK2,LUC7L3,BRWD1,PPL,RBM23,MAP1S,FAM222B,CHFR,ALG1,TEX14,CTNNBL1,B2M,PTBP1,NDRG2,RPTOR,USP36,CAMSAP3,ABC…
REACTOME_REGULATION_OF_TP53_ACTIVITY	74	17	0.000258873142716954	0.0250385451043665	PPP1R13L,CHD4,CSNK2A1,PPP1R13B,BRD1,KMT5A,PDPK1,BANP,PPP2R1A,RPA1,BLM,AURKA,UBB,UBC,DYRK2,TTC5,AURKB	HDGF_TARGET_GENES	393	72	3.460111037624e-09	1.19027819694266e-07	SAE1,LRRC23,PNPLA6,ABHD2,CHD4,MICOS13,CPT1C,CNP,ASB7,DHRS13,DBP,DLG4,EIF4B,LRRC45,NR2F6,ALDOA,ATF5,RALY,CLUAP1,ARHGAP45,ATP6V0A2,RAB26,PRKD2,KANK2,GGT7,GNAS,TEDC1,SLC26A11,HSP90AA1,ACADVL,SLC27A1,MEX3D,ARSA,PCBP2,TAOK3,PGF,PKD1,PLTP,SEPTIN5,SSH1,HCFC1R1,LINS1,CNDP2,AGPAT3,RAB5B,RTN2,RYR1,TMEM91,FBRS,BLVRB,CRTC3,NDRG4,SPG7,PTTG1IP,CACNB3,HROB,FNDC11,DDX54,THOC6,ISOC2,CCDC33,RNFT2,CBFA2T3,CDKL1,ARH…	REACTOME_INTERACTIONS_OF_REV_WITH_HOST_CELLULAR_PROTEINS	15	5	0.0044876507234548	0.442166996874226	NUP50,KPNB1,NUP107,RANGAP1,NUP93	ZNF711_TARGET_GENES	619	79	7.18819138597415e-06	0.000247273783677511	ZNF605,TUBGCP3,SLC27A5,WWP2,HNRNPUL1,PWP1,WDFY2,CNTD1,COX11,ASXL1,E2F4,FAM227B,ZZEF1,MGRN1,SF3B3,STXBP4,HECTD1,GART,GAS8,SNORD60,GOLGA3,COA3,ANKRD11,RILPL1,FOXK2,ITGA7,KLC1,LGALS3BP,ARHGDIA,LIG4,MAN2C1,NMT1,ACO2,PCBP2,MRPL27,LIMA1,LUC7L3,RTEL1,BRWD1,POLG,BIVM,PPM1A,BANP,PPP2R3C,ZFP64,CHFR,CAND1,HDAC8,TEX14,NUP107,RPTOR,BCL2L1,C17orf75,SNRPB,SON,SS18,TAF4,ZNF10,ZNF146,OGFOD3,LRRK1,FBXO31,DCAKD,TME…
REACTOME_SIGNALING_BY_NUCLEAR_RECEPTORS	102	21	0.000266544724996583	0.0250385451043665	CRABP1,FASN,GNG7,GTF2A2,FOXA1,PRMT1,HSP90AA1,IGF1R,KPNA2,KRAS,PDPK1,PLTP,POLR2E,POLR2I,PPP5C,MAPK3,RARA,BCL2,TLE3,ZNF217,NCOR2	ZNF740_TARGET_GENES	677	106	7.03537801254573e-09	2.13850502663917e-07	SAE1,TIMM44,UQCR11,CHD4,SAT2,LMTK3,NIPA1,ANKRD13B,CPT1C,TNFAIP8L1,ASB7,DHRS13,CYLD,DBP,DLG4,DYNC1LI2,EIF4B,NR2F6,LNX2,MAST1,GGA2,SETD1B,KDM6B,FLII,ZC3H4,STXBP4,PRKD2,SH2B1,KAT2A,TIMM9,HEXD,ANKRD11,TBX21,HOXB5,HOXB9,HOXC9,PRMT1,HSP90AA1,ING1,IGLON5,MLLT6,PPP1R12A,NME3,PCBP2,DERL2,POLR1D,ZNF771,PFKM,UBL3,POLR2E,MANSC1,NDE1,PPP2R1A,LINS1,VEZT,FGD6,AGPAT3,MEIS3,PSMD7,JPH3,RIMKLB,RPTOR,HOMEZ,ZBTB4,PTP…	REACTOME_M_PHASE	165	23	0.00470703389886069	0.442166996874226	PSME3,TUBGCP3,NUP50,CSNK2A2,NINL,TUBGCP4,SKA2,KPNB1,PAFAH1B1,ANAPC11,PPP2R5C,PPP2R5E,PRKCA,HDAC8,NUP107,PSMD9,RANGAP1,RB1,CLIP1,CENPT,CCNB2,NUP93,SFI1	ZNF407_TARGET_GENES	797	96	8.5947462662242e-06	0.00027718056708573	CHURC1-FNTB,LINC01424,VPS26C,NUP50,FOXN3,PKIG,AEBP2,CNTD1,CCDC159,COX11,ASB7,SLC38A6,TOM1L2,EME1,ASXL1,ELF1,ZBTB7C,ERCC5,RALY,RAB21,KDM6B,MAPK8IP3,FUT1,STXBP4,TAB3,SAMM50,GALNS,EEF1AKMT3,SIN3A,GANC,TMEM87A,PLEKHG3,GART,ANG,COA3,UBAC2,SKA2,ITGA7,LGALS3BP,LIG4,LTA4H,METTL1,MPG,COPS7A,PCBP2,MRPL27,PHKB,PLCG1,POLG,DUS2,BANP,PPP2R3C,LINS1,PRR11,ZNF839,DDX28,ALG1,TEX14,PSMD9,PTBP1,RPTOR,TRMT5,EPG5,RAB5…
REACTOME_SIGNALING_BY_TGF_BETA_FAMILY_MEMBERS	50	13	0.000377832310602418	0.0334048213432609	STRAP,AMH,SMAD9,PARD6A,PPM1A,RBL1,TFDP1,TGFB1,TGIF1,UBB,UBC,CCNK,NCOR2	BARX2_TARGET_GENES	806	121	7.04546229706704e-09	2.13850502663917e-07	SAE1,MIR5188,LIPE-AS1,SLC35B1,TIMM44,SEC23B,ILVBL,ABHD2,ERI2,PACSIN2,TBCB,LINC01257,WDR81,COX6B1,TTBK2,TOM1L2,CYB5A,CYLD,DBP,DPH1,ZNF48,LRRC45,ALDOA,DLGAP4,MON1B,XPO6,SYNGR4,WBP2,ORC6,PRPF31,GCDH,CKAP2,TMEM97,SNHG10,NKIRAS2,ANKRD11,SENP1,TFPT,TNPO2,HAGH,PRMT1,ING1,KPNA2,KMT5A,LIPE,GET3,MVD,NFE2L1,NUP88,GALNT9,PCBP2,NDUFA13,GLRX5,MEX3C,TAOK3,NIP7,LIMA1,PFKM,POLR2I,BCAS3,SARS2,PPP2R3C,PPP2R1A,TMEM1…	REACTOME_NETRIN_1_SIGNALING	16	5	0.0061128465245278	0.540447548609722	DCC,PITPNA,PLCG1,TRPC4,NTN1	ZNF184_TARGET_GENES	597	76	1.1895482432557e-05	0.000361062878541141	HDAC5,PCED1B-AS1,GLIS2-AS1,ADARB1,BAIAP2,CARM1,PNPLA6,RAB40B,CLASRP,FBXO17,LRRC28,SPATA33,CCDC159,COX11,FSIP1,TRPV3,AP1G1,ASXL1,DNMT1,RCAN1,ELF1,ESR2,PACS2,MGRN1,KCNH4,STXBP4,TAB3,WSB1,GART,GAS8,SKA2,FOXK2,PSMA3-AS1,KPNB1,MAN2C1,NF1,ACO2,PCNA,BRWD1,MOV10L1,BIVM,BANP,UACA,PPP2R5C,FBXL8,MTMR8,ZFP64,PRR11,CAND1,HDAC8,CELF4,PSMD9,RPTOR,ANO8,RARG,RFC5,SNRPB,TBL1X,TCEA2,TGM2,WNT3,ZNF146,CENPT,CAPN3,PLA…
REACTOME_MTOR_SIGNALLING	17	7	0.000422651998532386	0.0334339975681145	EIF4B,PPM1A,RPTOR,RPS6KB1,TSC2,CAB39L,AKT1S1	SALL4_TARGET_GENES	740	113	9.05719004145861e-09	2.59639447855147e-07	LINC00674,MIR5188,CDKN2D,TXNRD2,EXOC5,TCFL5,TOB2,ABHD2,CHP1,WDR81,MICOS13,CNP,CHMP4B,COX11,ASB7,CFAP251,TTBK2,TOM1L2,EXD1,DBP,LRRC45,ETV4,RTF1,FBXO46,MORC3,SYNGR4,WBP2,STXBP4,RPL36,SH2B1,PRPF31,ARFGAP3,TIMM9,GOT2,SNHG10,TEDC1,ANKRD11,TFPT,SERTAD3,HOXC13,HSBP1,HSP90AA1,EP400P1,ING1,HSD11B1L,MVD,ACLY,NFE2L1,PCBP2,PCCA,TUBD1,GLRX5,ZNF219,TAOK3,EVL,ANKFY1,OSER1,PKD1,POLR2E,BCAS3,BANP,SLFN12,LINS1,TME…	REACTOME_MITOTIC_SPINDLE_CHECKPOINT	45	9	0.00720785542341036	0.57361385936382	SKA2,PAFAH1B1,ANAPC11,PPP2R5C,PPP2R5E,NUP107,RANGAP1,CLIP1,CENPT	ZNF92_TARGET_GENES	600	76	1.42403972809189e-05	0.000408224722053008	APC2,BAIAP2,RAI1,PPP1R13L,POLR1G,PNPLA6,GALNT6,FBXO17,SLC38A10,KIF19,CNTD1,CCDC159,COX11,LMNTD1,FSIP1,TMPRSS6,ASXL1,DIO2,DNM2,DNMT1,ARHGAP27,ERCC5,AKT2,EYA2,CPNE2,PCNX1,TTLL5,SIPA1L3,PACS2,KIAA0930,GANC,TMEM87A,GOLGA3,SLC25A42,GRB7,ANPEP,ARHGAP40,IL12RB1,ITGB4,KCND1,ACP7,LASP1,MYO18A,CIITA,NMT1,PDE4C,POLR3K,PEPD,MAP1S,PRR5-ARHGAP8,ZNF839,SLC7A10,ANKS1B,CEMIP,PEX5,CACTIN,BCL11B,SMARCC2,SNRNP25,SLC…
REACTOME_CYCLIN_D_ASSOCIATED_EVENTS_IN_G1	17	7	0.000422651998532386	0.0334339975681145	CDKN2D,PPP2R1A,RBL1,TFDP1,UBB,UBC,CCND2	ZMYND8_TARGET_GENES	691	107	1.09970655038955e-08	2.98657147368953e-07	HOTAIR,LINC00674,SAE1,SLC35B1,TXNRD2,ABHD2,FOXN3,PACSIN2,L3HYPDH,LRIG3,ALKBH2,ASB7,CSNK2A1,DHRS13,DBP,ACSF3,ZNF48,CEP112,FLCN,MTIF3,ALDH3A2,ALDOA,ATF5,SBNO2,FLII,MAPK8IP3,ZC3H4,CLUH,KLHDC2,NUP62,PLXNB2,FUT1,KDSR,IL4I1,KANK2,SH2B1,GOT2,FAM98B,NKIRAS2,GRN,ANKRD11,TNPO2,HOXC4,HSP90AA1,IGF1R,ING1,KRT7,LTA4H,MNT,GET3,MYO9B,PPP1R12A,JKAMP,MANSC1,PPM1A,SLFN12,LINS1,VEZT,FGD6,SPHK2,EP400,ZBTB4,PTPRS,RARA…	REACTOME_RESOLUTION_OF_SISTER_CHROMATID_COHESION	53	10	0.00725127300592986	0.57361385936382	SKA2,PAFAH1B1,PPP2R5C,PPP2R5E,HDAC8,NUP107,RANGAP1,CLIP1,CENPT,CCNB2	ZNF10_TARGET_GENES	337	49	1.53568503362437e-05	0.000417059724921145	DENND4A,CFDP1,ATP5PD,CCDC159,SLC38A6,AP1G1,RCAN1,ARHGAP27,KDM4B,KCTD2,EEF1AKMT3,GGT1,GOT2,SLC46A3,HOXC4,FOXK2,LINC01551,LASP1,MAX,METTL1,NFKBIB,NMT1,COPS7A,LIMA1,ANAPC11,BRWD1,VPS13C,RNF125,UACA,PPP2R5C,ZFP64,UGGT2,TRMT5,TNRC6C,UBE2O,SMARCC2,TBCD,ZNF85,MAP3K12,WDR59,CAB39L,ALDH1A2,PIGQ,MTMR4,SPECC1,GOSR2,NUP93,SEC14L5,DLGAP5
REACTOME_CELLULAR_RESPONSE_TO_HEAT_STRESS	39	11	0.000496082729879323	0.0372806171504311	HSPA12B,NUP62,HSBP1,HSP90AA1,NUP88,MAPK3,RPTOR,RPA1,DNAJC7,UBB,AKT1S1	ZNF407_TARGET_GENES	797	119	1.32221307053355e-08	3.41130972197655e-07	SAE1,MCRS1,MYL12A,EXOC5,ILVBL,FOXN3,ERI2,PACSIN2,TBCB,LINC01257,ALKBH2,MICOS13,TNFAIP8L1,SLX4IP,COX11,ASB7,TOM1L2,ILF3-DT,DDX3X,ZNF384,EIF4B,FLCN,NR2F6,MTIF3,ALDOA,ATF5,TRAPPC8,RALY,CLUAP1,KDM6B,MAPK8IP3,CLUH,SMG6,AP4E1,NUP62,FUT1,STXBP4,KDSR,RPL36,GALNS,IL4I1,PRPF31,LATS2,SNORD43,B9D1,TFPT,TNPO2,HAGH,HOXB7,HOXC13,ILF3,HSD11B1L,SLC27A1,KRT7,KMT5A,LIMK2,LTA4H,MNT,GOLGA8B,OAZ2,PCBP2,ACOX1,DERL2,POL…	REACTOME_POSTMITOTIC_NUCLEAR_PORE_COMPLEX_NPC_REFORMATION	11	4	0.00786981667032772	0.591416722775128	KPNB1,NUP107,RANGAP1,NUP93	E2F5_TARGET_GENES	529	68	2.56335040723916e-05	0.000661344405067702	HDAC5,PCED1B-AS1,ZNF605,RTEL1-TNFRSF6B,LINC01424,TUBGCP3,PNPLA6,CCDC159,EME1,OTUD7A,AKT2,CPNE2,PPM1E,GRAMD4,PHLPP1,PACS2,WBP2,C19orf53,ANKRD11,PSMA3-AS1,LASP1,ARHGDIA,MAPT,MAX,NEDD4,NMT1,ATP2A3,MRPL27,PDE4C,RTEL1,POLE,PPM1A,BANP,PLXNA3,SLC48A1,PEX26,CHFR,PRKCA,PTBP1,FBRSL1,RNF213,CACTIN,RANGAP1,CELF6,UBE2O,SEL1L,TBL1X,TCEA2,UBE2G2,ZNF10,FBXO31,DCAKD,SLC8B1,CENPT,SPG11,MADCAM1,MEGF11,CRADD,HERC1,M…
GSE117860_AntiretroviralTherapyAdherence Pro Reactome	N	DE	P.DE	FDR	SigGenesInSet	GSE117860_AntiretroviralTherapyAdherence Pro TFTargets	N	DE	P.DE	FDR	SigGenesInSet	GSE117860_AntiretroviralTherapyAdherence Anti Reactome	N	DE	P.DE	FDR	SigGenesInSet	GSE117860_AntiretroviralTherapyAdherence Anti TFTargets	N	DE	P.DE	FDR	SigGenesInSet
REACTOME_SIGNALING_BY_RECEPTOR_TYROSINE_KINASES	210	39	1.7336649039945e-05	0.0152748791662218	DNAL4,SPRY2,BAIAP2,CLTC,COL9A3,CSK,SPRED1,DLG4,DUSP3,DUSP6,FGF9,CYFIP1,FLRT2,FGF22,EPN1,ITGA3,JUND,ANOS1,KRAS,MATK,KITLG,NAB2,NTRK3,PDGFB,ATP6V0A1,PRR5,PRKCA,PRKCB,MAPK3,PSEN1,PTPRS,MLST8,SRC,YES1,IRS2,CDK5R1,ARHGEF7,RPS6KA5,BCAR1	ZFP69B_TARGET_GENES	902	145	4.63331030522929e-12	2.39078811749832e-09	HDAC5,HCN4,GPC6,SPRY2,RGS19,TMEM147,CCT2,CFL2,SEPTIN9,WBP4,IZUMO4,DDX42,MOB3A,TSHZ2,ASB7,CSK,ZSCAN29,CSTF1,SPRED1,ZFPM1,SLC16A11,ABAT,DRG2,WDR90,CADM4,ETV6,FGF9,MLXIP,TTLL12,KATNIP,EML2,RAB26,GANC,TMEM87A,MTG2,ERAL1,TUBGCP4,ZNF544,GNAL,GOLGA3,TMEM145,GTF3C1,ZDHHC1,EPN1,OSGIN1,CDIP1,HCFC1,SOX8,HIC1,DNAJB1,ADAMTSL5,IRF3,ITGA3,KCNA1,KCNB1,KRAS,LIG4,SERTM1,MCM5,ADAM11,NPTX1,OPRL1,ZNF580,DDX47,SPTBN5,…	REACTOME_NEURONAL_SYSTEM	184	30	4.88220155094811e-05	0.0462484040219688	TUBB3,ADCY7,AP2A1,EPB41L1,PPM1E,EPB41L3,GABRG3,NBEA,CACNG4,GNG7,GRIN2D,APBA2,SYT10,KCNA7,KCNJ16,MAPT,NSF,PRKAR1A,PRKCA,SLC17A7,NLGN2,RASGRF1,SLC6A12,CACNA1A,CACNB1,CALM1,KCNH6,CAMKK1,PPFIBP1,LRRC4B	SALL4_TARGET_GENES	740	97	3.30819933030019e-08	1.7070308544349e-05	RAB4B-EGLN2,TXNRD2,SEPTIN9,AKAP10,TC2N,ZNF664,RAD9B,B3GNTL1,PPTC7,DEDD2,ZNF564,RMST,ARID2,ERN1,RPH3A,KDM4B,CLEC16A,MAU2,MORC3,RIBC2,ARFGAP3,ACAD8,PELP1,SMC1B,THYN1,RACGAP1,CDIP1,H3-3B,LINC01089,LINC02693,FOXK2,JUP,LINC01551,BORCS8-MEF2B,CCDC88C,MYH9,ATF4,NFKBIB,PCCA,TUBD1,EVL,VPS29,NLK,GPRC5B,PKM,MIEF1,PRMT7,RHOF,IMP3,ATF7IP,UGGT2,CAND1,EXOSC5,SLC17A7,NUP107,SCAF4,PDP2,UNC79,USP36,ISLR2,SUGP1,RAD…
REACTOME_NERVOUS_SYSTEM_DEVELOPMENT	237	42	2.70030493091268e-05	0.0152748791662218	ARPC3,CLTC,COL9A3,NCAN,DLG4,DSCAM,KRAS,MAG,MBP,MSI1,NAB2,NRTN,RPS27L,SPTBN5,PITPNA,PRKCA,MAPK3,PSEN1,PSMA3,PSMA7,RGMA,PSMD7,SRGAP1,RPL3,RPL27,RPL36AL,RPLP0,RPS15,RPS26,RPS29,SCN4A,ITSN1,SRC,YES1,ST8SIA2,IRS2,CDK5R1,ARHGEF7,CACNA1H,CACNA1G,RPS6KA5,EIF4A3	ZNF592_TARGET_GENES	784	125	3.12143658122713e-10	6.17725921998721e-08	TOMM40,SEPTIN9,UTP14A,GPR176,RFFL,CLCN7,MOB3A,CHMP4B,IL34,EME1,NOTUM,CTSH,AP1G1,COCH,DNMT3B,DNAH10,ACSF3,MLXIP,MAPRE1,TCF25,CEP131,PHLPP2,TTLL12,MGA,GABPA,GGT1,GLS2,GLG1,TEDC1,FAM98B,FBXL19-AS1,NEK8,CCDC59,CDIP1,HCFC1,HLF,HMOX2,IDH3B,IMPA2,ITGA3,JUND,KLC1,PRICKLE3,LTBR,MAG,ATP2A2,ATP5F1B,ZNF580,MRPL27,ZNF581,KLF13,ATP5MC2,ATP5PF,PKNOX1,CSNK1G1,POLD1,DGCR8,PRMT7,POU2F2,FBXL19,C17orf80,PLEKHJ1,APPL…	REACTOME_TRANSMISSION_ACROSS_CHEMICAL_SYNAPSES	122	22	0.000108748669577995	0.0462484040219688	TUBB3,ADCY7,AP2A1,EPB41L1,PPM1E,GABRG3,NBEA,CACNG4,GNG7,GRIN2D,KCNJ16,MAPT,NSF,PRKAR1A,PRKCA,SLC17A7,RASGRF1,SLC6A12,CACNA1A,CACNB1,CALM1,CAMKK1	ZNF592_TARGET_GENES	784	100	7.93894535139195e-08	2.04824790065912e-05	SEPTIN9,PNPLA6,WWP2,AKAP10,EGLN2,MRPL52,RAD9B,CARMIL2,SHLD1,LCA5L,DHX8,DNMT3B,DNAH10,SKA1,ALDOA,ATF5,TRAPPC8,PDS5B,MAPK8IP3,MGA,KHNYN,SRRM2,PRPF40B,PLEKHG4,RIBC2,ARFGAP3,DMAC2L,SMC1B,GNAS,SLCO4A1,KSR2,CCDC57,GTF2F2,BRF1,CDIP1,H3-3B,HMGB1,HMOX2,LINC01089,FOXK2,TEX45,LASP1,LIG1,FAM174B,MAPT,CCDC88C,MYH9,MYO1D,ATP2A3,SCAPER,VPS36,MEX3C,RNF138,PTRH2,VPS29,PECAM1,ATP7B,DGCR8,PRMT7,RHOF,APPL2,ZNF331,CA…
REACTOME_MAPK_FAMILY_SIGNALING_CASCADES	122	26	4.02495039861622e-05	0.0152748791662218	CSK,SPRED1,DLG4,DUSP6,FGF9,RASA3,FGF22,GRIN2D,DNAJB1,KRAS,MARK3,KITLG,NF1,NRTN,SPTBN5,PDGFB,PPP2R5E,MAPK3,PSMA3,PSMA7,PSMD7,RASGRF1,SRC,NCOA3,BRAP,IRS2	ZNF322_TARGET_GENES	359	71	3.59142977906233e-10	6.17725921998721e-08	FERMT2,VASN,RFFL,TRAPPC6B,CSK,C12orf60,PHETA1,ZSCAN29,SPACA6,TMTC3,SLC16A11,ZNF540,DLG4,DRG2,SIPA1L3,GSE1,EML2,GANC,TMEM87A,RNF167,VPS33B,TUBGCP4,TEDC1,ZDHHC1,EPN1,APLP2,IMPA2,ISG20,ACADVL,ZNF790,LLGL2,SNX19,ISYNA1,WBP11,PMM1,FBXL19,PPP2R3C,UACA,TRMU,TSR1,PRKCB,KIZ,MAP2K6,MRTFA,BAHCC1,PEX5,PCTP,RASGRF1,RPL3,PALS1,SMTN,SLC16A2,NOL12,SETD6,CEP290,AAAS,VMP1,SLC25A11,LTBP4,TMEM107,COX14,PPFIA3,URI1,H…	REACTOME_STIMULI_SENSING_CHANNELS	46	12	0.000115347425982409	0.0462484040219688	BEST3,ANO6,NEDD4L,ASIC2,ANO2,UNC79,TRPV4,RYR1,RYR3,SCNN1B,TRPM2,CALM1	NFKBIA_TARGET_GENES	512	72	1.53543534520111e-07	2.64094879374591e-05	VAT1,TXNRD2,SEPTIN9,BLCAP,FOXN3,ADCY7,ABTB3,TC2N,SLC38A10,GNAS-AS1,DLEU7,WSCD1,KHNYN,PPP1R13B,PIP5K1C,DAZAP1,GNAS,SLCO4A1,CCDC57,ABR,BRF1,CDIP1,ITGA7,JUP,LRP1,NFATC1,NELFCD,PDYN,PKM,PCBP3,POLE,VSIG10,ZNF331,PRR5,PRKCH,MAPK4,JPH3,SUGP1,PGAP6,TRPV4,GRK1,BCL3,RYR3,SMOC1,NXN,SOX10,STAT6,TAF4,TPM1,TYK2,CACNA1A,PRR14,MEG8,MFSD11,LRRK1,KCNH6,PLA2G6,ZNF469,ZNRF1,DNAH17,KSR1,ZNF598,MTA1,SNX29,ZNF276,TAOK2…
REACTOME_NCAM_SIGNALING_FOR_NEURITE_OUT_GROWTH	30	11	4.22502377958892e-05	0.0152748791662218	COL9A3,NCAN,KRAS,NRTN,SPTBN5,MAPK3,SRC,ST8SIA2,CACNA1H,CACNA1G,RPS6KA5	ZBTB10_TARGET_GENES	903	138	6.44572754800847e-10	7.61810754182758e-08	HDAC5,LPCAT3,CIB2,SEPTIN9,PPP1R13L,POLR1G,FERMT2,WBP4,CLTC,MRPL10,ZNF787,JSRP1,TSHZ2,ASB7,EME1,ZNF582,ZNF540,AP1G1,DDX5,DRG2,DUSP6,ERCC1,CEP131,KDM6B,EPB41L3,TTLL12,MCF2L,SF3B3,FKBP8,EML2,GABPA,TBC1D22A,RAB26,GNAL,GNG7,TEDC1,ABR,EPN1,HIC1,HOXC9,DNAJB1,ADAMTSL5,ACADVL,ZNF829,KLC1,KRAS,LRRC75B,LIG4,LLGL2,PRICKLE3,ARVCF,NAB2,NDUFV3,ATP2A2,PCCA,RPS27L,PCSK2,MRPL27,ZNF571,SPTBN5,FZR1,ZNF581,ARMCX3,ATP…	REACTOME_DAG_AND_IP3_SIGNALING	17	7	0.000138293441477112	0.0462484040219688	ADCY7,NBEA,ITPR2,PRKAR1A,PRKCA,CALM1,CAMKK1	PAX3_TARGET_GENES	527	73	2.30038824995966e-07	2.96750084244796e-05	MIR2681,CDH13,TXNRD2,TSPAN9,PNPLA6,FOXN3,FRMD6,TARS3,RAD9B,MDGA2,ZNF540,RMST,KDM4B,TBC1D2B,EPB41L3,ANKRD12,WSCD1,NEDD4L,WDR7,KDSR,BACE2,HECTD1,ARFGAP3,ADGRD1,RACGAP1,CDIP1,STRN3,HMGB1,HMOX2,FOXK2,KPNB1,KTN1,SHC4,TRIM37,MYO1D,NEO1,NSF,OPCML,NIN,ZNF571,VPS29,PKM,PCBP3,PRKCH,ITFG2,LMO3,MAPK4,PTGER2,NMRAL1,UNC79,RAD51B,RPA1,NXN,ZNF106,AKTIP,IQCH,GNPNAT1,SEC1P,BRCA1,SRP68,TSPAN8,ZNF23,LRRK1,PEAK1,CALM…
REACTOME_CELL_CYCLE	283	47	5.08146346181697e-05	0.0152748791662218	CDK2,ARPP19,CHEK2,CHMP4B,MAPRE1,CEP131,MAU2,TUBGCP4,MCM5,MDM2,MZT1,PCNA,FZR1,ANAPC7,POLD1,TERF2IP,NDE1,PPP2R5E,PRKCA,PRKCB,MAPK3,PSMA3,PSMA7,KNL1,PSMD7,RAD51,RAN,RB1,RBBP7,CHTF18,SYCE3,SRC,AURKA,TFDP1,TK1,TUBG1,UBE2I,BORA,DSN1,CEP290,B9D2,AAAS,AJUBA,HERC2,AURKB,CCP110,CDC27	SUPT20H_TARGET_GENES	581	99	7.60539408315692e-10	7.61810754182758e-08	MED6,CHURC1-FNTB,PDCD7,NUBP2,TOMM40,AHSA1,PPP1R13L,POLR1G,IFT27,RAB35,GARIN5A,DDX42,CHRNB1,IRGQ,CHMP4B,C12orf60,TMTC3,DRG2,ACSF3,SAMHD1,GANC,TMEM87A,RNF167,ERAL1,SNORD59A,GOLGA3,FAM98B,FBXL19-AS1,EMC10,CCDC59,ANKRD11,TAX1BP3,MYPOP,IDH3B,NHLRC3,LGALS3BP,NDUFA3,NDUFV3,NFIC,ATP5F1B,ZNF580,ANKFY1,ZNF581,LSM7,WBP11,PRMT7,FBXL19,PPP2R3C,MRM3,YJU2,PCID2,SPPL2B,CCDC47,CHMP1B,RPTOR,ZNF77,RAD23A,RPS26,RPS2…	REACTOME_CLEC7A_DECTIN_1_INDUCES_NFAT_ACTIVATION	5	4	0.000153853639460974	0.0462484040219688	ITPR2,NFATC1,NFATC2,CALM1	PRDM6_TARGET_GENES	614	80	7.75802883845545e-07	8.00628576128602e-05	TXNRD2,NFAT5,RAB31,FOXN3,AKAP13,LRR1,FRMD6,BRI3BP,A2ML1,PPTC7,DSC2,RCAN1,GPR183,ANO6,ETV6,ALDOA,ATF5,STK38L,KDM4B,TBC1D2B,LRCH1,ZCCHC14,ANKRD12,MORC3,KDSR,HECTD1,DAZAP1,DMAC2L,GNAS,SLCO3A1,GTF2F2,CDIP1,SH3KBP1,HOXC4,HOXC6,UBAC2,LINC01089,LINC01551,KTN1,LIG1,SHC4,FAM174B,MYO1D,NFATC1,SCAPER,PCCA,NIN,EVL,VPS29,PKM,TMEM100,ATF7IP,PRKAR1A,PRKCH,MAPK4,USP36,ABHD17C,RAD51B,ALOXE3,BCL2,RBM26,NXN,ZNF106,…
REACTOME_SIGNALING_BY_FGFR1	22	9	7.86739597734136e-05	0.0197078269232401	SPRY2,SPRED1,FGF9,FLRT2,FGF22,ANOS1,KRAS,MAPK3,SRC	RYBP_TARGET_GENES	763	121	8.85826458352044e-10	7.61810754182758e-08	HCN4,LINC01586,GAS2L1,PPP1R13L,POLR1G,WBP4,CHEK2,IRGQ,CREBL2,CRIP2,BRI3BP,CAPN12,HSCB,ZNF540,DDX5,DNMT3B,DRG2,DSC2,DUSP6,MEGF8,INTS6L,ETV6,FGF9,MGA,KIAA0930,DOCK9,GABPA,SLC39A6,TEDC1,FAM98B,GRIN2A,CCDC59,CDIP1,HOXC4,HOXC9,ITGA3,ZNF829,ZNF568,KIFC3,SKOR1,LLGL2,MATK,MBP,MDM2,ARVCF,NAB2,NFIC,NPTX1,NTRK3,DDX47,ZNF581,SLC25A39,ATP5PF,PKNOX1,KCNK10,DGCR8,POU2F2,FBXL19,PPP2R3C,ELP2,PRR5,TSR1,RGMA,C14orf…	REACTOME_NEUROTRANSMITTER_RECEPTORS_AND_POSTSYNAPTIC_SIGNAL_TRANSMISSION	96	18	0.000272626399641923	0.0561692209375665	TUBB3,ADCY7,AP2A1,EPB41L1,PPM1E,GABRG3,NBEA,CACNG4,GNG7,GRIN2D,KCNJ16,MAPT,NSF,PRKAR1A,PRKCA,RASGRF1,CALM1,CAMKK1	RYBP_TARGET_GENES	763	93	1.87048116555892e-06	0.000160861380238067	LRRC23,ZNF268,PNPLA6,EGLN2,ADCY7,ADCYAP1,ABHD15,ABTB3,TARS3,BRI3BP,RAD9B,ZNF540,DNMT3B,DSC2,EDNRB,ETV6,GPATCH8,MTCL1,MGA,SEZ6L,KDSR,KIF26A,CACNG4,SLCO4A1,CDIP1,HMGB1,APBA2,HOXC4,FOXK2,ITGA7,KIF7,TEX45,SPATA41,LASP1,ASIC2,PLEKHD1,MAPT,MNT,TTLL13,SCAPER,RNF138,VPS29,PHB1,PI4KA,SEPTIN4,DGCR8,TMX3,VSIG10,PRR5,ATF7IP,PRKAR1A,TXLNG,CELF4,RGMA,C14orf132,UNC79,ISLR2,IGDCC4,PXN,TRPV4,ALOXE3,BCL2,RFX4,RPLP…
REACTOME_FLT3_SIGNALING	114	24	9.66370760855498e-05	0.0207493607652259	CSK,SPRED1,DLG4,DUSP6,FGF9,RASA3,FGF22,GRIN2D,KRAS,MARK3,KITLG,NF1,NRTN,SPTBN5,PDGFB,PPP2R5E,MAPK3,PSMA3,PSMA7,PSMD7,RASGRF1,SRC,BRAP,IRS2	KLF13_TARGET_GENES	825	128	1.13351194709974e-09	7.74322332876077e-08	RXYLT1,BAIAP2,CIB2,SRCAP,PPP1R13L,POLR1G,DSTN,IZUMO4,DHRS1,SPATA33,ZNF787,JSRP1,MOB3A,CHMP4B,CREBL2,CRIP2,CSK,PHETA1,NOP9,SPRED1,DDX5,MEGF8,ACSF3,STX2,FASN,MLXIP,SIPA1L3,KDM6B,CRTC1,EML2,FBXO33,GANC,TMEM87A,GOLGA3,NEK8,CFAP20,DNAJB1,APLP2,ADAMTSL5,KRAS,NHLRC3,LIG4,ST20,NUBP1,PCCA,CHMP1A,FZR1,PDE4C,ISYNA1,ZNF581,KLF13,SLC25A39,LSM7,ATP5MC2,POLD1,DGCR8,POU2F2,FBXL19,ZCCHC2,ZSCAN32,PLEKHJ1,MRM3,FBXL…	REACTOME_ION_CHANNEL_TRANSPORT	80	16	0.000274444375417027	0.0561692209375665	BEST3,ANO6,NEDD4L,ASIC2,ATP2A3,ATP6V0A1,ATP7B,ANO2,ATP13A1,UNC79,TRPV4,RYR1,RYR3,SCNN1B,TRPM2,CALM1	ZBTB10_TARGET_GENES	903	104	6.03025835684872e-06	0.000444516187447705	PTGES3L-AARSD1,LRRC23,NOP56,RAI1,SEPTIN9,BLCAP,FRMD6,FUNDC1,NOL4L,RUNDC1,ZNF540,ARID2,ATF5,ZHX3,EPB41L3,NEDD4L,KHNYN,BCL6B,PRPF40B,TBC1D22A,BACE2,HECTD1,SETBP1,PITPNC1,DAZAP1,GNAS,GNG7,ABR,RACGAP1,BRF1,SH3KBP1,HMGB1,HOXC5,LINC01089,ITGA7,ITPR2,LASP1,LRP1,BORCS8-MEF2B,TTLL13,RNASEK,MYO1C,NFKBIB,PCCA,NIN,ZNF571,PDE8A,PKM,MBD3,YBEY,PRMT7,RHOF,FAM20A,ZNF770,APPL2,VPS53,ZDHHC7,PRKAR1A,ITFG2,VPS35L,ISL…
REACTOME_CELL_CYCLE_MITOTIC	228	39	0.00011490000275268	0.0207515308130172	CDK2,ARPP19,CHMP4B,MAPRE1,CEP131,MAU2,TUBGCP4,MCM5,MZT1,PCNA,FZR1,ANAPC7,POLD1,NDE1,PPP2R5E,PRKCA,PRKCB,MAPK3,PSMA3,PSMA7,KNL1,PSMD7,RAN,RB1,SRC,AURKA,TFDP1,TK1,TUBG1,UBE2I,BORA,DSN1,CEP290,B9D2,AAAS,AJUBA,AURKB,CCP110,CDC27	ZNF711_TARGET_GENES	619	103	1.30764201046491e-09	7.74322332876077e-08	GABPB1-AS1,MIR4519,MIR762HG,RXYLT1,CCT2,ARPP19,SRCAP,DCUN1D3,ZNF570,TMTC3,DRG2,ACSF3,TCF25,MAU2,SF3B3,GABPA,GABPB1,SLC39A6,RNF167,SS18L1,SNORD59A,SNORD43,ZNF544,GOLGA3,TEDC1,FAM98B,HEXD,ABR,CCDC59,ANKRD11,CDIP1,KLC1,ZNF790,LGALS3BP,LIG4,SNX19,LTBR,NUBP1,ATP5F1B,PCBP2,PRELID3B,ZNF580,MRPL27,ANKFY1,ZNF581,MED15,ATP5MC2,ATP5PF,DGCR8,ZSCAN32,PPP2R3C,CCDC40,PLEKHJ1,RIC8B,ELP2,NPLOC4,TRMU,YJU2,TSR1,PCI…	REACTOME_INTEGRATION_OF_ENERGY_METABOLISM	44	11	0.0003319988158163	0.0561692209375665	ADCY7,GNA11,GNAS,GNG7,ITPR2,PRKAR1A,PRKCA,SYT5,MLX,CACNA1A,CACNA1C	BPTF_TARGET_GENES	388	54	8.060507415296e-06	0.000519902728286592	MBNL2,GPHN,PNPLA6,RAB31,WWP2,AKAP10,ABTB3,CREBBP,ZNF540,RPH3A,MGA,ABCB9,SRRM2,PRPF40B,BACE2,HECTD1,DMAC2L,ADGRD1,CCDC57,STRN3,H3-3B,LINC01089,JUP,KPNB1,LASP1,LDHB,SHC4,MYBPC1,MYO1C,OAS2,NTM,ZNF571,ATP6V0A1,TMEM100,CAND1,NUP107,ISLR2,RAB27A,TRPV4,RPA1,MAP1LC3B2,SRP68,STAT6,SUOX,TXNRD1,PRR14,MFSD11,YEATS4,PLA2G6,KIAA1671,SKAP1,KSR1,MTA1,TMEM94
REACTOME_DISEASES_OF_SIGNAL_TRANSDUCTION_BY_GROWTH_FACTOR_RECEPTORS_AND_SECOND_MESSENGERS	152	29	0.000124260663551001	0.0207515308130172	HDAC5,CSK,SPRED1,ETV6,FGF9,FGF22,KRAS,MARK3,MDM2,KITLG,NF1,PDGFB,RNF43,PPP2R5E,PRR5,MAPK3,PSEN1,PSMA3,PSMA7,PSMD7,MIB1,MLST8,SRC,TGFB1,TSC2,BRAP,AKT1S1,IRS2,NCOR2	HNRNPUL1_TARGET_GENES	587	99	1.35056220850479e-09	7.74322332876077e-08	SPRY2,GAS2L1,TOB2,SEPTIN9,WBP4,VASN,CLCN7,CLTC,ZNF787,NKAIN4,SPRED1,RETREG3,ECI1,DLG4,DUSP6,TYMP,ACSF3,WDR90,TCF25,TTLL12,ARL6IP1,FUS,SLC39A6,PLEKHG3,DECR2,SNORD43,RSPH14,EPN1,CDIP1,HIC1,DNAJB1,IMPA2,ACADVL,JUND,KIFC3,NHLRC3,LLGL2,MARK3,MT2A,NAB2,NDUFV3,ANKFY1,MED15,KLF13,PITPNA,PRMT7,NDE1,MRM3,ELP2,CPPED1,PRR5-ARHGAP8,PRR5,NPLOC4,TRMU,PCID2,MAP2K6,WDR45B,LYRM1,MCOLN1,USP36,RAD23A,RBBP6,RPL3,MRPL…	REACTOME_REGULATION_OF_INSULIN_SECRETION	31	9	0.000346065408331803	0.0561692209375665	GNA11,GNAS,GNG7,ITPR2,PRKAR1A,PRKCA,SYT5,CACNA1A,CACNA1C	CIITA_TARGET_GENES	502	64	2.13147334310262e-05	0.00122204471671217	RAB4B-EGLN2,TXNRD2,ZNF268,FOXN3,AKAP13,AKAP10,C12orf56,MRPL52,SHLD1,DMWD,RCAN1,MAU2,MORC3,SRRM2,TJP3,GNAS,ACTMAP,ZNF615,RACGAP1,BRF1,H3-3B,HMGB1,LINC01089,MIR3667HG,FAM174B,MCM5,NARS1,ATF4,NFKBIB,ECSIT,PKM,ATP6V0A1,RHOF,VPS53,ATF7IP,SPHK2,EXOSC5,VPS35L,ATP13A1,SUGP1,CATSPERG,BCKDHA,IQCH,SNRPA,SRP68,TAF4,TYK2,PRR14,MFSD11,CARS2,SLIRP,PLA2G6,LTBP4,DOT1L,COX14,ALKBH1,CPNE1,AP3D1,UBE3B,TAOK2,GTPBP1,N…
REACTOME_NEURONAL_SYSTEM	184	33	0.000152072031522393	0.0228564263378156	HCN4,SLC32A1,DLG4,ABAT,EPB41L3,GRIP1,NPTN,GLS2,GNAL,GNG7,GRIN2A,GRIN2D,KCNA1,KCNB1,KCNJ1,KCNJ8,KRAS,MDM2,NTRK3,KCNK10,PRKCA,PRKCB,MAPK3,NLGN2,PTPRS,RASGRF1,HCN2,SRC,SYT1,PPFIA3,ARHGEF7,DLGAP1,KCNK6	DBP_TARGET_GENES	613	102	1.5891486963297e-09	8.20000727306125e-08	NUBP2,CD2BP2,TMEM147,AHSA1,SRCAP,CHEK2,POLI,CHRNB1,TRAPPC6B,CREBL2,PARP4,CSTF1,TMC4,HSCB,TMTC3,AFG3L1P,DRG2,DUSP6,MEGF8,EIF5A,ETV6,ARL6IP1,GANC,TMEM87A,RNF167,ERAL1,SNORD59A,POC1B,ANKRD11,DONSON,HCFC1,HMOX2,DNAJB1,MYPOP,IRF3,ITGA3,LIG4,NDUFV3,NOP2,ATP5F1B,YARS2,PCNA,NIP7,ANAPC7,LSM7,ZCCHC2,RPP25,SARS2,PPP2R3C,PLEKHJ1,RIC8B,RAB20,YJU2,SMG9,PSMA3,CHMP1B,USP36,RPL27,MRPS12,RPS26,VIPAS39,SRSF5,PLEKHG…	REACTOME_TRANSPORT_OF_SMALL_MOLECULES	313	41	0.000373714044827455	0.0561692209375665	ADCY7,SLC5A11,SLC24A4,BEST3,AP2A1,ANO6,NEDD4L,ABCB9,GNAS,GNG7,SLCO4A1,SLCO3A1,SLC24A5,SLC13A5,HMOX2,AQP2,ABCC6,ASIC2,ATP2A3,PHB1,ATP6V0A1,ATP7B,PRKAR1A,CAND1,PSMB5,PSMC1,SLC17A7,ANO2,ATP13A1,UNC79,TRPV4,RYR1,RYR3,SCNN1B,SLC5A2,SLC6A12,SPG7,TRPM2,CALM1,NIPA2,RUNX1	ZNF394_TARGET_GENES	426	56	2.98054233867575e-05	0.00153795984675669	SYCE1L,RUNDC3A-AS1,STRAP,BAZ1A,ADCYAP1,MRPL52,BEST3,B3GNTL1,ZNF564,DHX8,DNMT1,RCAN1,EME2,PDS5B,MAPK8IP3,MTCL1,VPS39,KHNYN,ANGEL1,FUT3,DMAC2L,SCG3,HMGB1,HOXC4,HOXC5,TEX45,TTLL13,TRIM37,NEO1,PDE8A,CCDC40,ATF7IP,CATSPERG,RYR3,CBLN3,IQCH,MRPS34,SPTB,SRP68,STAT6,NR2F2,TFDP1,TXNRD1,TYK2,ZNF225,PRR14,CALM1,NIPA2,CIAO2A,LTBP4,DOT1L,PDXK,VPS4B,DAZAP2,TBC1D4,DOP1B
REACTOME_DISEASE	540	75	0.000195237576073524	0.025788734704925	HDAC5,GPC6,ARPC3,BAIAP2,GPR176,CLTC,CHMP4B,CSK,NCAN,CYP11A1,SPRED1,AP1G1,ACAN,DVL2,ETV6,FGF9,CYFIP1,VPS33B,GGT1,FGF22,GNG7,ADAMTSL5,KRAS,LIG4,MARK3,MDM2,MGAT2,KITLG,MYO5A,NF1,NTHL1,PCCA,RPS27L,CHMP1A,PDGFB,RNF43,PPP2R5E,PRR5,MAPK3,MAP2K6,PSEN1,PSMA3,PSMA7,PSMD7,MIB1,RNF213,RAN,RBBP7,RPL3,RPL27,RPL36AL,RPLP0,RPS15,RPS26,RPS29,MLST8,SRC,SYT1,PRDX2,TGFB1,TSC2,YES1,RHBDF2,VPS37B,ADM2,AAAS,SLC2A10,BRA…	RBM34_TARGET_GENES	426	77	4.81553096125924e-09	2.25892179637251e-07	GABPB1-AS1,TMEM147,CIB2,FERMT2,IZUMO4,ZNF837,CLCN7,MOB3A,NKAIN4,PHETA1,CAPN12,CTSH,SPRED1,RETREG3,DNMT1,TCF25,KDM4B,TTLL12,CYFIP1,DECR2,HEXD,ANKRD11,SOX8,EHD4,HMOX2,ADAMTSL5,IMPA2,MAFG,MARK3,ARVCF,MYO5A,NDUFV3,ZBTB21,OPRL1,PCBP2,LSM7,DGCR8,PPARA,NDE1,ZSCAN32,C19orf73,TRMU,PRKCB,WDR45B,AGPAT3,SPPL2B,MRTFA,ZNF77,WIZ,CHTF18,SHMT1,LMF1,KRI1,SMTN,SOX12,SREBF1,STK11,TBCD,TUBG1,ZNF174,YIPF2,RHBDF2,ACTN4…	REACTOME_CARDIAC_CONDUCTION	53	12	0.00048380410546395	0.0661052336829378	FGF14,CACNG4,ITPR2,NOS1,ATP2A3,RYR1,RYR3,SCN4A,TNNI3,CACNA1C,CACNB1,CALM1	EBNA1BP2_TARGET_GENES	139	25	3.9489859226539e-05	0.00185243339644492	TXNRD2,ZNF268,FAM83F,TARS3,ABCB9,PRPF40B,HECTD1,GIPR,GNA11,EHD4,C19orf81,ITPR2,BORCS8-MEF2B,MYO1C,MBD3,VSIG10,ZNF331,RGMA,ATP13A1,GRK1,NXN,IQCH,TYK2,ULK1,CLSTN3
REACTOME_PI3K_AKT_SIGNALING_IN_CANCER	35	11	0.000209457576613908	0.025788734704925	FGF9,FGF22,MDM2,KITLG,PDGFB,PRR5,MLST8,SRC,TSC2,AKT1S1,IRS2	MORC2_TARGET_GENES	762	117	1.21846541626142e-08	5.23940128992412e-07	SPRY2,CDR2,BAIAP2,CCT2,TOB2,ARPP19,UTP14A,SRCAP,IZUMO4,DHRS1,CLCN7,CLTC,JSRP1,MOB3A,ASB7,CPNE8,TMTC3,NOP9,SPRED1,ECI1,ZNF540,AP1G1,DRG2,TYMP,ACSF3,WDR90,FASN,TCF25,CLEC16A,FUS,GABPB1,RAB26,ZNF544,GNAL,GOLGA3,FAM98B,HEXD,NEK8,CCDC59,ANKRD11,CDIP1,HMOX2,HOXC13,ISG20,JUND,KRAS,NHLRC3,LIG4,SNX19,ST20,MDM2,NUBP1,NFIX,NOP2,PCBP2,ZNF580,ZNF581,PDGFB,ATP5MC2,KLHDC4,PPIB,NDE1,ZCCHC2,MRM3,LINS1,RIC8B,FANCI…	REACTOME_CHROMATIN_MODIFYING_ENZYMES	87	16	0.000732593268294755	0.0766767275563461	CHD4,CREBBP,ARID2,KDM4B,SETD1B,MSL1,MBD3,PRMT7,ATF7IP,EP400,YEATS4,DOT1L,KMT5C,MTA1,NCOR1,JADE3	KDM5D_TARGET_GENES	762	87	5.2402436713901e-05	0.00214610383055569	BLCAP,WWP2,AKAP10,C12orf56,BEST3,RAD9B,B3GNTL1,KRT10-AS1,SHLD1,DHX8,ALDOA,ATF5,GPATCH8,MTCL1,MGA,ABCB9,PRPF40B,GALC,RIBC2,ARFGAP3,DMAC2L,SMC1B,KSR2,GXYLT1,CDIP1,STRN3,H3-3B,HMOX2,C17orf67,FOXK2,TEX45,FAM174B,LTBP2,MAPT,MCM5,CCDC88C,MYH9,MYO1C,SCAPER,RNF138,PTRH2,VPS29,ATP6V0A1,MBD3,DGCR8,PRMT7,APPL2,ZNF532,ZNF331,UGGT2,PRKCH,PSG11,CELF4,EXOSC5,NMRAL1,SCAF4,ISLR2,RNF213,PTPRH,RAB27A,RASGRF1,BCKDHA…
REACTOME_MRNA_SPLICING	85	19	0.000223056254932818	0.025788734704925	PDCD7,CD2BP2,WBP4,DDX42,CSTF1,DDX5,SF3B3,FUS,PCBP2,LSM7,WBP11,SUGP1,SRSF5,SNRPA,SNRPB2,SNRPD3,SNRNP25,SF3A2,EIF4A3	SALL4_TARGET_GENES	740	114	1.59348874593082e-08	6.32492456077157e-07	GABPB1-AS1,NUBP2,ZNF256,RXYLT1,ABCA7,TOMM40,TOB2,SEPTIN9,FERMT2,IFT27,RAB35,IZUMO4,CLTC,WHAMM,IRGQ,MOB3A,CHMP4B,ASB7,SPRED1,RETREG3,AP1G1,DDX5,DUSP6,MEGF8,STX2,CEP131,KDM4B,TTLL12,CLEC16A,POFUT2,DMXL2,CRTC1,MAU2,MORC3,GABPB1,NPTN,ACAD8,TEDC1,THYN1,CFAP20,ANKRD11,CDIP1,TAX1BP3,HIF1A,HOXC13,MYPOP,MARS1,OCA2,ATP5F1B,PCBP2,PCCA,FZR1,ANKFY1,PKD1,PKNOX1,PRMT7,FBXL19,RNF43,C17orf80,C19orf73,LINS1,RIC8B,…	REACTOME_MUSCLE_CONTRACTION	79	15	0.000752328950016374	0.0766767275563461	FGF14,CACNG4,ITPR2,MYBPC1,NOS1,ATP2A3,PXN,RYR1,RYR3,SCN4A,TNNI3,TPM1,CACNA1C,CACNB1,CALM1	BDP1_TARGET_GENES	507	63	5.43138062573578e-05	0.00214610383055569	FRY,WWP2,CHD4,AKAP10,LRRC25,FUNDC1,ZNF418,TMPRSS6,ALDOA,RPH3A,ZHX3,EPB41L3,MGA,MAU2,ABCB9,SRRM2,SIN3A,CFAP61,SLCO3A1,ADGRD1,SH3KBP1,MSL1,LAMA5,LASP1,LIG1,FAM174B,PHKA2,A4GALT,DGCR8,CEP192,ZNF532,SIRPG,PRKCA,CA10,VPS35L,DDX24,ANO2,PITPNM2,EP400,ALOXE3,BCYRN1,BIK,FBRS,NR2F2-AS1,SNRPA,VASP,VAV1,CACNA1A,ZNF225,LRRK1,PODNL1,SEL1L2,NIPA2,DOT1L,COX14,RUNX1,AP3D1,SNX29,SAFB2,CLSTN3,ADGRE5,TMEM94,DGCR2
REACTOME_METABOLISM_OF_RNA	305	47	0.000316489831655361	0.0339774440698577	PDCD7,CD2BP2,UTP14A,WBP4,DDX42,CSTF1,DDX5,SF3B3,FUS,FAM98B,NOP2,PCBP2,RPS27L,DDX47,NIP7,LSM7,WBP11,RPP25,MRM3,TRMU,TSR1,PRKCA,SMG9,PSMA3,PSMA7,PSMD7,SUGP1,RAN,RPL3,RPL27,RPL36AL,RPLP0,RPS15,RPS26,RPS29,SRSF5,SNRPA,SNRPB2,SNRPD3,NOL12,SNRNP25,AAAS,SF3A2,QTRT1,RRP1,PRORP,EIF4A3	SKIL_TARGET_GENES	743	114	2.00788021031378e-08	7.4004727751565e-07	HDAC5,LPCAT3,ARPP19,PPP1R13L,POLR1G,IFT27,WBP4,GARIN5A,DDX42,DCUN1D3,MOB3A,NKAIN4,MIPOL1,NOTUM,ZNF836,AP1G1,DDX5,DNMT1,ERCC1,MICU2,KDM4B,PHLPP2,FLI1,FKBP8,FUS,FBXO33,SS18L1,GOLGA3,POC1B,EMC10,CCDC59,CFAP20,ANKRD11,CDIP1,HIF1A,FOXA1,DNAJB1,ISG20,KCNB1,ZNF710,KRAS,LGALS3BP,SNX19,ST20,MCM5,MDM2,NAB2,NUBP1,NFATC1,NFIC,ZBTB21,ATP5F1B,PCBP2,RPS27L,ZNF580,ZNF581,KLF13,PKNOX1,ZCCHC2,UACA,PLEKHJ1,YJU2,PSM…	REACTOME_CA_DEPENDENT_EVENTS	16	6	0.000768092256715102	0.0766767275563461	ADCY7,NBEA,PRKAR1A,PRKCA,CALM1,CAMKK1	E2F5_TARGET_GENES	529	65	5.82276233096505e-05	0.00214610383055569	ZNF268,PNPLA6,CHD4,MRPL52,CARMIL2,SHLD1,TMTC3,SKA1,ALDOA,PPM1E,PDS5B,ANKRD12,CLEC16A,MAU2,DAZAP1,ACAD8,DESI1,ZNF615,THYN1,SCG3,RACGAP1,HMGB1,C19orf81,TEX45,LASP1,MAPT,MCM5,ATP2A3,NUCB1,GP6,NELFCD,PHB1,POLE,DGCR8,ZNF331,PRR5,PRKCA,PSMB5,VPS35L,ATP13A1,FBRSL1,RNF213,SUGP1,PXN,RAD51B,RANGAP1,ZNF350,SAV1,DUS1L,FN3K,TFDP1,CACNA1A,ZNF225,PRR14,PEAK1,DCAKD,CEP290,KCNH6,CIAO2A,DOT1L,CBFA2T3,PIGL,IFT140,T…
REACTOME_INTRACELLULAR_SIGNALING_BY_SECOND_MESSENGERS	126	24	0.000475434912752168	0.0476385782577673	HDAC5,FGF9,PHLPP2,FGF22,MDM2,KITLG,PDGFB,MBD3,PPP2R5E,PRR5,PRKCA,MAPK3,PSMA3,PSMA7,PSMD7,RPTOR,RBBP7,MLST8,SNAI1,SRC,TSC2,AKT1S1,IRS2,MTA1	ZNF610_TARGET_GENES	387	69	5.55981644298159e-08	1.87515381305642e-06	HDAC5,GPC6,TOB2,ARPP19,SEPTIN9,SRCAP,WBP4,CREBL2,SELENOM,CPNE8,CTSH,ECI1,ZNF540,DRG2,DUSP6,DVL2,MEGF8,MLXIP,KDM4B,MCF2L,MGA,FNTB,GNAL,CDIP1,HCFC1,IMPA2,KRAS,LIG4,PCBP2,RPS27L,ZNF571,PDE4C,ISYNA1,PLEKHJ1,PCID2,SMG9,WDR45B,CHMP1B,PLEKHH1,BAHCC1,RBBP6,RPL27,RPS26,RPS29,SRSF5,ITSN1,PLEKHG2,SNRPD3,IRX3,TEFM,FBXO31,MAP1LC3B,SF3A2,NCOA3,TMEM187,GUCD1,METTL26,MCRIP2,CUL4A,LINC01547,ZBTB45,ABHD13,AJUBA,SL…	REACTOME_INFECTIOUS_DISEASE	305	39	0.000828907198658681	0.0766767275563461	TUBB3,ADCY7,ADCYAP1,AP2A1,NEDD4L,XRCC6,GGT5,GIPR,GNAS,GNG7,GTF2F2,GUCY2C,SH3KBP1,ITPR2,KPNB1,LIG1,MC5R,MYH9,MYO1C,VPS36,NELFCD,POLR2F,TAF7L,PRKAR1A,PSMB5,PSMC1,NUP107,PTGER2,RNF213,RANGAP1,RPL21,RPLP0,ELMO2,TAF4,TXNRD1,VAV1,CALM1,VPS4B,NCOR1	ZNF654_TARGET_GENES	741	84	9.1625917659139e-05	0.00293413754718071	NDUFA6-DT,ZNF268,VSTM2L,PRIMA1,CARMIL2,CBLN2,DHX8,ATN1,ALDOA,PDS5B,TBC1D2B,SPART,CLEC16A,NEDD4L,VPS39,KHNYN,SEZ6L,BCL6B,PRPF40B,PLEKHG4,DAZAP1,ACAD8,DMAC2L,GNAS,SLCO3A1,ABR,HOXC5,MC5R,CCDC88C,RNASEK,MYH9,MYO1D,PCCA,VPS36,NIN,GPRC5B,PHB1,ATP6V0A1,RHOF,IMP3,PRKCH,PSG11,VPS35L,PREX1,VPS18,IGDCC4,CATSPERG,PXN,RAB27A,RASGRF1,RPLP0,BCYRN1,CBLN3,NR2F2-AS1,GNPNAT1,FUNDC2,SPTB,SUOX,TAF4,TPM1,VASP,ZNF221,C…
REACTOME_MITOCHONDRIAL_FATTY_ACID_BETA_OXIDATION	13	6	0.000600849343244553	0.0564422851810352	ECI1,MCAT,ACADVL,PCCA,PCTP,ACAD10	NAB2_TARGET_GENES	605	96	5.81443042808192e-08	1.87515381305642e-06	HDAC5,SPRY2,BAIAP2,RAB35,DSTN,WBP4,POLI,IZUMO4,ZNF837,CLTC,DCUN1D3,MOB3A,CHMP4B,CREBL2,SELENOM,PHETA1,CCDC42,SPACA6,DLG4,DNMT3B,MEGF8,CEP131,TTLL12,SLC9A8,GABPA,HEXD,ABR,CCDC59,DONSON,HIC1,HIF1A,APLP2,ACADVL,KIFC3,KRAS,MPO,NAB2,NDUFV3,NFATC1,ATP2A2,MED15,KLF13,ATP5PF,PKD1,PKNOX1,POU2F2,PPIB,FBXL8,RAB20,LYRM1,SRGAP1,MIB1,FBRSL1,RBBP7,CHTF18,TMEM91,BLMH,MLST8,SRSF5,NXN,INF2,LMF1,KRI1,SMTN,CAPRIN2,S…	REACTOME_CA2_PATHWAY	22	7	0.000867268375554148	0.0766767275563461	GNG7,ITPR2,NFATC1,NLK,PRKCA,CALM1,AXIN2	ZIM3_TARGET_GENES	403	52	9.39520750417331e-05	0.00293413754718071	FRY,SEPTIN9,WWP2,AGBL1,CREBBP,NOL4L,PDS5B,SPART,EPB41L3,ZCCHC14,PPP1R13B,TNFRSF13B,SRRM2,CFAP61,NUFIP1,ACAD8,TJP3,HCFC2,HMGB1,KIF7,LIG1,MAPT,ATF4,SCAPER,NIN,GPRC5B,ATP6V0A1,SIRPG,ATF7IP,PRKCH,DDX24,PREX1,CATSPERG,RANGAP1,RFX4,BCL3,DUS1L,IQCH,EFCAB6,GNPNAT1,MLX,TXNRD1,CACNA1C,LRRK1,JAM3,PIP4K2B,PLA2G6,LTBP4,GAS7,ATXN3L,NCOR1,DOP1B
REACTOME_REGULATION_OF_PTEN_GENE_TRANSCRIPTION	24	8	0.000999841335860468	0.0883977369293108	HDAC5,MBD3,MAPK3,RPTOR,RBBP7,MLST8,SNAI1,MTA1	BARHL1_TARGET_GENES	490	81	1.17950601535462e-07	3.5801476701352e-06	MED6,GABPB1-AS1,MIR4519,NUBP2,MIR762HG,CD2BP2,TOMM40,AHSA1,TOB2,SRCAP,DSTN,DHRS1,CCDC78,IRGQ,CHMP4B,CREBL2,PARP4,EME1,NOP9,AP1G1,DNMT1,DVL2,SLC16A13,CLEC16A,GABPB1,MTG2,FAM98B,NEK8,HMOX2,DNAJB1,MYPOP,ITGA3,NHLRC3,LLGL2,NDUFV3,PCBP2,RPS27L,DDX47,MRPL27,FZR1,NIP7,CSNK1G1,FBXL19,SARS2,PPP2R3C,MRM3,PRH1,USP36,RAD51,ALOXE3,RPLP0,MRPS12,VIPAS39,TMEM91,TBX3,TUFM,TULP3,ZNF23,MZF1,ZSCAN5A,RBM42,ZNF576,THT…	REACTOME_ION_HOMEOSTASIS	22	7	0.000867268375554148	0.0766767275563461	ITPR2,NOS1,ATP2A3,RYR1,RYR3,TNNI3,CALM1	NFXL1_TARGET_GENES	209	32	9.66673222908373e-05	0.00293413754718071	SRRM2-AS1,FRY,SEPTIN9,PNPLA6,SLC38A10,VSTM2L,DNMT3B,EPB41L1,ALDOA,RPH3A,SETD1B,ABCB9,SRRM2,IRF2BP1,LINC01089,TEX45,KPNB1,MEX3C,PDE8A,RHOF,PRR5,BCL3,SAFB,FBRS,NR2F2,TFDP1,THSD4,NRSN2,COASY,PDXK,KSR1,LRRC4B
REACTOME_ENERGY_DEPENDENT_REGULATION_OF_MTOR_BY_LKB1_AMPK	10	5	0.00114059329756595	0.0912247388278588	RPTOR,MLST8,STK11,TSC2,CAB39L	EWSR1_TARGET_GENES	359	64	1.72579318323047e-07	4.85275682864096e-06	MED6,N4BP2L2,TOMM40,TOB2,SRCAP,POLI,AKAP13,ZNF837,CLTC,AFMID,IL34,DDX5,DRG2,DUSP6,ERCC1,ETV6,KDM4B,ZNF423,MORC3,FUS,MTG2,ACAD8,FAM98B,CCDC59,THYN1,HMOX2,KIFC3,SNX19,MIPEP,NFIC,FZR1,PPIB,PSEN1,KNL1,MCOLN1,RAD23A,ALOXE3,RPS26,SRSF5,ITSN1,PLEKHG2,TK1,TUFM,LDLRAD4,TBC1D17,FBXO31,TLE6,SETD6,AAAS,NPRL3,MAP1LC3B,NLRC5,LTBP4,METTL26,MCRIP2,AKT1S1,ZC3H10,ZBTB45,GGACT,CEP95,TMEM259,ARHGEF1,CYTH1,CRYZL1	REACTOME_OPIOID_SIGNALLING	35	9	0.000921316156177564	0.0769298990408266	ADCY7,NBEA,GNG7,ITPR2,PDYN,PRKAR1A,PRKCA,CALM1,CAMKK1	HBZ_TARGET_GENES	385	50	0.000108724436860846	0.00311676719001092	COL4A1,BEST3,RCAN1,GPR183,GSX1,FGF14,ALDOA,STK38L,CAMTA2,ZCCHC14,CLEC16A,ABCB9,SEZ6L,PRPF40B,HECTD1,DMAC2L,GNAS,MUC19,BRF1,STRN3,HMGB1,UBAC2,TEX45,MYH9,MYO1D,NFATC2,SCAPER,NELFCD,PKM,MBD3,TMX3,TMEM100,PRKCH,ITFG2,VPS35L,DDX24,RAD51B,BCL3,FBRS,AKTIP,STAT6,CACNA1A,CACNA1C,MFSD11,CCDC102B,PIP4K2B,PLA2G6,KSR1,PIGL,ARNT2
REACTOME_M_PHASE	165	28	0.00115320694459702	0.0912247388278588	ARPP19,CHMP4B,MAPRE1,CEP131,MAU2,TUBGCP4,MZT1,ANAPC7,NDE1,PPP2R5E,PRKCA,PRKCB,MAPK3,PSMA3,PSMA7,KNL1,PSMD7,RAN,RB1,TUBG1,UBE2I,DSN1,CEP290,B9D2,AAAS,AURKB,CCP110,CDC27	ATRX_TARGET_GENES	619	96	1.78686782449958e-07	4.85275682864096e-06	GABPB1-AS1,ST20-MTHFS,ARPC3,ABCA7,WBP4,IZUMO4,CLTC,MRPL10,MOB3A,CSTF1,ZNF582,ZNF570,DDX5,DRG2,KDM4B,SETD1B,GSE1,MGA,GABPB1,TBC1D22A,GALR1,GANC,TMEM87A,DECR2,ZNF544,CDIP1,DONSON,ISG20,ITGA3,KCNB1,TEPP,ZNF790,ST20,MT2A,CHMP1A,ANAPC7,PDGFB,KLF13,ATP5MC2,PMM1,POLD1,ZCCHC2,BCOR,ADISSP,C17orf80,PLEKHJ1,C19orf73,PPP2R5E,PRR5,TRMU,WDR45B,KNL1,RPTOR,NLGN2,VPS18,RNF213,ALOXE3,SCN4A,CHTF18,CAPRIN2,SNRPA,CAP…	REACTOME_G_PROTEIN_MEDIATED_EVENTS	23	7	0.00116613988181354	0.0922478022297766	ADCY7,NBEA,ITPR2,PRKAR1A,PRKCA,CALM1,CAMKK1	ZNF205_TARGET_GENES	792	88	0.000126482743809169	0.00343500504239637	NFAT5,ZNF268,TSPAN9,FOXN3,AKAP10,MSI2,ARK2N,DHX8,ATN1,RCAN1,ARID2,EME2,ETV6,ALDOA,KHNYN,DAPK2,KDSR,BCL6B,PRPF40B,TAFA5,RIBC2,GMEB2,PITPNC1,SNORD60,PELP1,SMC1B,TJP3,SCG3,GTF2F2,GTF3C1,HMOX2,ITGA7,NEO1,PCCA,VPS36,CIAO2B,PHB1,ATP6V0A1,YBEY,DGCR8,PRMT7,VSIG10,FAM20A,PRKCH,LGMN,BMAL2,NMRAL1,PREX1,USP36,ISLR2,ABCD4,WIZ,RAB27A,RASGRF1,BCL2,BCL2L2,NECAB3,DUS1L,NXN,CHST8,CBLN3,SLC5A2,MRPS34,TAF4,TFDP1,ZNF…
REACTOME_PROCESSING_OF_CAPPED_INTRON_CONTAINING_PRE_MRNA	106	20	0.00154206566985889	0.110450556322254	PDCD7,CD2BP2,WBP4,DDX42,CSTF1,DDX5,SF3B3,FUS,PCBP2,LSM7,WBP11,SUGP1,SRSF5,SNRPA,SNRPB2,SNRPD3,SNRNP25,AAAS,SF3A2,EIF4A3	ZNF134_TARGET_GENES	471	78	1.90147139727312e-07	4.90579620496465e-06	MIR4519,MIR762HG,CDR2,SEPTIN9,SRCAP,DSTN,CHEK2,RFFL,CLCN7,DCUN1D3,MIR1-1HG,COL9A3,CSK,PHETA1,EME1,TMC4,ZNF570,AP1G1,ACAN,SLC16A13,ERCC1,CEP131,KDM4B,PHLPP2,MCF2L,VPS33B,GGT1,SLC46A3,FBXL19-AS1,TTLL6,ABR,HIF1A,HOXC4,IRF3,ISG20,TEPP,ZNF829,ZNF568,KRAS,NHLRC3,NPTX1,MRPL27,ATP5MC2,FBXL19,SARS2,UACA,PSEN1,LYRM1,CATSPERG,ALOXE3,RPL27,PRSS22,ITSN1,SBK2,PMEL,SNRPA,SREBF1,STK11,TBCD,UBE2I,TLE6,GGNBP2,DSN1…	REACTOME_FCERI_MEDIATED_CA_2_MOBILIZATION	12	5	0.00124565302149	0.0936108245649735	ITPR2,NFATC1,NFATC2,VAV1,CALM1	DNMT1_TARGET_GENES	76	16	0.000146663689942425	0.0036857824058911	DHX8,KDM4B,DAZAP1,GIPR,DMAC2L,BRF1,TUBD1,PHB1,PRKCH,PITPNM2,BRCA1,VAV1,LAS1L,SLIRP,ACTN1,ALKBH1
GSE161476_LupusSledaiScore Pro Reactome	N	DE	P.DE	FDR	SigGenesInSet	GSE161476_LupusSledaiScore Pro TFTargets	N	DE	P.DE	FDR	SigGenesInSet	GSE161476_LupusSledaiScore Anti Reactome	N	DE	P.DE	FDR	SigGenesInSet	GSE161476_LupusSledaiScore Anti TFTargets	N	DE	P.DE	FDR	SigGenesInSet
REACTOME_EICOSANOIDS	7	3	0.000584068776667255	0.382606288948373	CYP4F22,CYP4F11,CYP4F12	ZNF92_TARGET_GENES	600	39	1.20683078243108e-07	6.22724683734435e-05	CDH4,B3GNT3,IFI30,SPINT2,FBXO17,ISM1,CAPN12,ECH1,NR2F6,AKT2,MAST3,SIPA1L3,FCHO1,PLD3,PGLS,NWD1,IL12RB1,KCNN1,MIR23A,MIR27A,NDUFB7,PDE4C,PIK3R2,RIN2,MAP1S,KIF16B,TRMT1,PRKACA,PKN1,MRPL34,TPM4,CACNA1A,OCEL1,COLGALT1,SLC35E1,ACTN4,DPF1,GTPBP3,MVB12A	REACTOME_ACYL_CHAIN_REMODELING_OF_CL	2	2	0.00225020582396348	0.814476479339447	TAFAZZIN,PLA2G6	ZNF618_TARGET_GENES	160	17	0.00152503572114732	0.786918432112019	DDX17,AMOT,TIMM8A,TMEM31,RBFOX2,FAM133A,HTR2C,MFNG,NAP1L3,OCRL,PGK1,JPX,SSTR3,BAIAP2L2,SLC10A3,OGT,EIF3D
REACTOME_REGULATION_OF_GENE_EXPRESSION_IN_ENDOCRINE_COMMITTED_NEUROG3_PROGENITOR_CELLS	2	2	0.000690867565476102	0.382606288948373	INSM1,NKX2-2	ZNF436_TARGET_GENES	260	22	1.29501903379274e-06	0.000334114910718527	SPINT2,FBXO17,ZNF573,CYP4F22,ECH1,AKT2,UNC13A,MAST3,FCHO1,PLD3,PGLS,PIK3R2,SARS2,MAP1S,TRMT1,OVOL2,TPM4,DPF1,MRI1,GTPBP3,YIF1B,MVB12A	REACTOME_NOTCH_HLH_TRANSCRIPTION_PATHWAY	13	4	0.00254681707620541	0.814476479339447	HDAC6,MAMLD1,HDAC8,HDAC10	TAF9B_TARGET_GENES	204	18	0.0082994195172499	1	FTX,STAG2,CHM,APOL2,MBTPS2,ATRX,GRIPAP1,TOMM22,THOC2,RPL10,RPS4X,XIST,USP9X,OGT,IKBKG,EIF3D,ARHGEF6,AMMECR1
REACTOME_VESICLE_MEDIATED_TRANSPORT	275	17	0.000952294306260739	0.382606288948373	RINL,DNASE2,AKT2,FCHO1,SNX5,RAB8A,RIN2,KIF16B,USE1,RALGAPA2,EPS15L1,RAB3A,NAPB,CALR,STX10,AP1M1,MVB12A	ADNP_TARGET_GENES	307	23	5.90387155436969e-06	0.00101546590735159	ILVBL,ADRM1,DNASE2,AKT2,UNC13A,SIPA1L3,FCHO1,LGALS4,NAA20,PIK3R2,CC2D1A,TRMT1,PRKACA,PKN1,ZSWIM4,CYP4F12,CACNA1A,ACTN4,DPF1,GTPBP3,GADD45GIP1,YIF1B,DTD1	REACTOME_RECEPTOR_TYPE_TYROSINE_PROTEIN_PHOSPHATASES	13	4	0.00254681707620541	0.814476479339447	IL1RAPL1,SLITRK4,IL1RAPL2,SLITRK2	RYBP_TARGET_GENES	763	47	0.037864924148358	1	EOLA1-DT,DDX17,STAG2,DACH2,COL4A5,COL4A6,PTCHD1,FGF13,FHL1,CNKSR2,GJB1,NHSL2,L1CAM,ARHGAP4,MPP1,CITED1,PAK3,MAGEC2,PHKA1,PLP1,PLXNB3,ARMCX6,JPX,HAUS7,MBNL3,HDAC8,RTL9,PVALB,RPL10,RPL36A,BCYRN1,RPS4X,SLC16A2,TIMP1,TRPC5,ZNF711,APOO,HMGN5,DIPK2B,CD99L2,TUBGCP6,HS6ST2,KLHL13,SYTL4,JOSD1,MAGEC1,MED12
REACTOME_MEMBRANE_TRAFFICKING	256	16	0.00119278423462805	0.382606288948373	RINL,DNASE2,AKT2,FCHO1,SNX5,RAB8A,RIN2,KIF16B,USE1,RALGAPA2,EPS15L1,RAB3A,NAPB,STX10,AP1M1,MVB12A	ZNF16_TARGET_GENES	84	11	1.15485106380597e-05	0.0014897578723097	DAND5,MAST1,PGLS,IL12RB1,KCNN1,MRPL34,TPM4,CACNA1A,PODNL1,YJU2B,MVB12A	REACTOME_RHO_GTPASES_ACTIVATE_NADPH_OXIDASES	13	4	0.00254681707620541	0.814476479339447	CYBB,NOX1,NCF4,RAC2	ZNF740_TARGET_GENES	677	42	0.043711386680578	1	HDAC6,FTX,RAP2C-AS1,EBP,CDC42EP1,PASD1,GAB3,CSNK1E,ELF4,F8,GCAT,RBFOX2,TXN2,ATP11C,HCFC1,IDH3G,ARAF,KCNJ4,MAGEA1,MECP2,MPP1,CHIC1,PLXNA3,RAP2C,RBM3,RPGR,RPS6KA3,BCORL1,SMARCA1,FUNDC2,SSR4,TAF1,TFE3,XIST,RBM10,TMEM187,ZMAT1,CUL4B,MICALL1,KLHL13,PICK1,MAGEC1
REACTOME_REGULATION_OF_BETA_CELL_DEVELOPMENT	19	4	0.00133260124565707	0.382606288948373	AKT2,FOXA2,INSM1,NKX2-2	CEBPZ_TARGET_GENES	710	38	1.94854319922806e-05	0.00201089658160336	PET117,DDX39A,AKAP8,POLR3F,ADRM1,MAST1,FAM32A,AKAP8L,C19orf53,BABAM1,NXT1,HNRNPL,RAB8A,PIK3R2,SARS2,DZANK1,TRMT1,PRKACA,ASF1B,APMAP,KAT14,WIZ,RAB3A,RFX1,RPL18A,MRPS12,RRBP1,ZSWIM4,SNRPB2,DDA1,TMEM38A,SMIM7,ABHD8,YJU2B,GTPBP3,MPV17L2,DCAF15,OSBPL2	REACTOME_PROTEIN_LOCALIZATION	65	9	0.00339710349429057	0.814476479339447	CMC4,TIMM8A,ABCD1,HMOX1,IDH3G,TOMM22,TAFAZZIN,USP9X,UBL4A	ZSCAN26_TARGET_GENES	1	1	0.0474857439087609	1	CITED1
REACTOME_REGULATION_OF_GENE_EXPRESSION_IN_BETA_CELLS	10	3	0.00188821461845218	0.382606288948373	AKT2,FOXA2,NKX2-2	ZMYND8_TARGET_GENES	691	35	0.000130902529233973	0.0112576175141217	CHERP,RNASEH2A,ADRM1,SIN3B,SYCE2,ARRDC2,NWD1,C19orf53,HOOK2,NANOS3,JUNB,MIR23A,MIR27A,RAB8A,MYO9B,RIN2,USE1,ANO8,RAD23A,RFX1,BFSP1,C19orf33,MRPL34,ZSWIM4,SNRPB2,TAF4,DDA1,OCEL1,ACTN4,YJU2B,GTPBP3,STX10,HAUS8,MVB12A,IER2	REACTOME_DETOXIFICATION_OF_REACTIVE_OXYGEN_SPECIES	14	4	0.00343315904964908	0.814476479339447	CYBB,TXN2,NCF4,ATP7A	PTPRA_TARGET_GENES	49	5	0.0815118271663133	1	DDX3X,TXN2,GATA1,PGK1,ZFX
REACTOME_FATTY_ACIDS	10	3	0.00188821461845218	0.382606288948373	CYP4F22,CYP4F11,CYP4F12	ZMYM2_TARGET_GENES	60	8	0.000162090569351979	0.0119483905408031	ADRM1,MYO9B,PDE4C,PIK3R2,RFX1,PRDX2,TPM4,HAUS8	REACTOME_PROTEIN_PROTEIN_INTERACTIONS_AT_SYNAPSES	43	7	0.0037933036296581	0.814476479339447	IL1RAPL1,SLITRK4,DLG3,IL1RAPL2,GRIA3,SLITRK2,CASK	FOXJ2_TARGET_GENES	234	16	0.0908024236826586	1	LINC00630,DNAL4,STAG2,RIBC1,DDX3X,FHL1,CBY1,SUN2,ARHGAP4,NSDHL,MBTPS2,RPGR,FAM227A,EFHC2,SMC1A,SLC25A14
REACTOME_RELAXIN_RECEPTORS	3	2	0.00203649388661809	0.382606288948373	RLN3,INSL3	MAPK3_TARGET_GENES	48	7	0.00023662784465765	0.0127998068297394	HOOK2,DNAJB1,JUNB,TPM4,STX10,SAMD1,IER2	REACTOME_MITOCHONDRIAL_PROTEIN_IMPORT	25	5	0.00570086667913264	0.95204473541515	CMC4,TIMM8A,IDH3G,TOMM22,TAFAZZIN	ZNF708_TARGET_GENES	40	4	0.12013485619796	1	MID2,CARD10,JPX,PLA2G6
REACTOME_SIGNALING_BY_GPCR	351	19	0.0023143488282313	0.386496254314627	HRH3,RLN3,AKT2,PLCB1,OR7A17,OR10H1,OR7C2,OR7A5,OR10H5,ADGRE2,INSL3,PDE4C,PIK3R2,PLCB4,PRKACA,PTGER1,SSTR4,F2RL3,ADGRE5	SMN1_TARGET_GENES	365	22	0.000248058271894175	0.0127998068297394	SEC23B,MAP4K1,FBXO17,ZNF573,C19orf47,AKT2,FCHO1,PLD3,CPAMD8,EIF3K,BABAM1,HNRNPL,PKN1,WIZ,RAD23A,NAPB,ZSWIM4,MIR641,DPF1,HSH2D,MVB12A,TECR	REACTOME_ACTIVATION_OF_THE_MRNA_UPON_BINDING_OF_THE_CAP_BINDING_COMPLEX_AND_EIFS_AND_SUBSEQUENT_BINDING_TO_43S	25	5	0.00570086667913264	0.95204473541515	EIF1AX,EIF2S3,EIF3L,RPS4X,EIF3D	IGLV5_37_TARGET_GENES	210	14	0.125712792547592	1	DLG3,FHL1,ATP11C,CITED1,ATP2B3,PAK3,BCOR,KIAA1210,MID1IP1,BCORL1,TIMP1,UBL4A,HDAC10,IKBKG
REACTOME_RAB_GEFS_EXCHANGE_GTP_FOR_GDP_ON_RABS	40	5	0.00377264418831459	0.567028421503683	RINL,AKT2,RAB8A,RIN2,RAB3A	SMN2_TARGET_GENES	365	22	0.000248058271894175	0.0127998068297394	SEC23B,MAP4K1,FBXO17,ZNF573,C19orf47,AKT2,FCHO1,PLD3,CPAMD8,EIF3K,BABAM1,HNRNPL,PKN1,WIZ,RAD23A,NAPB,ZSWIM4,MIR641,DPF1,HSH2D,MVB12A,TECR	REACTOME_CROSS_PRESENTATION_OF_PARTICULATE_EXOGENOUS_ANTIGENS_PHAGOSOMES	3	2	0.00653780115835163	0.98263151410025	CYBB,NCF4	ZSCAN23_TARGET_GENES	44	4	0.154679867099415	1	ANKRD54,TMEM255A,APOO,JOSD1
REACTOME_MISCELLANEOUS_SUBSTRATES	6	2	0.00966169597083155	1	CYP4F22,CYP4F11	AEBP2_TARGET_GENES	508	27	0.000384398204329658	0.0180317703121912	GIPC1,CCDC124,SIRT2,AKAP8L,BABAM1,HNRNPL,RAB8A,MYO9B,NFKBIB,SARS2,KIF16B,PRKACA,ASF1B,RAB3A,RFX1,RPL18A,RRBP1,ZSWIM4,PRDX2,DDA1,TMEM38A,SMIM7,CALR,MPV17L2,STX10,DCAF15,HAUS8	REACTOME_DEGRADATION_OF_CYSTEINE_AND_HOMOCYSTEINE	9	3	0.0072099254831105	0.985138000101371	TXN2,MPST,TST	SNRNP70_TARGET_GENES	94	7	0.1585392449274	1	DDX17,GCAT,G6PD,SNORA70,RPL10,RPL36A,IKBKG
REACTOME_INTERLEUKIN_3_INTERLEUKIN_5_AND_GM_CSF_SIGNALING	19	3	0.0128003388781954	1	JAK3,PIK3R2,PRKACA	MTA1_TARGET_GENES	826	38	0.000466549452916023	0.020061626475389	PET117,LINC01431,POLR3F,SPINT2,DSTN,CCDC124,CAPN12,NR2F6,ADGRL1,SIRT2,MTG2,GCDH,CPAMD8,C19orf53,BABAM1,HOOK2,HNRNPL,SLC27A1,NFIX,NFKBIB,PDE4C,DZANK1,APMAP,KAT14,ANO8,WIZ,RFX1,RRBP1,BFSP1,GZF1,ZNF133,CACNA1A,COLGALT1,SLC35E1,CALR,YJU2B,GTPBP3,HSH2D	REACTOME_EGR2_AND_SOX10_MEDIATED_INITIATION_OF_SCHWANN_CELL_MYELINATION	10	3	0.00994064238169366	1	DRP2,GJB1,SOX10	HES2_TARGET_GENES	472	27	0.18057654554507	1	CMC4,PLAC1,C1QTNF6,EIF2S3,FHL1,GABRE,GDI1,SRPX2,ATP11C,GRIA3,HMOX1,MECP2,MPP1,MTCP1,MYH9,BCOR,JPX,MID1IP1,TFE3,UBE2A,ALG13,USP9X,RBM10,ZMAT1,OGT,CASK,CLDN2
REACTOME_OPIOID_SIGNALLING	35	4	0.01295550502493	1	PLCB1,PDE4C,PLCB4,PRKACA	ZNF768_TARGET_GENES	574	29	0.000536248020879307	0.0212849214441325	IFI30,SPINT2,GIPC1,FBXO17,CIB3,ZNF573,NIBAN3,UNC13A,FCHO1,ARRDC2,RAB8A,MYO9B,NDUFB7,PDE4C,GZF1,MRPL34,SLC1A6,ZSWIM4,SLC5A5,TPM4,CACNA1A,ACTN4,CALR,YJU2B,USHBP1,GTPBP3,HAUS8,MED26,OSBPL2	REACTOME_TRAFFICKING_OF_AMPA_RECEPTORS	19	4	0.0110132736822259	1	CACNG2,GRIA3,TSPAN7,PICK1	ZNF318_TARGET_GENES	420	24	0.199138125166859	1	HDAC6,STAG2,ZNF275,WDR45,DDX3X,EIF2S3,SEPTIN6,APOL2,CYTH4,CARD10,LGALS1,MCM5,MYH9,CDK16,RBM3,RENBP,TFE3,APOL3,USP9X,PLA2G6,OGT,IKBKG,MICALL1,CASK
REACTOME_DARPP_32_EVENTS	7	2	0.0132927468484972	1	PDE4C,PRKACA	ZNF502_TARGET_GENES	16	4	0.000665893447226008	0.0245429299120443	DAND5,UNC13A,ANO8,GTPBP3	REACTOME_CARDIAC_CONDUCTION	53	7	0.0120909779093204	1	CACNG2,FGF13,KCNE5,KCND1,KCNJ4,ATP2B3,CACNA1F	ZIM3_TARGET_GENES	403	23	0.206976012493893	1	MIR450B,HDAC6,CACNG2,CSNK1E,DKC1,DLG3,FGF13,GABRA3,NHSL2,MB,MECP2,PLS3,ATRX,JPX,KRBOX4,FAM3A,FAM227A,WDR13,VBP1,ALG13,USP11,PLA2G6,MTMR1
REACTOME_NEPHRIN_FAMILY_INTERACTIONS	7	2	0.0132927468484972	1	PIK3R2,ACTN4	ASH1L_TARGET_GENES	678	32	0.000886871659107895	0.0305062595814092	DDX39A,AKAP8,GIPC1,SIRT2,FCHO1,FAM32A,AKAP8L,BABAM1,HNRNPL,RAB8A,MYO9B,NFKBIB,SARS2,PRKACA,RAB3A,RFX1,RPL18A,MRPS12,RRBP1,ZSWIM4,SNRPB2,ZNF133,DDA1,TMEM38A,SMIM7,ABHD8,CALR,YJU2B,GTPBP3,MPV17L2,DCAF15,HAUS8	REACTOME_SEMA3A_PAK_DEPENDENT_AXON_REPULSION	4	2	0.0126650336943954	1	PAK3,PLXNA3	ZNF586_TARGET_GENES	18	2	0.209554291731623	1	PAK3,MED12
REACTOME_INTERLEUKIN_RECEPTOR_SHC_SIGNALING	7	2	0.0132927468484972	1	JAK3,PIK3R2	ID1_TARGET_GENES	511	26	0.000945930529656101	0.0305062595814092	CHERP,ILVBL,CCDC124,SIPA1L3,SYCE2,CFAP61,SNX5,ADGRE2,DNAJB1,LGALS4,CRNKL1,PKN1,USE1,APMAP,RAB3A,RAD23A,GZF1,BRME1,PODNL1,ACTN4,WDR87,GTPBP3,MPV17L2,MGME1,MED26,TECR	REACTOME_ESTABLISHMENT_OF_SISTER_CHROMATID_COHESION	4	2	0.0126650336943954	1	STAG2,SMC1A	ZSCAN4_TARGET_GENES	544	30	0.219724126325448	1	MID2,DMC1,PNCK,FGF13,RBFOX2,SH3BP1,MAFF,PCSK1N,CARD10,SH3KBP1,HMOX1,NHSL2,LHFPL1,IL2RB,CITED1,PAK3,MBTPS2,TMEM255A,AVPR2,JPX,GRIPAP1,PVALB,BCORL1,UBA1,SLC35A2,USP9X,PLA2G6,OGT,EIF3D,MTMR1
REACTOME_G_ALPHA_S_SIGNALLING_EVENTS	120	8	0.0138247570369325	1	RLN3,OR7A17,OR10H1,OR7C2,OR7A5,OR10H5,INSL3,PDE4C	SOX10_TARGET_GENES	98	9	0.00107935178097634	0.0327615011166937	GIPC1,ZNF781,ZFP30,CFAP61,OR7A5,NWD1,TMX4,TPM4,ACSS1	REACTOME_COHESIN_LOADING_ONTO_CHROMATIN	4	2	0.0126650336943954	1	STAG2,SMC1A	ZSCAN18_TARGET_GENES	20	2	0.245180587080644	1	RBFOX2,JPX
REACTOME_CD28_DEPENDENT_PI3K_AKT_SIGNALING	8	2	0.017418210374201	1	AKT2,PIK3R2	ZNF322_TARGET_GENES	359	20	0.00126592858445143	0.0345837694446564	POLR3F,GIPC1,ADRM1,MAP4K1,CCDC124,FBXO17,DNASE2,ECH1,DAND5,ZFP30,SIPA1L3,PLD3,EIF3K,ADGRE2,HNRNPL,DZANK1,KIZ,COLGALT1,MPV17L2,MVB12A	REACTOME_SULFUR_AMINO_ACID_METABOLISM	11	3	0.0131928454342356	1	TXN2,MPST,TST	MYF6_TARGET_GENES	6	1	0.253215626837679	1	PLA2G6
REACTOME_ROLE_OF_PHOSPHOLIPIDS_IN_PHAGOCYTOSIS	8	2	0.017418210374201	1	PLD3,PIK3R2	ZNF610_TARGET_GENES	387	21	0.00133661989651889	0.0345837694446564	PET117,RNASEH2A,POLR3F,ADRM1,C19orf47,XRN2,ZFP30,PLD3,SYCE2,SNX5,HOOK2,JUNB,PDE4C,DZANK1,USE1,KAT14,ANO8,GZF1,GTPBP3,MGME1,MED26	REACTOME_TRAFFICKING_OF_GLUR2_CONTAINING_AMPA_RECEPTORS	11	3	0.0131928454342356	1	GRIA3,TSPAN7,PICK1	ZNF136_TARGET_GENES	6	1	0.253215626837679	1	JPX
REACTOME_PHASE_I_FUNCTIONALIZATION_OF_COMPOUNDS	39	4	0.0187593042870763	1	CYP4F22,CYP4F11,CYP4F12,ACSS1	HOXB7_TARGET_GENES	9	3	0.00134786682798154	0.0345837694446564	SARS2,ASF1B,MRPS12	REACTOME_EUKARYOTIC_TRANSLATION_INITIATION	55	7	0.0146827418188125	1	EIF1AX,EIF2S3,EIF3L,RPL10,RPL36A,RPS4X,EIF3D	SOX11_TARGET_GENES	21	2	0.263092374259214	1	RBMX,XIST
GSE167202_OtherInfection Pro Reactome	N	DE	P.DE	FDR	SigGenesInSet	GSE167202_OtherInfection Pro TFTargets	N	DE	P.DE	FDR	SigGenesInSet	GSE167202_OtherInfection Anti Reactome	N	DE	P.DE	FDR	SigGenesInSet	GSE167202_OtherInfection Anti TFTargets	N	DE	P.DE	FDR	SigGenesInSet
REACTOME_THE_ACTIVATION_OF_ARYLSULFATASES	7	5	4.99696759230291e-07	0.000751044229123128	ARSH,ARSA,STS,ARSD,ARSF	SOX10_TARGET_GENES	98	8	0.00976209659612095	1	CDC42EP1,PACSIN2,FBXO7,SH3KBP1,GEMIN8,FAM118A,PDXP,CERK	REACTOME_BETA_DEFENSINS	13	7	5.90152838025083e-09	8.69148099491421e-06	DEFB118,DEFB115,DEFB116,DEFB119,DEFB121,DEFB123,DEFB124	FOXN3_TARGET_GENES	687	58	3.38885851667492e-18	1.74865099460426e-15	PET117,TGIF2-RAB5IF,DLGAP4-AS1,SYCP2,SEC23B,POLR3F,UBE2C,CEP250,DNTTIP1,SNHG11,TSPY26P,WFDC3,CCM2L,ROMO1,ZSWIM3,TTLL9,ASXL1,EPB41L1,EYA2,XRN2,DLGAP4,PPP1R16B,CFAP61,ABHD12,REM1,FOXA2,ID1,ARHGAP40,EIF6,NAA20,CRNKL1,NELFCD,RTF2,DZANK1,UQCC1,KAT14,PREX1,PYGB,BCL2L1,TGIF2,PCIF1,FAM217B,LPIN3,BMP7,SPAG4,SNORA71D,TFAP2C,TOP1,ZNF217,HM13,GDF5,COX4I2,BCAS1,CPNE1,NFS1,MGME1,ENTPD6,RBM39
REACTOME_GLYCOSPHINGOLIPID_METABOLISM	17	6	6.96723146911567e-06	0.00523587444904042	ARSH,ARSA,STS,ARSD,ARSF,CERK	AC118549_1_TARGET_GENES	119	8	0.0283443337141303	1	DMC1,SNORD43,CA5BP1,HDAC8,EIF4ENIF1,RPL3,RPS4X,ZFX	REACTOME_DEFENSINS	14	7	1.15655103059404e-08	8.69148099491421e-06	DEFB118,DEFB115,DEFB116,DEFB119,DEFB121,DEFB123,DEFB124	NOTCH3_TARGET_GENES	666	37	9.16582860463243e-07	0.000236478377999517	PET117,RBM12,NKILA,BLCAP,CEP250,PHACTR3,SNHG11,NOL4L,CSTF1,ASXL1,DLGAP4,TPX2,ZHX3,POFUT1,AAR2,CFAP61,HCK,ARHGAP40,XKR7,SCAND1,CRNKL1,PLAGL2,PPP1R3D,UQCC1,PPP4R1L,KIZ,PMEPA1,APMAP,KAT14,RPRD1B,FAM217B,LPIN3,SNORA71E,ZNF217,HM13,CPNE1,TTI1
REACTOME_METABOLISM_OF_LIPIDS	305	24	1.8165547136883e-05	0.00910093911557836	CHKB,CPT1B,PNPLA5,CYP2D6,ACOT9,PISD,GK,MCAT,ARSH,ARSA,STS,ARSD,ARSF,PLA2G3,MBTPS2,SBF1,CERK,BMX,SREBF2,TBL1X,TSPO,PNPLA3,PNPLA4,PCYT1B	ZSCAN26_TARGET_GENES	1	1	0.0303784344219801	1	CITED1	REACTOME_ANTIMICROBIAL_PEPTIDES	38	8	2.36341500782508e-06	0.00118407091892037	DEFB118,DEFB115,DEFB116,DEFB119,DEFB121,DEFB123,DEFB124,BPI	H1_6_TARGET_GENES	257	20	2.94773993994279e-06	0.000507011269670159	STX16-NPEPL1,BLCAP,DNTTIP1,SNHG11,WFDC3,CNBD2,CSTF1,ASXL1,XRN2,ZHX3,VSX1,NNAT,PRELID3B,PCK1,SCAND1,PCIF1,LPIN3,AURKA,STX16,CPNE1
REACTOME_GAMMA_CARBOXYLATION_HYPUSINE_FORMATION_AND_ARYLSULFATASE_ACTIVATION	20	5	0.000266287882163095	0.100057671722783	ARSH,ARSA,STS,ARSD,ARSF	SOX6_TARGET_GENES	765	31	0.0598114178702717	1	SCML2,TAB1,NUP50,EIF1AX,PATZ1,PISD,TAB3,CBY1,SAMM50,CARD10,NCAPH2,IL2RB,ARSD,PIM3,CITED1,MBTPS2,PDK3,LINC01521,PRR5,HDAC8,TOMM22,BCYRN1,SYCE3,FAM227A,TAF1,TBL1X,OGT,LMF2,DEPDC5,SFI1,ZBED4	REACTOME_REGULATION_OF_GENE_EXPRESSION_IN_ENDOCRINE_COMMITTED_NEUROG3_PROGENITOR_CELLS	2	2	0.000561320490004018	0.21091617411901	INSM1,NKX2-2	INSM2_TARGET_GENES	418	21	0.000945854037719605	0.122015170865829	PET117,STX16-NPEPL1,SNHG11,TSHZ2,NEURL2,ASXL1,CFAP61,EIF6,SNHG17,PHF20,CTSA,RAB5IF,KAT14,PYGB,SPAG4,ZNF217,STX16,DTD1,ENTPD6,TM9SF4,GINS1
REACTOME_SPHINGOLIPID_METABOLISM	40	6	0.00120007899874454	0.360743747022608	ARSH,ARSA,STS,ARSD,ARSF,CERK	ZNF582_TARGET_GENES	30	3	0.0616209708146875	1	ZFX-AS1,MFNG,ZFX	REACTOME_INNATE_IMMUNE_SYSTEM	432	20	0.00325946299692125	0.979794576874527	POLR3F,DEFB118,CTSZ,CD93,DEFB115,DEFB116,DEFB119,DEFB121,DEFB123,DEFB124,HCK,LBP,MMP9,PLCG1,CTSA,PYGB,BCL2L1,BPI,ZBP1,CPNE1	AHRR_TARGET_GENES	489	23	0.00132187364593187	0.136417360260169	PET117,NEURL2,CNBD2,TTLL9,ZMYND8,ID1,SNHG17,SCAND1,RTF2,PLCG1,CTSA,APMAP,RALGAPA2,KAT14,RPRD1B,LPIN3,BMP7,ZNF217,HM13,NCOA3,BCAS1,VAPB,TTI1
REACTOME_HDACS_DEACETYLATE_HISTONES	18	4	0.00182252609532454	0.456542786878798	HDAC8,RBBP7,TBL1X,HDAC10	HJURP_TARGET_GENES	15	2	0.0744555838946767	1	SNORD43,RPL3	REACTOME_TRANSLOCATION_OF_SLC2A4_GLUT4_TO_THE_PLASMA_MEMBRANE	35	4	0.00910077701290032	1	RALGAPB,RALGAPA2,TUBB1,KIF3B	ZBED5_TARGET_GENES	632	27	0.00209355680594316	0.180045885311112	UBE2C,DNTTIP1,SNHG11,WFDC3,CCM2L,ASXL1,DLGAP4,SNX5,VSX1,INSM1,EIF6,SNHG17,NAA20,PPP1R3D,PYGB,RPRD1B,FAM217B,SPAG4,TNNC2,ACTR5,NCOA3,CHD6,KIAA1755,SNX21,MGME1,DTD1,TTI1
REACTOME_CROSS_PRESENTATION_OF_PARTICULATE_EXOGENOUS_ANTIGENS_PHAGOSOMES	3	2	0.00270387104495142	0.474479383396491	CYBB,NCF4	LMTK3_TARGET_GENES	229	11	0.0896590434723195	1	SNORD83A,PHETA2,ARX,FBLN1,MAPK8IP2,ARHGAP8,ARHGAP6,RPL3,SLC5A1,WNT7B,GCNA	REACTOME_REGULATION_OF_BETA_CELL_DEVELOPMENT	19	3	0.00966420576962965	1	FOXA2,INSM1,NKX2-2	ZMYND8_TARGET_GENES	691	28	0.00369412900042388	0.272310080602674	STX16-NPEPL1,DNTTIP1,SNHG11,WFDC3,ZMYND8,AAR2,ABHD12,SNHG17,ATP5F1E,RIN2,PPP4R1L,RAB5IF,CTNNBL1,PMEPA1,PYGB,BCL2L1,ZNF335,PCIF1,TGM2,ZNF217,HM13,PDRG1,GDF5,NCOA3,STX16,ENTPD6,RBM39,TM9SF4
REACTOME_DIGESTION_AND_ABSORPTION	3	2	0.00270387104495142	0.474479383396491	SLC5A1,PIR	BANP_TARGET_GENES	311	14	0.0918402400041114	1	ANKRD54,MAFF,TAB3,CBY1,GGA1,RIBC2,SMC1B,MIR3667HG,DRG1,EIF3L,SCML1,TRAPPC2,FAM227A,OFD1	REACTOME_MOLECULES_ASSOCIATED_WITH_ELASTIC_FIBRES	19	3	0.00966420576962965	1	BMP7,GDF5,EMILIN3	YBX3_TARGET_GENES	87	7	0.00453299859078976	0.29237840910594	ACOT8,POLR3F,NEURL2,ZSWIM3,CTSA,DZANK1,UQCC1
REACTOME_TRIGLYCERIDE_METABOLISM	10	3	0.00284119391255384	0.474479383396491	PNPLA5,GK,PNPLA4	ZNF282_TARGET_GENES	423	18	0.0932727915080815	1	KDELR3,CSNK1E,MAPK8IP2,PISD,TAB3,CYTH4,MIR3667HG,PIM3,GEMIN8,PRR5,PANX2,TRAPPC2,XK,YWHAH,HDAC10,OFD1,MICALL1,RAB9A	REACTOME_AURKA_ACTIVATION_BY_TPX2	38	4	0.0121415357462085	1	CEP250,TPX2,NINL,AURKA	HDAC4_TARGET_GENES	216	12	0.00537107152484264	0.29329708556103	MIR1289-1,STX16-NPEPL1,POLR3F,CEP250,ZMYND8,GNAS,ATP5F1E,PFDN4,DZANK1,GDF5,CHD6,STX16
REACTOME_NOTCH_HLH_TRANSCRIPTION_PATHWAY	13	3	0.00632873117508833	0.86473481419616	HDAC8,TBL1X,HDAC10	ZNF92_TARGET_GENES	600	24	0.10082820778705	1	TRIOBP,ELFN2,PHETA2,PNPLA5,TMPRSS6,ARX,KIAA0930,SH3BP1,CYTH4,SH3KBP1,LIMK2,PIM3,MFNG,NDUFA6,POLR2F,PPEF1,PRR5-ARHGAP8,PRR5,PDXP,RAC2,SCML1,SCUBE1,CELSR1,SFI1	REACTOME_ELASTIC_FIBRE_FORMATION	22	3	0.0145784754819299	1	BMP7,GDF5,EMILIN3	NPAT_TARGET_GENES	114	8	0.0056840520457564	0.29329708556103	MIR1289-1,CEP250,PRELID3B,PDRG1,GDF5,VAPB,KIF3B,ENTPD6
REACTOME_RHO_GTPASES_ACTIVATE_NADPH_OXIDASES	13	3	0.00632873117508833	0.86473481419616	CYBB,NCF4,RAC2	ZSCAN4_TARGET_GENES	544	22	0.103615632483404	1	ADGRG2,TAB1,RAI2,DMC1,ASB9,SH3BP1,PISD,MAFF,CARD10,SH3KBP1,NHSL2,IL2RB,SHROOM2,ARHGAP6,IL17REL,CITED1,MBTPS2,PDGFB,PVALB,RS1,CDKL5,OGT	REACTOME_SUMOYLATION_OF_DNA_REPLICATION_PROTEINS	22	3	0.0145784754819299	1	AURKA,TOP1,RAE1	ZNF391_TARGET_GENES	376	17	0.00817417166671317	0.33244867847526	STX16-NPEPL1,NKILA,CEP250,SNHG11,TSHZ2,NEURL2,MIR646HG,SNHG17,PHF20,CTSA,PMEPA1,PYGB,ZNF335,SRSF6,SPAG4,GDF5,STX16
REACTOME_SIGNALING_BY_RETINOIC_ACID	14	3	0.00787576805711016	0.867254366702629	CPT1B,PDHA1,PDK3	ZMYM2_TARGET_GENES	60	4	0.108779552370902	1	C1QTNF6,TTLL1,MPST,TST	REACTOME_REGULATION_OF_GENE_EXPRESSION_IN_BETA_CELLS	10	2	0.0222761427188273	1	FOXA2,NKX2-2	U2AF2_TARGET_GENES	471	20	0.00838531770091844	0.33244867847526	STX16-NPEPL1,DNTTIP1,WFDC3,NEURL2,APCDD1L-DT,TTLL9,XRN2,AAR2,ID1,NKX2-2,RTF2,PFDN4,PLTP,CTSA,ZNF335,SRSF6,SPAG4,STX16,ZSWIM1,ENTPD6
REACTOME_PYRIMIDINE_SALVAGE	5	2	0.00865523320062504	0.867254366702629	TYMP,PUDP	NR1H4_TARGET_GENES	161	8	0.117175095636557	1	C1QTNF6,CYP2D6,TMPRSS6,GGA1,MPST,MOV10L1,SREBF2,CELSR1	REACTOME_SIALIC_ACID_METABOLISM	10	2	0.0222761427188273	1	NANP,CTSA	DIDO1_TARGET_GENES	602	24	0.00860611971949655	0.33244867847526	PET117,STX16-NPEPL1,POLR3F,SNHG11,ROMO1,NEURL2,CNBD2,CSTF1,AAR2,SNHG17,NAA20,SCAND1,RTF2,PFDN4,CTSA,DZANK1,UQCC1,PPP4R1L,KAT14,ZNF335,AURKA,ZNF133,STX16,NFS1
REACTOME_IRAK2_MEDIATED_ACTIVATION_OF_TAK1_COMPLEX	5	2	0.00865523320062504	0.867254366702629	TAB1,TAB3	HEY2_TARGET_GENES	20	2	0.122192699411043	1	PIK3IP1,CELSR1	REACTOME_NEF_AND_SIGNAL_TRANSDUCTION	1	1	0.0237428719543804	1	HCK	UBE2I_TARGET_GENES	35	4	0.00910077701290032	0.33244867847526	STX16-NPEPL1,VSTM2L,GNAS,STX16
REACTOME_ALPHA_PROTEIN_KINASE_1_SIGNALING_PATHWAY	5	2	0.00865523320062504	0.867254366702629	TAB1,TAB3	TSC22D4_TARGET_GENES	738	28	0.12973277125061	1	CDC42EP1,PACSIN2,C1QTNF6,ASB9,TMPRSS6,FBLN1,GCAT,SH3BP1,MAFF,TBC1D22A,YWHAH-AS1,SUN2,TAFA5,GK,CARD10,LGALS1,MPST,PDGFB,MOV10L1,PRR5,ACE2,RPL3,PARVG,SREBF2,TBL1X,LINC01278,CELSR1,JOSD1	REACTOME_EGFR_INTERACTS_WITH_PHOSPHOLIPASE_C_GAMMA	1	1	0.0237428719543804	1	PLCG1	ZNF532_TARGET_GENES	19	3	0.00966420576962965	0.33244867847526	POLR3F,BLCAP,DZANK1
REACTOME_ROS_AND_RNS_PRODUCTION_IN_PHAGOCYTES	15	3	0.00962629760760266	0.904270331514175	CYBB,NCF4,RAC2	HDAC3_TARGET_GENES	739	28	0.131223835028849	1	DDX17,NUP50,C1QTNF6,CSNK1E,WBP2NL,CNKSR2,GRAMD4,TTLL12,KIAA0930,CBX7,PATZ1,TAFA5,PARVB,DRG1,PDGFB,LINC01521,FAM118A,HDAC8,PRKX,SCML1,CDKL5,TBL1X,ALG12,CRELD2,PUDP,AP1S2,SYNGR1,JOSD1	REACTOME_BETA_OXIDATION_OF_PRISTANOYL_COA	1	1	0.0237428719543804	1	ACOT8	ZNF488_TARGET_GENES	20	3	0.0111734585510024	0.350557213716447	TSHZ2,INSM1,ZNF217
REACTOME_REGULATION_OF_PYRUVATE_DEHYDROGENASE_PDH_COMPLEX	6	2	0.0127236173872238	1	PDHA1,PDK3	ZSCAN23_TARGET_GENES	44	3	0.1485906021761	1	ANKRD54,APOO,JOSD1	REACTOME_ARACHIDONATE_PRODUCTION_FROM_DAG	1	1	0.0237428719543804	1	ABHD12	ZNF322_TARGET_GENES	359	16	0.0115493655681775	0.350557213716447	ACOT8,POLR3F,PHACTR3,ZSWIM3,GNAS-AS1,GNAS,DZANK1,UQCC1,KIZ,PYGB,LPIN3,SPAG4,TNNC2,ZNF217,SNX21,MAFB
REACTOME_TICAM1_TRAF6_DEPENDENT_INDUCTION_OF_TAK1_COMPLEX	6	2	0.0127236173872238	1	TAB1,TAB3	SNRNP70_TARGET_GENES	94	5	0.157313211455466	1	DDX17,TYMP,GCAT,SNU13,PRPS2	REACTOME_TFAP2_AP_2_FAMILY_REGULATES_TRANSCRIPTION_OF_CELL_CYCLE_FACTORS	1	1	0.0237428719543804	1	TFAP2C	KDM5D_TARGET_GENES	762	28	0.0134100507982739	0.358149757450107	MCTS2,MIR1289-1,BLCAP,CEP250,WFDC3,NANP,CYP24A1,DLGAP4,ZMYND8,L3MBTL1,NXT1,PHF20,PPP1R3D,UQCC1,PPP4R1L,RPRD1B,PCIF1,FAM217B,SPAG4,TNNC2,TOP1,ZBP1,HM13,GDF5,NCOA3,RAE1,SNX21,TTI1
REACTOME_REPRODUCTION	47	5	0.0135199394718281	1	DMC1,SUN2,SMC1B,ACR,SYCE3	TAF9B_TARGET_GENES	204	9	0.168532391858144	1	SNORD43,NCAPH2,MBTPS2,TOMM22,RPL3,RPS4X,TBL1X,OGT,LMF2	REACTOME_CELL_CYCLE	283	12	0.0373713598118151	1	SYCP2,UBE2C,CEP250,TPX2,NINL,SPO11,PHF20,LPIN3,AURKA,TUBB1,RAE1,GINS1	ZNF146_TARGET_GENES	496	20	0.014239310549937	0.358149757450107	STX16-NPEPL1,SYCP2,POLR3F,DNTTIP1,SNHG11,WFDC3,NEURL2,AAR2,EIF6,SNHG17,PFDN4,CTSA,DZANK1,CTNNBL1,CDH26,ZNF335,ZNF217,CST7,STX16,TM9SF4
REACTOME_SYNTHESIS_OF_PE	7	2	0.0174582897029817	1	CHKB,PISD	TET1_TARGET_GENES	494	19	0.172049995716661	1	ANKRD54,TTLL12,KIAA0930,CBX7,TAB3,FBXO7,RIBC2,ARFGAP3,SNORD43,SMC1B,POLA1,TOMM22,RPL3,RPS4X,TRAPPC2,ADM2,OFD1,RNF185,SMDT1	REACTOME_ACTIVATION_OF_ANTERIOR_HOX_GENES_IN_HINDBRAIN_DEVELOPMENT_DURING_EARLY_EMBRYOGENESIS	32	3	0.0395169872397188	1	ZNF335,NCOA3,MAFB	ZNF41_TARGET_GENES	84	6	0.0146468108510379	0.358149757450107	DUSP15,NEURL2,TTLL9,CTSA,RALGAPA2,DTD1
GSE167202_COVID Pro Reactome	N	DE	P.DE	FDR	SigGenesInSet	GSE167202_COVID Pro TFTargets	N	DE	P.DE	FDR	SigGenesInSet	GSE167202_COVID Anti Reactome	N	DE	P.DE	FDR	SigGenesInSet	GSE167202_COVID Anti TFTargets	N	DE	P.DE	FDR	SigGenesInSet
REACTOME_KERATINIZATION	144	33	1.4800007795432e-20	2.22444117165343e-17	KRTAP29-1,KRT40,KRT28,KRT24,KRT23,KRT27,KRT26,JUP,KRT9,KRT10,KRT12,KRT19,KRT31,KRT33A,KRT34,KRT35,KRT39,KRT20,KRTAP2-2,KRTAP9-1,KRTAP1-3,KRTAP9-9,KRTAP2-1,KRTAP1-5,KRTAP3-2,KRTAP9-2,KRTAP17-1,KRTAP4-5,KRTAP4-2,KRTAP2-4,KRT38,KRT37,KRT36	SQSTM1_TARGET_GENES	18	5	0.000142669348513653	0.0291790599711997	KAT2A,RFWD3,TERF2,DHX58,HSPB9	REACTOME_KERATINIZATION	144	20	1.84683838445557e-09	2.77579809183672e-06	KRTAP25-1,KRTAP21-3,KRTAP15-1,KRTAP13-4,KRTAP8-1,KRTAP11-1,KRTAP13-2,KRTAP13-3,KRTAP6-2,KRTAP6-3,KRTAP19-2,KRTAP19-3,KRTAP19-5,KRTAP20-1,KRTAP21-1,KRTAP22-1,KRTAP26-1,KRTAP24-1,KRTAP27-1,KRTAP19-8	NOTCH3_TARGET_GENES	666	80	1.05855766305668e-31	5.46215754137246e-29	PAXBP1-AS1,LINC00649,LINC00159,RWDD2B,ATP9A,LINC01522,CCT8,LINC00310,B3GALT5-AS1,PHACTR3,CHODL,ZBTB46,CSTF1,LCA5L,IGSF5,DSCAM,RCAN1,LINC00189,ADNP,MORC3,GABPA,BACE2,LTN1,GART,GMEB2,SLCO4A1,USP25,DONSON,HUNK,HMGN1,KRTAP8-1,KRTAP6-2,KRTAP19-2,KRTAP19-3,KRTAP19-5,IFNAR1,APP,KCNE1,MIR99AHG,LINC00114,MX1,PCP4,MED15,ATP5PO,BRWD1,RBM11,C21orf62-AS1,CLIC6,MRPL39,GID8,C21orf62,TMPRSS15,CFAP298,MAP3K7CL,BA…
REACTOME_DEVELOPMENTAL_BIOLOGY	513	54	1.58849120691846e-16	1.19375114199922e-13	KRTAP29-1,PSME3,KRT40,KRT28,KRT24,ERBB2,CASC3,SUZ12,KRT23,KAT2A,GRB7,GIT1,KRT27,KRT26,JUP,KRT9,KRT10,KRT12,KRT19,KRT31,KRT33A,KRT34,KRT35,KRT39,KRT20,MED1,PSMB3,PSMD3,PSMD7,PSMD11,RARA,RPL19,RPL27,HNF1B,KRTAP2-2,KRTAP9-1,PCGF2,CACNB1,KRTAP1-3,KRTAP9-9,KRTAP2-1,KRTAP1-5,KRTAP3-2,KRTAP9-2,KRTAP17-1,KRTAP4-5,KRTAP4-2,KRTAP2-4,KRT38,KRT37,KRT36,CDK5R1,RPL23,MED24	NKX2_5_TARGET_GENES	541	32	0.000158491893315615	0.0291790599711997	CFDP1,P3H4,GABARAPL2,ZFP90,WIPF2,DHX8,ERBB2,ETV4,GIT1,ACACA,JUP,ZFHX3,ACLY,PIPOX,CDK12,TXNL4B,ADAP2,PLXDC1,NUFIP2,FKBP10,RPL27,BRCA1,TBCD,TEFM,AARSD1,TAF15,ODAD4,FBXL20,PGAP3,BCAR1,DHX38,MED24	REACTOME_DEVELOPMENTAL_BIOLOGY	513	30	6.116366429926e-05	0.0459644937208939	KRTAP25-1,KRTAP21-3,COL9A3,DSCAM,KRTAP15-1,KRTAP13-4,KRTAP8-1,KRTAP11-1,KRTAP13-2,KRTAP13-3,KRTAP6-2,KRTAP6-3,KRTAP19-2,KRTAP19-3,KRTAP19-5,KRTAP20-1,KRTAP21-1,KRTAP22-1,KRTAP26-1,MED15,DOK5,SALL4,KRTAP24-1,KRTAP27-1,ITSN1,TIAM1,KRTAP19-8,NCOA3,HELZ2,RUNX1	FOXN3_TARGET_GENES	687	43	2.00984800179927e-07	5.1854078446421e-05	RTEL1-TNFRSF6B,ATP9A,SYCP2,TCFL5,OGFR,DIDO1,MIR1-1HG,COL9A3,RIPOR3,CXADR,EEF1A2,ADNP,CRMA,MOCS3,LINC00114,NTSR1,RTF2,C21orf62-AS1,GNB1L,YTHDF1,LIME1,PCMTD2,MRGBP,ZFP64,ARFGAP1,SLC2A4RG,EVA1C,SLC17A9,FAM217B,SRMS,TCEA2,TFAP2C,TPTE,ZNF217,FNDC11,PPDPF,RTL10,PARD6B,ZGPAT,BCAS1,HELZ2,DPM1,PAXBP1
REACTOME_FORMATION_OF_THE_CORNIFIED_ENVELOPE	75	20	3.01573041008175e-14	1.51088093545096e-11	KRT40,KRT28,KRT24,KRT23,KRT27,KRT26,JUP,KRT9,KRT10,KRT12,KRT19,KRT31,KRT33A,KRT34,KRT35,KRT39,KRT20,KRT38,KRT37,KRT36	ATOH1_TARGET_GENES	99	11	0.000169645697506975	0.0291790599711997	KAT2A,PIPOX,ADAP2,NUFIP2,C17orf75,ST3GAL2,SMARCE1,TEFM,GGNBP2,HSPB9,ORMDL3	REACTOME_INTERFERON_ALPHA_BETA_SIGNALING	26	5	0.000596636511098953	0.298914892060575	IFNAR1,IFNAR2,MX1,MX2,PTPN1	ZNF488_TARGET_GENES	20	6	1.09105526541197e-05	0.00187661505650859	BRWD1-AS2,TSHZ2,BRWD1,C21orf62-AS1,ZNF217,PAXBP1
REACTOME_TRANSCRIPTIONAL_REGULATION_BY_RUNX3	46	7	0.000387679983296093	0.121095008891188	PSME3,KAT2A,ZFHX3,PSMB3,PSMD3,PSMD7,PSMD11	ZFHX3_TARGET_GENES	672	36	0.000425652711602243	0.0549091997966894	LINC01568,EIF1,DHODH,IKZF3,GLG1,HCCAT5,PIGW,CISD3,HPR,MSL1,PKD1L3,NBR1,ZFHX3,PIPOX,CWC25,TXNL4B,RFWD3,UTP6,PSMB3,PSMD3,PSMD7,NUFIP2,RPL19,SNORA21,BRCA1,TOP2A,TMEM231,WDR59,MYO19,AARSD1,TAF15,GHDC,ZNHIT3,RPL23,DHX38,MED24	REACTOME_REGULATION_OF_IFNA_SIGNALING	10	3	0.00208660561855697	0.784042061172781	IFNAR1,IFNAR2,PTPN1	ERCC8_TARGET_GENES	11	4	0.00015330835782273	0.0197767781591322	LINC00114,C21orf62-AS1,HAR1A,PAXBP1
REACTOME_ASSEMBLY_OF_THE_PRE_REPLICATIVE_COMPLEX	34	6	0.000446994370114543	0.121095008891188	PSME3,PSMB3,PSMD3,PSMD7,PSMD11,CDC6	HHEX_TARGET_GENES	390	23	0.00141489894129659	0.146017570741808	NBR2,ETV4,G6PC1,KANSL1,YWHAEP7,GRB7,ASB16-AS1,NBR1,ZFHX3,PIPOX,NIP7,ADAP2,PSMD3,RPL27,BRCA1,TMUB2,TEFM,TMEM101,COG8,SLC7A6,ZNHIT3,RPL23,NR1D1	REACTOME_RUNX1_AND_FOXP3_CONTROL_THE_DEVELOPMENT_OF_REGULATORY_T_LYMPHOCYTES_TREGS	5	2	0.00701498382404103	1	NFATC2,RUNX1	TSHZ1_TARGET_GENES	103	10	0.000485723920950229	0.0461890517728203	LINC00649,BRWD1-AS2,TSHZ2,TRMT2A,BRWD1,C21orf62-AS1,BACH1,RANBP1,ZNF217,PAXBP1
REACTOME_REGULATION_OF_EXPRESSION_OF_SLITS_AND_ROBOS	80	9	0.000602128946782882	0.121095008891188	PSME3,CASC3,PSMB3,PSMD3,PSMD7,PSMD11,RPL19,RPL27,RPL23	BPTF_TARGET_GENES	388	22	0.00291255911819858	0.220835758973171	STARD3,RFFL,KRT222,CPD,WIPF2,KRT28,JUP,EFCAB5,KRT19,LASP1,PSMB3,C17orf75,SMARCE1,THRA,DNAJC7,ZNF207,DHX58,TEFM,SRCIN1,TMEM101,SSH2,NR1D1	REACTOME_INTERFERON_SIGNALING	64	6	0.00775639972894819	1	IFNAR1,IFNAR2,IFNGR2,MX1,MX2,PTPN1	SS18_SSX1_FUSION_TARGET_GENES	146	12	0.000632184786298323	0.0461890517728203	LINC01523,OGFR,PHACTR3,NKAIN4,COL9A3,ZBTB46,EEF1A2,SOX18,SALL4,JAM2,PRDM15,TCEA2
REACTOME_ORC1_REMOVAL_FROM_CHROMATIN	36	6	0.00061574843881871	0.121095008891188	PSME3,PSMB3,PSMD3,PSMD7,PSMD11,CDC6	ETS2_TARGET_GENES	181	13	0.00299583393955852	0.220835758973171	VAT1,PIGW,PIPOX,NIP7,PLXDC1,ST3GAL2,MYO19,PIP4K2B,COG8,FBXL20,ORMDL3,GOSR1,MED24	REACTOME_PEPTIDE_LIGAND_BINDING_RECEPTORS	76	6	0.017283775083816	1	EDN3,NPBWR2,APP,MC3R,NTSR1,OPRL1	TBX1_TARGET_GENES	107	10	0.000657720474195709	0.0461890517728203	RTEL1-TNFRSF6B,SNORD12C,ZFAS1,STMN3,RTEL1,SALL4,ZNFX1,TBX1,TCEA2,ZNF217
REACTOME_REGULATION_OF_RAS_BY_GAPS	37	6	0.000716765724301176	0.121095008891188	PSME3,NF1,PSMB3,PSMD3,PSMD7,PSMD11	TAZ_TARGET_GENES	148	11	0.00474572808045065	0.272175715892169	TMEM170A,ZNF385C,ETV4,PIGW,JUP,TERF2,MYO19,SRCIN1,MIEN1,CORO6,SLC7A6	REACTOME_REGULATION_OF_IFNG_SIGNALING	9	2	0.0234973172359988	1	IFNGR2,PTPN1	ZNF169_TARGET_GENES	27	5	0.000716109329811167	0.0461890517728203	BRWD1-AS2,BRWD1,ITSN1,HAR1A,CRYZL1
REACTOME_DOWNSTREAM_SIGNAL_TRANSDUCTION	15	4	0.000819013034275518	0.121095008891188	GRB7,STAT5A,STAT5B,BCAR1	ZNF555_TARGET_GENES	54	6	0.00521544419962611	0.272175715892169	TMEM98,GLG1,ACACA,NLE1,CWC25,UTP4	REACTOME_MITOCHONDRIAL_BIOGENESIS	41	4	0.024826963684828	1	GABPA,ATP5PF,ATP5PO,HELZ2	ZNF165_TARGET_GENES	29	5	0.00100756253059614	0.0577669184208453	RCAN1,SNORD12C,ZFAS1,ZNFX1,PTPN1
REACTOME_CROSS_PRESENTATION_OF_SOLUBLE_EXOGENOUS_ANTIGENS_ENDOSOMES	26	5	0.000900407999911005	0.121095008891188	PSME3,PSMB3,PSMD3,PSMD7,PSMD11	ZNF490_TARGET_GENES	175	12	0.0061763995295295	0.272175715892169	CD300LG,SUZ12,GSDMA,MYO18A,ACLY,ADAP2,RPL27,SECTM1,FA2H,TEFM,ODAD4,CDC6	REACTOME_ORGANIC_CATION_ANION_ZWITTERION_TRANSPORT	1	1	0.027268014515293	1	RUNX1	ZSCAN21_TARGET_GENES	207	14	0.00158065206722196	0.0815616466686533	RWDD2B,BRWD1-AS2,SYCP2,TSHZ2,RCAN1,SNORD12C,ZFAS1,BRWD1,MRPL39,DNAJC28,BACH1,ZNFX1,SOD1,TMEM50B
REACTOME_SIGNALING_BY_NOTCH4	40	6	0.00109794409313563	0.121095008891188	PSME3,KAT2A,PSMB3,PSMD3,PSMD7,PSMD11	PRDM12_TARGET_GENES	56	6	0.00623988629283332	0.272175715892169	TMEM98,GLG1,ACACA,NLE1,CWC25,UTP4	REACTOME_ORGANIC_CATION_TRANSPORT	1	1	0.027268014515293	1	RUNX1	HDAC3_TARGET_GENES	739	34	0.0017389280460883	0.0815715337983237	RGS19,BRWD1-AS2,BTG3,NKAIN4,ZBTB46,CXADR,GMEB2,TRMT2A,SLCO4A1,N6AMT1,USP25,IFNAR1,OPRL1,BRWD1,MIS18A,DGCR8,GNB1L,MRGBP,ZFP64,ARFGAP1,SLC2A4RG,SALL4,RANBP1,FAM217B,TCEA2,TFAP2C,ZNF217,PPDPF,RTL10,DNAJC5,PARD6B,RUNX1,PSMG1,CBR1
REACTOME_CHROMATIN_MODIFYING_ENZYMES	87	9	0.00111050811471186	0.121095008891188	SUZ12,KAT2A,KANSL1,MSL1,PRMT7,COPRS,ATXN7L3,SMARCE1,TADA2A	ZNF19_TARGET_GENES	5	2	0.00837066323946146	0.272175715892169	CASC3,GLG1	REACTOME_PTK6_REGULATES_PROTEINS_INVOLVED_IN_RNA_PROCESSING	1	1	0.027268014515293	1	PTK6	HBZ_TARGET_GENES	385	21	0.00193022601125842	0.0829997184841122	LINC00649,BRWD1-AS1,SAMSN1-AS1,SYCP2,MIR155HG,PHACTR3,CHODL,RCAN1,GART,LINC01270,DONSON,MIR99AHG,ZFAS1,NFATC2,BRWD1,MAP3K7CL,FAM217B,SAMSN1,NRIP1,SYNJ1,CRYZL1
REACTOME_AUF1_HNRNP_D0_BINDS_AND_DESTABILIZES_MRNA	28	5	0.00128118100123446	0.121095008891188	PSME3,PSMB3,PSMD3,PSMD7,PSMD11	ZNF664_TARGET_GENES	401	21	0.00878778990720531	0.272175715892169	PTGES3L-AARSD1,CCT6B,CPD,RUNDC1,TMEM98,AATF,GLG1,CFAP97D1,IFI35,LASP1,OMG,ATP5F1A,CWC25,ADAP2,PSMD3,PLXDC1,ARHGAP23,DNAJC7,TEFM,TAF15,ODAD4	REACTOME_TFAP2_AP_2_FAMILY_REGULATES_TRANSCRIPTION_OF_CELL_CYCLE_FACTORS	1	1	0.027268014515293	1	TFAP2C	HDAC8_TARGET_GENES	68	7	0.00242763281963316	0.0963583488408239	LINC00029,LINC01056,BRWD1-AS2,TRMT2A,BRWD1,RANBP1,SYNJ1
REACTOME_NEGATIVE_REGULATION_OF_NOTCH4_SIGNALING	28	5	0.00128118100123446	0.121095008891188	PSME3,PSMB3,PSMD3,PSMD7,PSMD11	KAT5_TARGET_GENES	355	19	0.00999565174308119	0.272175715892169	PSME3,EIF1,EVI2A,CASC3,GIT1,ACACA,NBR1,ATP5F1A,PIPOX,NLE1,PLXDC1,RAD51D,RPL19,RPL27,C17orf75,BRCA1,ZNF207,ORMDL3,GOSR1	REACTOME_FORMATION_OF_ATP_BY_CHEMIOSMOTIC_COUPLING	10	2	0.0288499951403593	1	ATP5PF,ATP5PO	CASP8AP2_TARGET_GENES	109	9	0.00287904819949268	0.10298773062907	LTN1,SNORD12C,TRMT2A,N6AMT1,ZFAS1,MRPL39,ZNFX1,SCAF4,RANBP1
REACTOME_DNA_REPLICATION_PRE_INITIATION	42	6	0.00142746328160963	0.121095008891188	PSME3,PSMB3,PSMD3,PSMD7,PSMD11,CDC6	ZNF667_TARGET_GENES	62	6	0.0101876564646841	0.272175715892169	SYNRG,ADAP2,PSMD3,TAOK1,C17orf75,TEFM	REACTOME_SIGNALING_BY_PTK6	26	3	0.0328138448732266	1	PTK6,PTPN1,SRMS	ZNF791_TARGET_GENES	23	4	0.00317865793322129	0.10298773062907	BRWD1-AS2,TSHZ2,BRWD1,EVA1C
REACTOME_MAPK6_MAPK4_SIGNALING	43	6	0.00161808731135126	0.121095008891188	PSME3,ETV4,PSMB3,PSMD3,PSMD7,PSMD11	ZNF669_TARGET_GENES	62	6	0.0101876564646841	0.272175715892169	NBR2,ADAP2,RPL27,BRCA1,TEFM,ODAD4	REACTOME_INSERTION_OF_TAIL_ANCHORED_PROTEINS_INTO_THE_ENDOPLASMIC_RETICULUM_MEMBRANE	11	2	0.0346363069290319	1	APP,GET1	SFMBT1_TARGET_GENES	566	27	0.00319341800400216	0.10298773062907	ARFRP1,RGS19,BRWD1-AS2,ADNP,GART,GMEB2,SNORD12C,SLCO4A1,DONSON,KCNJ6,ZFAS1,ZBTB21,OPRL1,BRWD1,DGCR8,UCKL1,MRGBP,SLC2A4RG,ZNFX1,SCAF4,FAM217B,SON,TMEM50B,NCOA3,NRIP1,ZGPAT,ADAMTS1
REACTOME_SWITCHING_OF_ORIGINS_TO_A_POST_REPLICATIVE_STATE	44	6	0.00182745840224039	0.121095008891188	PSME3,PSMB3,PSMD3,PSMD7,PSMD11,CDC6	IGLV5_37_TARGET_GENES	210	13	0.0102469326359373	0.272175715892169	LINC01568,CFDP1,RFFL,ETV4,NF1,CDK12,RHOT1,ADAP2,PSMD3,RARA,FA2H,TEFM,SRCIN1	REACTOME_ESTROGEN_DEPENDENT_GENE_EXPRESSION	47	4	0.0385677787662679	1	ZNF217,NCOA3,NRIP1,RUNX1	KAT5_TARGET_GENES	355	19	0.00386207041936771	0.117225196258455	ARFRP1,BRWD1-AS2,CCT8,DIDO1,ADNP,GABPA,TRMT2A,N6AMT1,MED15,ATP5PF,BRWD1,C21orf62-AS1,GID8,RANBP1,PRDM15,SOD1,PPDPF,ZGPAT,PAXBP1
REACTOME_SIGNALING_BY_CYTOSOLIC_FGFR1_FUSION_MUTANTS	9	3	0.00193617463590937	0.121095008891188	MYO18A,STAT5A,STAT5B	ZNF433_TARGET_GENES	29	4	0.0102642965525078	0.272175715892169	TMEM98,GLG1,NLE1,CWC25	REACTOME_EPHB_MEDIATED_FORWARD_SIGNALING	12	2	0.0408288137210967	1	ITSN1,TIAM1	EGFR_TARGET_GENES	13	3	0.0046804651348427	0.133590704320255	SNORD12C,ZFAS1,ZNFX1
REACTOME_G2_M_CHECKPOINTS	60	7	0.00196028293819411	0.121095008891188	PSME3,PSMB3,PSMD3,PSMD7,PSMD11,BRCA1,CDC6	SNIP1_TARGET_GENES	282	16	0.0104197628848543	0.272175715892169	EIF1,CPD,ARK2N,DHX8,DUSP3,VPS4A,NKIRAS2,ACACA,NIP7,NLE1,RFWD3,PSMB3,DNAJC7,COG8,TP53I13,GOSR1	REACTOME_VITAMINS	2	1	0.0537952347747784	1	CYP24A1	IGLV5_37_TARGET_GENES	210	13	0.00491903756217993	0.133590704320255	TXNRD2,MIR155HG,COL9A3,RIPOR3,RCAN1,MX2,C21orf62-AS1,MRPL39,SLC2A4RG,SALL4,RUNX1,PAXBP1,ADAMTS1
REACTOME_METABOLISM_OF_POLYAMINES	31	5	0.00205885307770433	0.121095008891188	PSME3,PSMB3,PSMD3,PSMD7,PSMD11	HOXD11_TARGET_GENES	45	5	0.0105494463524096	0.272175715892169	DHX8,AATF,EFCAB5,NBR1,BRCA1	REACTOME_ACTIVATED_NTRK2_SIGNALS_THROUGH_CDK5	2	1	0.0537952347747784	1	TIAM1	ZNF302_TARGET_GENES	5	2	0.00701498382404103	0.180986582660259	C21orf62-AS1,PAXBP1
GSE172365_RhinovirusTreatmentVehicle Pro Reactome	N	DE	P.DE	FDR	SigGenesInSet	GSE172365_RhinovirusTreatmentVehicle Pro TFTargets	N	DE	P.DE	FDR	SigGenesInSet	GSE172365_RhinovirusTreatmentVehicle Anti Reactome	N	DE	P.DE	FDR	SigGenesInSet	GSE172365_RhinovirusTreatmentVehicle Anti TFTargets	N	DE	P.DE	FDR	SigGenesInSet
REACTOME_SYNTHESIS_OF_EPOXY_EET_AND_DIHYDROXYEICOSATRIENOIC_ACIDS_DHET	2	2	0.00051326443794093	0.297782602510717	CYP1A1,CYP1A2	NR1I2_TARGET_GENES	139	14	3.05154468076781e-06	0.00157459705527619	LACTB,ASB7,C2CD4A,CTSH,ETFA,MAPKBP1,ZNF609,ANXA2,MPI,RPS27L,DLL4,INO80,TPM1,PAGR1	REACTOME_HIGHLY_CALCIUM_PERMEABLE_NICOTINIC_ACETYLCHOLINE_RECEPTORS	4	3	5.68251815594192e-05	0.0854082478838071	CHRNA3,CHRNA5,CHRNB4	ZNF426_TARGET_GENES	75	8	0.000468662538509318	0.147649250742445	SRRM2-AS1,FES,SRRM2,GABARAPL3,IL16,TTLL13,TNFRSF12A,MLST8
REACTOME_ACYL_CHAIN_REMODELLING_OF_PI	8	3	0.0005943764521172	0.297782602510717	PLA2G4E,PLA2G4F,PLA2G4D	SFMBT1_TARGET_GENES	566	29	3.05722408728152e-05	0.00788763814518633	MSLN,HMG20A,ADCY7,CLK3,ASB7,LYSMD4,FBXL16,ZNF688,RHOV,SCAMP5,CHSY1,MGA,SYNM,ANXA2,EHD4,KIF22,MEF2A,MPI,VPS13C,LINS1,SELENOS,FBRS,ANTKMT,SNRPA1,DCTPP1,PEAK1,COX5A,RAB11FIP3,USP3	REACTOME_HIGHLY_CALCIUM_PERMEABLE_POSTSYNAPTIC_NICOTINIC_ACETYLCHOLINE_RECEPTORS	5	3	0.000139491184629264	0.104827625248892	CHRNA3,CHRNA5,CHRNB4	ZNF224_TARGET_GENES	513	25	0.000759337466608959	0.147649250742445	ARPIN-AP3S2,ST20-MTHFS,SEMA4B,MTHFS,CTSH,ACAN,E4F1,ABCA3,BRICD5,HMOX2,ARPIN,ISG20,NGRN,POLG,SCAND2P,ZSCAN32,ADAMTSL3,NMRAL1,MLST8,MMP25,KLHL25,CRTC3,ABCA17P,ZNF174,PKMYT1
REACTOME_HYDROLYSIS_OF_LPC	8	3	0.0005943764521172	0.297782602510717	PLA2G4E,PLA2G4F,PLA2G4D	BPTF_TARGET_GENES	388	22	6.89146631694999e-05	0.011853322065154	MORF4L1,OIP5,PLA2G4E,NRG4,SCAMP5,ETFA,FBN1,MGA,DECR2,ANXA2,IGF1R,MEF2A,MYEF2,PPIB,CASC16,SNRPA1,SNX1,SPINT1,PRR14,CHAC1,PSTPIP1,COX5A	REACTOME_ACETYLCHOLINE_BINDING_AND_DOWNSTREAM_EVENTS	6	3	0.00027393777710472	0.137242826329465	CHRNA3,CHRNA5,CHRNB4	ZNF205_TARGET_GENES	792	34	0.000858425876409566	0.147649250742445	CORO7-PAM16,AP3S2,SEMA4B,CHRNB4,RMI2,C15orf40,PAQR4,CTSH,ABCA3,FAH,CLUAP1,RAB26,SNORD60,HMOX2,IREB2,AMDHD2,PKD1,KCTD5,PPL,DET1,ALG1,NMRAL1,RASGRF1,ABCA17P,MIR549A,ZNF205,ATF7IP2,STARD5,AP3B2,RAMAC,TRAF7,PKMYT1,HOMER2,SEC14L5
REACTOME_ACYL_CHAIN_REMODELLING_OF_PS	9	3	0.000876664918707223	0.329406843204239	PLA2G4E,PLA2G4F,PLA2G4D	NCOA6_TARGET_GENES	156	12	0.000220337213703595	0.0231607790053307	STUB1,ADAMTS7,PRRT2,RPUSD1,CHRNB4,CHSY1,SYNM,DECR2,CHTF18,METTL26,MCRIP2,USP3	REACTOME_CONSTITUTIVE_SIGNALING_BY_AKT1_E17K_IN_CANCER	13	3	0.00344966371370877	1	PDPK1,MLST8,TSC2	MYOCD_TARGET_GENES	605	27	0.00173734678352717	0.207256126587933	SRRM2-AS1,NAGPA-AS1,ARPIN-AP3S2,CTXND1,MTHFS,AKAP13,HYKK,CTSH,DNASE1,E4F1,CLUAP1,SRRM2,MIR9-3HG,CDIP1,ZNF774,ARPIN,ZNF710,TTLL13,NAGPA,RHCG,PKD1,RBFOX1,ALG1,TSC2,ZNF213,NAA60,ZNF592
REACTOME_INTERCONVERSION_OF_NUCLEOTIDE_DI_AND_TRIPHOSPHATES	10	3	0.00123147153967476	0.370180344826233	DUT,NME4,DCTPP1	RBM34_TARGET_GENES	426	22	0.000264866162896825	0.0231607790053307	CIB2,RPUSD1,MTFMT,FBXL16,CTSH,CHSY1,DECR2,BRD7,SOX8,EHD4,JMJD8,IDH3A,MEF2A,NME4,RAB40C,CHTF18,LMF1,SNRPA1,METTL26,MCRIP2,SEMA7A,COX5A	REACTOME_HIGHLY_SODIUM_PERMEABLE_POSTSYNAPTIC_ACETYLCHOLINE_NICOTINIC_RECEPTORS	4	2	0.00346273516274052	1	CHRNA3,CHRNB4	CEBPZ_TARGET_GENES	710	30	0.00224641190580534	0.207256126587933	ZNF213-AS1,CRTC3-AS1,ABHD2,FLYWCH2,RMI2,WHAMM,ZNF597,MGRN1,SEC11A,MRPL46,SNORD60,PGP,ZNF774,NAGPA,KCTD5,SCAND2P,ZSCAN32,FANCI,ALG1,BLM,MLST8,MRPS11,ZNF174,ZNF200,ZNF213,ROGDI,NAA60,TRAF7,CCNF,TICRR
REACTOME_SYNTHESIS_OF_16_20_HYDROXYEICOSATETRAENOIC_ACIDS_HETE	3	2	0.0015166929543842	0.379931585073241	CYP1A1,CYP1A2	ATF6_TARGET_GENES	456	23	0.000269311383782915	0.0231607790053307	SCAMP2,MORF4L1,CHP1,ASB7,LYSMD4,EXD1,SCAMP5,ETFA,EHD4,ITPKA,MAZ,RPS27L,NDUFAF1,CSNK1G1,INO80,RPP25,LINS1,SNX1,PAGR1,TLN2,ZFYVE19,TRIP4,PCLAF	REACTOME_ANTIGEN_PROCESSING_UBIQUITINATION_PROTEASOME_DEGRADATION	135	9	0.00583890217424475	1	MGRN1,BTBD1,DET1,PSMA4,KLHL25,ELOB,TRAF7,SOCS1,CCNF	HMG20B_TARGET_GENES	714	30	0.0024451055653734	0.207256126587933	ZNF213-AS1,GLIS2-AS1,LINC01586,MTHFS,WHAMM,PAQR4,SEPTIN12,ELF1,ABCA3,FAH,MGRN1,SRRM2,MIR9-3HG,MRPL46,PGP,CDIP1,ISG20,NUBP1,POLG,KCTD5,ZSCAN2,ABCA17P,MIR549A,ANKRD34C-AS1,ZNF205,ATF7IP2,AP3B2,PRSS27,CLDN6,SEC14L5
REACTOME_ACYL_CHAIN_REMODELLING_OF_PE	13	3	0.00279076971642966	0.498989558971581	PLA2G4E,PLA2G4F,PLA2G4D	HOXB4_TARGET_GENES	463	23	0.000334989597431521	0.0246935188963807	CHP1,TMEM266,EXD1,DUT,SCAMP5,ETFA,ULK3,FBXO22,SEZ6L2,EHD4,LTK,OAZ2,RAB40C,NOD2,LMF1,TPM1,EDC3,PLEKHO2,SPNS1,HERC1,TRIP4,COX5A,PCLAF	REACTOME_RESOLUTION_OF_D_LOOP_STRUCTURES	18	3	0.00899396933197011	1	RMI2,BLM,SLX4	ZSCAN30_TARGET_GENES	661	28	0.00304485599755143	0.207256126587933	SRRM2-AS1,ZNF213-AS1,AP3S2,CHRNA3,ADCY9,PAQR4,ANKS3,DNAAF8,MINAR1,SRRM2,MIR9-3HG,PGP,CDIP1,IDH2,NTN3,NAGPA,PDE8A,ATP6V0C,BTBD1,ALG1,TLNRD1,TFAP4,TSC2,ZNF205,CORO7,ROGDI,PRSS27,PKMYT1
REACTOME_HIGHLY_SODIUM_PERMEABLE_POSTSYNAPTIC_ACETYLCHOLINE_NICOTINIC_RECEPTORS	4	2	0.00298796143096755	0.498989558971581	CHRNA3,CHRNB4	TCF7_TARGET_GENES	687	30	0.000390342907421144	0.0251771175286638	CDIPT,ADCY7,CLK3,C2CD4A,ZNF688,MAPKBP1,DAPK2,DECR2,ANXA2,UBL7-DT,CDIPTOSP,RPS27L,VPS13C,NOD2,CIAO3,ZNF747,SNX1,SSTR5,TPM1,PLEKHO2,CIAO2A,UBL7,NKD1,HERC1,PSTPIP1,CD19,TRIP4,RAB11FIP3,PCLAF,USP3	REACTOME_NEUROTRANSMITTER_RECEPTORS_AND_POSTSYNAPTIC_SIGNAL_TRANSMISSION	96	7	0.00905370216293129	1	CHRNA3,CHRNA5,CHRNB4,ADCY9,GRIN2A,PDPK1,RASGRF1	ZBED5_TARGET_GENES	632	27	0.00321327328043307	0.207256126587933	CRTC3-AS1,GLIS2-AS1,LINC01586,C15orf40,PAQR4,ABCA3,MESD,MIR9-3HG,SNORD60,DEXI,CDIP1,ZNF774,NUBP1,NGRN,FANCI,ALG1,BLM,AEN,ABCA17P,ANKRD34C-AS1,AP3B2,PRSS27,TRAF7,SOCS1,PKMYT1,ZNF592,SEC14L5
REACTOME_HIGHLY_CALCIUM_PERMEABLE_NICOTINIC_ACETYLCHOLINE_RECEPTORS	4	2	0.00298796143096755	0.498989558971581	CHRNA3,CHRNB4	MORC2_TARGET_GENES	762	32	0.000489864885913438	0.0253094845752399	CHP1,ASB7,EXD1,DUT,SCAMP5,WDR90,ZNF609,ULK3,FBXO22,ANXA2,JMJD8,MAZ,PCSK6,NDUFAF1,SPG21,PPIB,LINS1,SELENOS,FBRS,CIAO3,TTC23,ZNF747,ANTKMT,CAPN15,TPM1,METRN,CHAC1,WDR24,HERC1,RHOT2,TRIP4,PCLAF	REACTOME_CLASS_I_MHC_MEDIATED_ANTIGEN_PROCESSING_PRESENTATION	148	9	0.0104309087215897	1	MGRN1,BTBD1,DET1,PSMA4,KLHL25,ELOB,TRAF7,SOCS1,CCNF	ZNF10_TARGET_GENES	337	17	0.00375790256774231	0.215453080550559	ZNF213-AS1,LINC01569,SEMA4B,RMI2,ABCA3,SRRM2,ZNF500,ISG20,NTN3,PDE8A,EFL1P1,ABCA17P,ROGDI,RAMAC,CLDN6,HOMER2,SEC14L5
REACTOME_ACYL_CHAIN_REMODELLING_OF_PC	14	3	0.00349285508996392	0.524976120021577	PLA2G4E,PLA2G4F,PLA2G4D	MEF2C_TARGET_GENES	664	29	0.000490493887117052	0.0253094845752399	SCAMP2,EHD4-AS1,RORA-AS1,HMG20A,CIB2,CLK3,CSK,NRG4,CYP11A1,SCAMP5,ZNF609,IDH3A,IGF1R,ITGAL,MEF2A,NDUFAF1,DLL4,DNAJC17,CIAO3,ZNF747,SNRPA1,SNX1,ZNF768,APH1B,CIAO2A,WDR24,SEMA7A,ZFYVE19,USP3	REACTOME_IRON_UPTAKE_AND_TRANSPORT	21	3	0.0138912291256878	1	HMOX2,IREB2,ATP6V0C	SMCHD1_TARGET_GENES	16	3	0.0063985256380615	0.301014883521279	LINC01570,NAGPA,ALG1
REACTOME_HIGHLY_CALCIUM_PERMEABLE_POSTSYNAPTIC_NICOTINIC_ACETYLCHOLINE_RECEPTORS	5	2	0.0049054989095585	0.67026953282422	CHRNA3,CHRNB4	ZFP69B_TARGET_GENES	902	36	0.000553905259798066	0.0259831921868911	SCAMP2,TSPAN3,STUB1,MRPL28,CHP1,LACTB,CHRNB4,ASB7,CSK,CYP1A1,EXD1,WDR90,ZNF609,ULK3,ANXA2,SOX8,JMJD8,IGF1R,OAZ2,NDUFAF1,SPTBN5,LINS1,STRA6,FBRS,LMF1,TTC23,SSTR5,PRR14,CCDC33,APH1B,HAGHL,LINGO1,UBL7,PIGQ,TRIP4,PCLAF	REACTOME_CD28_DEPENDENT_PI3K_AKT_SIGNALING	8	2	0.0151457860755047	1	PDPK1,MLST8	ZSCAN31_TARGET_GENES	388	18	0.00688431800230393	0.301014883521279	SRRM2-AS1,ARPIN-AP3S2,ZNF263,C15orf40,ABCA3,SEC11A,SRRM2,HMOX2,ARPIN,ISG20,PAM16,POLG,KCTD5,NMRAL1,ABCA17P,ATF7IP2,PRSS27,GLIS2
REACTOME_POST_TRANSLATIONAL_PROTEIN_MODIFICATION	577	23	0.00596254935151737	0.74680930627755	MSLN,ADAMTS7,ASB7,FBXL16,CYLD,ADAMTS17,FBN1,RTF1,TMED3,FBXO22,FBXL22,MPI,SPTBN5,RAB8B,INO80,SELENOS,RAB40C,RORA,NOD2,LMAN1L,AXIN1,PIGQ,USP3	ZNF282_TARGET_GENES	423	21	0.000616610080198909	0.0265142334485531	TSPAN3,HMG20A,PRRT2,RPUSD1,LRRC28,SCAMP5,ETFA,SYNM,ANXA2,MAZ,MEF2A,SELENOS,CHTF18,SH2D7,PDIA2,TTC23,ANTKMT,MCRIP2,SEMA7A,RHOT2,RHBDL1	REACTOME_TRANSCRIPTIONAL_ACTIVATION_OF_MITOCHONDRIAL_BIOGENESIS	23	3	0.0178474349072959	1	CREBBP,IDH2,CRTC3	ZNF524_TARGET_GENES	139	9	0.00704040883590447	0.301014883521279	SRRM2-AS1,MMP25-AS1,ZNF213-AS1,RNPS1,SRRM2,NUBP1,PDE8A,KCTD5,ZNF205
REACTOME_ACETYLCHOLINE_BINDING_AND_DOWNSTREAM_EVENTS	6	2	0.00724846515187729	0.778174508805112	CHRNA3,CHRNB4	ATRX_TARGET_GENES	619	27	0.000791477951921134	0.0314155863993312	CDIPT,CHP1,RPUSD1,OIP5,SSTR5-AS1,EXD1,SCAMP5,MAPKBP1,MGA,ULK3,DECR2,MSLNL,MAZ,CDIPTOSP,NME4,OAZ2,NUSAP1,VPS13C,VPS18,CHTF18,FBRS,CAPN15,SNX22,METTL26,MCRIP2,ZFYVE19,RHOT2	REACTOME_ENERGY_DEPENDENT_REGULATION_OF_MTOR_BY_LKB1_AMPK	10	2	0.0235703097468831	1	MLST8,TSC2	ZNF2_TARGET_GENES	456	20	0.00821302880797463	0.301014883521279	LINC01569,RNPS1,ABCA3,CLUAP1,MGRN1,SRRM2,RAB26,GRIN2A,ISG20,MFGE8,NUBP1,PDE8A,KCTD5,MMP25,ABCA17P,ROGDI,TEDC2,AP3B2,SOCS1,HOMER2
REACTOME_NOTCH4_ACTIVATION_AND_TRANSMISSION_OF_SIGNAL_TO_THE_NUCLEUS	6	2	0.00724846515187729	0.778174508805112	DLL4,APH1B	TOX4_TARGET_GENES	95	8	0.00138761635712055	0.0511346098987658	HMG20A,ZNF689,LRRC28,INO80,TTC23,SNX1,PEAK1,CIAO2A	REACTOME_MITOCHONDRIAL_FATTY_ACID_BETA_OXIDATION_OF_UNSATURATED_FATTY_ACIDS	1	1	0.0244686365992743	1	ECI1	RBM34_TARGET_GENES	426	19	0.00834821449701979	0.301014883521279	SRRM2-AS1,ZNF213-AS1,MTHFS,RNPS1,FLYWCH2,CTSH,E4F1,EMP2,SRRM2,SAXO2,HMOX2,ZNF774,BTBD1,ZSCAN32,NMRAL1,ZNF174,AP3B2,PRSS27,PKMYT1
REACTOME_ACYL_CHAIN_REMODELLING_OF_PG	8	2	0.0131308462794355	1	PLA2G4F,PLA2G4D	DBP_TARGET_GENES	613	26	0.00148647121798738	0.0511346098987658	HMG20A,CDIPT,MORF4L1,OIP5,ZNF689,ZNF688,SCAMP5,MAPKBP1,KIF22,MAZ,UBL7-DT,CDIPTOSP,NDUFAF1,NUSAP1,INO80,RPP25,SNRPA1,TPM1,CHAC1,PEAK1,METTL26,MCRIP2,UBL7,ZNF764,TRIP4,PCLAF	REACTOME_CREB1_PHOSPHORYLATION_THROUGH_NMDA_RECEPTOR_MEDIATED_ACTIVATION_OF_RAS_SIGNALING	11	2	0.0283495823306672	1	PDPK1,RASGRF1	ZNF697_TARGET_GENES	73	6	0.00875043266050229	0.301014883521279	FES,GABARAPL3,IL16,TTLL13,TNFRSF12A,MLST8
REACTOME_XENOBIOTICS	8	2	0.0131308462794355	1	CYP1A1,CYP1A2	ZNF146_TARGET_GENES	496	22	0.00199142365912839	0.06299956176741	HMG20A,CDIPT,ZNF689,SCAMP5,WDR90,ZNF609,FBXO22,ANXA2,IGF1R,ITGAL,MEF2A,CDIPTOSP,NDUFAF1,STRA6,DCTPP1,PEAK1,EDC3,WDR24,SEMA7A,HERC1,TRIP4,PCLAF	REACTOME_SURFACTANT_METABOLISM	11	2	0.0283495823306672	1	CTSH,ABCA3	ZNF781_TARGET_GENES	75	6	0.00994306360879225	0.32066380138355	FES,GABARAPL3,IL16,TTLL13,TNFRSF12A,MLST8
REACTOME_BIOSYNTHESIS_OF_SPECIALIZED_PRORESOLVING_MEDIATORS_SPMS	8	2	0.0131308462794355	1	CYP1A1,CYP1A2	ZSCAN30_TARGET_GENES	661	27	0.00207556695745343	0.06299956176741	STUB1,HMG20A,PRRT2,RPUSD1,CHRNA3,CLK3,MTFMT,CHSY1,ZNF609,SYNM,ULK3,DECR2,FBXO22,FOXB1,JMJD8,MAZ,NDUFAF1,SALL1,CHTF18,FBRS,ANTKMT,TPM1,PEAK1,WDR24,RHOT2,TRIP4,PCLAF	REACTOME_RNA_POLYMERASE_II_TRANSCRIPTION	651	24	0.0285358496847013	1	ZNF263,RNPS1,RMI2,CREBBP,ZNF597,ELF1,ZNF500,GRIN2A,ZNF774,ZNF710,PDPK1,RBFOX1,ZSCAN32,FANCI,PSMA4,BLM,MLST8,ELOB,TSC2,ZNF75A,ZNF200,ZNF205,ZNF213,THOC6	MORC2_TARGET_GENES	762	29	0.0112437921797724	0.341282162633091	ZNF263,AP3S2,C15orf40,UBALD1,ECI1,E4F1,EMP2,ABCA3,CLEC16A,RAB26,SNORD60,CDIP1,HMOX2,ISG20,ST20,NUBP1,NGRN,PDE8A,DET1,FANCI,NMRAL1,ABCA17P,TFAP4,ZNF75A,ZNF200,TRAF7,FLYWCH1,DNAJA3,TIGD7
REACTOME_CYTOCHROME_P450_ARRANGED_BY_SUBSTRATE_TYPE	23	3	0.0146272156834581	1	CYP1A1,CYP1A2,CYP11A1	ZNF250_TARGET_GENES	261	14	0.00249035643016274	0.0706947260051635	CHP1,OIP5,ZNF689,EXD1,SCAMP5,FBXO22,RPS27L,NDUFAF1,NUSAP1,INO80,SPNS1,WDR24,TRIP4,PCLAF	REACTOME_TRANSMISSION_ACROSS_CHEMICAL_SYNAPSES	122	7	0.0300072315670031	1	CHRNA3,CHRNA5,CHRNB4,ADCY9,GRIN2A,PDPK1,RASGRF1	ZNF22_TARGET_GENES	476	20	0.0127813836044835	0.366399663328526	CTXND1,FLYWCH2,TEKT5,DNASE1,ELF1,SEC11A,RAB26,ANPEP,GRIN2A,IL16,MFGE8,TTLL13,NMB,NAGPA,KCTD5,ALG1,TFAP4,ATF7IP2,TICRR,PKMYT1
REACTOME_NUCLEOTIDE_BINDING_DOMAIN_LEUCINE_RICH_REPEAT_CONTAINING_RECEPTOR_NLR_SIGNALING_PATHWAYS	24	3	0.0164421406449869	1	CYLD,NOD2,PSTPIP1	ZNF41_TARGET_GENES	84	7	0.00291261799350237	0.0706947260051635	ZNF609,IGF1R,LMF1,SNX1,CIAO2A,TRIP4,PCLAF	REACTOME_DISEASES_OF_GLYCOSYLATION	49	4	0.0313646574555107	1	ADAMTS7,ACAN,ALG1,ADAMTSL3	KMT2D_TARGET_GENES	273	13	0.0166738083751605	0.423949098433386	SEMA4B,MORF4L1,HMOX2,MFGE8,OR1F1,ZFAND6,NMRAL1,ABHD17C,PRSS22,ATF7IP2,TRAF7,CLDN6,ARNT2
REACTOME_PI3K_EVENTS_IN_ERBB4_SIGNALING	1	1	0.0227060653188178	1	NRG4	NR0B1_TARGET_GENES	131	9	0.00293480678172432	0.0706947260051635	CIB2,SCAMP5,ETFA,IDH3A,IGF1R,MEF2A,ANTKMT,RHOT2,USP3	REACTOME_VEGFR2_MEDIATED_VASCULAR_PERMEABILITY	12	2	0.03347909016919	1	PDPK1,MLST8	ZNF711_TARGET_GENES	619	24	0.0167043212764947	0.423949098433386	SRRM2-AS1,ZNF213-AS1,AP3S2,CLUAP1,MGRN1,SRRM2,SNORD60,CDIP1,ZNF774,IREB2,NUBP1,NGRN,POLG,KCTD5,ZSCAN32,MLST8,CRTC3,ZNF174,ZNF205,ZNF213,NAA60,TRAF7,WDR73,ZNF592
GSE217633_HIVTreatment Pro Reactome	N	DE	P.DE	FDR	SigGenesInSet	GSE217633_HIVTreatment Pro TFTargets	N	DE	P.DE	FDR	SigGenesInSet	GSE217633_HIVTreatment Anti Reactome	N	DE	P.DE	FDR	SigGenesInSet	GSE217633_HIVTreatment Anti TFTargets	N	DE	P.DE	FDR	SigGenesInSet
REACTOME_APOPTOTIC_CLEAVAGE_OF_CELLULAR_PROTEINS	12	4	3.41781200795241e-05	0.0341045921504178	DSG1,DSG2,DSG3,ROCK1	FOXE1_TARGET_GENES	263	14	0.000133627762256255	0.0689519253242274	CDH2,INO80C,CCBE1,SLC39A6,CXXC1,RNF138,ELP2,IMPACT,MAPK4,SNRPB,SS18,ZNF24,GREB1L,C18orf21	REACTOME_MRNA_EDITING_C_TO_U_CONVERSION	5	4	3.60119469048274e-07	0.000541259561979556	APOBEC3H,APOBEC3A,APOBEC3C,APOBEC3B	SNAPC2_TARGET_GENES	3	2	0.000811538076717061	0.409821552433186	RNU12,POLDIP3
REACTOME_APOPTOTIC_CLEAVAGE_OF_CELL_ADHESION_PROTEINS	5	3	4.53820254829245e-05	0.0341045921504178	DSG1,DSG2,DSG3	ZSCAN30_TARGET_GENES	661	22	0.00154085592969099	0.328728819067712	ZSCAN30,NOP56,ZNF271P,MALT1,POLI,DSC3,ZBTB7C,ZNF521,SMAD7,MYO5B,RNF138,IMPACT,ELAC1,MAPK4,NSFL1C,VPS16,PCED1A,SYT4,TCF4,GREB1L,C18orf21,MRO	REACTOME_MRNA_EDITING	6	4	1.06637991207538e-06	0.000801384503924651	APOBEC3H,APOBEC3A,APOBEC3C,APOBEC3B	SNAPC4_TARGET_GENES	34	4	0.00229537821534674	0.409821552433186	EP300,RNU12,SREBF2,POLDIP3
REACTOME_APOPTOTIC_EXECUTION_PHASE	16	4	0.000119231867860332	0.0597351657980261	DSG1,DSG2,DSG3,ROCK1	CHAF1A_TARGET_GENES	32	4	0.00191121406434716	0.328728819067712	OSBPL1A,INO80C,ZNF521,NSFL1C	REACTOME_SUMOYLATION	83	7	0.000437549866450274	0.219212483091587	DDX17,NUP50,EP300,PPARA,MRTFA,RANGAP1,L3MBTL2	HNRNPUL1_TARGET_GENES	587	19	0.00384891082288968	0.409821552433186	NUP50-DT,TAB1,NUP50,TOB2,TYMP,FBLN1,TTLL12,MAFF,SUN2,SNORD43,FAM118A,PRR5-ARHGAP8,PRR5,TRMU,TOMM22,RPL3,POLDIP3,SMDT1,ZBED4
REACTOME_SIGNAL_REGULATORY_PROTEIN_FAMILY_INTERACTIONS	8	3	0.000244846911999043	0.0758000502137095	SIRPB1,SIRPA,SIRPG	PAX3_TARGET_GENES	527	18	0.00317950070700299	0.410155591203385	CDH2,MIR4529,STARD6,C18orf54,DCC,DTNA,NEDD4L,WDR7,CDH20,LAMA3,MC2R,ELP2,MAPK4,SS18,TCF4,GREB1L,PIAS2,CTIF	REACTOME_P38MAPK_EVENTS	4	2	0.0016053699176064	0.378011208326545	MAPK11,MAPK12	TERF2_TARGET_GENES	40	4	0.00418842889054031	0.409821552433186	TNRC6B,DESI1,MRTFA,RPS19BP1
REACTOME_FORMATION_OF_THE_CORNIFIED_ENVELOPE	75	7	0.000252162509027643	0.0758000502137095	DSG4,DSC1,DSC2,DSC3,DSG1,DSG2,DSG3	ZNF214_TARGET_GENES	6	2	0.00402335456112451	0.415210190708049	TTC39C-AS1,TTC39C	REACTOME_ACTIVATION_OF_PPARGC1A_PGC_1ALPHA_BY_PHOSPHORYLATION	4	2	0.0016053699176064	0.378011208326545	MAPK11,MAPK12	NCOA4_TARGET_GENES	428	15	0.00492984814351326	0.409821552433186	NDUFA6-DT,RNU12,SNORD43,ATF4,NDUFA6,ACO2,TTC38,TOMM22,APOBEC3G,RPL3,PLA2G6,POLDIP3,PHF5A,ZBED4,JOSD1
REACTOME_TGF_BETA_RECEPTOR_SIGNALING_ACTIVATES_SMADS	21	4	0.000367215450077421	0.091987470244394	FKBP1A,NEDD4L,SMAD4,SMAD7	NAB2_TARGET_GENES	605	19	0.00608625108367031	0.463196443027649	NOP56,MALT1,POLI,OSBPL1A,TTC39C,STK35,ABHD3,TRAPPC8,NEDD4L,GALNT1,RMC1,MIB1,GAREM1,TCF4,KATNAL2,C18orf21,TMEM241,MBD2,PIAS2	REACTOME_METABOLISM_OF_RNA	305	13	0.00166391125825558	0.378011208326545	NUP50,CSNK1E,APOBEC3H,APOBEC3A,RRP7A,APOBEC3C,SNU13,TRMU,MAPK11,RPL3,POLDIP3,PHF5A,APOBEC3B	HDAC3_TARGET_GENES	739	22	0.00516387002719645	0.409821552433186	NUP50-DT,DDX17,NUP50,CSNK1E,WBP2NL,TNRC6B,GRAMD4,TTLL12,KIAA0930,CBX6,CBX7,TAFA5,DESI1,PDGFB,PPARA,FAM118A,MRTFA,ALG12,CRELD2,SYNGR1,PPP6R2,JOSD1
REACTOME_PROGRAMMED_CELL_DEATH	83	7	0.000471554712551652	0.101249533280733	PSMA8,DCC,DSG1,DSG2,DSG3,PMAIP1,ROCK1	HMGA1_TARGET_GENES	312	12	0.00628367267673168	0.463196443027649	MIR4529,MALT1,TTC39C,CCBE1,WDR7,CABYR,CXXC1,CCDC178,MBD1,SLC14A1,RIOK3,PIAS2	REACTOME_NOD1_2_SIGNALING_PATHWAY	15	3	0.0017605312430378	0.378011208326545	TAB1,MAPK11,MAPK12	BANP_TARGET_GENES	311	12	0.00555959470355098	0.409821552433186	MAFF,CBY1,RIBC2,RNU12,SMC1B,MIR3667HG,ATF4,ACO2,FAM227A,POLDIP3,PHF5A,TUBGCP6
REACTOME_CELL_CELL_COMMUNICATION	54	5	0.00204631556158713	0.384451536133182	CDH2,SIRPB1,SIRPA,LAMA3,SIRPG	PAX6_TARGET_GENES	309	11	0.0149981189484599	0.721694500432504	STK35,FKBP1A,WDR7,SMAD7,MBD1,ATP5F1A,SS18,TCF4,ZNF343,FHOD3,ASXL3	REACTOME_DSCAM_INTERACTIONS	5	2	0.00264646625576683	0.497204847802193	MAPK11,MAPK12	HMG20B_TARGET_GENES	714	21	0.00718445017268011	0.463397036137867	TAB1,TOB2,FBLN1,TNRC6B,GRAMD4,ZC3H7B,BRD1,TBC1D22A,SUN2,RRP7A,MOV10L1,PRR5,TRMU,MAPK11,TOMM22,SCUBE1,POLDIP3,TUBGCP6,RPS19BP1,CELSR1,ZBED4
REACTOME_N_GLYCAN_ANTENNAE_ELONGATION	5	2	0.00271211743880594	0.407631251052532	ST8SIA3,B4GALT6	TFEB_TARGET_GENES	527	16	0.0155725302225874	0.721694500432504	MAPRE2,FAM210A,FKBP1A,TRAPPC8,ZNF521,SIGLEC15,SIRPB2,RMC1,ELP2,EPG5,VPS16,PCED1A,TCF4,LDLRAD4,TMEM241,RNMT	REACTOME_CELLULAR_RESPONSE_TO_HEAT_STRESS	39	4	0.00381816192528334	0.590154026635052	NUP50,EP300,ST13,RPS19BP1	ZBTB12_TARGET_GENES	572	17	0.0138498716634597	0.794059308705023	SLC25A17,DDX17,DMC1,EP300,FBLN1,MAFF,XRCC6,TBC1D22A,RNU12,FAM118A,TRMU,XPNPEP3,ST13,C22orf46P,L3MBTL2,PLA2G6,POLDIP3
REACTOME_SIGNALING_BY_TGF_BETA_RECEPTOR_COMPLEX_IN_CANCER	5	2	0.00271211743880594	0.407631251052532	FKBP1A,SMAD4	PRDM4_TARGET_GENES	231	9	0.0158444393778648	0.721694500432504	DSCAS,TTC39C-AS1,TTC39C,CCBE1,DTNA,NEDD4L,RMC1,MAPK4,B4GALT6	REACTOME_SIGNALLING_TO_RAS	6	2	0.00392650716324053	0.590154026635052	MAPK11,MAPK12	NR1H4_TARGET_GENES	161	7	0.0176344318436859	0.909936683134191	NDUFA6-DT,CYP2D6,MOV10L1,SREBF2,SELENOO,PLA2G6,CELSR1
REACTOME_SIGNALING_BY_TGF_BETA_RECEPTOR_COMPLEX	40	4	0.00437780474427024	0.598167320967106	FKBP1A,NEDD4L,SMAD4,SMAD7	CEBPE_TARGET_GENES	12	2	0.0165694750672348	0.721694500432504	DSG1-AS1,DSG3	REACTOME_NOTCH1_INTRACELLULAR_DOMAIN_REGULATES_TRANSCRIPTION	22	3	0.00547302114248691	0.747813707014348	EP300,HDAC10,RBX1	ZNF677_TARGET_GENES	66	4	0.0237366791850175	0.967822318065426	PRR34-AS1,PIM3,ALG12,CRELD2
REACTOME_TRANSCRIPTIONAL_ACTIVITY_OF_SMAD2_SMAD3_SMAD4_HETEROTRIMER	26	3	0.00910780969974105	1	NEDD4L,SMAD4,SMAD7	AUTS2_TARGET_GENES	236	9	0.0179692077485537	0.721694500432504	CDH2,NOP56,CCBE1,WDR7,ZNF521,SMAD7,PMAIP1,MAPK4,GREB1L	REACTOME_SUMOYLATION_OF_TRANSCRIPTION_COFACTORS	23	3	0.00621822807547506	0.778362788349686	DDX17,EP300,MRTFA	KLF7_TARGET_GENES	424	13	0.0239177651961866	0.967822318065426	TOB2,POLR3H,RNU12,NCAPH2,KCNJ4,ACO2,XPNPEP3,ST13,TRABD,POLDIP3,PHF5A,LMF2,CELSR1
REACTOME_SIGNALING_BY_TGF_BETA_FAMILY_MEMBERS	50	4	0.00969424317447152	1	FKBP1A,NEDD4L,SMAD4,SMAD7	ZNF618_TARGET_GENES	160	7	0.0181822257860902	0.721694500432504	ZSCAN30,ZNF271P,INO80C,GALNT1,NSFL1C,ZNF24,NOL4	REACTOME_NUCLEOTIDE_BINDING_DOMAIN_LEUCINE_RICH_REPEAT_CONTAINING_RECEPTOR_NLR_SIGNALING_PATHWAYS	24	3	0.00702108968862773	0.778362788349686	TAB1,MAPK11,MAPK12	HJURP_TARGET_GENES	15	2	0.0249246399166167	0.967822318065426	SNORD43,RPL3
REACTOME_KERATINIZATION	144	7	0.0106807260030512	1	DSG4,DSC1,DSC2,DSC3,DSG1,DSG2,DSG3	SNIP1_TARGET_GENES	282	10	0.0204598426901829	0.754091344866741	ZSCAN30,ZNF271P,STK35,STARD6,C18orf54,WDR7,RMC1,NPC1,SNRPD1,TCF4	REACTOME_CELL_CYCLE	283	11	0.00742866814422901	0.778362788349686	NUP50,DMC1,CSNK1E,EP300,SUN2,SMC1B,NCAPH2,GTSE1,RANGAP1,TUBGCP6,RBX1	ZNF532_TARGET_GENES	19	2	0.0388798528449291	0.967822318065426	ACO2,PHF5A
REACTOME_SIALIC_ACID_METABOLISM	10	2	0.0115485813833003	1	ST8SIA5,ST8SIA3	HES2_TARGET_GENES	472	14	0.0274477770838189	0.875232013721506	ESCO1,OSBPL1A,DTNA,NEDD4L,WDR7,SMAD7,ME2,NSFL1C,MIB1,EBF4,TCF4,LDLRAD4,MRO,RIOK3	REACTOME_CELLULAR_RESPONSES_TO_EXTERNAL_STIMULI	246	10	0.00780785059836436	0.778362788349686	NUP50,EP300,TNRC6B,CBX6,ATF4,MAPK11,RPL3,ST13,RPS19BP1,RBX1	ZNF92_TARGET_GENES	600	16	0.040411896590632	0.967822318065426	PHETA2,CYB5R3,KIAA0930,PIM3,NDUFA6,MIEF1,PRR5-ARHGAP8,PRR5,BAIAP2L2,SCUBE1,PLA2G6,POLDIP3,GRAP2,APOBEC3B,CELSR1,RBX1
REACTOME_TRANSPORT_OF_BILE_SALTS_AND_ORGANIC_ACIDS_METAL_IONS_AND_AMINE_COMPOUNDS	29	3	0.0123396085434706	1	SLC39A6,SLC14A1,SLC14A2	SMCHD1_TARGET_GENES	16	2	0.0288351632427628	0.875232013721506	ZNF521,SLC14A2	REACTOME_CYTOSOLIC_SENSORS_OF_PATHOGEN_ASSOCIATED_DNA	26	3	0.00880383726010956	0.778362788349686	POLR3H,EP300,XRCC6	ZNF318_TARGET_GENES	420	12	0.0465106076688539	0.967822318065426	RNU12,SNORD43,APOBEC3C,ATF4,PDGFB,FAM118A,RPL3,XPNPEP3,SREBF2,ST13,PLA2G6,POLDIP3
REACTOME_TRANSCRIPTION_OF_THE_HIV_GENOME	30	3	0.0135445683720997	1	ELOA3P,ELOA2,RNMT	ZNF502_TARGET_GENES	16	2	0.0288351632427628	0.875232013721506	NOP56,ARK2C	REACTOME_SIGNALING_BY_NOTCH1_PEST_DOMAIN_MUTANTS_IN_CANCER	26	3	0.00880383726010956	0.778362788349686	EP300,HDAC10,RBX1	CHAF1B_TARGET_GENES	381	11	0.0520797455500422	0.967822318065426	TOB2,POLR3H,TTLL12,SUN2,RNU12,SNORD43,ATF4,FAM118A,RPL3,POLDIP3,RRP7BP
REACTOME_SIGNALING_BY_BMP	11	2	0.0139604649533625	1	SMAD4,SMAD7	HAND1_TARGET_GENES	179	7	0.0311736385895377	0.877883359125623	NOP56,MAPRE2,ALPK2,NEDD4L,ATP5F1A,ASXL3,PIAS2	REACTOME_REGULATION_OF_HSF1_MEDIATED_HEAT_SHOCK_RESPONSE	29	3	0.0119331845983379	0.958009584226718	NUP50,ST13,RPS19BP1	ZNF791_TARGET_GENES	23	2	0.0551114840359497	0.967822318065426	NDUFA6-DT,CYP2D6
REACTOME_N_GLYCAN_ANTENNAE_ELONGATION_IN_THE_MEDIAL_TRANS_GOLGI	12	2	0.0165694750672348	1	ST8SIA3,B4GALT6	LMNB2_TARGET_GENES	17	2	0.0323251624484241	0.877883359125623	TPGS2,KIAA1328	REACTOME_SIGNALING_BY_WNT	115	6	0.0121105669330057	0.958009584226718	CSNK1E,EP300,TNRC6B,CBY1,WNT7B,RBX1	E2F2_TARGET_GENES	579	15	0.0570245530260152	0.967822318065426	TNRC6B,MAFF,XRCC6,CBY1,DESI1,NAGA,ATF4,ACO2,PRR5,MRTFA,FAM227A,SREBF2,PLA2G6,PHF5A,GTPBP1
REACTOME_HIV_LIFE_CYCLE	62	4	0.0201274864722751	1	ELOA3P,NEDD4L,ELOA2,RNMT	F10_TARGET_GENES	74	4	0.0356241382517391	0.919102766894869	CDH2,NEDD4L,SETBP1,FHOD3	REACTOME_RORA_ACTIVATES_GENE_EXPRESSION	11	2	0.013633787819891	0.980594544577244	EP300,PPARA	SRSF4_TARGET_GENES	253	8	0.0596083914218973	0.967822318065426	TOB2,ZC3H7B,SUN2,SNORD43,KCNJ4,PMM1,RPL3,ZBED4
GSE217633_YearsHIV Pro Reactome	N	DE	P.DE	FDR	SigGenesInSet	GSE217633_YearsHIV Pro TFTargets	N	DE	P.DE	FDR	SigGenesInSet	GSE217633_YearsHIV Anti Reactome	N	DE	P.DE	FDR	SigGenesInSet	GSE217633_YearsHIV Anti TFTargets	N	DE	P.DE	FDR	SigGenesInSet
REACTOME_ASSEMBLY_OF_ACTIVE_LPL_AND_LIPC_LIPASE_COMPLEXES	12	3	0.000851258518344876	1	LIPC,FURIN,PCSK6	ZNF224_TARGET_GENES	513	21	9.14599200745616e-05	0.0353830343447854	ARPIN-AP3S2,SEMA4B,TARS3,ADAMTS17,ACAN,CHSY1,ARPIN,ISG20,FAM174B,LETR1,MAN2A2,PCSK6,NGRN,POLG,LUC7L,SELENOS,RGMA,KLHL25,CRTC3,PRC1,SV2B	REACTOME_MET_PROMOTES_CELL_MOTILITY	13	3	0.0010734611431933	0.897486776318152	COL1A1,GRB2,ITGA3	FOXN3_TARGET_GENES	687	44	8.10530891158543e-16	4.18233939837808e-13	MIR6784,SEPTIN9,PLCD3,TMC6,COX11,RBFOX3,TMC8,AANAT,DLX4,SAMD14,TRIM65,FOXJ1,EXOC7,KCTD2,WBP2,STXBP4,CACNA1G-AS1,HID1,TTLL6,GRB2,NT5C,HLF,ITGA3,ITGB4,LLGL2,JPT1,EPN3,PRPSAP1,USP36,TNRC6C,UBE2O,SGCA,SPATA20,TIMP2,NUP85,MYO15B,QRICH2,PPP1R9B,SPHK1,CACNA1G,MAP3K14,TRIM47,ANKRD40,PGS1
REACTOME_PLASMA_LIPOPROTEIN_REMODELING	19	3	0.00344682072331782	1	LIPC,FURIN,PCSK6	CIC_TARGET_GENES	183	11	0.000203165198384619	0.0353830343447854	SEMA4B,CIB1,ABHD2,ASB7,UBR1,POLG,LINS1,FANCI,WDR93,TP53BP1,PEX11A	REACTOME_MITOCHONDRIAL_TRANSLATION	33	4	0.00191428601612827	0.897486776318152	MRPL58,MRPS7,MRPL27,MRPL38	ZNF592_TARGET_GENES	784	35	2.64227861037505e-08	6.37042115700989e-06	C17orf99,TOB1,SEPTIN9,SNF8,TMC6,METTL23,EME1,TMC8,JMJD6,EXOC7,ARHGAP45,H3-3B,NT5C,HLF,BIRC5,ITGA3,ITGB4,TOB1-AS1,HOXB-AS3,NME1,NMT1,MRPL27,LUC7L3,RSAD1,SEC14L1,SMIM5,NME1-NME2,SNHG20,SUMO2,ARMC7,ACBD4,DCAKD,ABCC3,SPHK1,TRIM47
REACTOME_SIGNALING_BY_NUCLEAR_RECEPTORS	102	6	0.00650110504958046	1	GNB5,ALDH1A3,IGF1R,PLIN1,AXIN1,ALDH1A2	DLX4_TARGET_GENES	316	15	0.000205715315958055	0.0353830343447854	CHASERR,AP3S2,AKAP13,ASB7,ADAL,VPS33B,MRPL46,LINS1,ZNF106,MRPS11,ELL3,SNAP23,ALDH1A2,TICRR,LCMT2	REACTOME_SIGNALING_BY_MET	33	4	0.00191428601612827	0.897486776318152	COL1A1,GGA3,GRB2,ITGA3	SUMO1_TARGET_GENES	407	24	3.7037332308197e-08	6.37042115700989e-06	CNN2,MGAT5B,EXOC7,TSEN54,NME1,UTP18,PDK2,MBTD1,RSAD1,LRRC59,PRPSAP1,CASKIN2,SEC14L1,SMIM5,SPATA20,MRPL38,NME1-NME2,SNHG20,SUMO2,ACBD4,NUP85,SPHK1,SOCS3,ANKRD40
REACTOME_SIGNALING_BY_NODAL	8	2	0.00699827573489111	1	FURIN,PCSK6	TEAD2_TARGET_GENES	569	21	0.000381238043482006	0.0491797076091788	CHASERR,SERF2,AP3S2,ABHD2,CHD2,ASB7,MRPL46,FAM174B,NGRN,POLG,LINS1,FANCI,MCTP2,UNC45A,RHBDF1,ZNF106,MRPS11,TMEM62,POLR2M,SNAP23,ALDH1A2	REACTOME_METABOLISM_OF_NUCLEOTIDES	35	4	0.00238852102812549	0.897486776318152	NT5C,NME1,NME2,TK1	ZSCAN31_TARGET_GENES	388	20	4.56436976943121e-06	0.000588803700256626	PLCD3,RBFOX3,EME1,ARHGAP45,GRB2,H3-3B,NT5C,MRPL58,ITGA3,LLGL2,NME1,MRPL27,SRSF2,SPATA20,NME1-NME2,SRP68,MFSD11,ACSF2,SPHK1,SYNGR2
REACTOME_RA_BIOSYNTHESIS_PATHWAY	8	2	0.00699827573489111	1	ALDH1A3,ALDH1A2	DLX2_TARGET_GENES	75	6	0.00139397029020451	0.143857733949106	CIB1,AKAP13,GDPGP1,ZNF106,ELL3,SNAP23	REACTOME_MET_RECEPTOR_RECYCLING	6	2	0.00378334813230426	1	GGA3,GRB2	ZNF205_TARGET_GENES	792	30	9.53448315091762e-06	0.000983958661174698	SNF8,TMC6,SAMD14,EVPL,EXOC7,HID1,ITGA3,LLGL2,JPT1,PDK2,LUC7L3,RSAD1,PRPSAP1,PTBP1,USP36,SEC14L1,SPATA20,MRPL38,SNHG20,TIMP2,TK1,MFSD11,ABCC3,SPHK1,SOCS3,SPAG9,SYNGR2,CYTH1,PGS1,TMEM94
REACTOME_DEGRADATION_OF_THE_EXTRACELLULAR_MATRIX	53	4	0.0108935644595858	1	ACAN,FURIN,CAPN15,CAPN3	ZBED4_TARGET_GENES	106	7	0.0017404497161056	0.149678675585082	CHD2,TTBK2,TTLL13,NGRN,POLG,SNRPA1,SNAP23	REACTOME_SUMOYLATION_OF_DNA_REPLICATION_PROTEINS	22	3	0.0051919409363954	1	BIRC5,SUMO2,NUP85	BPTF_TARGET_GENES	388	19	1.66889370001236e-05	0.00143524858201063	NXPH3,RNF157,ARHGAP27,UNC13D,FOXJ1,JMJD6,H3-3B,MRPL58,MXRA7,UTP18,TMEM100,MIF4GD,SLC25A19,SRSF2,SRP68,MFSD11,SPAG9,RECQL5,TMEM94
REACTOME_N_GLYCAN_ANTENNAE_ELONGATION_IN_THE_MEDIAL_TRANS_GOLGI	12	2	0.0158024303068527	1	MAN2A2,ST8SIA2	ATF6_TARGET_GENES	456	16	0.00323814003703486	0.238697179872856	SERF2,CRTC3-AS1,CIB1,ABHD2,ASB7,LYSMD4,TTBK2,VPS33B,MRPL46,ZNF710,GDPGP1,MPG,LINS1,BLM,RHBDF1,MRPS11	REACTOME_MET_ACTIVATES_PTK2_SIGNALING	8	2	0.00691256848978072	1	COL1A1,ITGA3	TAZ_TARGET_GENES	148	11	2.81322838580537e-05	0.00207375121010796	SEPTIN9,NXPH3,AANAT,GALK1,TSEN54,H3-3B,ITGA3,NME2,CASKIN2,UBE2O,SOCS3
REACTOME_MITOCHONDRIAL_TRANSLATION	33	3	0.0164242327144093	1	MRPL28,MRPL46,MRPS11	NKX2_2_TARGET_GENES	469	16	0.00425736034537202	0.273766774428388	ARPIN-AP3S2,SERF2,CRTC3-AS1,CHD2,MRPL46,SLCO3A1,ZNF774,ARPIN,GDPGP1,MEF2A,UNC45A,BLM,MRPS11,SNRPA1,TM2D3,RAB11FIP3	REACTOME_SIGNALING_BY_RHO_GTPASES	182	8	0.00970426536759408	1	ARHGAP27,ARHGAP45,GRB2,H3-3B,BIRC5,FMNL1,NUP85,KIF2B	ZBED5_TARGET_GENES	632	24	8.15737317905553e-05	0.00484022046590084	AFMID,MGAT5B,TMC8,TSEN54,H3-3B,HLF,MRPL58,ITGA3,LLGL2,NME1,PDK2,RSAD1,LRRC59,CASKIN2,USP36,SEC14L1,SRSF2,NME1-NME2,TK1,MFSD11,SPOP,SLC16A5,ANKRD40,PGS1
REACTOME_SIGNALING_BY_NTRKS	63	4	0.0195529409478663	1	MEF2A,NTRK3,FURIN,PCSK6	SFMBT1_TARGET_GENES	566	18	0.00513779434921415	0.273766774428388	CHD2,ASB7,LYSMD4,C15orf32,CHSY1,ISG20,MEF2A,FURIN,LINS1,LUC7L,SELENOS,UNC45A,SNRPA1,TM2D3,ALDH1A2,PRC1,RCCD1,RAB11FIP3	REACTOME_FORMATION_OF_ATP_BY_CHEMIOSMOTIC_COUPLING	10	2	0.0108746336824508	1	ATP5PD,ATP5MC1	ZNF436_TARGET_GENES	260	14	8.44224499866426e-05	0.00484022046590084	ABCA7,SEPTIN9,PLCD3,TMC6,TMC8,ARHGAP45,HID1,TOB1-AS1,EPN3,SGCA,SPATA20,MYO15B,TMEM259,SYNGR2
REACTOME_SIGNALING_BY_RETINOIC_ACID	14	2	0.0213271155438375	1	ALDH1A3,ALDH1A2	LHX3_TARGET_GENES	7	2	0.00530555764396101	0.273766774428388	UNC45A,TMEM62	REACTOME_INTERCONVERSION_OF_NUCLEOTIDE_DI_AND_TRIPHOSPHATES	10	2	0.0108746336824508	1	NME1,NME2	ZNF581_TARGET_GENES	130	9	0.0002621876478595	0.0135288826295502	MAP3K14-AS1,TOB1,SAP30BP,TOB1-AS1,NMT1,DCAKD,MYCBPAP,MAP3K14,RECQL5
REACTOME_PLASMA_LIPOPROTEIN_ASSEMBLY_REMODELING_AND_CLEARANCE	39	3	0.0256270348845198	1	LIPC,FURIN,PCSK6	PAF1_TARGET_GENES	25	3	0.00761479410737762	0.357203069036986	SEMA4B,CYP19A1,CCNDBP1	REACTOME_SYNDECAN_INTERACTIONS	11	2	0.0131502597382432	1	COL1A1,ITGB4	MEF2D_TARGET_GENES	229	12	0.00035233895300922	0.0165278999775234	WBP2,PRPSAP1,PTBP1,UBE2O,SEC14L1,SGCA,SNHG20,SUMO2,ABCC3,SPHK1,TMEM259,ANKRD40
REACTOME_DISEASES_ASSOCIATED_WITH_GLYCOSAMINOGLYCAN_METABOLISM	16	2	0.0275301007989671	1	ACAN,CHSY1	ZNF250_TARGET_GENES	261	10	0.0106410938354698	0.457567034925202	SERF2,SEMA4B,ZSCAN29,VPS33B,MRPL46,ZNF774,GDPGP1,POLG,STARD9,MRPS11	REACTOME_RHO_GTPASE_EFFECTORS	120	6	0.0134966063534674	1	GRB2,H3-3B,BIRC5,FMNL1,NUP85,KIF2B	ZMYND11_TARGET_GENES	22	4	0.000393244005335594	0.0169094922294305	COL1A1,PTBP1,SRSF2,MFSD11
REACTOME_COOPERATION_OF_PDCL_PHLP1_AND_TRIC_CCT_IN_G_PROTEIN_BETA_FOLDING	17	2	0.0308704391268766	1	GNB5,RGS11	MORC2_TARGET_GENES	762	21	0.0126046468073425	0.500307519429902	AP3S2,ASB7,ADAL,UBR1,CCNDBP1,PDIA3,HBQ1,ISG20,PCSK6,NGRN,DET1,LINS1,FANCI,LUC7L,MCTP2,SELENOS,ZNF106,CAPN15,TM2D3,FAM234A,SNAP23	REACTOME_RHO_GTPASES_ACTIVATE_FORMINS	59	4	0.0153764964973241	1	BIRC5,FMNL1,NUP85,KIF2B	CREB3L2_TARGET_GENES	63	6	0.000534264103690144	0.0211746753893775	EME1,NME1,MRPL27,PTBP1,NME1-NME2,MAP3K14
REACTOME_ABACAVIR_TRANSPORT_AND_METABOLISM	2	1	0.0324964054718103	1	ADAL	GREB1_TARGET_GENES	405	13	0.0155410200934466	0.57279759772989	MYZAP,ABHD2,GCOM1,MIR9-3HG,IGF1R,ISG20,FAM174B,MEF2A,POLR3K,MESP1,KLHL25,SNRNP25,ALDH1A2	REACTOME_LAMININ_INTERACTIONS	12	2	0.0156131749677577	1	ITGA3,ITGB4	HDGF_TARGET_GENES	393	16	0.000652523284481474	0.0211746753893775	MAP3K14-AS1,TOB1,ATP5PD,TMC6,KCTD2,ARHGAP45,TOB1-AS1,ATP5MC1,TNRC6C,SEC14L1,UBE2Z,NUP85,SPOP,MAP3K14,SLC16A5,SYNGR2
REACTOME_ABACAVIR_METABOLISM	2	1	0.0324964054718103	1	ADAL	HOXC13_TARGET_GENES	61	4	0.0175632737287936	0.604176616270501	ABHD2,CCNDBP1,MPG,RHBDF1	REACTOME_GALACTOSE_CATABOLISM	1	1	0.0162778641783308	1	GALK1	GRHL1_TARGET_GENES	600	21	0.000702775709147883	0.0211746753893775	SEPTIN9,METTL23,EME1,WBP2,UBALD2,SAP30BP,H3-3B,NME1,NMT1,MRPL27,EPN3,PTBP1,UBE2Z,NME1-NME2,DCAKD,MYO15B,UNK,ABCC3,TMEM259,RECQL5,TMEM94
REACTOME_SYNTHESIS_OF_WYBUTOSINE_AT_G37_OF_TRNA_PHE	2	1	0.0324964054718103	1	LCMT2	ID1_TARGET_GENES	511	15	0.0202676342825045	0.65363120561077	CRTC3-AS1,CHD2,AKAP13,MAN2A2,MAP1A,NGRN,MYO5C,STARD9,BLM,SNRPA1,TP53BP1,TMEM62,SNAP23,ALDH1A2,TICRR	REACTOME_MET_ACTIVATES_PI3K_AKT_SIGNALING	1	1	0.0162778641783308	1	GRB2	ZNF92_TARGET_GENES	600	21	0.000702775709147883	0.0211746753893775	C17orf99,ABCA7,SEPTIN9,NXPH3,TMC6,CNN2,COX11,TMC8,ARHGAP27,SAMD14,UNC13D,EXOC7,ARHGAP45,ITGA3,ITGB4,TOB1-AS1,NMT1,ATP5MC1,EPN3,SPATA20,MYO15B
REACTOME_NR1H2_NR1H3_REGULATE_GENE_EXPRESSION_LINKED_TO_TRIGLYCERIDE_LIPOLYSIS_IN_ADIPOSE	2	1	0.0324964054718103	1	PLIN1	TERF2_TARGET_GENES	40	3	0.027380197499333	0.778749486617974	AKAP13,UBR1,CHSY1	REACTOME_GENE_SILENCING_BY_RNA	34	3	0.0175051197572547	1	H3-3B,TNRC6C,NUP85	EWSR1_TARGET_GENES	359	15	0.000740956546665972	0.0211746753893775	AFMID,NT5C,NME1,JPT1,TNRC6C,MRPL38,UBE2Z,NME1-NME2,TK1,ACBD4,UNK,TMEM259,ANKRD40,SYNGR2,CYTH1
REACTOME_GLUCAGON_LIKE_PEPTIDE_1_GLP1_REGULATES_INSULIN_SECRETION	18	2	0.0343620432951443	1	GNB5,IQGAP1	HOXA13_TARGET_GENES	16	2	0.0275301007989671	0.778749486617974	ALDH1A2,RCCD1	REACTOME_GLUCAGON_TYPE_LIGAND_RECEPTORS	14	2	0.0210745561680475	1	GIP,GNGT2	JDP2_TARGET_GENES	829	26	0.000835083235150334	0.0211746753893775	SEPTIN9,AFMID,ARHGAP45,UBALD2,GRB2,SAP30BP,HOXB9,NMT1,ATP5MC1,LRRC59,MIF4GD,USP36,TNRC6C,SEC14L1,SRSF2,MRPL38,TK1,MFSD11,ARMC7,ACBD4,DCAKD,MYO15B,SPAG9,ANKRD40,RECQL5,PGS1
REACTOME_CLASS_I_MHC_MEDIATED_ANTIGEN_PROCESSING_PRESENTATION	148	6	0.0346503324976877	1	ASB7,UBR1,PDIA3,DET1,KLHL25,SNAP23	AHRR_TARGET_GENES	489	14	0.0295703848566677	0.778749486617974	CRTC3-AS1,AP3S2,ACAN,CHSY1,DECR2,ZNF774,IGF1R,FAM174B,POLR3K,POLG,FANCI,BLM,SNRNP25,TM2D3	REACTOME_CD28_CO_STIMULATION	14	2	0.0210745561680475	1	GRB2,MAP3K14	SALL4_TARGET_GENES	740	24	0.000849428748135315	0.0211746753893775	TOB1,ABCA7,ATP5PD,SEPTIN9,COX11,GGA3,KCTD2,MMD,WBP2,STXBP4,TSEN54,GRB2,H3-3B,BIRC5,TOB1-AS1,NME1,MRPS7,ATP5MC1,CASKIN2,USP36,TNRC6C,NME1-NME2,SPAG9,TMEM94
REACTOME_UPTAKE_AND_ACTIONS_OF_BACTERIAL_TOXINS	19	2	0.0379991283035945	1	FURIN,SV2B	FOXQ1_TARGET_GENES	17	2	0.0308704391268766	0.778749486617974	MRPL46,MRPS11	REACTOME_SUMOYLATION_OF_SUMOYLATION_PROTEINS	14	2	0.0210745561680475	1	SUMO2,NUP85	ZNF654_TARGET_GENES	741	24	0.00086565515682791	0.0211746753893775	PLCD3,COL1A1,TMC8,PHOSPHO1,ARHGAP27,SAMD14,GGA3,TSEN54,HOXB5,ITGA3,NME1,PDK2,MIF4GD,CASKIN2,SEC14L1,SMIM5,SPATA20,MRPL38,NME1-NME2,SNHG20,ARMC7,ACBD4,SOCS3,SPAG9
GSE220622_PESAScoreGeneralized Pro Reactome	N	DE	P.DE	FDR	SigGenesInSet	GSE220622_PESAScoreGeneralized Pro TFTargets	N	DE	P.DE	FDR	SigGenesInSet	GSE220622_PESAScoreGeneralized Anti Reactome	N	DE	P.DE	FDR	SigGenesInSet	GSE220622_PESAScoreGeneralized Anti TFTargets	N	DE	P.DE	FDR	SigGenesInSet
REACTOME_KERATINIZATION	144	17	5.0932740871153e-08	7.65519095293429e-05	KRTAP25-1,KRTAP21-3,KRTAP15-1,KRTAP13-3,KRTAP23-1,KRTAP6-1,KRTAP6-2,KRTAP6-3,KRTAP19-2,KRTAP19-3,KRTAP19-5,KRTAP20-2,KRTAP21-2,KRTAP22-1,KRTAP26-1,KRTAP27-1,KRTAP19-8	NOTCH3_TARGET_GENES	666	69	5.40453710217256e-27	2.78874114472104e-24	LINC00649,LINC00159,RWDD2B,DSCR4,VPS26C,CCT8,LINC00310,B3GALT5-AS1,PHACTR3,CHODL,LSM14B,LCA5L,IGSF5,DSCAM,RCAN1,LINC00189,ERG,ETS2,MORC3,GABPA,LTN1,MTG2,GART,SLCO4A1,USP25,DONSON,HUNK,HLCS,HMGN1,KRTAP6-2,KRTAP19-2,KRTAP19-3,KRTAP19-5,KRTAP20-2,APP,MIR99AHG,LINC00114,MX1,PCP4,PIGP,ATP5PO,BRWD1,RBM11,MRPL39,GID8,PPP1R3D,PPP4R1L,TMPRSS15,CFAP298,MAP3K7CL,PMEPA1,BACH1,SLC17A9,FAM217B,SH3BGR,ITSN1,SOD…	REACTOME_COMPLEMENT_CASCADE	13	3	0.00161839279513812	0.865824837018685	CFD,ELANE,GZMM	ZNF532_TARGET_GENES	19	4	0.000372950158169457	0.0955026253051913	RPL17-C18orf32,SNORD58B,SNORD58A,RPL17
REACTOME_DEVELOPMENTAL_BIOLOGY	513	26	0.000217136172574936	0.163177833690064	KRTAP25-1,CDH4,KRTAP21-3,COL9A3,DSCAM,KRTAP15-1,KRTAP13-3,KRTAP23-1,KRTAP6-1,KRTAP6-2,KRTAP6-3,KRTAP19-2,KRTAP19-3,KRTAP19-5,KRTAP20-2,KRTAP21-2,KRTAP22-1,KRTAP26-1,PCK1,PSMA7,RPS21,KRTAP27-1,ITSN1,TIAM1,KRTAP19-8,TUBB1	HBZ_TARGET_GENES	385	22	0.000127193746968326	0.0269410736206299	MIR298,LINC00649,BRWD1-AS1,SAMSN1-AS1,SYCP2,MIR155HG,PHACTR3,CHODL,RCAN1,GART,GNAS,DONSON,MIR99AHG,NELFCD,BRWD1,MAP3K7CL,CDH26,FAM217B,SAMSN1,NRIP1,ABCG1,CRYZL1	REACTOME_TRANSPORT_OF_BILE_SALTS_AND_ORGANIC_ACIDS_METAL_IONS_AND_AMINE_COMPOUNDS	29	4	0.00197420481490428	0.865824837018685	SLC39A6,SLC14A1,BSG,SLC14A2	ZSCAN30_TARGET_GENES	661	25	0.000590284832462296	0.0955026253051913	RPL17-C18orf32,TSHZ1,FSTL3,APC2,MALT1,TXNL4A,CIRBP,ARHGAP45,SNORD58B,SNORD58A,PTGR3,ADAMTSL5,SMAD2,SMAD7,MIER2,ZCCHC2,FAM174C,REXO1,RPL17,SYT4,TCF3,ZNF236,RBFA,C18orf21,CABLES1
REACTOME_NR1H2_NR1H3_REGULATE_GENE_EXPRESSION_LINKED_TO_GLUCONEOGENESIS	2	2	0.000566244353951422	0.283688421329663	PCK1,NRIP1	UBE2I_TARGET_GENES	35	6	0.000156634148957151	0.0269410736206299	STX16-NPEPL1,BRWD1-AS2,GNAS,LINC00114,BRWD1,STX16	REACTOME_ALTERNATIVE_COMPLEMENT_ACTIVATION	4	2	0.00204991115476023	0.865824837018685	CFD,GZMM	ZMYND11_TARGET_GENES	22	4	0.000673558220379	0.0955026253051913	MBD3,PTBP1,TCF3,MIDN
REACTOME_FORMATION_OF_ATP_BY_CHEMIOSMOTIC_COUPLING	10	3	0.00141884137428201	0.533129646386466	ATP5F1E,ATP5PF,ATP5PO	ZNF169_TARGET_GENES	27	5	0.000388082465937772	0.0500626381059726	BRWD1-AS2,BRWD1,ITSN1,HAR1A,CRYZL1	REACTOME_DOWNREGULATION_OF_TGF_BETA_RECEPTOR_SIGNALING	16	3	0.00304029420918437	0.865824837018685	NEDD4L,SMAD2,SMAD7	THAP1_TARGET_GENES	799	28	0.000906579888043875	0.0955026253051913	MED16,TXNL4A,ARK2N,FBXO15,PHLPP1,GPX4,TIMM21,ADAMTSL5,LMAN1,NARS1,PIK3C3,MBD3,POLRMT,TMX3,PCSK4,ZCCHC2,PTBP1,WDR18,CCDC102B,RBFA,MADCAM1,KATNAL2,C18orf21,PIAS2,TMEM259,TPGS1,REEP6,VPS4B
REACTOME_TIGHT_JUNCTION_INTERACTIONS	14	3	0.00401058581719972	1	CLDN14,CLDN17,CLDN8	HDAC3_TARGET_GENES	739	30	0.00276313182133995	0.285155203962283	RGS19,BRWD1-AS2,BTG3,NKAIN4,RBBP8NL,LSM14B,CXADR,DYRK1A,SS18L1,GNAS,SLCO4A1,N6AMT1,USP25,HLCS,OPRL1,PRELID3B,BRWD1,MIS18A,PPP1R3D,MRGBP,PSMA7,CDH26,FAM217B,TAF4,TCEA2,TFF1,ZBP1,CABLES2,RAE1,PSMG1	REACTOME_SIGNALING_BY_ACTIVIN	5	2	0.00337436484059227	0.865824837018685	FSTL3,SMAD2	NAB2_TARGET_GENES	605	23	0.000925413035903016	0.0955026253051913	APC2,MALT1,TXNL4A,CIRBP,C19orf25,CFD,FBXO15,SBNO2,NEDD4L,GPX4,TIMM21,ATP9B,LMAN1,NFATC1,FAM174C,CNDP2,PTBP1,RBFA,MADCAM1,KATNAL2,C18orf21,MIDN,PIAS2
REACTOME_CRISTAE_FORMATION	15	3	0.00492582497150851	1	ATP5F1E,ATP5PF,ATP5PO	GREB1_TARGET_GENES	405	19	0.00373067716122037	0.320838235864952	DSCAM-AS1,STX16-NPEPL1,VPS26C,NKAIN4,RBBP8NL,ERG,MIR99AHG,NCAM2,BRWD1,LINC00111,PPP4R1L,CDH26,SLC17A9,TMPRSS3,TFF1,STX16,UMODL1,URB1,OSBPL2	REACTOME_HIV_ELONGATION_ARREST_AND_RECOVERY	18	3	0.00430974308936747	0.865824837018685	ELOA2,POLR2E,CTDP1	LHX9_TARGET_GENES	350	15	0.00241266723669105	0.182614943226771	RPL17-C18orf32,ABCA7,PHLPP1,NEDD4L,KDSR,SLC39A6,ADAMTSL5,SMAD7,PMAIP1,ELP2,PTBP1,RELCH,RBBP8,RPL17,TPGS1
REACTOME_CELL_CELL_JUNCTION_ORGANIZATION	31	4	0.00597836988760519	1	CDH4,CLDN14,CLDN17,CLDN8	WDHD1_TARGET_GENES	74	6	0.00827524437026541	0.477267703552491	STX16-NPEPL1,BRWD1-AS2,RBBP8NL,BRWD1,CDH26,STX16	REACTOME_INITIAL_TRIGGERING_OF_COMPLEMENT	6	2	0.00499919060844198	0.865824837018685	CFD,GZMM	ZNF282_TARGET_GENES	423	17	0.00247733450113837	0.182614943226771	RPL17-C18orf32,TSHZ1,FSTL3,ARID3A,PHLPP1,NEDD4L,SNORD58B,PTGR3,MEX3D,SMAD2,PMAIP1,PCSK4,ZCCHC2,RPL17,ZNF236,REEP6,CDC34
REACTOME_NR1H2_AND_NR1H3_MEDIATED_SIGNALING	21	3	0.0129622343246954	1	PCK1,NRIP1,ABCG1	PHF21A_TARGET_GENES	99	7	0.00931051424422486	0.477267703552491	BRWD1-AS2,ETS2,GNAS,ATP5F1E,BRWD1,ITSN1,CRYZL1	REACTOME_DISSOLUTION_OF_FIBRIN_CLOT	6	2	0.00499919060844198	0.865824837018685	SERPINB2,SERPINB8	KLF3_TARGET_GENES	334	14	0.00408242803257251	0.263316608100927	FSTL3,CCBE1,KDSR,SLC39A6,SMAD7,ATP5F1D,SERPINB8,PMAIP1,ELP2,CNDP2,TCF3,MADCAM1,TPGS1,VPS4B
REACTOME_CELL_JUNCTION_ORGANIZATION	40	4	0.0147038438676308	1	CDH4,CLDN14,CLDN17,CLDN8	NAB2_TARGET_GENES	605	24	0.00960475704191279	0.477267703552491	BRWD1-AS2,TCFL5,ADRM1,DIDO1,LSM14B,CXADR,ETS2,GABPA,SLCO4A1,USP25,DONSON,HLCS,NDUFV3,PIGP,ATP5PF,BRWD1,C21orf91,GID8,MRGBP,RBM38,TTC3,NPEPL1,CHAF1B,OSBPL2	REACTOME_HIV_TRANSCRIPTION_ELONGATION	20	3	0.00585762609179694	0.865824837018685	ELOA2,POLR2E,CTDP1	ZNF16_TARGET_GENES	84	6	0.0048735890685021	0.271396839713259	APC2,PLK5,ARHGAP45,PALM,KISS1R,TPGS1
REACTOME_MITOCHONDRIAL_BIOGENESIS	41	4	0.0159964171576251	1	GABPA,ATP5F1E,ATP5PF,ATP5PO	ZNF423_TARGET_GENES	412	18	0.00963067759883371	0.477267703552491	STX16-NPEPL1,BRWD1-AS2,VPS26C,TCFL5,CXADR,ETS2,SLCO4A1,APP,BRWD1,RIPK4,SOX18,RPS21,SIM2,BMP7,TCEA2,CABLES2,STX16,ADAMTS1	REACTOME_HIV_LIFE_CYCLE	62	5	0.00600728953341842	0.865824837018685	NEDD4L,ELOA2,POLR2E,CTDP1,VPS4B	ZFP3_TARGET_GENES	173	9	0.00525962867661354	0.271396839713259	ABCA7,CIRBP,GRIN3B,CNN2,C19orf25,ARHGAP45,CELF4,TCF3,R3HDM4
REACTOME_EXTRACELLULAR_MATRIX_ORGANIZATION	120	7	0.0245500037166955	1	ADAMTS5,COL9A3,APP,LAMA5,JAM2,BMP7,ADAMTS1	CBX5_TARGET_GENES	322	15	0.0101743115098399	0.477267703552491	STX16-NPEPL1,NKAIN4,DSCAM,C2CD2,GNAS,PRELID3B,PDE9A,TMPRSS3,BMP7,TCEA2,NPEPL1,RAE1,STX16,ABCG1,OSBPL2	REACTOME_TGF_BETA_RECEPTOR_SIGNALING_ACTIVATES_SMADS	21	3	0.00674069220377481	0.865824837018685	NEDD4L,SMAD2,SMAD7	MSX1_TARGET_GENES	62	5	0.00600728953341842	0.28063051400153	RPL17-C18orf32,SNORD58B,MBP,SERPINB5,RPL17
REACTOME_INSERTION_OF_TAIL_ANCHORED_PROTEINS_INTO_THE_ENDOPLASMIC_RETICULUM_MEMBRANE	11	2	0.0270240724309174	1	APP,GET1	ZNF592_TARGET_GENES	784	29	0.011580904815745	0.497978907077033	SAMSN1-AS1,MIR6508,VPS26C,SYCP2,TCFL5,ADRM1,CTCFL,RBBP8NL,LCA5L,GABPA,DSCR9,C2CD2,GNAS,SLCO4A1,N6AMT1,HLCS,HMGN1,ATP5PF,YTHDF1,PPP1R3D,PPP4R1L,BACH1,FAM217B,PRDM15,SH3BGR,MRPS6,SLC5A3,TCEA2,RAE1	REACTOME_BH3_ONLY_PROTEINS_ASSOCIATE_WITH_AND_INACTIVATE_ANTI_APOPTOTIC_BCL_2_MEMBERS	7	2	0.00691277314984978	0.865824837018685	PMAIP1,BCL2	BRF2_TARGET_GENES	7	2	0.00691277314984978	0.28063051400153	MED16,TMEM259
REACTOME_RESPIRATORY_ELECTRON_TRANSPORT_ATP_SYNTHESIS_BY_CHEMIOSMOTIC_COUPLING_AND_HEAT_PRODUCTION_BY_UNCOUPLING_PROTEINS	49	4	0.0289038982920385	1	NDUFV3,ATP5F1E,ATP5PF,ATP5PO	SFMBT1_TARGET_GENES	566	22	0.0160694295298212	0.612128784838466	STX16-NPEPL1,RGS19,BRWD1-AS2,WDR4,ADRM1,GART,SLCO4A1,DONSON,KCNJ6,NDUFV3,ZBTB21,OPRL1,BRWD1,PPP1R3D,MRGBP,SCAF4,FAM217B,SON,CABLES2,NRIP1,STX16,ADAMTS1	REACTOME_SYNTHESIS_SECRETION_AND_INACTIVATION_OF_GLUCAGON_LIKE_PEPTIDE_1_GLP_1	8	2	0.00910382317430566	1	GRP,SEC11C	SOX3_TARGET_GENES	41	4	0.00707014860856568	0.28063051400153	RPL17-C18orf32,SNORD58B,MBP,RPL17
REACTOME_ECM_PROTEOGLYCANS	29	3	0.0309936270282897	1	COL9A3,APP,LAMA5	ALKBH3_TARGET_GENES	164	9	0.0166081453250747	0.612128784838466	STX16-NPEPL1,VPS26C,GABPA,LTN1,ATP5PF,MRPL39,ITSN1,STX16,CRYZL1	REACTOME_TRANSCRIPTIONAL_REGULATION_BY_TP53	157	8	0.00940409450594825	1	ARID3A,ELOA2,MBD3,PMAIP1,POLR2E,RBBP8,STK11,CTDP1	ZNF92_TARGET_GENES	600	20	0.00872027338348344	0.284110361309932	APC2,ABCA7,GRIN3B,CNN2,C19orf25,ARID3A,ELANE,NEDD4L,ARHGAP45,ADAMTSL5,ATP5F1A,PALM,ATP5F1D,FAM174C,REXO1,TCF3,KISS1R,MIDN,CTDP1,CTIF
REACTOME_FORMATION_OF_TUBULIN_FOLDING_INTERMEDIATES_BY_CCT_TRIC	12	2	0.0319267014746616	1	CCT8,TUBB1	ZNF561_TARGET_GENES	385	16	0.0218206746122136	0.673003113843752	BRWD1-AS2,VPS26C,CCT8,ADRM1,RCAN1,SLCO4A1,MIR99AHG,PIGP,BRWD1,MRPL39,YTHDF1,PRDM15,ITSN1,TTC3,CABLES2,PSMG1	REACTOME_INCRETIN_SYNTHESIS_SECRETION_AND_INACTIVATION	9	2	0.0115613693734849	1	GRP,SEC11C	CDX1_TARGET_GENES	23	3	0.00873293423644942	0.284110361309932	RPL17-C18orf32,ZCCHC2,RPL17
REACTOME_EPHB_MEDIATED_FORWARD_SIGNALING	12	2	0.0319267014746616	1	ITSN1,TIAM1	ZNF711_TARGET_GENES	619	23	0.022533710748011	0.673003113843752	STX16-NPEPL1,BRWD1-AS2,GABPA,SS18L1,GART,GNAS,N6AMT1,HLCS,HMGN1,PRELID3B,PIGP,ATP5PF,BRWD1,MRPL39,PPP4R1L,PSMA7,FAM217B,PRDM15,ITSN1,SON,TAF4,TTC3,STX16	REACTOME_TRANSCRIPTIONAL_ACTIVITY_OF_SMAD2_SMAD3_SMAD4_HETEROTRIMER	26	3	0.0123052393019404	1	NEDD4L,SMAD2,SMAD7	PAX7_TARGET_GENES	256	11	0.00880962360650952	0.284110361309932	SBNO2,NEDD4L,KDSR,RTTN,CDH20,ADAMTSL5,SERPINB2,WDR18,RBBP8,TCF3,CTIF
REACTOME_PEPTIDE_LIGAND_BINDING_RECEPTORS	76	5	0.034756187559677	1	EDN3,NPBWR2,APP,NTSR1,OPRL1	HDAC8_TARGET_GENES	68	5	0.0228107912734898	0.673003113843752	LINC00029,LINC01056,BRWD1-AS2,PIGP,BRWD1	REACTOME_FORMATION_OF_RNA_POL_II_ELONGATION_COMPLEX	27	3	0.0136556447459348	1	ELOA2,POLR2E,CTDP1	TERF1_TARGET_GENES	101	6	0.0117170675182776	0.345005597641487	NEDD4L,POLR2E,TMX3,BSG,ZNF236,CCDC102B
REACTOME_DEGRADATION_OF_THE_EXTRACELLULAR_MATRIX	53	4	0.03713835067233	1	ADAMTS5,COL9A3,LAMA5,ADAMTS1	SS18_SSX1_FUSION_TARGET_GENES	146	8	0.023476852808503	0.673003113843752	OGFR,PHACTR3,NKAIN4,COL9A3,SOX18,JAM2,PRDM15,TCEA2	REACTOME_TP53_REGULATES_TRANSCRIPTION_OF_DNA_REPAIR_GENES	27	3	0.0136556447459348	1	ELOA2,POLR2E,CTDP1	ATRX_TARGET_GENES	619	20	0.0120350789874937	0.345005597641487	ABCA7,ELANE,ADNP2,SBNO2,GALR1,TPGS2,ATP9B,SMAD2,PALM,POLRMT,ZCCHC2,PTBP1,KIAA1328,MIR924HG,STK11,BSG,MADCAM1,C18orf21,MIDN,VPS4B
REACTOME_CELL_CELL_COMMUNICATION	54	4	0.0393867129851897	1	CDH4,CLDN14,CLDN17,CLDN8	ERCC8_TARGET_GENES	11	2	0.0270240724309174	0.733916914439651	LINC00114,HAR1A	REACTOME_SIGNALING_BY_TGF_BETA_FAMILY_MEMBERS	50	4	0.0141187623646716	1	FSTL3,NEDD4L,SMAD2,SMAD7	KMT2D_TARGET_GENES	273	11	0.0137958372699346	0.374665896383488	C19orf25,SBNO2,KDSR,SMAD7,THEG,ATP8B1,SERPINB13,RPRD1A,RBBP8,FHOD3,MIDN
REACTOME_MEIOSIS	34	3	0.0465701452605645	1	SYCP2,DIDO1,SPO11	KLF17_TARGET_GENES	844	29	0.0285092580782414	0.735538858418628	STX16-NPEPL1,RGS19,BRWD1-AS2,SYCP2,TCFL5,WDR4,RCAN1,DYRK1A,ETS2,LTN1,MTG2,GNAS,NDUFV3,NTSR1,ZBTB21,OPRL1,BRWD1,LINC00111,PCMTD2,PRDM15,ITSN1,SIM2,SOD1,TAF4,CABLES2,PSMG1,STX16,OSBPL2,CRYZL1	REACTOME_FORMATION_OF_ATP_BY_CHEMIOSMOTIC_COUPLING	10	2	0.0142747505696599	1	ATP5F1A,ATP5F1D	KDM1B_TARGET_GENES	51	4	0.0151014200583191	0.386766590755889	MED16,NARS1,ATP5F1A,MIR924HG
GSE117860_Smoking Pro Reactome	N	DE	P.DE	FDR	SigGenesInSet	GSE117860_Smoking Pro TFTargets	N	DE	P.DE	FDR	SigGenesInSet	GSE117860_Smoking Anti Reactome	N	DE	P.DE	FDR	SigGenesInSet	GSE117860_Smoking Anti TFTargets	N	DE	P.DE	FDR	SigGenesInSet
REACTOME_REGULATION_OF_GENE_EXPRESSION_IN_LATE_STAGE_BRANCHING_MORPHOGENESIS_PANCREATIC_BUD_PRECURSOR_CELLS	8	5	0.000113139190586827	0.129837200717583	MAMLD1,CREBBP,EP300,SNW1,ONECUT3	NFKBIA_TARGET_GENES	512	79	4.54637462086602e-10	2.34592930436687e-07	RTEL1-TNFRSF6B,FARP1,BEAN1-AS1,CALCOCO2,ABCA7,RDH13,ADCY7,SLC38A10,CSNK1G2,BEAN1,RBFOX3,GNAS-AS1,DPEP1,ACSF3,ESRRB,DLEU7,MICU2,CPNE2,FAIM2,PHF8,GGA3,FLOT2,PACS2,MCF2L,PIP5K1C,PIK3R5,MSRB3,GNAS,MYO1H,CEP170B,BRF1,TTC6,APP,MAN2C1,MBD1,MYO1F,MYH11,MYO15A,HDAC7,UPB1,RTEL1,BANP,MAP1S,PPP2R5C,PPP5C,FLVCR2,BTBD2,CHFR,EBF4,ZFP14,RYR3,LMF1,SPATA20,MPPE1,TCF4,TGFB1,THOP1,LINC01548,BORCS8,LDLRAD4,WDR25,LRRK…	REACTOME_RNA_POLYMERASE_II_TRANSCRIPTION	651	76	4.92918120632564e-05	0.0548405904536809	ZNF256,CHD4,CHEK2,U2AF2,COL1A1,PSMA8,ZNF597,ZNF565,ZNF681,ZNF433,NR0B1,ZNF585A,ERBB2,ESRRB,ZFP30,RTF1,SIN3B,NEDD4L,CBX6,ZNF473,L3MBTL1,GLS2,TNRC6A,KCTD1,GRIN2A,BRD7,PRMT1,ZNF774,ITGA5,KMT5A,ZNF470,SMAD6,MDM2,MECP2,MLLT1,MYBL2,MED15,WWOX,PIN1,POLR2F,DGCR8,POU2F2,PAF1,RBFOX1,ZNF331,PRR5,ZNF416,MAP2K6,PSMC1,THOC2,RPTOR,ZNF317,ZNF529,PVALB,RB1,TGIF2,RORA,SMURF2,SUPT6H,TAF4,TBL1X,TGIF1,THRA,TJP1,NR2C1…	ZNF654_TARGET_GENES	741	100	1.97866257676473e-09	1.0209898896106e-06	ADA,ARFRP1,TIMM44,SEMA4B,GNB5,PLCD3,ZNF491,COL1A1,ADORA2A,TLDC2,TMC8,CBLN2,DGKA,PHOSPHO1,DLG3,ARHGAP27,SLC39A11,MAST1,SPART,PLCB1,PHLPP1,CLEC16A,NEDD4L,MED13L,CABIN1,SEZ6L,SDF2L1,FLRT3,L3MBTL1,LRP10,GNAS,TEDC1,ABR,GRIN2A,TMOD2,RAB37,PRMT1,ITGA5,KCNJ6,GLOD5,ASIC1,MLLT1,MIAT,MYH9,HDGFL3,ZNF219,C1RL,WDR83OS,PLCG1,PLCG2,MOV10L1,NLE1,POU2F2,BCAS3,SARS2,FBXO34,HAUS7,G2E3,UNC45A,MDM1,PREX1,MRTFA,IGDCC4,…
REACTOME_INTEGRATION_OF_ENERGY_METABOLISM	44	11	0.000328085956739331	0.129837200717583	ADCY7,GNA11,GNAS,ACACA,KCNC2,GNG2,PRKAR1A,PRKCA,STK11,CACNA1C,CACNB3	TCF7_TARGET_GENES	687	87	7.94509150765314e-07	0.000204983360897451	CDH2,BAIAP2,CHD2,HNRNPUL1,PACSIN2,PHF21B,GLB1L3,ADCY7,SLAIN1,HEXIM2,HSPB6,CRKL,ADRA1D,CDAN1,B3GNTL1,PROSER3,RCAN1,DUSP6,ARSG,PHF8,TNS2,SLC7A8,L3MBTL1,FBXW8,CLUL1,SLC39A5,MIR7-3HG,GTF2F2,FOXA2,DHRS4L2,HSD17B2,FOXK2,ING1,LDLR,MAP3K9,MNT,ZFHX3,NFATC4,NFE2,NPHS1,PEBP1,PCK1,ING4,RTCB,TRIAP1,PI4KA,BRWD1,MED1,BANP,APPL2,PPP2R5C,LRRC59,CENPJ,MAPK1,SULF2,LGMN,DOCK6,MRTFA,MYH7B,ACE2,RBL2,RFX2,SCN4A,SPATA20…	REACTOME_NEUROTRANSMITTER_RECEPTORS_AND_POSTSYNAPTIC_SIGNAL_TRANSMISSION	96	19	7.29748375963817e-05	0.0548405904536809	GNB5,ADCY9,AP2S1,DLG3,PLCB1,GABRG3,GNGT2,GRIN2A,KCNJ4,KCNJ6,KCNJ16,MAPT,MDM2,NSF,PRKAR1A,TUBB1,LIN7A,ARHGEF7,PICK1	NFKBIA_TARGET_GENES	512	75	7.9003396972662e-09	2.03828764189468e-06	MEG9,FARP1,TIMM44,U2AF2,EVI5L,CLCN7,ABTB3,SLC38A10,KIF19,SEZ6,SLC38A8,RBFOX3,GNAS-AS1,NAGS,DYNC1H1,ARHGAP27,ERBB2,ESRRB,MLC1,MCF2L,WSCD1,PES1,CABIN1,MGAT4C,PPP1R16B,GNAS,C16orf54,CCDC57,ABR,BRF1,ITGA7,LRP1,MAN2A2,MN1,MED15,UPB1,POLE,RBFOX1,BCAS3,DEF8,TMCO3,ZNF331,PRR5,GSDMB,JPH3,PPM1H,CACTIN,FAM217B,NXN,MTHFSD,LMF1,NDRG4,SLC26A10P,TAF4,TEP1,XRCC3,CACNA1A,WDR25,LRRK1,NPRL3,MEGF11,LMNB2,FAM104A,DNA…
REACTOME_RUNX3_REGULATES_NOTCH_SIGNALING	6	4	0.000431491357530755	0.129837200717583	MAMLD1,CREBBP,EP300,SNW1	ZBTB10_TARGET_GENES	903	106	1.86807301827567e-06	0.000321308559143416	CDH2,PARP2,FEM1B,TAB1,CIB2,IGF2BP1,RAI1,ZNF274,MAPRE2,HNRNPUL1,GLB1L3,TMEM170A,COL6A2,ASB7,NOL4L,CFAP54,ASXL1,DUSP6,EIF5,EP300,ATG14,ANKLE2,MCF2L,DICER1,MSRB3,LPCAT4,C19orf38,BCL6B,BACE2,GALNT8,CPNE7,GNAO1,GNAS,HECTD4,FAM177A1,BRF1,HLCS,FREM2,APP,KCNJ5,BORCS8-MEF2B,MLLT1,HDGFL3,PCCA,ING4,PFKL,MBD3,SSH1,APPL2,IMPACT,VEZT,PRKAR1A,CHFR,FGD6,MAPK1,PSMG2,ASPHD2,SRGAP1,CHD8,PTPRS,ARID4A,RBMS2,BCL2L1,BC…	REACTOME_TRANSCRIPTIONAL_REGULATION_BY_MECP2	23	8	0.00016725946542153	0.0753983864953048	TNRC6A,GRIN2A,MECP2,DGCR8,RBFOX1,PVALB,TBL1X,NCOR1	ZNF22_TARGET_GENES	476	65	1.13017231675561e-06	0.000194389638481964	DNM1L,ZNF256,PLCG1-AS1,TIMM44,DNTTIP1,TDRD9,MSI2,WFDC3,GLT1D1,ZNF433,ESRRB,MAST1,XPO6,SIN3B,FBXO46,SEC11A,ETFBKMT,TMT1A,GANC,TMEM87A,GLS2,TNRC6A,SGSM3,GNAS,ABR,GRIN2A,BRF1,GTF3C1,IL16,ITGA5,LGALS3BP,FAM174B,SRRD,IRAK4,POLR2F,KCTD5,ENOX1,SMG8,USE1,MAP2K6,MDM1,MAP3K7CL,RB1,RFXAP,RPL3,RPS5,RPS29,FAM217B,SEC14L1,SPATS2,ZSWIM4,TADA2A,ZNF146,CACNA1A,PAGR1,TMC5,MYO19,LONP2,TMTC1,FBXW9,ZNF382,ARHGEF7,GPR…
REACTOME_NOTCH4_INTRACELLULAR_DOMAIN_REGULATES_TRANSCRIPTION	6	4	0.000431491357530755	0.129837200717583	MAMLD1,CREBBP,EP300,SNW1	CBX7_TARGET_GENES	364	52	5.37086069278647e-06	0.000692841029369454	AP3S2,CDK8,IGF2BP1,TRIOBP,GLB1L3,TMEM170A,CCDC159,C19orf47,FITM2,CREBBP,DPEP1,MEGF8,ELAVL1,ERCC4,ZC3H13,TTLL1,GAS8,MLH3,GNA11,GNAO1,GNAS,GTF2F2,BRF1,C14orf39,SLC25A35,MBD1,RAB8A,MYH11,NDUFA9,PAX9,PCCA,PRELID3B,POU4F1,BANP,APPL2,UGGT2,SULF2,PSMC4,GRAMD1A,IGDCC4,BCL2L1,RFX2,SAV1,STK11,TXNRD1,CACNA1C,MTMR4,ATP6V0D1,DLGAP1,ZNHIT3,IFT140,NCAPD2	REACTOME_REGULATION_OF_LIPID_METABOLISM_BY_PPARALPHA	50	12	0.000239010447167812	0.0753983864953048	SIN3B,MED13L,MED15,MED29,RORA,SREBF2,SULT2A1,TBL1X,MED25,NCOA3,MED26,NCOR1	ZNF592_TARGET_GENES	784	93	3.33066330730056e-06	0.000387768620599042	ARFRP1,MPHOSPH6,DNAJA2,CLPX,PRDM4,GPR176,SNF8,AP2S1,CLCN7,COL4A2,NANP,RBBP8NL,TCAM1P,TMC8,GPR180,AP1G1,DNMT3B,DNAH10,MLXIP,SBNO2,GLS2,C5AR2,GNAS,TEDC1,CCDC57,BRF1,CCDC106,ICAM1,IGF1R,ATP9B,KLC1,GLOD5,LIG1,FAM174B,MAPT,MYH9,WDR83OS,RNF138,ATP7B,KCTD5,DGCR8,PRMT7,POU2F2,DYM,BCAS3,DEF8,TMCO3,FBXO34,PPP1R3D,APPL2,ZNF331,SMPD3,CTNNBL1,RPTOR,PREX1,CRAMP1,RNF213,IGDCC4,CATSPERG,PTPRS,NECTIN2,CACTIN,TGIF…
REACTOME_DEFECTS_IN_BIOTIN_BTN_METABOLISM	3	3	0.000431926815427754	0.129837200717583	ACACA,HLCS,PCCA	ZNF184_TARGET_GENES	597	73	2.25768384110336e-05	0.00211910644130764	BAIAP2,ZNF274,ATF7,LRRC28,CCDC159,DNAAF6,CRKL,TRPV3,ASXL1,RCAN1,SCAMP5,EIF5,ELAVL1,DLGAP4,FKBP4,PACS2,PIP5K1C,KCNH4,NOL11,TBC1D10B,GAS8,CYTH4,GNAS,MIR7-3HG,NKIRAS2,GSS,BRF1,APLP2,IL4R,FOXK2,INSR,ITGAE,LTBP2,MAN2C1,MYH11,NPHS1,RAPGEFL1,ZNF44,BRWD1,MED1,TRPM4,NUP62CL,TIPIN,BANP,UACA,PPP2R5C,PRKAR1A,PRKCSH,CELF4,EPS15L1,ARID4A,PPCDC,VPS33A,TCF4,TFCP2,PTTG1IP,WDR25,TMEM204,DGLUCY,ACTN4,SYN3,NLRC5,RNF…	REACTOME_TRANSMISSION_ACROSS_CHEMICAL_SYNAPSES	122	21	0.00025082630237959	0.0753983864953048	GNB5,ADCY9,AP2S1,DLG3,PLCB1,GABRG3,GLS2,GNGT2,GRIN2A,KCNJ4,KCNJ6,KCNJ16,MAPT,MDM2,NSF,PRKAR1A,CACNA1A,TUBB1,LIN7A,ARHGEF7,PICK1	ZNF224_TARGET_GENES	513	67	3.75744787402173e-06	0.000387768620599042	DNM1L,SPECC1L-ADORA2A,SEMA4B,RBBP9,TSPAN9,HEXIM2,COL4A2,ADORA2A,GPR180,PHOSPHO1,FANCA,FECH,MAST1,ZZEF1,XPO6,MED13L,DICER1,SETBP1,AKAP8L,INO80E,CCDC57,GSDMA,BRF1,EHD4,FAM174B,SOX9-AS1,LMO7,MAN2A2,MAPT,MGAT3,MYH10,NFIX,A1BG-AS1,HDGFL3,RSL24D1,ZNF219,NGRN,MED15,PLCG1,PLCG2,POLE,PRMT7,DDX19A,ZNF331,PRR5,PPP4R3A,PRKAR1A,PSMC1,RAD23A,CELF6,ATXN2,SCN8A,FAM217B,IQCH,TPI1,PTTG1IP,PLEKHF1,WDR25,ARHGAP28,CM…
REACTOME_NOTCH1_INTRACELLULAR_DOMAIN_REGULATES_TRANSCRIPTION	22	7	0.000860194516585109	0.177819168572512	MAMLD1,CDK8,CREBBP,EP300,SNW1,HDAC7,NCOR2	PAX3_TARGET_GENES	527	66	2.68273469243446e-05	0.00211910644130764	CDH2,CDH13,FARP1,DLGAP4-AS1,LINC01572,TRIOBP,PACSIN2,CCDC159,CYP19A1,DCC,ATG14,KDM4B,GGA3,PHLPP1,ATP11A,DICER1,SLC7A8,MSRB3,BACE2,ARFGAP3,MYO1H,MIR7-3HG,C14orf39,HSD17B2,FOXK2,NDUFA9,CNOT2,OPCML,GNG2,DYM,TMEM260,BANP,ENOX1,PPP2R5C,MCTP2,CENPJ,KIZ,LMO3,PSMG2,UNC79,PTPRM,RTN2,METTL17,WNK1,SLC12A1,SOX5,TCF4,UBA1,PTTG1IP,ZNF217,LRRK1,RNF34,SCUBE1,ITFG1,CAB39L,TLN2,FRMD5,CERS5,VAPA,DLGAP1,TRIP4,RBM39,…	REACTOME_TRANSCRIPTIONAL_REGULATION_OF_WHITE_ADIPOCYTE_DIFFERENTIATION	43	10	0.00101882943336312	0.254657359174431	MED13L,MED15,PLIN1,MED29,SREBF2,TBL1X,MED25,NCOA3,MED26,NCOR1	JDP2_TARGET_GENES	829	96	6.43592331476434e-06	0.000538322413181129	SPECC1L-ADORA2A,ADAM10,MPHOSPH6,TIMM44,PRDM4,U2AF2,DNTTIP1,INO80C,WFDC3,TEPSIN,DYNC1H1,EVI2A,FANCA,MLXIP,RAP1GAP2,ZZEF1,XPO6,KATNIP,WASHC4,SPECC1L,MED13L,CBX6,CABIN1,PIGN,PITPNB,GAA,GNAS,NDUFAF8,GTF3C1,TAX1BP3,IGF1R,KARS1,ATP9B,SRRD,MEF2A,MYH9,NUCB1,RSL24D1,MED15,PTOV1,ATP7B,TERF2IP,PAF1,TMEM104,PRPF39,FBXO34,WIPI1,DDX19A,MED29,TDP1,CTNNBL1,PDXP,MCOLN1,CRAMP1,MRTFA,USP36,RELCH,RNF213,NECTIN2,CACT…
REACTOME_NUCLEAR_RECEPTOR_TRANSCRIPTION_PATHWAY	22	7	0.000860194516585109	0.177819168572512	ESRRB,AR,MED1,RORA,THRA,NR1D1,NCOR2	SALL4_TARGET_GENES	740	86	2.87475680022354e-05	0.00211910644130764	BCL2L2-PABPN1,DDX39A,AP3S2,ABCA7,HNRNPUL1,IQCD,ZNF526,LRRC28,HEXIM2,HSPB6,ASB7,TEPSIN,B3GNTL1,PROSER3,ASXL1,DUSP6,MEGF8,EIF5,ERN1,EZH1,KDM4B,GGA3,PHLPP1,DICER1,ZFYVE26,C19orf38,TBC1D10B,NAT9,ARFGAP3,FOXK2,ING1,MARS1,BORCS8-MEF2B,MLLT1,OTX2,PCCA,MRPS7,TAOK3,PKNOX1,TPCN1,BRWD1,TIPIN,BANP,PRPF39,WIPI1,DZANK1,PPP5C,UGGT2,CENPJ,KIZ,UNC79,MRTFA,ZFP14,NCOA5,PTPRS,EPS15L1,ARID4A,BCL2L1,BCL2L2,RFX2,PPCDC,…	REACTOME_NEURONAL_SYSTEM	184	26	0.00118602895157752	0.254657359174431	GNB5,IL1RAPL1,ADCY9,AP2S1,DLG3,PLCB1,GABRG3,GLS2,KCNMB4,GNGT2,GRIN2A,KCNG1,KCNJ4,KCNJ6,KCNJ16,MAPT,MDM2,NSF,PRKAR1A,PTPRS,CACNA1A,TUBB1,LIN7A,ARHGEF7,HOMER2,PICK1	ZSCAN2_TARGET_GENES	324	47	7.30282343462772e-06	0.000538322413181129	N4BP2L2,TMED10,SNF8,ZNF565,AFG3L1P,DNMT1,DNMT3B,DTNA,SLC39A11,ZZEF1,PES1,KLHDC2,FUT5,SUN2,TMT1A,LRP10,BRF1,HAL,FMN1,IGF1R,ARL1,TAOK3,SERPINA1,PAF1,PPP1R3D,SLC35E3,MED29,CACTIN,RAD51B,MRPS35,SNORA21,RPS29,NXN,TBL1X,TJP1,VTN,THSD4,ACTN4,INHBE,LONP2,C19orf48P,FAM104A,C12orf29,CENPBD1P,RPL23,DDX23,NCOR1
REACTOME_NOTCH3_INTRACELLULAR_DOMAIN_REGULATES_TRANSCRIPTION	7	4	0.000946475947159082	0.177819168572512	MAMLD1,CREBBP,EP300,SNW1	ZNF654_TARGET_GENES	741	85	5.17533337781413e-05	0.00326317605484612	SNUPN,LMO7DN-IT1,SEMA4B,ZNF274,HNRNPUL1,LRRC28,USH1G,FITM2,ADRA1D,CD300LG,ATP8B3,MEGF8,ELAVL1,EZH1,ARSG,GGA3,PHLPP1,KCNH4,BCL6B,TTLL1,PLEKHG4,NOL11,DNAAF9,L3MBTL1,CLUL1,GNAS,C20orf203,BICRA,RAB37,NEK5,LRRC9,INSR,KCNJ6,MAN2C1,MARS1,MLLT1,NDUFA6,NPAS1,HDGFL3,PCCA,PFKL,SERPINB8,DZANK1,FLVCR2,FGD6,PRKCSH,SULF2,PSMG2,CEMIP,SRGAP1,DOCK6,MRTFA,GRAMD1A,IGDCC4,PXN,BBS4,RASGRF1,BCL2L1,RORA,RTN2,SPATA20,ST8…	REACTOME_DNA_DAMAGE_TELOMERE_STRESS_INDUCED_SENESCENCE	18	6	0.00145354440257831	0.255332740372461	CABIN1,UBN1,TERF2IP,EP400,RB1,CCNA1	TSC22D4_TARGET_GENES	738	87	9.16406602463485e-06	0.000591082258588948	UBA2,CD2BP2,SEC23A,INO80C,ZNF491,TMC8,GRAMD2A,A2M,SLC39A11,F10,SBNO2,XPO6,MCF2L,CLEC16A,NEDD4L,PES1,FUT5,KDSR,SUN2,TAFA5,GANC,TMEM87A,L3MBTL1,CFAP61,GLS2,CCDC57,GTF3C1,CCDC106,HAL,RAB37,ICAM1,IGF1R,KARS1,LMO7,SMAD6,MDM2,MEF2A,IQSEC3,NFIC,ZNF219,EVL,MED15,PGF,PHKB,SERPINA1,ATP7B,TERF2IP,MOV10L1,WIPI1,CPPED1,ZNF331,PRR5,PPP4R3A,USE1,USP36,RAD23A,TGIF2,RPL3,SNORA21,CLIP1,TSPAN31,XYLT1,NXN,GINS3,ISL2…
REACTOME_SUMOYLATION	83	15	0.00126137787134114	0.199413732764049	CREBBP,EP300,AR,MBD1,NUP88,HDAC7,PML,MRTFA,RORA,THRA,TOP2A,SEH1L,RAE1,MTA1,NCOR2	ZNF610_TARGET_GENES	387	51	6.12783268417019e-05	0.00326317605484612	AP3S2,CDK8,POLR3F,ZNF526,BORCS5,HSPB6,C19orf47,COX6B1,CSE1L,RBFOX3,PROSER3,DUSP6,MEGF8,EP300,MTIF3,FKBP4,KDM4B,PHF8,MCF2L,TTLL1,ATXN10,FBXW8,HECTD4,RANGRF,BRF1,CNOT2,LOH12CR2,BRWD1,DZANK1,PPP2R5C,PPP4C,PRKAR1A,LGMN,PTPRH,PPCDC,ITSN1,SNRPD3,TXNRD1,YWHAE,PTTG1IP,CACNB3,WDR25,NEIL1,FBXO31,FHOD3,KMT2D,GUCD1,SLX9,TOP3B,ATP6V0D1,TECPR2	REACTOME_NERVOUS_SYSTEM_DEVELOPMENT	237	31	0.00154062586161204	0.255332740372461	ADAM10,AP2S1,CNTN1,COL4A2,PSMA8,DLG3,DSCAM,ERBB2,FLRT3,KIF4A,ITGA5,MYH9,MYH10,EVL,PLCG1,PAK6,PSMC1,PRX,RPL3,RPL13,RPS5,RPS26,RPS29,SCN8A,SIAH1,SREBF2,CACNA1C,TUBB1,ARHGEF7,CACNA1H,RPL23	FOXN3_TARGET_GENES	687	82	1.06584684372707e-05	0.000611085523736854	ADA,MPHOSPH6,DNAJA2,SEC23A,PLCD3,U2AF2,DNTTIP1,IQCK,ZC3H18,MIR1-1HG,WFDC3,RIPOR3,CFAP54,RBFOX3,TMC8,ZNF497,DNAH10,XRN2,KATNIP,WASHC4,CABIN1,CRMA,LRP10,PPP1R16B,CFAP61,TNRC6A,GNAO1,INO80E,CCDC57,GTF3C1,RAB37,LGALS3BP,SOX9-AS1,MYBL2,MYH9,PPP1R12A,PEX12,ATP7B,NDE1,PRKAR1A,TDP1,MDM1,WDR93,RPTOR,PREX1,BAHCC1,USP36,ZNF529,RAD23A,MOK,TGIF2,SNORD68,RPL13,SNORA21,FAM217B,SGCA,ACTR6,NDRG4,SOX5,SPG7,TAF4,TI…
REACTOME_REGULATION_OF_INSULIN_SECRETION	31	8	0.00170688078385392	0.199413732764049	GNA11,GNAS,KCNC2,GNG2,PRKAR1A,PRKCA,CACNA1C,CACNB3	KLF17_TARGET_GENES	844	94	6.32398460241496e-05	0.00326317605484612	PARP2,RTEL1-TNFRSF6B,AP3S2,ABCA7,CHD2,PKIG,RDH13,PHF21B,ZNF526,ZNF641,C19orf47,NOL4L,ATP8B3,ANKRD24,SEPTIN1,RCAN1,DUSP6,MEGF8,EIF1AX,ACSF3,ELAVL1,EPB41L1,DLGAP4,FKBP4,ANKLE2,MAFF,FBXO33,ATXN10,NOL11,DGCR5,FBXW8,FBXO22,GNAO1,GNAS,HECTD4,GATC,BRF1,KCNJ5,SBK1,MAN2C1,BORCS8-MEF2B,MYH11,CNOT2,OPRL1,PCDH8,ING4,TRIAP1,KLF13,RTEL1,PI4KA,PKNOX1,MBD3,BRWD1,PLEKHA5,TIPIN,PPP2R5C,VEZT,FGD6,PRKCSH,MAPK1,PSMG2…	REACTOME_FORMATION_OF_SENESCENCE_ASSOCIATED_HETEROCHROMATIN_FOCI_SAHF	8	4	0.00169882062789395	0.255332740372461	CABIN1,UBN1,EP400,RB1	ZNF205_TARGET_GENES	792	91	1.57886141087217e-05	0.000814692488010039	ZSCAN30,SEMA4B,RBBP9,TSPAN9,SNF8,CLCN7,MSI2,SEZ6,CPNE8,CFAP54,CCDC117,SLC39A11,ERBB2,ETV6,EVPL,ZFP30,ADGRL1,SYNE2,PLCB1,PHLPP1,KATNIP,FBXO46,KDSR,TAFA5,ZNF473,HEATR5A,L3MBTL1,SGSM3,NKIRAS2,SCG3,GTF3C1,RAB37,ITGA7,KARS1,SOX9-AS1,LOXL1,ASIC1,MAN2A2,MDM2,MLLT1,ZNF219,C1RL,TERF2IP,KCTD5,DGCR8,PRMT7,FBXO34,SMG8,MAP2K6,CTNNBL1,PDXP,MCOLN1,PPM1H,RPTOR,PREX1,USP36,CAMSAP3,ZNF529,PTPRS,RAD23A,RPL3,SEC14L1…
REACTOME_DEFECTS_IN_VITAMIN_AND_COFACTOR_METABOLISM	8	4	0.00177981270373134	0.199413732764049	ACACA,HLCS,PCCA,AMN	ARID5B_TARGET_GENES	390	51	7.49989661920926e-05	0.00351813332319271	PARP2,RTEL1-TNFRSF6B,RNASEH2B-AS1,GPHN,TAB1,POLR3F,ADPRHL1,ZNF641,HIGD2B,C19orf47,CSE1L,ANKRD24,ASXL1,MTIF3,ARSG,SIPA1L3,ATP11A,C19orf38,B3GAT1,DHRS4L2,MBD1,NDUFA9,HDAC7,RTEL1,RNF125,UACA,DZANK1,CENPJ,KIZ,UNC79,ZFP14,BBS4,RFX2,ATG101,ATXN2,TCF4,TOP2A,LDLRAD4,CACNB3,FBXO31,DGLUCY,DBF4B,PRSS27,RPPH1,CERS5,TRIP4,CACNA2D4,NR1D1,RBM39,PCLAF,TMEM94	REACTOME_GABA_B_RECEPTOR_ACTIVATION	19	6	0.00199165508874251	0.272132508943635	GNB5,ADCY9,GNGT2,KCNJ4,KCNJ6,KCNJ16	ZNF274_TARGET_GENES	375	51	1.88416953656058e-05	0.000883846800786599	SNORD116-7,FARP1,ADAM10,SEC23A,SEMA4B,GNB5,MALT1,PRDM4,ZNF491,DGKA,AFG3L1P,DTNA,FANCA,RTF1,MED13L,SNORA71B,GLS2,GXYLT1,SCG3,LIPC,LMO7,SMAD6,ASIC1,MDM2,ABCC1,IRAK4,MED15,FBXO34,G2E3,MAP2K6,JPH3,ZNF529,RAD51B,RORA,ATXN2,NXN,IQCH,ST8SIA1,ZNF43,CARS2,MYO19,HM13,NCOA3,TMTC1,ZNF566,BMERB1,GPRC5A,CLDN10,SNX29,DDX23,MED26
REACTOME_NOTCH_HLH_TRANSCRIPTION_PATHWAY	13	5	0.00188722736029334	0.199413732764049	MAMLD1,CREBBP,SNW1,HDAC7,NCOR2	ZNF320_TARGET_GENES	676	78	8.85786488390059e-05	0.00377752453569733	LINC00173,PARP2,AP3S2,ABCA7,CORO2B,SEMA4B,RAI1,ZNF274,ATF7,PKIG,CCDC159,ALDH16A1,C19orf47,C20orf141,EMID1,CRKL,GNAS-AS1,ASXL1,DPEP1,RCAN1,EIF5,MTIF3,KIAA0930,BRD4,L3MBTL1,GAS8,FBXO22,CLUL1,GNAS,MIR7-3HG,NEK5,ITGAE,MAN2C1,MAP3K9,NFATC4,PCK1,HDAC7,KLF13,PML,TIPIN,PPP4C,BTBD2,PRKAR1A,CHFR,CENPJ,EAPP,PRKCSH,LGMN,CEMIP,ZFP14,IGDCC4,BBS4,BCL2L1,MMP25,THRA,UBA1,ZNF134,ZNF217,NEIL1,ELL3,ZNF607,FBXL20,SLX…	REACTOME_ION_CHANNEL_TRANSPORT	80	14	0.00221100027392578	0.273777586495544	CLCN7,ANO4,NEDD4L,NALCN,ATP9B,ASIC2,ASIC1,ATP12A,ATP2A1,ATP7B,MCOLN1,ATP10A,TTYH2,ATP2C2	SETD1A_TARGET_GENES	631	75	3.01824492457674e-05	0.001297845317568	DNM1L,NUCB1-AS1,DNAJA2,TIMM44,CLPX,TMED10,SNF8,EVI5L,TEPSIN,ZNF565,DGKA,AP1G1,AFG3L1P,ZNF585A,RTF1,XPO6,PES1,ARL2BP,SDF2L1,ETFBKMT,GANC,TMEM87A,GART,AKAP8L,NDUFAF8,NKIRAS2,ITGA7,KARS1,SRRD,SMAD6,NUCB1,IRAK4,RSL24D1,ZNF219,ERGIC2,WDR83OS,MED15,UBL3,TERF2IP,KCTD5,DDX19A,ZNF331,PPP4R3A,CTNNBL1,DUS3L,RPTOR,MRTFA,CACTIN,RAB5B,MRPS35,RPL3,TSPAN31,ZSWIM4,TBL1X,TGIF1,ZNF146,ZMYM2,DSN1,PUS7L,WDR83,C19orf4…
REACTOME_FORMATION_OF_THE_BETA_CATENIN_TCF_TRANSACTIVATING_COMPLEX	13	5	0.00188722736029334	0.199413732764049	CREBBP,EP300,TCF4,KMT2D,AXIN2	ZNF596_TARGET_GENES	237	35	9.51701917908243e-05	0.00377752453569733	AP3S2,CHD2,HNRNPUL1,TMEM132B,CCDC159,SCAMP5,EP300,PLEKHG4,GNAS,MIR7-3HG,ZNF710,KCNJ5,SKOR1,MAN2C1,MYH11,ZFHX3,NDUFA6,PCDH9,BRWD1,TRPM4,DYM,CELF4,CHD8,RYR3,BICD1,CHST8,LMF1,SOX5,TCF4,ZNF217,HMGA2,SYN3,COQ5,FRMD5,RBM39	REACTOME_GABA_RECEPTOR_ACTIVATION	26	7	0.00236800307680776	0.273777586495544	GNB5,ADCY9,GABRG3,GNGT2,KCNJ4,KCNJ6,KCNJ16	PRDM6_TARGET_GENES	614	73	3.84057804158319e-05	0.00152441405342841	RNF212B,DNM1L,TIMM44,CHEK2,PHACTR3,FRMD6,CPNE8,DTNA,DYRK1A,ETV6,KDM4B,MLC1,XPO6,SYNE2,PLCB1,MCF2L,SIN3B,DICER1,KLHDC2,KDSR,TMT1A,GART,GNAS,HOXB8,FMN1,IGF1R,LGALS3BP,LIG1,FAM174B,MDM2,MN1,PPP1R12A,ERGIC2,TAOK3,EVL,DYM,BCAS3,TMCO3,SMG8,G2E3,PPP4R3A,PRKAR1A,MAP2K6,MRTFA,USP36,RAD51B,RPS26,RPS29,CLIP1,SCN8A,NXN,SIAH1,LMF1,SPATS2,TBL1X,TGIF1,TPM4,CACNA1A,PLEKHF1,WDR25,AAGAB,CDK2AP1,MED25,POLDIP3,FAM10…
REACTOME_CELLULAR_RESPONSE_TO_HEAT_STRESS	39	9	0.00208421343029075	0.199413732764049	CREBBP,EP300,FKBP4,NUP88,MAPK1,DNAJC7,YWHAE,SEH1L,RAE1	RYBP_TARGET_GENES	763	85	0.000145088608801714	0.0053475515815489	LINC00941,PARP2,GFY,RTEL1-TNFRSF6B,OLIG2,GAS2L1,IGF2BP1,CHD2,HNRNPUL1,ADCY7,CAPN12,ZNF295-AS1,DUSP6,MEGF8,EP300,EZH1,DDN,GPATCH8,KIAA0930,TTLL1,GSDMA,RANGRF,FOXA2,APP,FOXK2,KCNJ5,SKOR1,MAN2C1,MNT,NPAS1,NPHS1,NUP88,MAGEC2,RTEL1,PI4KA,PKNOX1,TM6SF1,BRWD1,TMX3,PPP2R3C,FLVCR2,PRKAR1A,CHFR,CELF4,PSMB3,ASPHD2,UNC79,GRAMD1A,IGDCC4,PTPRS,PXN,ACE2,TSPAN31,SNRPD3,STK11,BTK,TXNRD1,CACNB3,NEIL1,FBXO31,CCDC10…	REACTOME_INTRA_GOLGI_AND_RETROGRADE_GOLGI_TO_ER_TRAFFIC	83	14	0.00314994116923655	0.306960686217949	ARFRP1,TMED10,KIF19,DYNC1H1,KIF4A,KLC1,ARL1,MAN2A2,NSF,USE1,BICD1,TUBB1,COG8,NAPG	ZNF768_TARGET_GENES	574	68	8.00543306623504e-05	0.0029505739015552	DNAJA2,SEMA4B,PHF21B,EVI5L,PHACTR3,SLC38A10,RIPOR3,TMC8,PHOSPHO1,DNMT3B,XPO6,WSCD1,PITPNB,LYSMD2,ZNF473,GANC,TMEM87A,LRP10,PPP1R16B,GNGT2,BRF1,PRMT1,ITGA5,ITPK1,LIG1,SMAD6,MAN2A2,MATK,RSL24D1,VRK3,TAOK3,NIP7,WDR83OS,SERPINA1,PLCG2,DYM,NDE1,TESC,HAUS7,PRR5,MAP2K6,MCOLN1,PVR,NECTIN2,SEC14L1,XYLT1,SGCA,ZSWIM4,TCN2,NKX2-1,TPM4,CACNA1A,ACTN4,GPR68,ANP32A,HM13,PRAM1,POLDIP3,WDR83,COG8,ZBTB45,KIAA1671,P…
REACTOME_REGULATION_OF_BETA_CELL_DEVELOPMENT	19	6	0.00212283414785414	0.199413732764049	MAMLD1,CREBBP,EP300,SNW1,FOXA2,ONECUT3	CBX5_TARGET_GENES	322	43	0.000171065093843541	0.0058846392282178	SNORA70G,ATP9A,AP3S2,CHD2,OSBPL7,CCDC159,RIPOR3,CDAN1,B3GNTL1,ATP8B3,DSCAM,PACS2,FBXO22,GIPR,GNAS,MIR7-3HG,LTBP2,PRELID3B,RTEL1,PRPF39,WIPI1,IMPACT,LRRC59,FLVCR2,BTBD2,CHFR,SULF2,DOCK6,PTTG1IP,TMEM204,LRRK1,KATNBL1,AMN,SYN3,PMFBP1,RPS6KL1,RAE1,SLX9,MIDEAS,EXOC3L4,SOCS6,BCAR1,KIAA0513	REACTOME_DOWNREGULATION_OF_SMAD2_3_SMAD4_TRANSCRIPTIONAL_ACTIVITY	15	5	0.00367328879187696	0.306960686217949	NEDD4L,TGIF2,SMURF2,TGIF1,NCOR1	KLF17_TARGET_GENES	844	92	0.000106595856999494	0.00366689748078261	ZSCAN30,ZNF271P,TSPAN9,PHF21B,EVI5L,CLCN7,ZC3H18,INO80C,GPR180,AP1G1,DNMT3B,DYRK1A,FANCA,SBNO2,BLTP3B,FNTB,CABIN1,IL17RA,GANC,TMEM87A,CFAP61,DGCR5,GNAO1,GNAS,TEDC1,ABR,SCG3,BRF1,IGF1R,ITGA7,ATP9B,KLC1,ASIC2,FAM174B,MAN2A2,MDM2,MEF2A,MYH9,NFIC,WDR83OS,WWOX,KCTD5,DGCR8,POU2F2,NDE1,SMG8,PPP4R3A,NDUFA4L2,PPM1H,RPTOR,ZNF529,CACTIN,RAD23A,CELF6,RPS26,RPS29,TSPAN31,ATXN2,SEC14L1,SGCA,GINS3,LMF1,SREBF2,T…
REACTOME_GABA_B_RECEPTOR_ACTIVATION	19	6	0.00212283414785414	0.199413732764049	ADCY7,KCNJ5,KCNJ6,KCNJ12,KCNJ15,GNG2	ZNF423_TARGET_GENES	412	51	0.00029795719618479	0.00960911957695949	OLIG2,AP3S2,CDK8,CALCOCO2,SEMA4B,RAI1,ATF7,TRIOBP,IQCD,ZNF641,HIGD2B,B3GNTL1,EFNB2,MICU2,SPATA13,KDM4B,GGA3,RANGRF,BRF1,RAB37,APP,ING1,SLC25A35,MYO18A,MAN2C1,MNT,NFATC4,CNOT2,KLF13,PGF,BRWD1,PLEKHA5,PPP2R5C,SRGAP1,BBS4,TGFB1,DNAJC7,CCDC169,YWHAE,CA12,RNASEH2B,FBXO31,ZNF607,FRMD5,TOP3B,BMF,L3MBTL4,CACNA2D4,RECQL5,ADGRE5,SGSM2	REACTOME_SYNTHESIS_OF_IP3_AND_IP4_IN_THE_CYTOSOL	15	5	0.00367328879187696	0.306960686217949	PLCD3,PLCB1,ITPK1,PLCG1,PLCG2	ZNF34_TARGET_GENES	125	22	0.000128883720794353	0.0041564999956179	ADA,NUCB1-AS1,CHEK2,KDSR,ABR,ACACA,IL16,ATP9B,SOX9-AS1,MDM2,KCTD5,NLE1,SMG8,RORA,CLIP1,ZBTB45,ZNF566,CCDC65,PLA2G4C,SKAP1,PIGL,DAZAP2
REACTOME_PLATELET_ACTIVATION_SIGNALING_AND_AGGREGATION	97	16	0.0023794036632566	0.201098725726172	SERPINA3,PIK3R5,GNA11,GP1BA,APLP2,APP,GNG2,TMX3,PRKCA,MAPK1,PTPN1,RAP1B,TGFB1,VWF,ACTN4,BCAR1	ZNF2_TARGET_GENES	456	55	0.00033767272394951	0.0102493603269381	HSPB6,CRKL,PROSER3,ANKRD24,DDN,PHF8,GGA3,TNS2,BRD4,LPCAT4,ATXN10,GATC,BRF1,ITGAE,MAN2C1,BORCS8-MEF2B,NDUFA6,PNP,HDGFL3,TRIAP1,HDAC7,PKNOX1,BRWD1,SSH1,TIPIN,PPP2R5C,LRRC59,VEZT,PRKAR1A,FGD6,PRKCSH,CELF4,PSMC4,BBS4,PPCDC,MMP25,SNAI1,SNRPD3,TFDP1,BORCS8,YWHAE,ZNF217,CACNB3,WDR25,TEDC2,KMT2D,GUCD1,SLX9,TOP3B,RNF185,DTD1,TRIP4,BCAR1,PCLAF,TBC1D4	REACTOME_MITOCHONDRIAL_TRNA_AMINOACYLATION	5	3	0.00371028096082182	0.306960686217949	KARS1,SARS2,CARS2	SMN1_TARGET_GENES	365	47	0.000154609422983028	0.00443213679218014	ACAA2,CIDEA,EVI5L,TDRD9,MSI2,SEZ6,ADORA2A,DGKA,DNMT1,GRAMD2A,XPO6,CLEC16A,GNAS,ABR,ACACA,RAB37,ATP9B,KLC1,LGALS3BP,MAN2A2,MAPT,MDM2,MEF2A,MN1,MED15,ATP7B,POU2F2,PAF1,BCAS3,ZNF407,MAP3K7CL,RNF213,IGDCC4,RAD23A,MOK,RPS5,ATXN2,ZSWIM4,CARS2,MYO19,CDK2AP1,TMTC1,CFAP119,TECR,RGS6,ZNF646,SFI1
REACTOME_GABA_RECEPTOR_ACTIVATION	26	7	0.00254216619347789	0.201098725726172	ADCY7,GABRG3,KCNJ5,KCNJ6,KCNJ12,KCNJ15,GNG2	GREB1_TARGET_GENES	405	50	0.000363231503441778	0.0104126364319976	IGF2BP1,IQCD,CCDC159,HSPB6,CRKL,CSNK1G2,TEPSIN,PROSER3,CYLD,EPB41L1,F7,FKBP4,KDM4B,MCF2L,PLXNB2,TBC1D10B,GFAP,CEP170B,FREM2,RAPGEFL1,HDAC7,ZNF44,PIK3C2G,BRWD1,WIPI1,GRAMD1A,CHD8,PTPRH,ARID4A,RBL2,PMEL,TOP2A,LDLRAD4,CA12,SNRNP25,ZNF552,SLC38A1,CAB39L,RPS6KL1,PRSS27,CRACR2A,DNAH17,HERC1,MTMR4,MTA1,MIDEAS,RECQL5,BCAR1,NR1D1,TMEM94	REACTOME_LOSS_OF_MECP2_BINDING_ABILITY_TO_THE_NCOR_SMRT_COMPLEX	5	3	0.00371028096082182	0.306960686217949	MECP2,TBL1X,NCOR1	SMN2_TARGET_GENES	365	47	0.000154609422983028	0.00443213679218014	ACAA2,CIDEA,EVI5L,TDRD9,MSI2,SEZ6,ADORA2A,DGKA,DNMT1,GRAMD2A,XPO6,CLEC16A,GNAS,ABR,ACACA,RAB37,ATP9B,KLC1,LGALS3BP,MAN2A2,MAPT,MDM2,MEF2A,MN1,MED15,ATP7B,POU2F2,PAF1,BCAS3,ZNF407,MAP3K7CL,RNF213,IGDCC4,RAD23A,MOK,RPS5,ATXN2,ZSWIM4,CARS2,MYO19,CDK2AP1,TMTC1,CFAP119,TECR,RGS6,ZNF646,SFI1
REACTOME_SIGNALING_BY_NOTCH1_PEST_DOMAIN_MUTANTS_IN_CANCER	26	7	0.00254216619347789	0.201098725726172	MAMLD1,CDK8,CREBBP,EP300,SNW1,HDAC7,NCOR2	ZNF239_TARGET_GENES	26	8	0.000474017458190144	0.012126247932313	BEAN1-AS1,BEAN1,ARSG,RTEL1,LRRC59,MMP25,NCOR2,TMEM94	REACTOME_DEVELOPMENTAL_BIOLOGY	513	55	0.00388040787634134	0.306960686217949	CDH2,ADAM10,AP2S1,CNTN1,COL4A2,PSMA8,DLG3,DSCAM,ERBB2,EVPL,MED13L,FLRT3,KIF4A,KRTAP8-1,KRTAP11-1,KRTAP19-3,ITGA5,KRT3,KRTAP10-6,KRT33A,KRT86,MEF2A,MYH9,MYH10,EVL,MED15,PLCG1,PLIN1,POLR2F,MED29,MAP2K6,PAK6,PSMC1,PRX,RPL3,RPL13,RPS5,RPS26,RPS29,SCN8A,KRTAP24-1,SIAH1,SREBF2,TBL1X,CACNA1C,PAGR1,TUBB1,MED25,NCOA3,KRT38,ARHGEF7,CACNA1H,RPL23,MED26,NCOR1	LHX9_TARGET_GENES	350	45	0.00022033725519183	0.00580620840831995	N4BP2L2,TIMM44,EVI5L,FRMD6,MSI2,SLC38A10,HEXIM2,INO80C,TEPSIN,ZNF565,GPR180,XPO6,SYNE2,PHLPP1,SIN3B,NEDD4L,FBXO46,KDSR,TMT1A,TEDC1,NDUFAF8,ABR,EHD4,IRAK4,C1RL,WWOX,PAF1,FBXO34,MED29,PRKAR1A,USE1,SPPL2B,PSMC1,MRTFA,BAHCC1,RELCH,RAB5B,NXN,TADA2A,TPM4,ZNF146,WDR25,PUS7L,PAPLN,ANKRD40
REACTOME_DDX58_IFIH1_MEDIATED_INDUCTION_OF_INTERFERON_ALPHA_BETA	27	7	0.00321161082412471	0.241352553432972	CREBBP,CYLD,EP300,NKIRAS2,APP,RNF125,NLRC5	NKX2_3_TARGET_GENES	238	33	0.000487799968586828	0.012126247932313	AP3S2,TRIOBP,EIF5,TNS2,SLC7A8,NAT9,GFAP,LDLR,MBD1,NPAS1,NPHS1,NUP88,MYO15A,HDAC7,TIPIN,UACA,VEZT,FGD6,PPCDC,PMEL,CACNB3,HMGA2,CAB39L,CIAO2A,RPAIN,MTMR4,MIDEAS,EXOC3L4,TRIP4,GLP2R,NR1D1,NCOR2,PCLAF	REACTOME_NUCLEAR_RECEPTOR_TRANSCRIPTION_PATHWAY	22	6	0.00451597260709516	0.327465079401632	NR0B1,ESRRB,RORA,THRA,NR2C1,NCOR1	MYOCD_TARGET_GENES	605	69	0.000225046837531781	0.00580620840831995	CIDEA,TDRD9,MSI2,ADORA2A,SLC38A8,TEPSIN,DNMT1,DSCAM,LNX2,MPRIP,KATNIP,MCF2L,NEDD4L,ENTREP2,MED13L,PRR14L,CRMA,GABPB1,PAN3,LYSMD2,DGCR5,ZBTB32,GNAS,BRF1,GTF3C1,RAB37,ZNF774,KARS1,ASIC2,SMAD6,HDGFL3,MED15,TERF2IP,POU2F2,PAF1,RBFOX1,NDE1,BCAS3,MED29,TDP1,GSDMB,UNC45A,PPM1H,PREX1,USP36,RNF213,VAT1L,PTPRS,PVR,RAD23A,SGCA,SPATS2,SPG7,TAF4,TEP1,PTTG1IP,NAA60,COL18A1,HM13,C19orf48P,ZBTB45,CACNA1H,CCDC120…
GSE172365_SmokingNever Pro Reactome	N	DE	P.DE	FDR	SigGenesInSet	GSE172365_SmokingNever Pro TFTargets	N	DE	P.DE	FDR	SigGenesInSet	GSE172365_SmokingNever Anti Reactome	N	DE	P.DE	FDR	SigGenesInSet	GSE172365_SmokingNever Anti TFTargets	N	DE	P.DE	FDR	SigGenesInSet
REACTOME_DEGRADATION_OF_CYSTEINE_AND_HOMOCYSTEINE	9	3	0.000797527344087036	0.734915139017125	TXN2,MPST,TST	ZNF618_TARGET_GENES	160	14	1.08833699320736e-05	0.00561581888494999	ZSCAN30,EFCAB6-AS1,ZNF271P,INO80C,CYB5A,RBFOX2,GALNT1,MFNG,SSTR3,TAF4B,ZNF24,BAIAP2L2,EIF3D,NOL4	REACTOME_TRANSCRIPTIONAL_REGULATION_BY_TP53	157	13	0.000638762643078179	0.960060252546503	CARM1,ARID3A,L3MBTL1,PHF20,MBD3,POLR2E,FANCI,RBBP8,STK11,ELOB,PRDX2,YWHAB,CTDP1	THAP1_TARGET_GENES	799	47	2.01656094434271e-06	0.00104054544728084	MED16,TXNL4A,TMED1,WWP2,DNTTIP1,EXOSC6,DCUN1D3,WFDC3,ROMO1,TEPSIN,DHODH,DNM2,C19orf38,SAMHD1,NDUFAF8,GPX4,HOOK2,ADAMTSL5,ILF3,METTL9,MBD3,POLG,PCSK4,TXNL4B,DDX19A,THUMPD1,POLR3E,LYRM1,PTBP1,WDR18,MANBAL,SMARCA4,MIR638,SYS1-DBNDD2,TRIR,RBFA,DSN1,PABPC1L,MADCAM1,SYS1,ZNF160,NFS1,TMEM259,TPGS1,REEP6,N4BP1,DHX38
REACTOME_SULFUR_AMINO_ACID_METABOLISM	11	3	0.00151638607558492	0.734915139017125	TXN2,MPST,TST	FOXE1_TARGET_GENES	263	16	0.000220550028058946	0.056901907239208	CDH2,INO80C,SLC39A6,SNORD43,PDE4A,RNF138,ELP2,IMPACT,MAPK4,RPTOR,RPL3,SS18,ZNF24,QTRT1,C18orf21,POLDIP3	REACTOME_SIGNALING_BY_NTRKS	63	7	0.00222127305612656	1	DNM2,SHC2,JUNB,MEF2A,PCSK6,SRC,YWHAB	ZFHX3_TARGET_GENES	672	40	9.83784783846428e-06	0.00253816474232378	ACOT8,MED16,LINC01572,CDKN2D,BLCAP,TMED1,ABHD2,UBE2C,LRRC28,DCUN1D3,ZSWIM3,CNBD2,TEPSIN,DHODH,DNM2,FCSK,NDUFAF8,HPR,ADAMTSL5,PKD1L3,ILF3,ATP9B,GET3,SCAND1,POLG,TXNL4B,LYRM1,PTBP1,RPN2,TTC23,SNRPA1,MIR638,PRDX2,UQCRC2,PMFBP1,ZSWIM1,TMEM259,RAB3D,DHX38,IST1
REACTOME_RHO_GTPASES_ACTIVATE_NADPH_OXIDASES	13	3	0.0025443776734325	0.734915139017125	NCF4,PIK3C3,RAC2	SNAPC2_TARGET_GENES	3	2	0.00142176788381322	0.244544076015874	RNU12,POLDIP3	REACTOME_MRNA_SPLICING	85	8	0.0031750862063821	1	TXNL4A,SF3B3,SRRM2,POLR2E,CTNNBL1,PTBP1,SNRPA1,DHX38	GUCY1B1_TARGET_GENES	295	22	4.63738475667008e-05	0.00700867497279695	MED16,ALOX12-AS1,RNASEK-C17orf49,WWP2,DNTTIP1,ASB7,WFDC3,ADNP2,ILF3,NDUFS7,RNASEK,POLG,LINS1,POLR3E,CTNNBL1,RPN2,RPS15,BSG,UQCRC2,SNX21,TMEM259,RBM39
REACTOME_VITAMIN_C_ASCORBATE_METABOLISM	4	2	0.00280232528917927	0.734915139017125	CYB5A,CYB5R3	ZNF318_TARGET_GENES	420	19	0.00224313624583577	0.289364575712814	PACSIN2,TBC1D16,INO80C,APOL2,RNU12,SNORD43,CYTH4,CARD10,FOXK2,ILF3,LGALS1,MCM5,MYH9,PDE4A,PDGFB,RPL3,APOL3,POLDIP3,MICALL1	REACTOME_ALTERNATIVE_COMPLEMENT_ACTIVATION	4	2	0.00484750108559388	1	CFD,GZMM	DNMT3A_TARGET_GENES	259	20	6.36216095335519e-05	0.00700867497279695	MED16,ALOX12-AS1,RNASEK-C17orf49,RNASEH2A,BLCAP,TXNL4A,SRRM2,IGF1R,NDUFS7,ATP9B,GET3,RNASEK,MBD3,POLG,RNF126,POLR3E,RBBP8,RPN2,TMEM259,CTDP1
REACTOME_LOSS_OF_FUNCTION_OF_SMAD2_3_IN_CANCER	4	2	0.00280232528917927	0.734915139017125	SMAD2,SMAD4	NR1H4_TARGET_GENES	161	10	0.00288816350583293	0.298058473801958	TOM1,C1QTNF6,CYB5A,TMPRSS6,SLC39A6,GGA1,ICAM1,MPST,ELP2,APOL3	REACTOME_COMPLEMENT_CASCADE	13	3	0.00557710880060555	1	CFD,ELANE,GZMM	AEBP2_TARGET_GENES	508	31	6.7913517178265e-05	0.00700867497279695	ACOT8,ALOX12-AS1,RNASEK-C17orf49,ABCA7,ABHD2,UBE2C,DCUN1D3,ZSWIM3,TEPSIN,DNM2,CEP131,NEDD4L,CNEP1R1,NDUFAF8,ADAMTSL5,ILF3,GET3,RNASEK,POLG,TXNL4B,LYRM1,RPN2,SRC,ELOB,MIR638,PRDX2,UQCRC2,SYS1-DBNDD2,SYS1,RBM39,DHX38
REACTOME_TRANSPORT_OF_BILE_SALTS_AND_ORGANIC_ACIDS_METAL_IONS_AND_AMINE_COMPOUNDS	29	4	0.00350129537244177	0.734915139017125	SLC16A8,SLC39A6,SLC14A1,SLC14A2	LMNB2_TARGET_GENES	17	3	0.00567016026130264	0.437347756976157	TPGS2,PDE4A,KIAA1328	REACTOME_TP53_REGULATES_TRANSCRIPTION_OF_DNA_REPAIR_GENES	27	4	0.00720427790982565	1	POLR2E,FANCI,ELOB,CTDP1	SKIL_TARGET_GENES	743	40	9.68557492721885e-05	0.00832959443740821	ACOT8,MED16,ALOX12-AS1,RNASEK-C17orf49,FSTL3,BLCAP,ABHD2,ADCY7,TARS3,DCUN1D3,TRAPPC5,CNN2,SOGA1,ZSWIM3,TEPSIN,DNM2,FCSK,FCER2,ARHGAP45,NDUFAF8,HOOK2,IGF1R,ILF3,NDUFS7,MEF2A,GET3,RNASEK,NFATC1,ATP5F1D,PIGT,POLR3E,SELENOS,LYRM1,KIAA1328,MIR638,PRDX2,UQCRC2,MADCAM1,ZSWIM1,TMEM259
REACTOME_APOPTOTIC_CLEAVAGE_OF_CELL_ADHESION_PROTEINS	5	2	0.00460297347781905	0.734915139017125	DSG1,DSG2	TFEB_TARGET_GENES	527	21	0.00593301220704089	0.437347756976157	TSHZ1,MAPRE2,PACSIN2,FDX2,C1QTNF6,TRAPPC8,RBFOX2,ZNF521,SIGLEC15,PTGR3,PARVB,HMOX1,ICAM1,ILF3,MFNG,MYH9,ELP2,EPG5,TAF4B,TCF4,MICALL1	REACTOME_SIGNALLING_TO_ERKS	15	3	0.00850003283356691	1	SHC2,SRC,YWHAB	ASH1L_TARGET_GENES	678	37	0.000138008904274176	0.00999375002261298	ACOT8,ALOX12-AS1,RNASEK-C17orf49,LINC01572,APC2,ABCA7,CDR2,ABHD2,DDX19B,LRRC28,DCUN1D3,ZSWIM3,TEPSIN,AARS1,DNM2,CEP131,CNEP1R1,NDUFAF8,ADAMTSL5,ILF3,RNASEK,POLG,PCSK4,TXNL4B,ZNF701,LYRM1,PTBP1,ST3GAL2,TTC23,STK11,MIR638,UQCRC2,ZSWIM1,REEP6,RAB3D,RBM39,DHX38
REACTOME_SIGNALING_BY_ACTIVIN	5	2	0.00460297347781905	0.734915139017125	SMAD2,SMAD4	NAB2_TARGET_GENES	605	23	0.00706397523695209	0.45562640278341	TOM1,POLI,FBXO15,TRAPPC8,CBX7,RBFOX2,SH3BP1,SAMM50,GALNT1,GGA1,ARFGAP3,TIMM21,CARD10,NFATC1,CNDP2,GAREM1,KRI1,TCF4,KATNAL2,C18orf21,MICALL1,MBD2,PIAS2	REACTOME_SIGNALLING_TO_RAS	6	2	0.011660116640402	1	SHC2,SRC	SETD1A_TARGET_GENES	631	35	0.000154941860815705	0.00999375002261298	ACOT8,EXOSC6,LRRC28,DCUN1D3,ZSWIM3,TEPSIN,DHODH,DNM2,DLGAP4,SF3B3,COG4,AAR2,NDUFAF8,NDUFS7,METTL9,LINS1,DDX19A,THUMPD1,CTNNBL1,LYRM1,RPS15,MANBAL,TTC23,SNRPA1,SPAG4,ELOB,MIR638,UQCRC2,SYS1-DBNDD2,TRIR,DSN1,SLC66A2,SYS1,ZNF160,IST1
REACTOME_SIGNALING_BY_TGF_BETA_RECEPTOR_COMPLEX_IN_CANCER	5	2	0.00460297347781905	0.734915139017125	SMAD2,SMAD4	ZMYM2_TARGET_GENES	60	5	0.0100354999632669	0.53054043325162	C1QTNF6,RBFOX2,MPST,PDE4A,TST	REACTOME_INITIAL_TRIGGERING_OF_COMPLEMENT	6	2	0.011660116640402	1	CFD,GZMM	JDP2_TARGET_GENES	829	42	0.000243948695326918	0.0139863918654099	ACOT8,STK4-DT,RBM12,DNTTIP1,DCUN1D3,SNHG11,ASB7,WFDC3,ZSWIM3,TEPSIN,DLGAP4,ARHGAP45,NDUFAF8,IGF1R,ILF3,ATP9B,MEX3D,MEF2A,METTL9,PIGT,LINS1,DDX19A,RNF126,POLR3E,CTNNBL1,LYRM1,WDR18,STK4,BSG,YWHAB,SYS1-DBNDD2,YIPF2,DSN1,TM2D3,MADCAM1,CPNE1,SYS1,TIMM29,RBM39,N4BP1,IST1,CDC34
REACTOME_EXTRACELLULAR_MATRIX_ORGANIZATION	120	8	0.00488965495021374	0.734915139017125	TMPRSS6,ICAM1,ICAM3,ICAM4,PDGFB,ICAM5,TTR,SCUBE1	ZSCAN30_TARGET_GENES	661	24	0.0102817913420857	0.53054043325162	ZSCAN30,TSHZ1,ZNF271P,POLI,CYB5R3,DSC3,ZBTB7C,RASD2,ZNF521,ARFGAP3,PTGR3,FOXK2,SMAD2,RNF138,IMPACT,ELAC1,MAPK4,SYT4,TCF4,TYK2,FOXRED2,C18orf21,MRO,LARGE1	REACTOME_SYNTHESIS_OF_12_EICOSATETRAENOIC_ACID_DERIVATIVES	6	2	0.011660116640402	1	ALOX12,GPX4	ARID5B_TARGET_GENES	390	24	0.000410638156790764	0.0194646372088589	ALOX12-AS1,RNASEK-C17orf49,CDKN2D,TMED1,ADAMTS17,DNM2,CEP131,ARHGAP45,C19orf38,CNEP1R1,IGF1R,ILF3,RNASEK,NFATC1,ATP5F1D,TXNL4B,RPS15,ST3GAL2,KRI1,MIR638,MADCAM1,CTDP1,RBM39,DHX38
REACTOME_FORMATION_OF_THE_CORNIFIED_ENVELOPE	75	6	0.00600036522019982	0.819868084178212	DSG4,DSC1,DSC2,DSC3,DSG1,DSG2	ZNF92_TARGET_GENES	600	22	0.0124424560770446	0.583664303250458	ZGLP1,MIR1238,ELFN2,PNPLA5,TMPRSS6,CYB5R3,SH3BP1,CYTH4,ICAM1,CCDC178,MFNG,ATP5F1A,PDE4A,POLR2F,PDXP,RAC2,TYK2,ZNF24,BAIAP2L2,SCUBE1,POLDIP3,ATG4D	REACTOME_TRISTETRAPROLIN_TTP_ZFP36_BINDS_AND_DESTABILIZES_MRNA	6	2	0.011660116640402	1	EXOSC6,YWHAB	TOX4_TARGET_GENES	95	10	0.000414943816467922	0.0194646372088589	ACOT8,ABHD2,UBE2C,LRRC28,ZSWIM3,TEPSIN,DNM2,NDUFAF8,TTC23,MIR638
REACTOME_INNATE_IMMUNE_SYSTEM	432	18	0.00683444288164962	0.856013970926615	TOM1,TAB1,PSMA8,NFAM1,CYB5R3,DSC1,DSG1,SIGLEC15,ICAM3,MYH9,NCF4,NFATC1,PIK3C3,POLR2F,RNF125,RAC2,TTR,SYNGR1	ZFP3_TARGET_GENES	173	9	0.0140743888502707	0.60519872056164	ZSCAN30,ZNF271P,CYB5R3,ZBTB7C,TXN2,CYTH4,CELF4,PARVG,ASXL3	REACTOME_SIGNALING_BY_FGFR2	31	4	0.0117989976473935	1	FGF22,POLR2E,PTBP1,SRC	HDGF_TARGET_GENES	393	23	0.00107549399634655	0.0441327173678587	STK4-DT,RNASEK-C17orf49,TMED1,ABHD2,C17orf49,ASB7,SOGA1,FCER2,ARHGAP45,C19orf38,KANK2,L3MBTL1,DAZAP1,MEX3D,MEF2A,LINS1,SNORA71D,UQCRC2,YWHAB,KISS1R,RBM39,IST1,CDC34
REACTOME_INTERLEUKIN_RECEPTOR_SHC_SIGNALING	7	2	0.00938932239040178	1	CSF2RB,IL2RB	KLF3_TARGET_GENES	334	14	0.0155094820808723	0.615607134902315	CDH2,PACSIN2,SLC39A6,GGA1,SMAD4,MYH9,PDE4A,RNF138,ELP2,CNDP2,SS18,TCF4,POLDIP3,PICK1	REACTOME_PROCESSING_OF_CAPPED_INTRON_CONTAINING_PRE_MRNA	106	8	0.0118362276963956	1	TXNL4A,SF3B3,SRRM2,POLR2E,CTNNBL1,PTBP1,SNRPA1,DHX38	SRSF4_TARGET_GENES	253	17	0.00111187078639954	0.0441327173678587	TOMM34,EXOSC6,LRRC28,CNEP1R1,GZMM,JUNB,ATP9B,PCSK6,METTL9,POLR3E,SDC4,MANBAL,TENT4B,TTC23,SMARCA4,RBM39,IST1
REACTOME_INTEGRIN_CELL_SURFACE_INTERACTIONS	41	4	0.0121681884576134	1	ICAM1,ICAM3,ICAM4,ICAM5	TET1_Splice_Variant_VP_DE456_TARGET_GENES	124	7	0.0194136620746237	0.671388032076888	C1QTNF6,SNORD43,MB,MEP1B,IER3IP1,RPRD1A,RPL3	REACTOME_MTOR_SIGNALLING	17	3	0.0121713983531629	1	EEF2K,STK11,YWHAB	ZNF282_TARGET_GENES	423	24	0.00128725207265246	0.0474444335349048	STK4-DT,FSTL3,EXOSC6,LRRC28,SOGA1,DNM2,ARID3A,DLGAP4,NEDD4L,SYNM,DAZAP1,MEX3D,MEF2A,PCSK4,SELENOS,MANBAL,TTC23,STK4,MIR638,TM2D3,REEP6,RBM39,IST1,CDC34
REACTOME_SIGNALING_BY_NODAL	8	2	0.0123389547106374	1	SMAD2,SMAD4	SOX10_TARGET_GENES	98	6	0.0207603496013195	0.671388032076888	MAPRE2,CDC42EP1,PACSIN2,FBXO7,PDXP,ZNF24	REACTOME_O_GLYCOSYLATION_OF_TSR_DOMAIN_CONTAINING_PROTEINS	17	3	0.0121713983531629	1	ADAMTS17,ADAMTSL5,ADAMTSL3	FOXN3_TARGET_GENES	687	34	0.00148923140338251	0.0512295602763582	CDH11,CDR2,UBE2C,DDX19B,FLYWCH2,DNTTIP1,EXOSC6,SNHG11,WFDC3,SOGA1,ROMO1,ZSWIM3,IL34,EPB41L1,DLGAP4,CEP131,SRRM2,CNEP1R1,TEPP,KCNS1,METTL9,MBD3,DNAH3,NDRG3,RPN2,TENT4B,SPAG4,SNORA71D,SYS1-DBNDD2,CPNE1,NFS1,R3HDM4,RBM39,AATK
REACTOME_PROTEIN_LOCALIZATION	65	5	0.0139029752447857	1	CYB5A,SAMM50,TIMM21,HMOX1,ATP5F1A	CHAF1B_TARGET_GENES	381	15	0.0208182335527717	0.671388032076888	SH3BP1,APOL2,RNU12,SNORD43,ICAM1,NCF4,ATP5F1A,ELAC1,RAC2,RPL3,PARVG,TCF4,POLDIP3,EIF3D,RRP7BP	REACTOME_DISEASES_OF_GLYCOSYLATION	49	5	0.0133757380934053	1	ADAMTS17,ACAN,ADAMTSL5,ADAMTSL3,SDC4	SUMO1_TARGET_GENES	407	23	0.00170659433144711	0.0550376671891694	MED16,ALOX12-AS1,RNASEK-C17orf49,APC2,DCUN1D3,CNN2,SNHG11,DNM2,SYNM,PDZD9,CNEP1R1,NDUFS7,GET3,RNASEK,POLG,POLR3E,LYRM1,RPN2,ST3GAL2,MIR638,UQCRC2,YIPF2,TIMM29
REACTOME_FOXO_MEDIATED_TRANSCRIPTION_OF_CELL_CYCLE_GENES	9	2	0.0156365053867947	1	SMAD2,SMAD4	PTPRA_TARGET_GENES	49	4	0.0222375422600987	0.674862149966767	LINC01399,TXN2,SYN3,ZNF397	REACTOME_INNATE_IMMUNE_SYSTEM	432	21	0.0142854762184034	1	CNN2,CFD,DNM2,ELANE,MCEMP1,ARHGAP45,GZMM,LBP,MEF2A,NFATC1,POLR2E,POLR3E,PRTN3,AZU1,EPPIN,SRC,DSN1,CPNE1,RAB3D,IST1,CDC34	PRKDC_TARGET_GENES	442	24	0.00231332139735319	0.0658237071831043	ACOT8,LINC01572,ABCA7,CDR2,ABHD2,UBE2C,DDX19B,VSTM2L,ZSWIM3,TEPSIN,AARS1,DNM2,ARID3A,CEP131,ZNF423,NDUFAF8,GET3,RPN2,TTC23,STK11,MIR638,ZSWIM1,RBM39,DHX38
REACTOME_MITOCHONDRIAL_PROTEIN_IMPORT	25	3	0.0168627774917417	1	SAMM50,TIMM21,ATP5F1A	ZNF830_TARGET_GENES	129	7	0.0235417029058174	0.674862149966767	ZSCAN30,ZNF271P,RAVER1,ARK2N,ZNF396,GGA1,PTGR3	REACTOME_HIV_ELONGATION_ARREST_AND_RECOVERY	18	3	0.0142973046930056	1	POLR2E,ELOB,CTDP1	KLF17_TARGET_GENES	844	39	0.00235600307716124	0.0658237071831043	ALOX12-AS1,RNASEK-C17orf49,FSTL3,APC2,CDKN2D,ABCA7,CDR2,RNASEH2A,GRIN3B,C2CD4C,VSTM2L,CNBD2,EPB41L1,DLGAP4,ADNP2,SBNO2,ARHGAP45,AAR2,HOOK2,IGF1R,ILF3,ATP9B,MEF2A,RNASEK,PALM,METTL9,PHF20,SCAND1,MBD3,PCSK4,THUMPD1,POLR3E,KLK10,TENT4B,ST3GAL2,SMARCA4,SNRPA1,RTBDN,REEP6
REACTOME_SIGNALLING_TO_P38_VIA_RIT_AND_RIN	1	1	0.0219803006739244	1	RIT2	FOXC1_TARGET_GENES	30	3	0.0274825868453984	0.746369200643451	CSF2RB,RPTOR,TTR	REACTOME_BUTYRATE_RESPONSE_FACTOR_1_BRF1_BINDS_AND_DESTABILIZES_MRNA	7	2	0.0160134182010936	1	EXOSC6,YWHAB	ZSCAN5B_TARGET_GENES	33	5	0.00242374115596702	0.0658237071831043	MED16,NDUFS7,POLG,POLR3E,TMEM259
REACTOME_INSERTION_OF_TAIL_ANCHORED_PROTEINS_INTO_THE_ENDOPLASMIC_RETICULUM_MEMBRANE	11	2	0.0232096282674238	1	CYB5A,HMOX1	ZNF623_TARGET_GENES	230	10	0.0305000111846087	0.786900288562905	ZSCAN30,ZNF271P,CARD10,IL2RB,MB,MFNG,PDE4A,S1PR5,CCDC40,TYK2	REACTOME_POST_TRANSLATIONAL_MODIFICATION_SYNTHESIS_OF_GPI_ANCHORED_PROTEINS	34	4	0.0162535748520998	1	PRSS21,OTOA,PRSS41,PIGT	CIITA_TARGET_GENES	502	26	0.00294472846525864	0.0759739944036728	RBM12,CDKN2D,OTOA,TEPSIN,SRRM2,NDUFAF8,HOOK2,ILF3,NDUFS7,GET3,TXNL4B,SELENOS,PTBP1,WDR18,NDRG3,MANBAL,ELOB,TRIR,TM2D3,ATG4D,CPNE1,TPGS1,RBM39,N4BP1,DHX38,IST1
GSE172365_SmokingPrior Pro Reactome	N	DE	P.DE	FDR	SigGenesInSet	GSE172365_SmokingPrior Pro TFTargets	N	DE	P.DE	FDR	SigGenesInSet	GSE172365_SmokingPrior Anti Reactome	N	DE	P.DE	FDR	SigGenesInSet	GSE172365_SmokingPrior Anti TFTargets	N	DE	P.DE	FDR	SigGenesInSet
REACTOME_THROMBOXANE_SIGNALLING_THROUGH_TP_RECEPTOR	11	4	0.000200695697386673	0.147365876306297	GNA11,GNA15,GNG7,TBXA2R	KLF13_TARGET_GENES	825	50	4.53756513981538e-07	0.000234138361214474	PLIN3,HMG20B,KPTN,PNKP,IZUMO4,SCAMP4,ADAT3,CPT1C,JSRP1,MOB3A,MFSD12,CSNK1G2,ATF5,NUP62,ZNF473,IL4I1,KLK13,DKKL1,TJP3,MIR7-3HG,MKNK2,SLC39A3,PRMT1,ZSWIM9,LIG1,MIR7-3,GADD45B,OAZ1,NOSIP,IFT52,VRK3,FZR1,LSM7,PTOV1,PLEKHJ1,MYDGF,PRRG2,SPPL2B,SCAF1,SELENOW,SLC8A2,SS18,TBC1D17,SF3A2,KLF16,AKT1S1,PPFIA3,AP3D1,DPP9,ODAD1	REACTOME_EICOSANOIDS	7	3	0.000618408343877917	0.92946774084851	CYP4F8,CYP4F22,CYP4F11	NOTCH3_TARGET_GENES	666	61	4.42805364571395e-18	2.2848756811884e-15	PAXBP1-AS1,LINC00649,LINC00159,DSCR4,VPS26C,LINC00310,B3GALT5-AS1,LCA5L,IGSF5,DSCAM,RCAN1,ERG,ETS2,PES1,MORC3,PISD,BACE2,GART,HOOK2,DONSON,HUNK,HLCS,HMGN1,NANOS3,IFNAR1,KCNE1,LINC00114,MX1,PCP4,PIGP,ATP5PO,BRWD1,C21orf62-AS1,SETD4,FAM3B,CLIC6,C21orf62,EIF4ENIF1,CFAP298,SH3BGR,ITSN1,SOD1,SON,TIAM1,TMPRSS2,TTC3,GET1,TMEM50B,DSCR8,URB1-AS1,NIPSNAP1,THOC5,RUNX1,PSMG1,CBR1,SYNJ1,HPS4,PAXBP1,SFI1,CRYZL…
REACTOME_PROTEIN_PROTEIN_INTERACTIONS_AT_SYNAPSES	43	7	0.000221429392874834	0.147365876306297	GRIN2D,SHANK1,PTPRS,LIN7B,PPFIA3,LRRC4B,APBA3	H1_6_TARGET_GENES	257	23	1.7113521267022e-06	0.000441528848689167	SCAMP4,SIGLEC11,DNTTIP1,WFDC3,ADM5,ATF5,NUP62,ZNF473,IL4I1,KLK3,LIG1,NOSIP,VRK3,PRRG2,KLK6,PRR12,SELENOW,SNRNP70,TBC1D17,C19orf48P,MPND,NAPA,CYTH2	REACTOME_FATTY_ACIDS	10	3	0.00199688359201458	1	CYP4F8,CYP4F22,CYP4F11	ZFP91_TARGET_GENES	615	33	0.000101824741187354	0.0262707832263373	MIR3197,GAS2L1,RFPL1S,GIPC1,ILVBL,TCP10L,SELENOM,RCAN1,EWSR1,MORC2,MAST1,PES1,SEC14L2,PISD,PRR14L,BACE2,INPP5J,C19orf53,DONSON,DNAJB1,IFNAR2,NFIX,WIZ,SH3BGR,ZSWIM4,CASTOR1,TCN2,CACNA1A,CALR,YJU2B,ASCC2,GAL3ST1,IER2
REACTOME_SIGNAL_AMPLIFICATION	12	4	0.000294143465681231	0.147365876306297	GNA11,GNA15,GNG7,TBXA2R	ZNF197_TARGET_GENES	268	23	3.50429721040673e-06	0.000602739120189957	SCAMP4,ADAT3,TLE5,FBXO15,CARD8,PHLPP1,MIR7-3HG,TIMM21,NOP53,C19orf81,KCNC3,ZSWIM9,LIG1,MIR7-3,OAZ1,NOSIP,STAP2,SCAF1,SH3GL1,ZNF175,ZNF236,SYT3,MPND	REACTOME_EPHB_MEDIATED_FORWARD_SIGNALING	12	3	0.00351799123022759	1	LIMK2,ITSN1,TIAM1	MAPK3_TARGET_GENES	48	7	0.000266614140885607	0.0458576322323244	HOOK2,DNAJB1,JUNB,TPM4,STX10,SAMD1,IER2
REACTOME_IMMUNOREGULATORY_INTERACTIONS_BETWEEN_A_LYMPHOID_AND_A_NON_LYMPHOID_CELL	69	8	0.000860752976707521	0.323427930997851	CD226,SIGLEC11,SIGLEC7,SIGLEC8,SIGLEC10,SIGLEC12,CD33,SIGLEC6	ZNF16_TARGET_GENES	84	12	5.33242601726336e-06	0.000687882956226973	SGK2,HMG20B,TLE5,SYNGR4,TJP3,MKNK2,NOP53,KCNC3,NFIC,PTPRS,CELF5,TLE6	REACTOME_INTERFERON_ALPHA_BETA_SIGNALING	26	4	0.00476748435028797	1	IFNAR1,IFNAR2,MX1,MX2	PRDM6_TARGET_GENES	614	30	0.00102306625591226	0.131392097026675	LINC00649,CHEK2,RCAN1,DYRK1A,ERG,MORC3,PISD,FBXO7,GART,MN1,BRWD1,C21orf62-AS1,RIPK4,RFX1,ITSN1,SIM2,SON,TPM4,TMEM50B,CACNA1A,YJU2B,KREMEN1,RUNX1,PSMG1,SYNJ1,MTMR3,AP1M1,PAXBP1,IER2,CRYZL1
[truncated: 1,297 more rows]
