# Supplementary material for: Various diseases and conditions are strongly associated with the next-generation epigenetic aging clock CheekAge
Source: GeroScience. 2025 Mar 7;47(3):3191–206. doi: 10.1007/s11357-025-01579-9 (PMC12181163; doi:10.1007/s11357-025-01579-9)
Supplement: Supplementary file 11 — Supplementary Information 3 (TXT 1683 KB) [file 11357_2025_1579_MOESM11_ESM.txt]

AC118549_1_TARGET_GENES	10181	996	7543	3475	7095	6224	9690	55703	64429	51230	55591	84883	55749	1747	9682	54505	8243	54878	8672	10371	9138	55183	5663	384	2122	6128	51575	10795	16	9878	79968	1808	23511	22931	11144	6122	26520	9786	8846	6547	79133	23347	5230	25839	7329	6788	64089	7297	54504	5118	1326	51174	6198	26001	8402	6603	79132	2648	2145	51747	5602	1665	51111	8050	83892	5869	4172	266727	1871	9631	10051	6152	84223	9540	4358	10575	56902	23463	57535	79084	515	9295	23215	4709	97	79696	23433	3762	22865	6125	57510	6204	8970	55831	6628	51691	57464	84932	6303	158747	25873	9040	57693	6155	23037	4212	10542	6210	9698	9315	9988	4193	10228	1660	65080	79074	1102	9128	81873	58487	96764	80204	1763	22872	2252	55215	463	6187	1453	4089	90324	105372481	6135	23421	56950	8560	83879	6161	6189	6167	90933	55023	55869	9203	6129	58499	51074	6188	738	8091	89910	129787	143187	152485	2313	6728	3192	285172	137682	1915	64645	8321	158787	94104	9673	6132	6159	5928	126823	84283	55689	10412	84340	6208	254065	120939	113201	6778	57611	55181	84798	7083	55209	56947	3667	55031	7564	6201	51030	27085	28998	150684	6599	5707	143282	6138	79797	392	8665	7025	10409	23141	23283	2629	25970	2307	127003	442075	8347	2187	26137	84629	55505	302	6165	170960	125061	256646	56478	80789	6490	339366	340591	6228	56971	642987	85319	222194	57835	23450	90576	4666	388796	57541	2764	5094	6840	79027	6168	55210	28512	63925	6191	11060	7919	107075270	4736	4976	6170	23381	7052	692227	111216283	84455	444882	155054	54067	10921	26827	6079	619563	54049	100996307	285696	100526842	728023	221786	6293	101410535	100129845	148645	768096	102723483	6171	102724555	6222	100874113	106478957	101928941	654841	100129853	441094	387723	100188949	26795	100422922	106479413	401074	100874131	116143	256880	101927592	255403	90423	79963	100873648	105375847	735301	94086	26807	100616342	692199	6139	10628	105376843	105372482	100529239	105371455	26790	677844	100616203	677842
ADA2_TARGET_GENES	81887	56919	7748	54972	55750	57787	9091	6224	9690	9918	6924	654364	9546	51360	55703	10460	4190	23386	147948	25960	4331	9716	64429	57476	23071	51230	10062	11285	9047	8504	26009	3224	23644	54908	55341	55775	84883	1495	5256	51491	23196	1112	23201	9474	548645	93166	56848	6141	23534	4207	8625	27107	55623	51018	5382	89795	23446	11099	6160	29894	5134	65993	9187	8672	10371	9605	2355	23609	11176	27252	7299	29843	3835	1653	51006	5991	3320	22839	54665	55218	79876	65094	79670	3842	3682	10998	10269	2122	231	4528	55968	83959	54997	10741	51433	55900	2802	57192	79776	51530	84336	55012	55644	79157	1808	55862	22931	2872	6634	8940	7290	27349	5155	6122	25828	8664	55007	55687	2287	26520	9786	57452	7528	328	9692	55245	28231	140862	51654	56853	79576	55916	5230	5935	10240	23078	10725	25839	65990	7329	9325	56986	26258	55290	23087	6788	64089	1936	90459	66036	4173	9253	55702	587	51398	6324	2931	27000	79989	11033	6742	54504	51142	55131	23658	54662	51010	2625	1787	59338	9562	79004	1326	9110	80279	9487	1819	64149	5717	2648	84687	7531	8821	55296	57620	51111	887	55531	83892	9761	79676	2967	1967	57696	79794	57122	11103	51258	4839	51567	29074	266727	892	1871	9439	55856	22993	1627	604	11222	51409	51122	1981	51639	83444	374291	25972	10575	10190	22848	607	57535	10459	9887	4548	4237	5929	387338	23443	25936	5629	4297	4709	9330	26190	27130	84878	7043	57862	9913	64225	53335	80007	55717	79591	6950	3762	6883	9617	4801	2185	29914	10237	256051	11019	7579	130916	7755	6125	78996	84292	55709	64756	50486	57826	57468	8675	84693	11017	10199	346157	6204	51299	9972	79637	84172	9491	92675	6628	192669	10426	55795	826	5639	51119	171017	10436	26030	64768	84239	84219	6049	51234	90417	56906	4016	5655	8881	25873	84705	83861	3110	78992	4294	54797	25980	7376	6155	84313	10948	60678	85013	51805	57050	157680	64773	3508	10207	10208	10400	25778	84250	23608	51241	4212	7482	6660	53	9698	9575	9315	134430	84749	84900	26136	51317	6610	10228	5279	65080	9470	51028	3364	51204	11311	27348	11224	81873	26206	7746	25844	57176	2615	96764	51103	54839	27229	6229	81556	8916	51138	53371	79807	57117	83606	91445	84920	11010	282809	144193	84945	8451	7453	146050	2252	10499	4123	374655	23478	463	6187	83608	55135	1453	54877	10609	60681	773	90378	29985	91039	90324	79760	59283	90580	51070	6135	23421	6202	83540	8490	26092	80222	1939	116841	51057	64708	6161	8893	9718	100996939	6189	6167	23635	54826	23262	10814	57451	55869	9203	6129	340419	58499	114987	6837	57109	6130	9328	92715	118924	54788	92170	64852	79096	6188	140894	81928	738	8091	120379	55216	23457	89910	9223	64067	4718	8872	143187	152485	2313	5213	51128	285672	10283	113622	5169	54149	54148	522	2551	91369	285172	286148	1915	2585	5147	1974	6396	8321	84262	10239	2176	129531	9669	92822	57805	56683	94104	117145	60313	51249	8566	85395	8888	30815	10444	6132	5701	60680	126321	5130	6427	51005	10825	6159	84328	4774	126823	150962	5194	129450	79568	151112	113510	51023	8545	84142	116064	25802	6133	441024	22950	55689	90407	5984	63891	25836	134266	81789	10412	84340	6208	25798	30968	254065	10910	11164	8559	9188	9790	91252	120935	154810	221120	9318	196951	119710	6157	123775	4176	113201	164	9768	10369	54948	81628	6632	26995	51117	26263	79759	9726	55181	6137	8000	1938	10036	64359	3396	137695	54442	54541	7266	2299	388753	54899	136647	6575	80319	6474	53407	85476	3954	92305	10116	10960	65008	9197	196074	64118	9079	3185	79724	10015	80305	120526	341019	283742	51545	9533	93134	5481	79029	2628	144699	148268	6201	51030	11346	2596	27085	79736	28998	1798	9854	83886	54971	169270	6169	150684	51126	4485	1106	29903	64802	163049	344191	3981	400073	582	55196	143282	132720	126328	26259	545	80124	56945	79797	10106	392	8815	84285	8665	144245	10589	83638	51642	79783	100128782	7025	54998	8607	284001	114926	25914	79446	197322	10409	284424	57513	83903	23283	2629	2885	55929	25970	389072	84792	54512	147991	7284	285237	5187	199720	23302	1198	7681	81858	84232	2307	84948	127003	79738	118672	2535	8347	23513	26137	84629	375748	283989	51329	65265	342945	54059	55666	83882	302	84536	9831	126075	10946	728340	493753	116541	55803	10078	84441	55967	7469	80789	285755	285600	283643	51263	7026	64976	4603	339983	3916	374973	283149	252884	84065	56971	55182	54932	94107	57697	57474	401541	388228	27158	10811	399473	339287	158293	25920	134637	23450	3146	60491	148266	79711	51434	162993	57001	643836	307	51108	91120	375791	7718	219927	340385	50861	197342	92283	388536	342926	55035	6191	1549	54989	10905	55319	7919	107075270	2475	4976	116461	26046	606500	94161	100873536	128387	84455	109729184	652972	399761	6046	4795	6992	100507244	1639	728568	25851	403313	153657	54067	10921	26820	26827	6079	106481541	619563	407045	280636	51157	4722	534	2968	1454	10195	10809	100288842	11331	285696	64601	729515	728023	163033	375190	100302128	100151684	9179	5520	200765	100302119	6293	644128	105374644	100874253	554203	155370	768096	283089	100506810	100131208	285962	105378616	84320	286016	100505832	114796	101928604	6222	101927765	114821	101929302	101928578	284649	285958	158801	100874113	106478957	101928941	8629	100132499	441094	103352539	26795	100147814	4830	51608	84129	53938	57461	729096	100874131	9907	647087	100887750	401115	645249	7268	728448	552891	256880	645323	1050	641638	192111	100507266	163050	10016	100885866	255403	389203	2749	105375847	100192378	105375666	100532737	729991	100534593	735301	100009676	101928244	51750	100532726	100306975	647979	94086	83482	100534599	100287616	105371506	100507458	339290	26807	100500901	26811	56957	692199	414212	110091775	9554	342892	284385	728485	80054	386758	100129195	100529239	105378083	9757	55802	677844	79159	100532735	677798	100507240	64433	107075106
ADCYAP1_TARGET_GENES	23671	85409	23181	80335	132158	254102	84536	100129940	138307	106480988
ADNP_TARGET_GENES	3927	4706	4353	3675	26022	221	57157	57787	4145	27035	6853	10048	7756	9902	9546	8193	5329	7305	9604	23187	55778	30846	11119	11284	3937	92017	84067	8574	84649	5424	124925	9170	4942	7089	5141	25791	80347	10235	5837	64710	602	5873	3340	1258	26528	5566	7515	949	3993	23140	9671	27332	27091	5909	9138	2975	369	10529	27039	1785	9817	9262	9689	2646	29957	9183	55616	2280	54997	6128	8550	51433	8315	3383	79594	8646	57192	64857	51168	8318	8086	10580	6732	7738	9739	513	4670	4616	8174	27037	5902	83874	2678	4242	3956	89781	1414	9402	26520	9786	79882	57820	5721	5411	5875	994	9751	23509	22919	128869	10735	28952	2623	9683	51090	79650	54550	9013	56061	124454	50615	80381	5862	51366	11129	2217	55621	1760	4858	729440	10994	208	56961	25865	58509	55101	7728	1777	5296	3249	23094	1687	221927	6804	64598	1955	2889	9124	5264	57178	28964	3837	1819	6603	8506	3083	81622	25906	22897	5715	6404	23603	2004	4940	8437	135112	7287	23506	10279	23567	4968	5096	55683	64838	54760	10575	9173	23463	64960	81569	1889	27042	57558	81573	64577	26147	10783	1441	2531	148223	51004	54867	55719	51076	1191	2185	1135	23397	113	55268	8702	576	23155	29899	55234	79039	5585	4778	1757	81579	84969	6631	57505	55715	84172	79085	84266	56927	24139	92675	3397	5690	3276	3895	23499	904	83448	55837	79651	2593	84337	1264	341	25873	84705	4298	81	23149	23025	54858	10298	11047	445	55337	7770	4245	84951	65249	84261	54862	51805	2926	10117	3691	1984	5786	128434	8546	51761	2048	28992	84700	114904	81689	5879	1442	86	55627	1861	64855	55755	57176	11309	51496	23168	84171	140766	6229	55759	8482	55266	84934	6821	6601	91012	81614	8844	11322	773	4782	55527	7409	91039	641649	10055	81794	84467	5694	51070	473	5195	127294	55194	11004	58497	80222	55793	29956	126626	5899	2840	65065	58190	80852	57721	55262	90060	2934	2649	256158	286257	254427	196743	9376	6911	23457	196383	196463	5860	54842	79833	55676	79819	23589	221711	51571	2960	339145	135154	201163	55361	55027	118788	10069	6832	80201	3098	391059	93190	124565	150946	26119	55113	2176	9825	81544	3362	8822	978	23569	57519	29	150275	53347	286207	30815	120425	79671	1234	23218	126321	126433	114757	124801	50944	125950	147841	115	8613	7805	6339	28982	1520	6944	2199	25976	54502	285368	23160	7086	5580	80335	134147	167153	221955	6208	8645	1508	2395	216	7248	8328	79803	79933	50810	4176	7551	567	9665	89797	4088	11051	129049	90007	558	90522	124936	147138	8309	126129	10073	8738	2815	92595	10491	3851	80305	2941	4696	155066	55561	3866	147807	5481	10316	8507	3960	3669	94009	7690	7572	80194	51126	254102	122651	162466	26996	126074	112	283446	55554	3177	2015	148345	9537	117144	79643	155382	2788	253461	977	2314	788	6879	5198	7284	90480	144132	4261	1003	284353	2147	124808	222166	23526	7262	80781	161	57596	64478	338773	11219	116541	387893	220074	2826	10801	10509	162540	23545	64754	677	100129196	283149	66002	56971	11006	4137	129080	164656	388282	6917	339559	401944	100141515	123745	283219	84933	441191	9612	27010	85301	100	9260	11152	221785	6714	2961	79674	1991	6168	55315	7296	987	106481426	106481358	100873860	56662	26834	221262	84852	1306	7920	3133	574016	92270	401337	106481888	106480651	693192	84258	6827	55559	6235	2968	283	284498	51025	100125288	100289545	100302161	9179	221786	100130015	106480861	106480702	645280	100506457	400511	100506115	100133205	101929651	101928513	148645	128676	101928527	105378044	340508	84320	107984957	100419599	653364	100874478	6222	107986809	105378753	100505383	647265	107984237	100506119	359752	100507398	105376468	106480805	652968	10324	358	644022	10093	8577	100462810	106481045	149465	100270979	106144538	400512	285548	283663	100505994	283352	100526693	400916	731424	105376654	101928823	10072	102724265	100131733	100420588	105369984	101927292	283332	6038	102723481	100128108	100996541	79585	10780	100846992	100616465	100616222	83593	80022	110806280	140809	256302	102465469	406937	102464837	102466875	80725	102465530	5691	102465838	140464	101929741	102465518
AEBP2_TARGET_GENES	8813	90529	57185	5965	126393	10943	25998	5164	57157	79017	27072	51265	115098	54879	84954	9862	9031	51603	7756	83930	26993	54799	51096	9961	9052	23154	9716	3298	23633	6642	5926	2530	259282	27430	55341	51491	23327	51474	6307	23105	29085	55733	23095	25771	23201	55781	84649	64951	56848	6141	770	57491	50937	54929	10347	1606	119391	23216	5525	9682	8692	56850	55771	25885	57217	22933	55737	8514	57661	5217	54916	4335	440	10947	29105	6400	5566	8243	79041	9175	8726	23140	6717	10512	2355	285527	284403	9733	10179	7374	27252	10615	88455	7163	7155	143684	7289	55063	634	23152	3991	2222	5050	1785	3320	260425	2920	384	93664	9689	55322	4779	2932	7514	11342	56910	4799	55696	54469	51701	51720	51637	8570	22974	51433	6175	23409	55614	2521	78990	4708	10296	64857	54439	9552	23594	51530	3183	9878	55105	10013	8697	51430	7093	10101	3326	3983	4650	421	9463	79019	150274	25776	25807	23112	11020	2287	114088	5684	8846	1983	79038	8106	80344	5411	5834	23613	10110	51098	5203	1457	9777	140699	182	58490	10005	10627	10084	5127	688	8848	23295	23361	57149	80777	9057	56942	2935	6923	9093	10423	8766	64397	22995	23312	26258	79848	51201	1666	55156	1936	7993	4173	54793	427	3191	4793	54938	10848	8677	79735	53635	10469	729440	55723	51231	55702	1155	5438	27134	11100	6223	29086	9266	79165	6142	5864	11316	54555	2116	51599	64763	23080	26959	11062	4967	94239	64327	3200	221927	6742	83451	8662	29886	64598	3268	113263	9678	95681	57037	653857	56654	23268	8729	91452	56647	9126	8453	27338	6143	9110	3837	3216	2027	64149	10014	7323	55325	26610	3312	5007	25906	22897	1656	55626	8567	8496	84274	9761	51561	506	10728	217	79676	7421	22818	55832	5869	4839	83461	8078	51026	29940	23328	26271	29074	4172	8936	6206	81688	8724	896	2762	3157	23107	4437	29102	57561	5144	23398	373	80006	10802	662	80315	604	79782	56987	27086	1058	64135	25801	55818	51652	80067	1718	6146	11315	3065	55870	8458	5929	1889	991	9670	79033	8503	8289	1063	10849	22926	1385	103910	6185	7347	23314	7320	97	23093	79696	4329	57862	23433	26503	3437	26123	6950	84318	80209	51307	5357	7112	23435	10987	81558	84902	7579	55791	5930	84668	11328	6718	11130	10755	64105	29095	60673	55355	79828	84181	27304	84693	400961	10396	79177	10385	5269	23019	55715	84172	84266	8744	9322	56927	24139	7408	10616	140901	80023	6238	83541	80818	22913	11190	79639	7517	79171	1340	3276	6237	58506	10245	7186	65999	23030	14	25953	10142	5447	54487	57464	23008	3232	8520	146057	8854	54629	1854	25847	25870	3609	25983	84932	10038	4901	83475	79016	25804	54958	1786	7317	9584	93323	29893	54882	1729	60412	84231	261734	7153	84152	91442	145447	65249	5989	90379	10489	55037	8864	55915	26057	7818	1802	140831	51164	84787	84330	114904	79970	406	5977	8650	891	9695	79587	3703	10906	85025	25821	10492	9924	10956	8763	84279	10574	9958	23479	55332	10643	28969	4836	6426	10238	83990	11143	86	6434	10010	4609	25822	6194	10695	6941	129685	5547	29088	54827	6176	55177	80021	51187	79739	10097	10128	50485	4664	9728	10144	8916	57619	1062	23710	7009	122786	145407	10169	663	8125	10363	10499	91947	80119	9960	25989	5428	11057	90381	7385	9785	54957	10300	124773	54828	6760	55135	22994	91039	1292	115704	25888	79932	55917	55827	54499	57592	80222	81611	55204	57459	79573	4211	94097	84236	64708	114790	90102	84869	6167	78991	10318	55651	64777	192286	285855	7162	113115	9589	5814	2631	168374	56257	85417	8473	11212	84186	10280	2649	9328	114789	11128	54788	22984	196294	10525	124446	219854	4253	54545	22948	134145	120379	55216	26521	23457	23657	25819	55293	1456	2059	54842	57405	134359	133746	4154	285672	10283	3192	4929	3621	113622	7342	64795	55625	140890	1105	54149	2551	201163	285381	92106	152992	81894	54819	5018	133383	1836	157657	123720	153769	51001	9791	6156	1915	25921	219541	60685	23522	115509	78994	64319	115416	2585	5147	1859	9364	84465	10163	995	8365	158787	23382	56683	516	8659	64843	60313	51249	84303	808	5316	54058	5116	92799	162989	80308	6464	2224	11243	51160	8878	199745	113251	147841	100529209	1973	90864	283237	84447	64783	128153	51205	129450	79568	80304	56997	200373	6944	90957	113510	90780	55765	55249	55139	5584	151742	285521	54502	64419	64769	7884	51058	10424	84059	5229	134266	22836	256987	57763	153222	79685	6208	10466	7559	55536	54919	55074	11168	3190	65083	7415	254170	220042	83592	9188	64745	51222	10023	53981	9702	255394	84706	25820	5896	3419	55839	4176	115811	7184	113201	164	84191	9768	23306	84419	91433	158248	57171	6668	10229	146705	55128	126298	4218	54815	4597	29123	148137	147798	116115	352909	84717	124936	84926	10263	7001	7083	55048	89849	54986	116071	7266	55159	51362	9925	51255	4144	3187	26000	10960	1942	51068	5093	9121	114825	84140	983	2353	3856	80196	98	11016	25948	27258	84437	5569	9637	5581	10474	9655	79095	118812	203245	64080	64979	147807	57684	598	57449	23261	84978	83450	9451	1798	25988	2783	4299	27289	9943	79877	340252	1163	2745	440574	79834	64859	286205	7388	3728	26996	84833	285704	57659	79647	152815	10897	125144	11065	7189	9793	57758	8665	51642	100128782	116028	146691	58492	7025	8607	55254	222171	205717	80230	7298	494514	84901	80324	8541	2629	54943	25945	9772	90768	51272	6232	60626	55620	117608	57184	54546	80010	6415	285343	811	81858	23580	84232	400960	84948	23042	84922	284417	54952	29895	119467	284439	5430	23401	339500	55076	26137	1366	64963	11022	375748	64764	5890	51218	348235	170960	80254	2130	10473	25904	125061	128989	4707	11200	29796	283871	157313	619189	646851	10509	131583	5813	8340	9230	283991	283643	9146	400451	7026	5034	5087	6490	79842	339366	10308	51082	148254	153768	84981	8372	53373	256949	138428	81848	729967	123879	10383	170622	5320	123688	401541	3014	6006	7390	387921	158293	51136	51155	4128	7259	2272	132660	57402	728661	3146	203068	5478	401320	342132	51434	4666	3066	23660	112479	170959	8329	160	307	54554	11152	6714	8356	146540	51592	57116	80217	3223	55924	6687	55552	9019	55035	10793	26275	6147	439	200734	7405	10724	339541	285989	338811	2475	116461	79065	106481591	26832	84546	109729141	100506190	90196	3633	55219	6046	6048	10554	80863	10919	3304	7407	7920	54535	780	57540	84335	444882	441054	84324	255919	91750	8110	106480699	26789	693223	677810	84986	7416	51075	3073	100996307	2592	79086	339231	100132707	647323	253724	51024	400954	440356	221092	100506713	57594	1654	100131187	55714	440400	100302125	441150	9179	7311	9374	106480204	106481749	105373463	254099	114915	729723	284184	100507459	100289509	100170229	57291	100506343	440600	105374580	101927768	1719	285962	105374285	100506012	728586	79667	378805	101928099	51372	100289178	100507670	107984958	729178	8341	101928403	105375261	102724571	100534595	105378346	401303	106480338	107984773	110841581	100506334	654322	26808	84964	23559	57461	100498859	57026	10093	23600	100506555	9907	57553	24142	4831	1650	100505636	386627	645323	55766	503569	283596	100507401	644192	148898	100270680	100874442	163050	100526693	90423	378938	79963	106144529	5591	767557	84769	404734	109731405	100506113	100507521	100506649	379025	100532746	105370676	105370439	26589	100527963	80072	197187	101927556	114841040	105370888	145788	100534599	100533619	100847049	110091775	100132972	10628	100616480	114108587	101927755	101927572	55957	29057	100507567	100533184	100532736	729101	8148	101928120	8353	85235	8330	26574	8396	692087	85495	8335	100129716	101926900
AHRR_TARGET_GENES	4800	29916	204	3052	292	79657	1387	84058	4293	3475	85477	5048	3720	65220	1951	7812	5980	11188	3423	2534	654364	933	2137	55703	4190	440193	23034	51507	64429	6050	51177	10062	11231	355	55236	321	55789	8439	51121	3224	54884	7546	1495	2042	22884	50484	51474	80143	23223	25771	26099	8454	55718	9150	81671	10513	56848	6141	57491	10838	55726	50937	6873	5476	1265	8537	3422	1316	387	11186	63897	4943	24140	25885	286749	55133	483	5597	5217	23446	23210	10947	26986	8440	6196	54556	1207	8726	51175	54962	2355	23505	5337	4292	2239	9138	5609	4660	6626	1781	369	862	114880	55510	10847	23431	54665	55218	8555	22869	51668	3776	4779	57226	79977	26747	5019	10998	64744	56910	63035	55892	54700	2017	27292	51194	22929	56970	64395	10992	8544	339175	23368	8655	8550	10961	23193	23186	51324	64857	9352	54890	25831	11198	54187	1592	25805	6732	55168	8829	56952	23555	8940	23170	84164	4627	23351	10419	114088	80821	10668	8846	9766	9252	55671	8106	394	80344	5875	23613	57167	655	10139	81502	9675	58490	57136	9218	23253	5932	10735	2010	2254	79726	79791	7727	114294	8766	2184	56986	2553	90427	23087	55353	10940	54845	64089	51366	65263	1936	4173	54793	427	3783	147700	8677	28974	79744	2091	6510	11100	7087	27106	79036	27000	10135	26959	11033	858	3203	1124	83451	10392	11333	8896	26024	8662	29886	55131	3268	113263	4899	54664	55069	10927	26468	1759	54662	54780	657	91452	23185	27338	57178	7343	54894	5889	4591	79665	3837	55163	6198	9400	57508	708	11216	6603	64149	10014	57649	23142	7323	1998	8821	80273	1665	55296	6309	23220	1374	1982	8567	55553	5715	10728	605	4048	55110	51184	1027	6337	2967	1967	81539	79794	7421	55832	4848	26127	9750	55776	7803	9439	60682	6206	9749	51596	23506	23113	55754	7422	55603	55914	23438	2690	10307	10622	57561	5810	55299	10111	3567	22993	8614	80315	9616	8850	3280	10641	11068	57415	22937	55683	10254	25801	6772	2744	84173	10575	3336	55818	6801	6654	4999	54980	7072	4780	117583	27101	6146	5768	64766	54823	64960	10765	3155	3399	991	8503	2166	387338	23271	22868	23469	9194	64858	64747	60526	89891	92400	26094	7043	81892	30819	2891	84955	56943	64374	10174	2185	55269	89884	81627	847	64786	23244	29899	22987	51116	79903	11328	10124	78996	6718	11113	10376	9643	203447	3623	8202	9217	84612	5335	57169	55653	140825	221443	6204	1026	6310	7913	652	9953	60386	56731	57187	8189	64412	631	11034	4149	3397	83658	83596	3661	1678	64768	54850	30817	84190	7277	5447	5189	84060	79706	50940	2571	90417	25847	84962	112399	55320	140893	1736	55422	79465	164395	23229	7700	26061	6533	11127	9557	10401	5565	22856	83546	23378	55037	3021	10247	10763	64900	79363	10208	25778	55425	23640	9215	66035	29080	80017	51241	8553	4212	79768	79679	3572	84991	85004	53	8565	1837	134430	6926	84900	57639	50640	577	57231	967	84872	10956	6610	2752	1660	65080	9654	57695	3300	64114	79074	55681	11137	4008	79020	91875	10518	55316	6426	83990	11311	55339	10006	25934	10592	9314	2800	64425	25822	7746	81853	9873	408	5612	4926	5547	55298	8836	6386	91801	9493	57082	54816	54810	1545	10097	26509	403	130752	10063	9728	51138	27163	121278	121441	283431	9818	6541	6601	23344	55206	65082	79720	643866	11001	10363	3480	1543	79748	5428	55215	23478	123920	81631	8720	57707	54925	22980	28987	55275	124773	51651	6760	114799	2627	409	6398	79755	56270	2064	91039	90324	30811	207	5694	127703	55194	64326	81607	5498	83540	8490	7286	57592	4170	8991	1944	3608	142	51057	80775	51454	3329	9125	114884	2803	285282	57552	4026	6988	8893	493856	10299	5295	23635	9140	10146	90933	10957	222255	11011	64434	54892	4841	29934	11160	8601	55638	29967	9166	7436	84186	92399	57109	80142	25792	9919	254427	6251	80313	54805	51501	89944	57325	284802	26229	140894	149986	738	5531	220108	341640	3708	129787	4718	2059	143187	8853	9910	64421	219333	114908	4154	133686	55676	51128	53354	9987	9425	5903	25909	4929	221393	2960	9320	8526	201134	5169	6921	51244	2047	7071	51582	112495	5018	23367	133383	200162	91748	2776	132	10538	157657	23552	122416	118980	7381	1915	57497	9131	9069	10311	176	84262	9478	10239	116987	5051	144406	286527	9825	84919	79053	54461	94104	148523	5692	117145	64843	51249	203260	7031	85395	54058	5116	138162	10444	284086	116238	200186	9592	10898	5701	126433	51	2256	1973	51728	79622	283237	283130	81629	7398	8880	11080	254268	467	126859	129285	80232	150962	5194	10602	7039	113510	51023	204851	116064	151246	200916	23429	151987	152185	8618	1040	132204	80145	6314	9861	56999	57018	84343	7707	131601	5580	10424	327	55314	729830	90826	4338	153733	81789	153222	55568	55536	23353	7534	25962	54704	11244	158405	7253	2957	220042	51585	83592	64324	282974	10023	144455	255394	161742	120863	196951	196446	54838	3611	3419	7184	162394	113174	6778	26995	51117	54578	10229	7571	79759	9726	7171	4218	147015	90990	55611	10263	6520	3921	29901	222584	3516	388753	648	136647	84289	10963	11273	1128	154007	8313	54910	3187	7336	8706	10073	285605	123591	50834	686	1501	7584	126917	214	7532	51617	123606	57484	84640	114825	10826	56980	10972	6419	7779	55890	3035	5036	3171	7564	79145	3344	8419	84669	8493	11236	155066	51282	5223	51545	283455	6902	5031	55729	7764	10465	54205	140733	55970	189	10924	5883	1072	5017	5916	6670	55191	5970	3310	203054	150684	91749	81839	56834	653784	10221	84826	254102	26472	79834	51134	57493	10209	162466	152002	253512	54931	488	55167	3177	11041	9610	55486	10025	162655	56674	4087	57804	79783	54968	100128782	54084	163259	116068	153364	286262	113829	402682	55254	29882	54993	126272	112869	197322	401466	80230	10265	733	84942	441951	7050	56475	401474	3725	168451	5441	1176	2885	7334	60626	4291	51027	5339	7766	767	9852	147991	5198	93621	55920	160335	9500	100506127	1198	122525	51268	9792	22864	197407	1731	166815	151963	100271836	286077	1728	124512	9370	51649	5324	200205	94039	134553	91304	11022	375748	2131	51218	23236	9628	80254	10473	2842	84536	54101	54039	100289191	10186	6899	140739	64061	80213	80764	9021	157313	55967	377677	285755	283643	9146	400451	6667	5034	54014	4603	51479	22821	84859	84937	11209	340591	200035	83715	5757	50626	349114	10383	79862	401541	3014	284325	57186	5549	4520	51136	196528	3146	26010	9687	6829	5478	3376	7699	342132	51321	388796	55534	57541	221785	5094	84619	8356	23061	641	51592	104	344787	50861	142678	26037	6884	284323	23315	339318	128	282890	55035	2870	7541	27300	54989	7745	7919	9745	10479	4541	4519	8861	22834	4536	9860	22887	4535	55170	85457	830	353	106479730	100169768	101954272	106481321	101954276	56663	101954278	106480190	56662	109729141	642574	574432	619208	100506190	221527	100129029	80739	1460	7918	6992	116540	29902	101927533	728568	84501	55366	3105	26827	594837	115409984	101954267	103625684	101954266	101954271	406944	406993	26765	4567	4577	4550	4565	4569	4553	4570	4511	4579	4555	4556	4576	445347	3073	1773	7106	339231	253724	339210	51024	283	255374	641808	400954	55670	1654	56900	84809	5534	222234	376693	118460	6293	414760	100303728	100133205	100131320	554203	158314	100287632	401242	2074	100420260	440888	105373984	400619	100506810	101928101	102724368	400957	729816	653479	401093	100133204	387646	114796	439931	100874071	101926941	6222	101927765	378805	643749	392288	101928578	105377957	101927746	100507670	100303755	84973	643596	101928979	101927289	8341	106478957	100874043	391598	101928941	100506325	51275	100131060	100132499	728039	101928846	111082993	101927913	401491	150142	101927512	100996251	400609	100113391	100147814	26860	100124534	4830	51608	100289561	730091	1098	100874016	9936	100506994	101735302	26063	4831	100137049	106479385	100271303	100129387	643770	101927612	645323	283131	643911	100289388	101927221	503569	283596	100506668	550112	101928509	102577426	285692	283140	642826	105377486	677681	100128126	101928136	101926977	100507316	339324	102546298	91056	493900	55845	100289300	103091865	283440	112588022	11232	105369340	101928062	387254	51750	145216	6038	100533179	100532726	100130933	100506411	100533106	112543478	101926895	105376323	80072	197187	102724097	100129781	100507501	10780	727758	100422989	100616127	114515521	100128238	102724246	100616318	92659	9554	100128893	101927275	100422974	100847022	653645	103689912	109729182	84548	100130342	6023	100529241	100529239	26824	57223	100616203	8354	677824	100132352	57234	8968	6063	677766	8359	144486	100861563	102060282	101926900	102723316	100616406	642515	100422968	100847044
ALKBH3_TARGET_GENES	81887	56919	7748	55750	51265	654364	10460	4331	9716	100533107	23644	5256	51491	23201	548645	23534	4207	8625	9682	27107	51018	23446	11099	5134	65993	27252	5609	29843	1653	55218	65094	905	10998	10269	4528	2521	55900	2802	51530	84336	55862	3189	22931	8829	6634	8940	25828	10598	3091	6430	5687	55245	140699	51654	79576	10240	23078	26512	9325	56986	55290	66036	55702	51398	79036	27000	6742	79974	51142	55131	2737	51010	22943	9110	9570	55163	1819	64149	55296	595	83892	9761	5564	51567	892	9439	55856	11235	22916	11222	6787	51639	83444	374291	10190	65977	9887	5929	5052	23443	25936	84878	26094	58517	57862	9913	80007	55717	9617	1314	7755	79269	5033	84292	57826	8675	84693	10199	4835	346157	24139	6628	192669	10426	10436	64768	6049	64172	90417	56906	8881	78992	54797	25980	7376	84313	10948	60678	85013	57050	157680	3508	10208	25778	84330	23640	51241	134430	84749	65080	9470	9648	51204	11311	7746	57176	55298	10413	54839	6229	51138	79807	57117	83606	84920	6996	7009	23478	83608	29985	93343	90580	23421	83540	8490	26092	80222	116841	64708	55347	9718	54826	23262	10146	84928	6134	9166	84186	114987	57109	9328	118924	80313	64852	79096	140894	738	120379	55216	7316	89910	4718	63894	8872	166785	7073	5213	51128	285672	10283	6728	5903	113622	5169	54148	522	2551	65258	91369	286148	2585	5147	6396	10311	10239	129531	9669	57805	117145	60313	51249	85395	8888	5701	5130	6159	3716	84328	83941	23385	113510	51023	8545	5274	5584	9861	151613	441024	22950	90407	10412	84340	23176	30968	11164	9790	9318	10576	196951	119710	9768	54948	79759	9726	55181	8000	3396	5436	6520	388753	661	53407	10713	92305	10116	9197	196074	7360	7584	10015	8493	120526	341019	51282	51545	54811	93134	148268	6201	51030	27085	79736	28998	1798	9854	169270	51126	64802	163049	582	26259	79797	392	8815	84285	8665	54998	8607	2118	402682	25914	23283	2885	6232	55929	389072	80034	285237	54344	5187	118672	10224	65265	54059	84536	10946	23194	55803	8338	8349	55967	80789	283643	51263	387032	57474	84933	3146	148266	79711	7718	219927	50861	197342	92283	342926	55319	221477	801	9646	9860	26046	128387	84455	652972	4795	728255	728568	6453	9946	407037	280636	51157	534	2968	10195	100188893	11331	729515	163033	375190	200765	6293	644128	100129961	105374888	554203	155370	283089	101928913	285962	286016	6222	101927765	101928578	284649	81310	158801	100506325	8629	100132499	100506939	100507398	152118	100996251	100147814	4830	729096	8512	100887750	7268	552891	641638	100507266	10016	100885866	2749	105375666	100532737	729991	100534593	23642	100009676	51750	100532726	100306975	105371506	100507458	100500903	100847004	9554	284385	152217	55802	100532735	9303	9301	9302	100507240	79922
ALX4_TARGET_GENES	55610	4734	25996	4660	4208	54469	120400	688	56986	23658	5144	23398	2494	1063	1854	64087	9575	324	84102	4008	9245	51501	134218	4300	283651	100873457	26768	26804	54848	378938	111064646
ARHGAP35_TARGET_GENES	57019	7095	11215	8630	11231	8452	6558	80347	26528	51009	54962	57579	8602	51290	5775	57017	5711	1983	55613	7329	6223	26001	8402	64151	5052	26234	11335	3181	2868	5605	51657	112399	80185	9584	377	747	5570	3658	64844	6194	25833	51163	8562	8720	85369	4191	84928	51631	115426	90678	84280	129787	291	121665	57551	8878	9214	54876	221150	8328	1353	252983	8642	51755	10036	4054	3516	23192	171023	6201	78988	56834	440574	100128782	388951	5339	375748	5813	5892	51479	25894	6136	54870	63906	192683	26828	727676	26835	101954272	101954276	100873832	101954267	100526842	101928979	285550	692084	644873	105370423	102724917	6139	8031	342892	728485	106144593	100532736	26790	115409981	26824	57223	115409982	101954277	114791	101954264	115409983
ARID3B_TARGET_GENES	5080	3720	672	23357	823	23386	960	5583	23196	63933	9498	5128	770	57143	744	10235	51083	5523	4905	108	3682	9489	55214	57192	84196	27327	7042	23774	51382	145497	89932	55125	4682	8395	10938	55722	2916	84223	3069	23178	57821	8289	23673	23469	57862	29066	725	51081	23163	7140	3293	23199	56651	50717	4629	8638	3679	9857	4609	54766	53371	8826	5073	497190	57521	128346	339829	57451	5558	84909	220965	85450	10480	932	1006	79925	90268	64319	81035	126321	221442	22941	90780	204851	6746	2661	29896	123036	83696	89849	1524	146212	5394	83759	5936	9610	10589	83638	55929	24147	5551	2231	414194	9735	5736	8971	4588	2972	339366	54103	83901	101927859	347148	377841	1364	5770	85012	5336	7637	415116	23054	106633802	106480907	106480903	100873845	284546	6311	106481624	407042	6968	28689	401562	606495	222701	55672	100130417	100129046	100129348	114190	100130139	642892	100033398	105376495	111082971	646981	100996635	729171	401236	112268441	728463	445573	100130235	100874314	730138	100506915	100873233	107984780	391592	100129853	728978	106479374	100874112	100132778	378938	100616437	106479539	28374	28371	28349	10072	100288378	100421055	107985879	283867	100132166	727758	101410534	8031	391769	9383	100421415	54053	100132352	28428	105369346	102723390
ARID5B_TARGET_GENES	57147	1080	8379	5965	5164	163	10926	3720	51188	84954	6482	5980	51534	55727	23395	57658	4190	440193	27032	23154	9821	23071	29781	7431	100533107	5583	9519	51106	55596	10061	8554	28990	9172	4234	27067	79142	54884	1175	7175	57102	51773	10659	5982	55761	1112	55745	23369	639	5188	9150	11054	51564	65056	5424	56848	6141	3029	7629	55388	1606	1316	5315	55699	79990	55593	23250	4925	23446	10640	9948	6596	87	26469	23291	9744	54820	8301	8672	79023	55972	29090	7587	7879	9733	55843	4292	10615	56915	51548	10714	79960	7520	5236	1785	9817	3781	5933	54665	5788	9262	7514	81550	10998	55659	54807	2195	4528	10523	2683	9183	64395	28971	5990	8570	55857	55184	6175	393	170961	10296	7023	84196	64857	57106	990	8086	11018	54620	513	8174	23523	83874	200312	91289	10454	9402	9889	1511	10175	51382	79882	7443	9321	4792	5411	9837	55245	55257	994	51654	128866	26051	9097	55125	54941	6907	331	5230	8874	10240	10166	55512	79791	7329	6650	2935	64131	23322	9325	79848	56704	54332	64089	1936	54793	79816	6449	84167	6217	23646	51343	93233	7728	2639	27106	23094	1021	136319	79989	8976	8985	10467	57037	54927	55744	27143	22852	55149	8036	51174	6198	1819	3384	64750	1801	7126	90410	2483	55247	27087	51111	55626	55553	10944	4048	10635	10566	56890	83461	5777	51026	4172	60682	10767	5191	5252	10846	1347	3702	4012	79770	51185	26355	4968	79858	7867	200576	10120	3676	6209	6772	84173	55818	27013	3069	8604	4999	9167	607	9731	51102	64766	4209	10625	6738	51377	6018	51107	1810	55758	56181	79947	25936	4297	64747	84263	27130	8892	51646	284058	84078	27230	7112	5533	10987	84902	23244	29899	6144	219402	130916	11319	23389	60673	25895	55709	5393	1434	3581	23326	9587	51000	54436	26231	2806	54776	84266	80025	10236	4149	11070	9572	5639	58506	8678	8021	5605	83744	5387	3543	54617	8854	54832	65095	3609	1032	10038	8881	84705	10585	4354	164395	9584	80758	4772	51132	26061	10197	7153	5914	5160	55145	91442	5894	23277	6117	25957	157680	10621	22889	84330	54663	80017	57578	8650	10001	1965	54407	8565	747	9315	29979	1840	10906	4907	79899	54806	22796	10228	9654	1329	23479	11137	23325	28969	3364	64005	4836	11311	55627	84253	51531	10695	9656	5612	55298	486	55075	102	51187	54810	10121	317662	79800	3417	9101	8482	51138	22872	1062	3033	4704	9746	9169	91012	11226	81624	81542	81614	4236	10169	10099	3480	91947	585	170691	6457	5073	79068	85407	9785	54957	81631	79018	55275	22901	1213	6904	22994	4152	54877	201456	29985	7409	91039	57677	9875	105372481	90353	51070	79932	23038	83540	8490	79590	3068	405	51514	25896	57459	65123	79573	805	51057	23190	8502	151194	9686	79137	6161	83939	84276	84869	5295	23635	10788	91272	54901	22838	113115	56257	4841	91782	203228	7357	57109	9328	85450	79096	84364	51501	92105	5058	26007	3619	80071	9344	10666	93589	129787	55835	9531	80097	130074	117143	374928	114908	54514	51351	9425	25909	130940	22878	125476	113622	7342	10428	9184	388650	6921	80746	51244	220134	80028	1836	6503	10694	119392	9556	1974	54953	6483	121665	8764	23382	911	124245	84919	56990	94104	516	5710	266747	9813	10417	1676	79140	131076	7109	3689	148206	126526	9442	80308	103	2224	151903	9592	5635	3678	80174	256126	100529209	339123	283237	6159	79699	4774	8880	11080	114836	148789	6944	128240	5584	100507246	29083	57456	56992	54585	7707	5984	54965	64399	221476	29896	10395	23514	26173	57462	203238	65083	7248	8328	144455	119032	322	8495	123775	8509	7551	113201	113174	9768	4088	114785	5245	1398	6786	54815	121274	784	90990	1642	1499	359948	3660	4735	84879	55159	399	11273	753	29100	10098	161823	9836	85476	22809	10960	9197	25932	7441	1677	79058	686	2990	123606	7314	2353	202051	5036	6773	11214	9778	10474	157570	51545	171023	170591	10243	83889	148268	51030	91647	83450	94103	126308	199857	2783	83886	253725	387357	79877	84826	64801	29903	9986	5707	57493	80012	26996	84984	200933	9416	442578	582	65003	81490	125144	80124	1649	123346	79797	392	9776	387787	80227	54968	146691	79915	25914	159371	283377	10265	84942	649446	79718	3725	23283	2629	28976	9772	3615	55620	90637	9852	81575	5198	100506127	1960	284023	84948	81889	285331	283254	23526	8334	8347	23513	51287	7485	286530	51021	57118	158358	4600	56616	10078	8398	116447	10801	157313	7625	283991	55010	389119	348793	1762	3916	128360	84065	84981	2833	57335	317749	6917	441194	50626	285386	339287	441191	6829	8464	3376	148266	285971	6925	2760	51592	3064	50861	57799	84188	6231	55210	23607	26275	51441	26112	221477	801	55705	64093	26046	51490	9848	26830	100873829	106480910	100873832	128387	1460	7918	7916	5987	116540	6311	79600	10206	255919	51451	285636	54067	23243	692158	26827	115409984	693223	28560	51157	81856	163486	151230	100132645	6827	4893	2086	402	4722	113179	27040	29803	100131551	255809	51024	107984142	92482	221092	751071	100506713	55670	55449	646982	440400	728323	100151684	100302161	5520	7311	106480892	28414	645715	100131564	100129046	554203	105376499	102723483	113178	100506443	728537	79316	100506025	146542	105376444	107984957	101929746	101928650	100874478	100873949	643749	641518	106481663	105373354	100874255	327659	100129482	100131788	100131060	100534595	266655	257358	100874018	92249	100506681	100271567	317684	387723	105378580	100288690	100188949	100419187	57461	221078	10093	100887750	28588	100419903	728339	593	100270680	100526693	100885866	100507195	132241	378938	107075113	105375666	441381	101929517	106478978	100287896	100289300	100506649	84996	2342	102723619	51750	101927153	105370652	104472848	149086	102723510	100507321	100861541	102723927	100534599	100533619	100846992	100616220	100500908	100616213	100847016	147727	112812	55957	125972	100129195	401612	100528007	105377585	401237	106479607	100507217	100528018	8368	105370125	28574	692087	64493	57234	85495	26800	102465468	102288414	441177
ARNT2_TARGET_GENES	2729	4800	1595	10180	81691	9855	54623	79090	5689	84954	51534	51603	1185	54476	2067	51629	23154	9921	355	960	4285	3459	7444	10061	2530	11284	5685	54875	92017	80143	55761	55850	5318	55706	10513	55588	3029	23294	2773	4904	55623	57217	51447	375449	4040	10947	51009	27252	7163	4660	5108	23152	1653	51006	9812	5205	7514	9522	8310	51593	64395	55741	8655	6175	8079	55573	55644	3183	79157	1725	8317	79629	4650	57828	5714	339665	9463	79019	3162	84164	2954	22985	9321	328	57680	10548	8480	7165	113278	10528	5230	5935	10240	3839	10204	9093	30844	22995	56986	55756	4683	27294	2997	11184	51231	23646	55702	27113	8775	8605	8178	56006	79846	84132	5683	64983	23081	10488	8729	9126	4591	51174	6198	9527	27077	55379	8714	5573	1182	23321	6309	22897	5715	84274	4598	55846	1389	4839	50813	10162	1337	29940	2178	6648	29074	26036	10973	9439	6908	51069	8899	23438	11044	3313	10087	6500	93973	6152	4691	6209	64427	550	27429	9801	23301	80067	23341	79906	6814	64960	4610	9129	25949	57035	23443	56181	6118	23120	26234	894	92400	51077	80127	83544	9870	51004	9913	54454	4601	79886	29126	6950	27230	8835	51029	7579	51426	55975	55709	9643	79828	84693	10199	89845	221443	346157	84172	79085	84266	5469	27111	9491	10436	64430	83744	7103	8445	9088	83460	85378	51691	90417	9513	3609	25983	10038	9070	23404	56342	55902	126299	23199	93323	11127	54882	84240	3337	65249	10693	51318	23558	4678	79363	842	54663	91298	196441	8932	55119	3939	79577	79587	57639	26298	517	6302	93058	54806	84865	3775	9857	55681	50853	11097	83605	83990	56886	5695	51531	7094	89953	57176	64776	55142	3706	1629	150864	84925	29766	3184	22872	9908	8615	79807	57117	254013	6843	282809	79035	60314	112840	9245	79661	10066	5428	5373	54828	6760	55135	7157	1453	22994	54877	10055	11132	25888	112703	90353	79932	23179	80222	11221	9898	25912	79573	2987	22874	23233	94097	5899	84236	83939	55840	6189	83853	4651	64839	51397	9879	10146	285855	221960	2041	6134	526	55246	79618	84513	54904	93100	50808	84909	58493	92399	6838	29982	55327	51144	4863	472	26229	1111	140894	740	2197	3688	3176	219670	93589	196513	121053	22944	79668	130340	51128	22878	3621	200014	5169	27342	220134	152992	56254	1836	138199	286148	51001	9246	6854	10311	11079	10163	222068	4720	54461	9813	55721	126526	84124	51	6427	284361	1973	124222	283130	6159	115209	10092	51072	142679	152519	113510	51023	25976	151613	22950	26269	80817	27236	55255	134510	10370	55536	3190	84302	254170	221150	509	9188	53981	9200	120863	25911	9221	196951	8065	5598	4176	7551	9768	124491	23339	54948	28227	54815	121268	29946	55720	84798	4723	79003	23524	26005	388753	134218	79663	53917	27166	285605	201798	116840	58485	201931	114825	11337	3856	3035	11016	4696	126014	84233	51545	57684	147179	8507	55729	6201	84978	2783	4299	6670	283450	78988	150684	9657	1605	1600	64801	83591	2286	286205	1263	152002	200933	400073	55167	10106	56674	54968	58492	401505	55254	112869	80230	733	9632	4524	80324	29928	10425	401474	28976	3615	55620	25970	389072	5198	7284	80010	6415	27335	23212	55095	80153	2517	811	55017	253650	90411	255252	284439	284114	151477	91304	51335	6218	64746	29035	5877	10856	202243	4707	23585	10607	128239	10766	100505621	80213	1435	124751	80789	51065	283643	348793	79896	4771	10614	129293	23270	222194	284434	123688	613126	196528	388552	7581	162966	55629	51427	1604	4122	112479	11194	55124	219927	6231	54557	6277	85028	83699	51441	9646	91603	406891	56663	116228	100130967	65979	8859	1797	4439	6992	10399	3104	158228	644096	103625684	3073	4722	2968	145553	26292	100505854	641808	51400	7866	11331	84461	692094	9179	283416	26855	285266	401242	84222	105375968	101929475	101928794	105369343	729156	100775104	100131814	340544	100216001	101927765	100874007	285958	650794	729978	140846	285550	84964	106479350	730091	3692	692312	100287227	100271303	643770	497258	145837	100505676	100131067	100506668	342184	100885866	493900	404734	100532732	91893	100506649	100134934	283440	80072	100529145	79585	106481761	619570	101927688	100420410	101929511	147727	114108587	101927572	105377585	102466201	692073	100616203	102464817	85495	79922	8359	8366	101926918	100616406
ASH1L_TARGET_GENES	57147	4800	90529	57185	29916	204	5965	126393	10943	25998	7748	5164	8913	57157	79017	54623	60528	51265	79090	8938	55735	728642	84954	9862	9031	51603	83930	5646	2534	11313	26993	54799	51096	5725	23177	672	57658	23154	23071	23304	3298	55591	55166	5926	2530	5981	26009	10039	55775	1175	3309	23518	1161	89801	91522	6307	29085	51742	23095	23201	54542	55781	5188	84699	9410	23504	84649	63916	770	79763	55588	3029	50937	6873	23534	54929	10347	55633	10797	4904	5525	259266	1316	7158	79641	8692	9759	80347	56850	55771	25885	22933	64710	8514	7353	57661	4925	54916	23210	10947	10420	29105	8440	29995	537	6596	5566	87	3161	23291	79041	83642	8726	6717	285527	284403	7374	56949	7155	1781	4034	7289	4898	23152	2222	1785	6595	139212	260425	9689	55322	2932	7514	11342	1540	56910	60509	8438	51701	5705	51720	55239	8602	118	57544	51637	6790	5990	4849	8570	22974	51161	64147	55968	79175	8655	6128	51433	2521	78990	8425	8812	10296	2802	16	54439	9552	3183	8318	8697	23468	51430	4436	10101	23555	4650	54620	51257	8045	421	91319	23523	29799	7290	11078	129138	79019	150274	25776	9567	25807	11252	4174	23112	11020	84844	50	1033	10598	9517	1983	23405	79038	57820	8106	10202	80344	51016	5411	23613	51098	5203	1477	7165	9777	11264	128866	81610	10005	10627	55125	55916	10084	5230	6102	5127	5935	2717	688	23295	57149	869	80777	23659	56942	23406	7329	2935	5934	6810	10423	79719	64799	64927	30844	79848	55156	64089	1936	66036	9639	54793	427	3191	4793	54938	10848	2068	57030	79735	79816	81576	729440	26017	10270	84079	55702	1155	5438	11100	6223	29086	7297	9266	7728	9545	374882	30000	51398	79165	26121	29844	6142	5864	11316	54555	23770	57794	64763	26959	94239	55033	84725	51142	64598	26261	113263	2146	95681	55069	8721	51104	54619	79009	8729	56647	54906	9126	8453	6143	9110	3837	55163	26001	8402	117246	1655	5878	51264	4355	27346	57649	23142	7466	2483	55325	26610	23360	3312	55291	25906	22897	3587	54733	4928	4728	83892	4891	9761	4598	51561	506	10094	79794	283383	22818	5869	56890	51147	83461	8078	51026	51020	26271	6648	29074	4172	1871	3157	10884	3550	29102	83989	6897	23398	10915	80315	604	3280	23527	1894	56987	23276	9136	6747	1058	92840	54760	10297	57142	5510	23178	3398	5334	4999	1718	51253	80267	6421	28956	7799	8458	54955	4548	79033	8548	25949	1063	114883	10849	5955	6794	9994	9324	4709	7320	27130	9525	9480	26094	51077	97	10577	9870	23093	79696	84272	26123	2805	284058	10171	39	6950	84318	2107	51307	7112	23435	10987	81558	84902	847	7750	51538	7579	84083	79903	11335	3181	84668	10124	51622	11130	11113	79039	10212	84292	10755	64105	29095	60673	23583	55709	55355	10608	1164	84181	4552	79072	400961	10396	221443	8970	2739	9521	23019	26231	84899	1948	23157	2868	60386	55154	84266	84938	970	9322	56927	24139	80025	140901	6238	7692	6629	10236	80818	11070	6487	79639	7517	79171	1340	3276	5639	171017	6756	10245	9787	3188	821	1350	7186	79575	5300	23030	14	25953	6049	51657	5189	84060	23008	6183	146057	3609	25983	4901	83475	23383	10452	148229	84705	55695	79016	84816	55278	23149	25804	54958	93974	57693	7317	9584	7770	93323	26061	4695	54882	60412	261734	7153	100132341	91442	65249	5989	90379	10489	55037	8864	60678	55915	3021	7818	25974	1802	140831	51164	9205	4628	23164	84787	114904	51520	406	8650	891	4212	6272	377	10971	3572	4677	57614	84893	54522	55143	9415	746	54841	2073	79070	79587	3703	134430	29968	84900	10906	85025	55122	167691	10220	6302	9924	3178	84279	10574	9958	4752	26586	79866	3658	10238	83990	11143	64108	86	79595	9649	29988	7743	54534	5082	25822	84681	10695	6941	9656	23787	57176	5547	55298	79739	5495	10128	55032	84925	54956	8916	1062	9746	84298	6636	84934	326625	283537	222484	79035	54934	55716	7009	8562	145407	112840	27133	90141	7453	2252	22893	8125	10363	10499	91947	80119	10066	5428	11057	90381	7385	1039	9785	54957	10300	161931	54849	8533	79018	54828	6760	55135	10966	26502	3607	57332	22994	29985	55527	115704	6205	51070	473	5226	127703	79932	23038	8543	55917	85369	5686	29922	51506	79590	57592	80222	81611	2029	55204	11221	27173	148327	57459	3608	65123	6726	129642	29920	10130	6233	4211	94097	5899	8502	83879	64708	114790	6161	285282	64422	7873	6189	10146	91975	91272	4594	113115	2768	84310	221960	4191	168374	55869	54539	10682	29934	50814	1069	11212	2649	114789	196294	27315	51501	92105	3619	219854	4253	54545	26521	7316	89910	2241	63894	120224	57405	7518	116412	9453	51351	6728	130940	3621	113622	64795	2960	1054	5529	81559	9184	6921	51244	201163	146956	7071	55326	81894	138241	9601	285172	1836	7411	123720	51001	9791	25921	219541	23522	115509	78994	5147	22976	11269	6483	9133	9364	114822	995	8365	23382	50848	84134	516	5710	8659	112950	84303	808	5316	7617	54058	5116	148206	92799	162989	80308	6464	55585	200186	2224	2630	11243	56893	126321	199745	29127	147841	100529209	51728	79622	90864	899	81570	283237	7398	126820	126823	148362	130162	80304	56997	200373	200539	8545	10654	55249	128229	7203	152110	55139	5584	113444	131601	51058	26269	80817	91942	134429	153222	79685	154743	55536	90390	23353	318	11168	3190	65083	7415	254170	2957	220042	83592	10214	63877	64745	10023	122961	53981	85459	255394	54838	25961	1528	55839	7702	7184	80063	164	9768	23306	114785	11051	5245	158248	57171	57611	6668	10229	51755	146705	55128	7769	4218	54815	4597	29123	55762	53916	148137	116115	352909	1613	10036	84717	124935	124997	84926	10263	10476	7083	146434	89849	55209	55159	10963	11273	2237	6774	90204	29100	26505	9925	51255	123355	4144	79663	26000	10960	25942	200894	150468	699	83985	201255	201254	7360	686	8460	57555	1140	114825	983	2353	134492	80196	11016	84437	10761	5581	10474	118812	203245	84287	51013	157570	280657	598	100529264	23261	1503	6201	653464	91647	83450	80032	9451	25988	669	2783	4299	54971	89857	27289	148203	221468	167227	254122	6169	57546	6670	1657	1717	340252	55731	1163	2804	79102	147687	79834	90441	5091	286205	7388	3728	5936	23592	9416	442578	153339	3265	201626	10897	55279	388403	1649	9793	162655	54968	100128782	146691	58492	169841	8607	286262	9807	79446	205717	84901	54503	80205	7182	54943	9772	151188	388951	55620	11180	8225	63899	200895	79818	80010	6415	5187	811	54734	1198	54813	10472	81858	84232	51268	9792	84948	23042	81889	29895	55785	285331	6748	23510	283554	166379	64782	284439	124512	92815	339500	55076	5912	79777	26137	94039	6635	11022	375748	10159	3838	51218	348235	29035	8241	170960	114043	2130	125061	83698	9802	126075	84193	128989	4707	64410	11200	6525	8073	283871	81931	157313	646851	9230	283991	339230	283643	9146	64754	256329	6667	5034	6490	79842	347918	51479	339366	3916	10308	64853	120227	51082	146909	89958	148254	388531	3840	4771	84981	284018	64800	256949	138428	85319	222194	5757	400891	50626	199777	389541	123879	10383	170622	3014	4077	653820	6006	7390	51114	23036	51136	388552	51155	4128	2272	3146	440519	653319	83931	54737	51427	5478	284443	3376	342132	285971	55660	729533	23660	112479	170959	8969	3013	128312	160	11152	7697	29950	163227	8364	134466	113835	11194	8356	146540	8363	124411	171392	3182	57116	23556	84188	6231	80217	85236	6687	9019	10793	54830	23334	7405	339541	7594	131870	338811	23116	2475	11153	58505	26046	4215	79065	109729141	100128537	3633	55219	339229	6048	10554	6499	7936	6392	54535	28973	5514	116437	57540	147081	440145	441054	339184	84324	255919	4676	254863	54441	51451	90861	440799	23243	440944	26789	101954267	693223	100126318	81856	286827	51239	84986	2086	221504	51075	4722	2968	100996307	730087	79086	339231	100132707	79729	253724	100505854	7866	440356	221092	285830	100506713	57594	9906	606495	440400	81669	101928111	106480204	645280	105373463	114915	729338	100133205	148413	284184	100505641	104355135	728558	100288428	102723483	7503	146542	100131801	286016	414243	100506012	101928460	101929746	400129	100507670	104326057	440416	107984958	400238	729178	8341	101928403	105375261	728927	100506325	103724390	100534595	342918	100506299	400242	90271	9278	100132774	58486	110841581	387723	654322	103625681	84964	23559	146771	57026	10093	128977	154881	1650	2119	386627	728339	101928388	283596	729013	729082	100507401	644192	100506668	984	342184	148898	163050	100507530	100526693	255403	100506791	100422531	100506674	132241	105379109	79963	78998	106478978	84769	404734	109731405	100506113	112268105	105755954	7768	56242	379025	90799	161159	100527963	102723510	197187	101927556	101927957	114841040	8190	100529211	100533619	104909134	100422972	100847004	100847049	100422934	100526837	10628	23380	100616480	147727	114108587	101927755	81090	101927572	55957	29057	105372482	100529262	100507567	401612	10984	100533184	8148	100507217	4280	202781	8362	112390310	85235	8330	115409982	101954277	114791	8367	8360	8343	5691	7554	105371927	8335	8366	126661	101926900
ASXL2_TARGET_GENES	23542	770	51167	7289	79570	79157	8120	28964	64151	2305	6543	58158	56751	7425	1854	1032	6861	51520	577	60677	90113	2741	3361	10163	6427	54876	3148	55530	63901	55038	83695	10897	284424	222183	5600	55753	4541	4519	107075270	3151	407045	4556	4576	83463	147699	55672	100187716	100873295	105374644	100131208	102724816	105377617	105377716	83482
ATF5_TARGET_GENES	1595	204	7982	51265	54879	9918	2067	23386	53832	25901	7444	26009	55341	23518	51474	10721	55761	639	5128	6558	89795	55133	64710	4734	54916	6400	224	54820	23332	6717	27332	64778	55973	23016	1781	3205	1015	3320	4208	3693	3842	2060	3301	10914	350	8487	4214	9044	4627	6767	5905	55147	51382	10598	51550	9692	23078	5257	9688	9057	23312	26258	51231	22870	55702	4967	23554	6742	8662	29886	6878	23658	6119	10551	196	59338	10367	3216	9527	4790	116449	84274	10566	1027	8914	51258	29074	202	6206	23107	3702	4012	5810	51294	9631	23527	10096	1058	57142	84128	6772	3336	55818	27101	6342	11315	6421	9295	8289	23120	103910	7320	2531	9913	4072	26503	6950	6883	10808	5357	84083	6144	3181	51251	57486	60673	9643	10617	9972	9349	84081	64430	55288	83744	10142	7978	64921	51691	81533	5589	684	10489	85363	55037	55915	26057	79710	84250	79572	11005	23075	81846	196441	1965	25917	4212	6210	84868	60561	79899	26298	4193	9857	3431	84102	10457	28969	10588	58489	4836	51204	6434	10010	23392	84253	54840	81853	85462	29088	51187	26509	10579	6229	79800	29081	9101	10144	1950	58516	4704	121227	282809	23344	55206	4236	9245	54939	4123	54808	93343	25888	85369	9213	3608	6233	51454	3329	151194	6161	57552	890	54532	6167	689	81545	55651	91272	90933	285855	84928	55790	8601	23590	26091	120	54788	226	22948	134145	120379	55216	63894	60485	9910	120534	79819	112616	55286	65258	51582	9601	9443	90550	115416	1974	9069	54778	10239	3017	7391	1827	9813	150275	84939	283237	10691	84661	130162	56916	152559	92703	7048	5584	132989	22950	10252	90826	133619	4724	134510	10412	7559	7534	10910	9147	9188	53981	255394	55662	159195	8495	9665	4640	23306	245812	55181	29123	6520	55209	153241	7360	7104	7314	10972	57228	98	84669	25948	9637	10474	147179	55178	7764	10605	79877	27235	83591	1106	11163	7388	56667	153339	10025	57758	51642	401466	7050	389289	9772	4729	6415	161829	374986	92815	7485	55505	51335	4707	346389	256646	84614	338657	5407	11261	440525	100190949	440603	339977	100129583	55629	4604	26010	84458	63929	51434	9895	55534	3013	128312	8364	25788	8351	389170	115948	2870	7296	131177	9060	26049	339448	9867	26828	595097	26830	109617006	595098	100873829	6085	90196	7920	444882	84324	5268	101954271	619564	440307	5500	22914	100132707	644903	338069	283	23053	221092	10340	642935	221786	5520	100873276	105378744	101927211	105373886	100996579	110806276	285962	378805	101928979	8341	100129484	102724571	60674	100534595	105370503	58486	100505758	101927891	106479350	10093	55052	116143	9054	644873	729013	102503429	100526693	100147746	100133311	767557	105369428	101929549	23642	100129361	101928162	105369897	6038	100130855	84777	400655	100151683	105371967	101927718	100093630	100529241	100133941	100507217	8342	8353	9303	57223	8368	9301	9302	8332	85495	8343	8357	100507462	110806272	105221694
ATF6_TARGET_GENES	4800	1080	54467	889	5893	8379	3207	79017	51265	115098	64285	9862	9031	83930	654364	54903	51099	5725	54443	672	57658	5704	1195	23376	1355	55830	23154	10062	11231	6642	23279	56052	10061	54480	55773	8452	23517	54908	5685	822	9820	3309	9734	4254	5888	23223	55850	51742	4659	9150	8531	65125	10188	5424	6873	10147	1606	55633	4649	7132	54505	387	9741	998	6160	6720	23291	7515	23332	54878	51512	284403	25996	25930	4034	55063	29843	23152	1653	2037	23011	5663	260425	23085	7514	79977	10998	55663	57613	200081	60509	9522	81929	29992	57549	8898	51171	57544	55857	51433	2521	10081	57192	64857	10683	23231	23256	4637	8697	8086	23468	10044	3326	11332	11018	23555	57828	9524	4507	23759	4242	56993	84271	23112	55147	10419	6430	89932	9252	22985	57820	394	51016	10548	55245	51654	8411	80777	80004	79726	56942	4350	4150	9325	30844	25963	90427	23312	26258	10940	54845	54758	27294	54938	55111	8175	259307	10469	2821	55101	6223	10567	23546	51398	22983	93436	27000	3696	79872	857	6742	84725	26024	26261	55131	8985	10467	4232	653857	10551	196	55069	5425	573	11196	10531	8036	57532	54894	9110	4591	8714	9343	9120	4717	55294	57620	9404	10938	28960	25766	41	9761	4598	81566	51561	10728	3875	4048	1389	1027	80018	4055	2967	1967	57696	5869	8914	4839	1108	50813	51147	1911	1337	135112	6648	29074	705	23506	51069	7422	23438	10902	10112	10307	3550	3156	10087	23197	79908	10622	9631	23398	8614	10342	84223	10057	10096	51639	92840	54760	6209	23301	4999	9167	54980	7072	9731	54206	10352	3155	51107	50999	57035	25936	23673	57488	11133	55259	81573	2733	148223	84878	97	79696	9419	51076	4601	30819	79646	39	6950	2107	51247	27230	317	10237	10657	51426	1314	6125	343099	84668	55234	5033	9904	26994	84292	64105	10102	10376	9643	80776	79934	10564	4552	79072	55577	10199	23326	10786	221443	6204	8970	9477	6903	9972	652	79143	84269	84172	84266	8744	6628	80023	51614	140823	7517	9572	25824	83596	3661	6237	5639	57479	65266	27245	171017	57570	1350	7103	30817	10142	7978	9296	813	4698	3232	146057	54617	3712	90417	54982	8930	25870	84962	10452	148229	81	79230	11047	9040	8666	11046	85313	9584	84905	26061	4245	4695	3337	10989	3021	23135	10247	157680	50717	9633	25974	4678	10208	54663	10526	80017	25917	55119	80263	51303	377	3939	79577	10440	6210	84893	902	1643	53	51361	2073	3703	6926	10492	55226	85406	10220	27165	1019	10024	6302	7024	9924	84872	3178	84279	10574	9958	4193	9857	50853	9882	83548	10643	313	9238	54606	4609	9380	89953	93643	63027	10211	4926	27314	79731	51496	51103	57082	55142	3706	5330	54816	51187	79172	3832	55759	3184	22872	53371	9908	8615	55605	85437	9169	55266	121260	326625	6895	6601	54934	60314	23344	7009	54509	145389	91833	6938	10169	663	2958	7090	2108	4123	585	55180	10066	11057	374655	23478	8996	90506	6760	10966	4152	641649	51070	79932	10733	5686	54499	5546	51093	79590	81875	26092	80222	2029	7170	1944	805	65065	132001	5868	8856	6988	6189	6167	10788	5921	23262	23092	153830	10146	64777	90933	5558	56257	84928	54892	51631	28957	58493	114789	6251	54788	64852	51144	51524	1111	10205	6911	9344	161835	7316	93589	55293	153443	65987	2241	2059	5281	196394	120534	147339	284948	134359	9453	1070	8467	25909	84910	4929	125476	3621	9868	27342	51582	112495	5018	118788	9601	1836	132	5097	27020	115416	115548	261729	197258	9162	26100	2140	8450	3017	130617	9191	124995	1465	5763	60313	51249	7791	55108	8997	84885	26097	200186	4000	10898	5701	199745	57125	55260	400569	124222	220002	84447	54987	23528	23385	148789	79677	128240	8802	151651	100507246	79753	55764	256471	80167	134147	153642	285761	221955	6208	54468	6469	1020	9897	84720	7417	118426	51222	161742	81693	121457	84936	27343	25911	123228	10576	1353	252983	159195	5896	5271	9866	6157	55839	123775	123169	7551	144568	7084	7184	9768	222950	4141	114785	388389	54920	4645	7733	28227	79759	55295	147015	84807	7705	84717	51031	84514	1877	6520	26005	5049	55209	2299	3660	124790	79064	79089	134218	53407	85476	51255	53944	22809	11238	65008	10073	25942	5093	1677	83640	51181	22871	7360	686	10015	11337	3035	84305	57228	80196	55038	9778	6203	79042	2941	4696	126014	55006	203245	51282	171023	6902	201514	57449	55178	83660	10465	9451	54205	1798	25988	669	10248	9854	22ATM_TARGET_GENES	211	3081	5447	8864	7316	516	1293	221937	10221	25904	57594	10628	54883	100616416	101926918
	2810	79666	153364	113829	1479	25914	56888	7298	494514	374786	11253	79191	57085	10949	140461	11180	84792	2859	54913	6879	161829	2517	2624	165721	400960	197407	55432	728175	255252	283554	284439	4869	5430	768211	64963	6635	55505	11022	375748	6218	440104	6165	145748	390637	9802	140460	84851	23466	10766	8073	26276	401145	256646	5413	56478	619189	391356	26985	10519	51065	5813	27124	84614	7026	5034	6490	10933	114792	11209	80829	5333	152100	4501	2057	11261	5757	79875	116224	10772	4077	339287	9516	83862	55629	57402	3146	282991	653319	9901	147929	140465	643836	8969	160	57541	5094	135398	8831	641	26020	219927	3652	11147	79892	121504	389170	85028	63925	2870	54989	23334	55153	7169	987	338811	9652	10455	374877	9646	192683	140467	22876	55253	25853	4215	56664	109729141	105378716	128387	90196	158830	1616	6046	10554	80863	8859	1797	6392	10919	4758	23	80742	2794	56658	6992	80862	79600	147920	728568	54458	144363	6453	503693	403313	752014	10921	348801	440944	406933	406985	22908	51157	23636	6827	84986	8906	2595	26292	79729	253724	255809	51024	92482	100528020	283551	125150	692094	134111	84809	51192	441150	9374	26855	105373463	401398	100507459	104355135	100874100	100216546	285962	644714	340544	101929147	100874031	101928099	285958	100861530	6234	101928403	100874043	257415	60674	100505758	3833	100147814	106481043	103625681	4830	23559	105374546	106479413	221883	25764	85303	110806300	154881	95	101927167	10443	643770	144571	100505636	101927612	645323	283131	100505648	100506233	101928388	503569	338739	729082	100507266	728342	643401	100499177	378938	100874323	100506753	105375666	54984	100529251	767557	386607	101929549	84983	23642	100130776	100874249	161582	11232	105369635	2342	10330	100533642	100532746	26589	101926895	100506581	9236	100507290	100128822	145788	100533483	100500831	100500903	113523640	100616342	400612	100847004	100422974	100847076	100616149	100616307	339201	100505681	100289341	100533184	8148	100529239	128077	9757	677825	8339	677850	100847074	692073	9303	157285	26574	9301	267010	9302	3012	677798	150384	284106	8359	8366	126661	79447	9782	724102	125050
ATOH1_TARGET_GENES	57585	10061	1495	57102	27095	55706	9150	65125	6433	4913	57623	64710	6605	54962	4660	1781	7520	55218	7994	10998	8602	55741	1789	27131	84196	54620	9739	513	6634	26520	9786	9894	7443	128866	10725	7249	64428	56986	284352	28974	26121	29844	2931	2617	54927	22852	57532	64149	2648	57649	10635	83461	7942	23197	57472	23548	25852	10641	11068	51639	8890	9784	550	27429	6772	10575	3398	64960	54955	25936	4601	79646	84955	56943	29880	11340	400	4801	55709	6780	9972	2868	54776	8189	92667	11070	58506	1350	25873	26152	54797	9557	84261	3021	85451	25974	10208	84250	84749	10228	9857	55654	60492	79675	83606	55527	5546	79590	3068	9391	64708	91272	23082	51501	149951	51128	54148	701	5147	7862	123803	3361	6483	10239	55229	23382	57805	150275	1676	9442	81570	388695	79005	26269	80817	819	382	89890	5702	196951	113201	84419	55311	51031	374875	54442	6774	5604	6940	196074	2990	3171	11236	171023	55178	6201	94103	79736	7690	54971	150684	1106	283951	7368	201626	81490	125988	9776	9092	29928	2629	51027	117608	81858	84232	51268	283254	23526	10946	10607	55803	11066	84319	2972	7469	285600	388567	11209	3146	401320	374354	57522	5718	3182	801	9937	26832	128387	138255	84912	10527	4722	7866	84809	375190	100302119	494558	101929746	650794	100506299	101927612	105374366	94086	390816	100101267	106479607	115409988	8350	79893	8366	126661
ATRX_TARGET_GENES	1595	5893	572	4267	3927	8837	26073	10180	79657	3675	3674	79602	9703	6329	54879	113000	6856	9690	10048	51603	654364	51099	5725	9066	147948	23154	55778	2730	55635	10062	55591	286	51106	55166	2530	5606	10858	4238	79142	5685	10039	140876	9820	55841	81037	51528	25875	55745	23095	25771	2581	10827	2665	55706	64761	2769	55650	6433	1431	10513	5424	56848	6141	53340	5476	10347	22904	10362	4904	5141	64834	60487	11186	79990	3632	27238	55133	4925	6710	23446	10640	4335	440	10947	26986	10420	6596	7037	27125	55743	4775	51009	79041	8907	56005	38	27332	55973	23609	9138	4660	6626	143684	7299	10714	4133	27098	56681	23152	2222	23011	1371	54665	7994	5019	55659	10269	60509	3030	546	102157402	81929	22911	57590	2017	55624	51194	51314	54749	94005	56970	118	6790	8886	8570	55968	27131	29965	8079	7597	170961	8812	51650	79594	54890	8487	54822	8086	29911	1384	10044	284422	11018	5714	5442	113177	4616	5064	8174	2872	27037	5902	23786	8940	1416	7290	23464	9681	25807	5155	10454	8664	2033	55687	5372	23351	9517	79038	60686	1477	1137	54976	63905	60625	22850	10084	5230	8411	28984	79758	1203	9688	1723	10664	79918	9057	9013	4833	8140	7329	6650	5934	4150	10423	8766	25963	56986	2553	57617	11339	79848	760	10404	10397	64089	7264	1936	66036	2936	9639	427	665	3191	284352	55111	8175	27120	8677	79735	81576	166	6618	22870	79744	1155	5438	6223	8775	23546	10661	1777	22983	2116	2931	57130	154661	85865	6671	56829	79989	94239	857	83451	55033	84725	10392	2692	29886	64598	56913	6009	10952	55664	23081	8777	573	5730	51104	3988	26098	1326	8036	7343	22794	2584	4927	708	1819	6603	27077	1655	9368	7126	90410	26511	57482	374	4717	54433	55294	57620	55325	23788	23360	54414	8050	23603	65981	65117	10094	10019	2967	1967	1108	5564	51389	57150	6428	29074	55776	9439	60682	8724	51696	7422	3313	10307	3156	4001	57561	6897	7903	10051	55186	9616	10342	22916	51409	9136	10057	27086	55683	150465	51277	1058	2976	3676	374291	55704	10190	3336	55818	10058	3069	4953	26003	80067	151393	6654	56902	4780	3065	829	64766	127544	3953	6738	51377	965	54955	6390	3399	10969	10327	2166	50999	8674	55157	8289	1063	6118	5511	78989	10274	6794	57558	81573	84251	23469	6446	64858	57404	23307	5524	85365	9525	84878	80127	97	10577	79696	57862	9913	64225	3416	80007	60370	79591	79646	10171	63931	91687	6950	11193	51780	8835	81790	10987	23240	256051	51029	387496	84947	343099	80148	27241	10124	27434	55234	78996	8034	9559	1031	3709	55297	57213	10376	1757	79828	8202	6431	57169	387522	140825	84693	10199	56897	57510	57505	346157	4502	78995	65109	6662	51081	23163	60386	57409	79143	79025	8744	9349	9322	56927	9491	6628	92667	4149	7517	10426	6237	58506	84662	27245	10245	112849	22890	57570	53834	50809	23309	63922	23030	7277	6049	5447	79644	10606	5471	2571	54832	25847	8930	84268	968	9526	904	1032	10038	7905	9070	57572	84337	25873	64981	57688	9518	3911	9885	84326	56342	55422	353497	84905	7770	23199	5119	64145	4245	84231	84240	5565	79149	7691	65249	5989	5894	8864	5562	23277	7326	2926	3021	84105	27183	79363	10208	1024	25778	84923	55643	1455	10313	84700	23608	92259	7428	55207	55119	10717	54407	84893	54522	53	8565	51444	25941	9415	55082	517	100533111	23456	27097	10228	80896	65080	3300	51455	9648	26122	29079	3936	3364	3658	83990	86	6434	55627	56262	64855	6812	1317	5695	10541	4609	55667	8737	8870	23787	132864	5612	4926	23005	51203	57082	145781	3032	3795	3832	471	9360	6744	150864	30061	10144	153020	22872	9908	55266	121441	3695	11226	55716	115825	23067	79720	54509	643866	145389	10169	49855	10499	25989	5428	64755	79798	2653	89941	6187	91151	2588	8533	55028	10140	90506	1213	10939	83608	114876	27043	55135	50488	7157	1453	6904	57521	3607	56270	54877	84299	113230	56931	57677	1291	3454	6205	23521	473	79258	83442	79932	22823	25874	55827	1805	5498	83540	8490	79590	57592	1939	9898	25912	2987	805	3329	285362	339768	64708	8994	1060	85409	5295	23635	10146	81786	22838	4594	7432	79624	51631	6867	28957	51110	8667	84294	7553	84186	10280	210	6836	80142	9712	80013	80313	54805	51074	51501	3992	79869	9538	140894	149986	81928	220064	83706	9344	55208	55002	57536	93589	93081	129787	10873	2241	2059	23310	374618	9781	79682	196394	667	221336	80097	117143	374928	51128	5884	9425	10018	5903	84910	146556	9320	5529	5169	9184	51633	23097	112495	138241	129831	65062	55005	1633	29104	9556	29028	64319	5147	9797	23049	57798	54778	10311	79856	5192	9669	3745	222068	54935	978	2035	94104	3455	124995	29980	1827	57519	374739	9114	83858	755	5900	388561	84885	29941	57731	55129	4000	2264	9592	4796	51149	9794	126321	84911	55260	126119	125950	256126	401827	114984	7627	22941	10482	9903	5928	4774	284611	25893	467	824	130814	26225	7855	56983	116064	8802	285521	152926	25976	57018	11102	22950	57456	56992	23160	55764	165918	64789	10424	84126	327	256471	80167	25886	3148	8819	80817	51313	80155	153396	25836	55109	9607	57763	84135	23305	285613	222962	23514	23353	154791	25879	6619	57462	2395	84267	84270	3636	118881	9790	55088	91252	85459	9702	84936	8945	196951	374868	7551	7084	2587	65084	81565	80095	100128252	23582	129049	56905	7644	51755	54920	55128	7769	4218	90007	199786	54815	4597	81620	51693	147011	6137	8085	7705	352909	1938	80700	124935	63826	374875	10263	7775	79003	11314	21	23524	54949	55048	5436	4054	84376	5162	732275	378	4735	10768	161823	9836	10713	388969	153241	10116	8623	11238	9197	283899	51621	83443	57555	84640	140838	84140	5036	5429	3344	11236	79042	2941	883	84522	79894	84233	51282	79801	157570	93134	6902	10782	80176	284307	55729	8841	10243	1503	148268	5728	126308	3669	7690	682	84331	55277	54971	118487	84750	80198	1072	55731	27235	22992	203054	1163	653784	122651	78999	9804	924	57674	115123	5936	220416	23269	9416	55167	3265	51319	257062	81490	125988	285315	545	5708	4087	219749	1212	317671	387787	144245	10589	83638	5870	54998	158135	55508	116068	113829	79643	55254	339487	283377	112869	84002	54581	284424	5827	5426	11253	8541	441951	7182	56475	28976	285267	92806	51272	60626	55272	140461	55929	25915	55152	5339	125919	389072	57673	2859	27132	81575	2580	161829	93621	59344	100506127	201164	23042	118672	54952	223082	55785	4947	166815	169200	100271836	10224	400410	284406	79813	79692	5912	29072	51649	284459	64864	200205	134553	51329	653440	79598	83882	80254	2130	161	5877	51428	54880	84193	220929	83999	56616	220074	84517	162239	25923	79135	10572	8694	2972	340371	283991	64976	10336	677	7332	23532	4733	253943	54584	527	3916	6011	57711	100129196	84529	23396	51741	7565	5501	11209	85002	11104	55615	7003	957	55182	11261	5757	9742	200424	81848	79048	339559	5575	2963	284325	57186	6006	29780	613126	147694	9045	283219	196528	3146	7633	9883	1604	147929	9361	7699	148266	100289635	90576	9612	51434	162993	90592	92070	100129858	57541	171392	1991	11147	1379	347344	92283	388536	4641	388585	85028	7637	63934	2870	27300	90987	7027	7405	51441	199692	285989	8861	192683	9860	169436	9055	339448	9867	259230	406891	619505	606500	56662	170958	387066	55219	6046	7407	84335	116540	10206	441054	56953	254863	54067	10921	3042	26827	26788	677802	406966	407045	26765	2878	7247	338799	81890	220717	54741	113179	2592	2595	100190940	79086	388507	255809	283	79441	7866	440356	731275	79680	134111	56900	84809	51192	55672	360172	101928464	100289545	100302146	101929145	63920	55150	389668	100873413	284391	400866	399821	729723	105372907	104355135	100420881	105376499	100144748	285352	113178	100129049	101928043	157489	111216280	400604	339742	100874031	114821	100505683	100507670	84973	105373354	100874094	105375261	440900	100129482	400618	645317	90673	728039	112268275	101927913	84771	414245	100287596	5863	650655	100996251	10432	4830	147947	387521	147804	23761	26063	106481146	57553	692312	11230	116143	149465	100287227	147007	100271303	7335	4182	1415	100129387	101927612	101928597	100289274	100131067	441009	100505894	285505	100526737	100507530	283140	255403	102723557	25850	100506827	6086	115253418	100996348	552889	100506365	339324	29082	106480230	106660614	100529251	100287896	84769	55845	109703458	735301	100506113	105369589	387895	100996246	59348	101929715	387254	6038	90799	100528021	146429	399693	100507303	100506581	100288687	197187	9236	100132606	105371286	145788	146336	102724130	100529211	727758	100616276	100616135	100422943	56957	100500908	400612	100616374	10628	100616283	100847016	100616307	284385	406994	406921	101928602	284408	647946	386758	54553	105372482	100289341	100996928	101927837	152217	101410533	100529241	140809	106144532	105377540	101929351	677844	6880	729461	692073	11276	94059	26574	645431	101929826	93474	7554	79893	731605	9782	100129716	102060282	724102	100289097	107986277	105376466
AUTS2_TARGET_GENES	90293	5976	3980	6936	5980	26993	3670	55591	55166	57554	26751	1495	81037	29945	26999	84545	4659	23041	51768	4942	55854	5214	4756	5315	25885	23198	490	27125	3161	37	9187	51495	284403	55973	55843	22920	9618	3205	8028	57690	1310	56256	64744	56910	2122	3301	10959	10059	5775	8550	8315	3476	57062	84196	24137	23335	9352	79776	8829	9342	24144	79879	25807	8106	10528	23347	4092	331	5931	7355	2717	9455	54938	79816	10270	10775	6223	2639	2116	1021	10135	3200	3202	3203	2737	2218	7091	54662	7306	9124	2625	11101	56652	57584	79991	57178	54894	4591	3216	100885850	7531	55161	4126	595	1982	55846	1389	1027	57696	81539	79794	2597	4839	5564	6428	22858	23195	60468	9749	84498	55754	3313	900	57561	4883	5144	5810	2908	1809	3280	22937	1981	80255	4358	51130	6209	6711	3488	8869	3398	1615	22848	54955	3399	387338	22926	8828	23469	103910	2309	23314	6418	26147	27130	51004	25940	3416	4601	284058	83887	84930	11193	2107	22835	8165	51029	11019	6125	11335	11328	11130	1031	10376	29994	55577	23408	1026	6745	6310	7737	9953	57409	3188	1678	93986	64172	3236	84705	78992	6535	139728	7776	9584	7770	23199	10487	23180	7153	2330	5562	1742	25778	54407	4613	3939	51765	337867	8739	84900	57639	10492	167691	3679	2647	1019	6302	4193	3775	54583	22796	1329	9648	6426	51204	64844	55627	84317	92856	10730	51759	7539	81873	54840	7020	55227	10211	5547	81796	5962	56965	27229	4091	51187	51008	6229	3417	3685	26035	153020	8654	1848	6895	7786	146050	7090	56964	23478	90506	2774	80000	396	3607	5596	5366	115024	90580	473	6202	8543	79590	3068	81611	149111	27436	805	23190	55502	5793	9353	6167	9140	153830	51256	2676	81786	22838	4594	285855	154214	79624	5723	7357	114987	9328	90678	286257	23412	56288	6935	11128	26091	54788	196743	132851	11098	5305	1977	2241	79668	143384	667	80097	79723	9397	53354	9987	10018	64682	55625	79047	9955	223117	51582	23367	9337	8324	55005	137492	118491	145483	137682	157657	23522	1859	257169	29980	10642	29	203260	11077	23181	138162	9442	284086	116238	6294	26097	23623	57125	2232	51	1973	6154	339123	4774	2672	80232	3020	23248	6944	204851	151651	80145	6314	25976	6133	131601	26354	55193	729830	285782	10370	3190	158405	94134	143279	220042	84858	9188	27343	81565	164	56905	6786	90007	81620	55311	79850	1642	54541	648	124790	3622	84913	4144	57507	55130	150468	83640	2194	3185	116840	58485	10015	91752	5209	1000	134492	121355	8493	84522	219738	4884	84287	50515	51013	4163	84230	55092	148268	93550	23133	3642	1106	51134	3212	55055	6124	55167	1488	200197	7025	286262	56888	283377	54581	8325	7050	1176	8834	161829	55095	10472	55785	2619	55783	124842	90355	200205	4762	9798	51329	100272147	28970	2130	84316	9802	147372	140460	10766	93164	80764	5454	374659	4753	79184	7026	10933	57711	10623	613	11261	5757	94107	2175	10445	10383	27158	145853	151525	203068	84458	6829	3376	148266	54834	4122	57541	7741	399717	6840	400591	79027	3201	65250	6281	121504	339318	51710	388536	6191	9931	3221	7574	9874	80184	29883	25925	113402	3151	146923	26128	94161	94162	116228	574432	574036	10554	1460	7918	10399	6311	101927533	728568	100302743	94163	3073	56413	29803	253724	641808	400954	100288842	4515	1654	441150	100302129	106481470	283050	100507459	284618	100505601	100130887	102723483	100506436	440600	105376199	100131193	105376527	7503	101928433	100874362	100133204	439931	101930010	643749	100507475	400761	100289178	101929639	100506421	6234	51275	400804	100506299	101928846	107984969	100507582	8705	7955	100133044	254128	220930	100131213	100506334	100124534	23559	539	9553	101929402	101929759	440288	100874002	101928176	5820	100874364	91948	25850	2297	105377486	100874323	3206	100506753	101409258	101926977	100133311	283440	105369865	100134934	100506686	3217	80072	100529145	100129781	100616301	27246	57597	100885848	100507299	6023	338758	105379695	619571	57223	692106	11056	80179	144486	9782	100500918	100129716	724102
BAHD1_TARGET_GENES	115939	9892	55743	2023	84572	51422	55819	7770	85415	57105	146183	7627	154386	342908	284424	5179	23396	126231	401320	5275	100507616	407045	387890	100271639	100131208	401982	100129272	100505975	105372893	100873233	115482725	503583	100271467	101927132	106481052	100423038	114791
BANP_TARGET_GENES	2729	8379	126393	57019	3475	7095	7812	199870	83932	23649	9782	10928	4361	11215	25901	9774	55334	10061	159	8452	26009	175	54908	8481	5431	6322	51491	23518	51602	54542	2665	4659	9150	65056	81671	55726	6558	23536	119391	4802	9950	30836	3421	80347	57560	6929	8243	4775	54962	79023	11176	27127	7419	10847	9689	57579	22894	10464	55659	10075	9183	23645	51593	51720	8602	51290	5775	81572	57017	27131	51433	25977	645	51726	9352	79776	11198	9117	990	5711	54187	64376	114327	988	3189	80173	54620	4507	5434	26088	129138	51386	25776	84271	11020	84844	50	10598	145508	2079	6430	1983	4522	80344	5411	23394	7165	11083	54994	54976	10483	22850	5716	115201	79576	55613	2010	81617	55757	23295	80152	79726	54985	3163	23322	8925	64927	9455	55756	6625	1209	55011	79735	6223	7087	83743	5296	57794	2931	6119	23731	8729	26098	54906	4591	26001	8402	57003	6603	5878	57649	7323	64151	6309	9404	10938	27339	84680	5715	10728	55110	11272	51184	5985	55832	1822	5564	55188	26127	29940	54516	1432	892	7922	900	10622	4883	23567	10051	55171	6152	4820	1716	55233	4691	51277	5496	6209	10190	26003	1615	1386	63892	27101	127428	9528	80267	79084	515	10067	9887	149371	4548	991	5052	56181	56912	22868	81573	26234	9270	51692	10285	63931	84318	10808	2107	64374	23435	8165	84083	57179	79903	989	9643	5208	54718	6631	89845	9587	6745	65109	2868	51081	23163	5469	8195	92667	100529261	84081	5605	79066	51657	85378	468	26150	51691	54617	23639	904	1032	10038	9070	23383	57693	25926	79465	9584	1349	9779	11127	7322	54521	8799	64087	55145	83546	23647	26515	5983	84330	51520	196441	377	6210	57614	902	2012	51014	60560	6885	10024	84946	9857	83852	54606	83605	85446	3658	4836	64844	3586	10006	9128	6194	25844	58487	55298	51187	54810	51163	50485	54529	130752	57337	26035	60490	22872	121260	91012	55206	8562	64062	112840	145482	2108	79068	8720	23174	6187	2622	8533	9905	54828	51651	55135	7157	9775	4782	6205	26135	85369	25874	55827	54499	51506	5498	27173	6637	130507	29926	115286	1060	817	54532	6189	253714	257218	4191	908	5723	84928	340351	51631	50814	1069	79618	11160	115426	6837	6130	90678	29982	54805	84280	55327	128710	10284	161835	22948	134145	57647	129787	63894	8872	374618	152485	22944	79682	57405	10618	284306	10557	6728	8467	25909	57407	22934	7508	389	9056	342357	158297	10670	10694	25921	701	1974	257397	57728	9669	158787	51735	94104	516	1676	57731	57551	6464	2224	126119	29127	6154	81570	79707	84328	114803	8880	11080	148304	64783	129880	56916	54876	113510	51023	84541	92703	84283	57650	8802	100507246	131831	23350	64419	151613	80149	256471	80167	4085	253260	29896	10569	25798	115330	8323	318	55798	3190	4712	10910	2957	221150	221154	89890	11164	509	51222	79101	1353	252983	8065	54838	159195	6157	567	113201	63901	5245	51755	282763	148137	10036	55720	7536	55209	79725	3516	115294	11142	55308	54851	10713	123355	65110	83640	116840	58485	140838	5036	3308	11016	6203	10474	157570	283455	9533	171023	2110	84275	5394	6201	83452	112858	10248	10978	54676	54971	122704	1657	79877	78988	64318	1163	440574	83591	64802	80835	284613	55055	6124	127845	201626	126328	81876	5708	10540	8815	84285	100128782	54998	153364	246184	5827	84942	5426	29928	55272	11180	8834	63899	200895	6879	80010	84314	144108	51268	22827	1104	23060	55432	6748	4869	284114	91351	134553	375748	124637	3838	28970	84316	150084	2842	130502	9276	80764	253769	646851	23764	3297	387263	5813	55010	4733	51479	55599	84924	51741	146909	55922	151011	80829	90624	23270	57335	116224	5359	387712	84527	348645	10772	121642	7259	7633	36	6829	5770	6399	3048	23660	26037	23556	11147	55924	6136	84549	23607	26275	65124	258010	54870	11325	6147	444	221477	63906	4736	192683	55253	9666	23381	92565	10471	6257	63943	4439	8449	28973	5514	84335	29902	84912	201725	25851	54067	440944	114814	23012	50840	1147	1192	102724826	3046	390916	440270	1654	100526842	100126350	729852	399821	414760	729723	100147773	101928436	9277	100505538	55009	102724330	101928545	197135	439931	3281	340544	100507297	5554	284649	104310353	729178	650669	6234	101929602	107984969	285550	26808	619567	101928085	53938	10093	8420	2119	101927204	497258	644873	105377348	100499183	729288	100526693	100499177	100302736	100192378	1937	386607	100532732	735301	10597	26065	10330	91612	79178	8139	6182	100500831	100616484	6139	8031	100616323	100133957	114108587	55957	4701	100529215	100532736	7012	26790	677844	112577464	57223	100616203	114791	267010	85495	100507462
BARHL1_TARGET_GENES	29916	23028	1856	56919	25998	3675	55049	10926	3475	1352	60528	51265	115098	5048	728642	6856	4257	6224	83930	51533	7752	1185	54476	23395	5286	54443	672	9604	23144	1355	25937	23154	9921	4719	23071	29781	9774	55166	5926	10908	55596	10061	5981	23274	10039	55812	22884	64848	56204	7175	4134	51491	51528	5888	10198	9967	57602	639	57458	55706	5662	55359	6433	56848	6141	770	55726	1606	23536	1308	8621	4802	55631	55623	3422	5315	51018	6093	11186	80347	56850	24140	9741	4040	4925	23210	56852	6160	23503	7515	3993	5927	1207	9187	51495	55972	60	4292	4791	4660	143684	7289	55063	7419	29843	5050	10847	9933	5891	9689	905	57579	25929	7514	10998	91746	102157402	81929	7760	55696	5705	51720	5990	8570	8655	6128	55184	26074	6175	10961	23193	57062	8425	6548	10558	8812	57060	4708	79594	51324	55214	114882	84336	55012	25831	9117	23511	1384	54187	1390	10101	114327	80173	3717	7593	54620	5434	27037	5902	1399	6576	89781	402055	24144	84271	91289	55954	25828	83746	5905	56948	10419	51382	10598	9692	80344	63935	7165	24148	26164	81502	9777	51340	140699	51654	9675	58490	128866	116092	128869	9097	143	23295	10204	80004	84264	6923	3163	23322	79838	64927	2553	8669	79752	1666	3646	9694	55156	54108	66036	665	11184	54938	79735	81576	51231	10775	58509	51343	51073	9266	93233	51398	2931	27000	5446	26959	4233	3203	6742	11112	8887	55033	84725	10392	8662	29886	8976	64598	5118	6119	10551	55069	6009	26608	7464	22849	79004	1326	22943	54906	4591	79665	3837	9400	117246	51264	7531	7323	6164	1182	51091	55296	152503	57620	55805	23360	23220	79080	79829	6207	25766	84274	41	9761	4598	81566	55110	2305	11272	10566	1389	1027	57696	81539	22818	64426	1337	8683	29940	4739	51020	6648	29074	23195	10767	51069	4124	11044	3313	3550	3156	7265	4437	6897	4012	5144	9631	56951	23398	373	80006	23286	1452	80315	5096	9616	10641	6152	11068	8087	22916	51409	1154	7867	9136	84836	100526760	1933	200576	51011	80255	51639	2976	8890	9784	6772	55818	6382	6654	4999	9167	56902	4780	51102	81563	5997	9295	54955	6018	59349	10969	3664	11133	57558	6185	10983	7320	5524	11064	9525	51077	9870	23093	1743	9419	3416	57678	10285	3070	2805	284058	79886	91687	39	6950	80209	1958	27230	5357	10237	219402	79871	27241	80820	55975	64224	51251	10124	55234	78996	84292	64105	65244	29994	5393	80776	140686	79183	51604	57169	55577	10396	79177	83732	9972	9521	23019	51081	23163	57409	30833	84938	27111	64412	9491	631	11034	8894	10426	79171	58506	8678	171017	10436	112849	57570	8021	8089	2671	14	25953	5189	84060	85378	7533	51691	23008	6183	440275	8854	1854	3609	10038	5589	10452	84705	92359	54958	56342	1786	91574	25926	26061	11127	10197	4695	79149	3337	85013	51388	10621	5786	57127	25974	84327	54663	11161	80017	10001	1965	891	56851	83998	51535	3939	6210	29889	2073	9743	81689	84868	6926	9988	3679	2647	84872	5570	22796	9857	5279	65080	57695	1329	11137	4008	11097	85446	10588	6426	2058	84317	92856	51759	9128	10868	158427	2800	4686	11224	81873	9373	55833	54840	89953	25844	57176	79731	4750	51103	55142	51187	8412	2959	26160	84896	54529	9360	10152	29766	81556	55345	153020	9908	950	8615	839	4547	85437	9169	326625	79035	23344	2098	65082	54509	8562	145407	145389	2100	81614	10169	9245	2108	10363	5428	11057	90381	8826	79068	54828	114876	4152	641649	23410	3454	9875	10055	5694	25888	79932	54707	8915	6202	5498	27005	3068	57592	1939	8751	2987	27436	805	84874	4867	23190	2177	9125	114790	64332	83939	114885	51316	93587	93627	890	57721	54532	92345	6502	10769	10788	54826	23262	55814	689	9879	10318	10146	91272	153527	90933	192286	4594	29777	285855	6993	84310	113130	908	5723	56257	51631	55909	9166	5440	84641	401548	140459	28989	90678	23412	54788	84364	3992	3619	1111	140894	740	2197	8479	161835	7316	219670	55293	80224	63894	5800	2059	79691	60558	64417	7073	9910	120534	498	134359	117143	5213	4154	5884	51061	1070	5903	25909	57407	26175	22934	10428	375056	27342	80746	146956	80028	51633	1622	9337	23165	9443	137492	23362	132	286148	10694	9556	5097	153769	1915	115509	5261	701	7862	54953	22976	6483	115817	673	121665	83440	57519	51249	1676	83858	10785	4731	755	23181	9442	284086	116238	6464	103	23623	11243	84124	51160	222235	5701	115399	2232	29115	29127	113251	125950	1973	124093	90864	51035	283237	10629	6159	7542	51727	4116	83941	51205	128308	80304	90957	8545	100507246	57577	285521	11102	54502	78987	25898	57456	56992	5437	646600	116832	8314	26354	55193	9255	150159	51385	79714	84126	84315	55314	23379	92255	25836	134266	285782	23366	154743	55536	22853	1020	6522	51808	6850	11244	158405	84720	221150	9147	84881	118426	142940	122509	79101	9702	51762	9221	8065	6881	159195	7702	57494	90701	7184	113201	164	10845	91433	51148	10229	125058	6240	7571	126298	28227	57701	29785	51031	83547	55611	6520	8772	4054	5049	54541	7266	440957	3660	79089	161823	6645	53407	123355	5480	1876	53944	10421	55974	65008	9197	5093	283899	27247	83985	81844	84640	7988	84140	10972	83787	98	51499	55669	118812	55657	51282	283742	84287	51013	64979	9533	93134	83695	4300	55178	6201	246243	10465	83450	94103	253782	112858	4299	23023	1657	1717	78988	1163	653784	8658	4296	254102	26472	10534	79834	29925	51134	78999	9986	9804	10209	284131	115123	200933	284613	54931	54872	57659	201232	55167	51574	25855	3265	152815	257062	55279	56945	80851	1466	378708	22845	56674	6199	146691	55508	116068	8636	339344	29882	54993	246184	163126	56888	112869	124817	51115	374786	4524	153129	441951	285525	151188	25970	11180	90637	9852	339456	81575	5198	7284	6415	27335	161829	59344	5781	283651	645212	400960	22928	118672	122809	1104	8334	387640	8347	119467	84698	255252	92346	124512	5430	6635	124637	161779	302	170960	84316	389337	5877	390637	158358	646892	84193	84851	346389	10766	28958	29796	9735	253769	11260	79050	26985	51065	387263	317781	9230	80233	7026	389119	5719	253943	348793	79896	54103	130355	152302	146909	55330	353322	11118	116985	90624	10614	129293	11261	5757	81848	116224	441194	729967	79862	63915	3014	23029	387921	9045	85302	283219	145853	7259	2272	132660	58500	83931	8464	60491	9883	9361	342132	2050	30849	55660	27010	643836	7582	388796	55534	286101	161424	160	170384	54554	57541	5094	399909	11194	10438	26020	4217	142678	10533	26037	10794	5660	6884	79607	121504	339318	55924	51710	6687	6136	85028	115948	54708	26275	54989	89894	55153	7745	7574	10230	11169	10920	22909	9086	8861	29883	9860	7150	4668	494324	26830	94161	56663	100873832	26834	116228	387066	653308	6046	8859	1797	6992	84335	3104	728568	5150	503693	5268	406969	26765	100126348	50840	4893	81890	84342	65996	2968	51202	157574	253724	10809	7866	221092	641977	731275	283551	11331	56900	147710	79741	10340	729852	375190	106480868	6293	105373463	142913	100129961	105378912	100506115	100129845	104355148	101929152	100170229	102724601	157489	728537	1719	285962	105369343	146542	100133204	100775104	101929746	101926941	100216001	6222	5554	51372	285958	101927289	8341	100506054	285456	100420143	100534595	100132499	104326055	100874058	100506939	105378580	26795	53938	57461	106479413	100128025	8420	101735302	692312	647087	154881	116143	149465	7335	100129387	144571	100505636	100505648	105377348	100507266	984	23354	728723	100526739	112441434	105375847	54984	100133311	493900	55845	109703458	286103	23642	100506649	84996	11232	283459	379025	100286844	124944	100526836	100533106	104472848	79178	100506686	101928736	254100	100527963	9236	8139	145788	100534599	105371506	100294362	100507458	26811	100423020	100422879	100616342	100847004	100847049	100526837	100616231	339201	147727	284385	105372476	100505681	100507567	100093630	152217	100507032	105377585	100130557	11165	100652853	101929008	441124	101752399	54883	9326	6880	100616416	677850	9300	692073	9303	7549	8330	100616203	106479173	677809	9301	267010	9302	8332	677798	85495	126661	102060282	285540	101929741	101926918
BARX1_TARGET_GENES	57147	2729	4800	5893	8837	204	10180	79657	80256	23077	163	51265	115098	79090	5689	3720	83932	2696	80199	10233	54799	51096	23395	54814	2067	23357	10463	9716	64429	6050	51230	23633	11119	55334	51306	55166	10061	28990	7414	55789	4238	79142	5685	9440	22884	4134	51491	4254	89801	51474	80143	3909	9967	51742	10827	57602	84545	55706	6433	79763	55726	23534	10347	11218	5378	1308	8621	10797	5141	3422	51018	1659	5382	8692	64710	7353	4040	57661	5566	51009	8907	6389	23332	7294	29090	10179	5939	27252	10615	56949	51548	56922	7289	5108	1015	56681	29843	1785	5891	10403	54665	11266	9689	25929	4779	7514	79670	3682	10998	55663	51729	9522	81929	10959	23645	51593	51701	9489	51637	10059	8570	22974	23483	64147	57506	51433	10985	23409	10961	2521	53827	170961	54439	9552	54930	55072	25831	3183	11198	8773	201294	79157	55105	8318	8086	10044	10101	3096	114327	7738	11018	7593	5714	9739	23759	79879	56993	25807	10454	25828	8664	6767	83746	1033	9517	2079	8106	6729	5106	5721	4776	9837	51098	55969	113278	9371	140699	81610	79863	9218	64863	4092	9688	5713	56942	2935	23059	10423	114294	64397	56986	23312	57617	79848	10940	54332	55174	54793	3191	1209	284352	10848	259307	22870	84079	92609	27134	58509	26093	7297	11140	9266	23546	22900	26121	29844	5864	56006	79846	3696	26959	11062	6671	6742	8887	83451	64598	95681	4232	57037	5683	64983	55744	64940	23081	23189	51104	23268	56652	81621	10531	1326	9126	5709	4591	57508	4927	51003	27077	5193	51264	10014	374	7323	4717	2549	54433	1182	55294	57620	6484	25906	1982	4891	4598	506	4048	55846	11272	10019	5869	1108	55188	26127	51389	8732	81491	8936	51053	10767	6908	11120	3157	3550	9685	7060	10622	10923	6897	5515	56951	662	604	56954	25852	23276	57088	55683	81562	4691	57669	51277	1058	85461	2976	84759	57142	4999	9167	1386	6342	11315	64766	54856	64960	149371	54955	3964	127396	6513	991	10327	5052	8503	51611	4751	1063	23673	54996	51060	10849	6230	83479	57558	6185	4709	7320	84263	2531	9525	84878	8892	64225	9419	4601	30819	54853	6883	80209	29880	11340	51307	27230	400	23435	10987	84902	79370	81930	10657	55116	7579	5412	6125	80820	51251	10124	27434	11130	11113	1031	11059	10755	64375	10376	55709	55355	1164	8202	89845	221443	8970	1026	83732	23019	26231	79143	8744	9349	84938	9322	56927	80207	6633	8189	56255	140901	8195	3704	79639	5639	58506	9787	83744	7103	8089	54850	30817	23030	79066	85378	92521	79706	93986	23008	50940	94101	80237	54629	1854	84268	3609	10053	55320	151648	83475	3949	84337	25873	79709	79016	81	25804	10298	54958	23211	54797	1786	54897	4245	6155	29893	47	4695	54882	1729	7153	91442	65249	5989	90379	10489	23647	26515	57050	10247	25974	4678	8546	10208	51371	5983	54663	3295	196441	51303	79022	10971	4677	57614	2012	8565	55143	91408	55250	9704	55858	51347	84749	6926	8638	57639	10492	6885	26298	85406	3679	2647	6302	10956	8763	246269	2799	9857	55681	79866	83548	4008	28969	55852	10238	86	9128	11224	81873	9380	6194	10211	57176	347744	5547	29088	51496	23005	51187	2959	10128	51008	9728	1062	5530	254013	6843	5830	326625	9815	60314	55206	8125	91947	80119	10066	5428	11057	90381	55898	55784	9611	25800	57332	22994	201456	10907	90378	93343	3454	10055	115704	112703	23521	51070	6202	22823	261726	5498	83540	8490	5546	79590	93183	3068	6004	7286	2029	405	10456	1944	3608	163859	3930	130589	84874	23233	132001	114884	114885	8893	51316	54532	10769	54826	23262	64924	689	9879	4594	79624	57786	113130	908	5723	6134	55246	93100	2649	54107	6251	11128	85450	84280	133	85456	6188	128710	3992	3619	80071	740	2197	226	8479	219854	4253	27250	54545	120379	55216	25819	196513	9223	129787	112936	23310	143187	79691	5281	79682	2180	196394	7073	9910	498	57405	134359	5213	5796	9453	84910	51571	125476	7342	9184	518	522	2551	201163	146956	80028	118813	6566	138241	285172	1836	55005	132	157657	153769	6156	25921	27020	23522	9131	701	1974	7862	285367	132949	257169	254048	4690	2176	10163	8365	222068	8407	8703	84134	51735	2618	6651	65264	51094	5710	8659	112950	9114	55108	89765	54020	84885	80308	6464	11243	2264	9592	6427	55260	284361	90864	283237	84447	7542	84328	178	467	64783	51278	128153	51205	148789	51072	344405	80304	56916	23248	55677	6282	113510	51023	128229	7203	84283	8802	5584	56648	200916	57577	25976	57018	11102	78987	23160	5437	57654	26043	3015	63891	25886	3148	26269	80817	80155	134429	285782	51752	133957	2661	27089	29896	55536	23353	1020	6522	1345	55798	84267	11244	84720	254170	220042	122769	84881	382	118426	55088	10023	5702	53981	255394	55662	120863	196951	119504	6881	55839	5598	4176	144568	115811	7184	10904	9768	124491	5347	23339	6809	54893	7008	5090	57171	6668	79170	51755	54920	55295	54815	84790	53916	114823	83696	55311	64359	374875	51293	79003	84514	23524	26580	55209	54541	3516	55788	136647	197259	51362	661	79089	29100	85476	51255	153241	1876	53944	22809	255738	55974	65008	25942	196074	5093	283899	123207	83985	7360	65988	214	201931	114825	3856	196410	23204	26145	3171	11236	79042	4696	126014	5569	79894	84233	7364	171023	100529264	201514	8507	55729	6241	83450	126295	27085	28998	7690	80765	9158	54971	80194	9943	1163	2745	83591	10534	2286	4485	64802	7388	3728	10209	1263	9156	10302	55167	90806	201626	126328	51319	125988	11065	55486	9793	9776	8665	79783	146691	8607	153364	9807	246184	6051	283377	112869	51320	374786	84901	345778	80324	11253	29928	125170	7182	497661	83903	389289	2885	360023	55929	84792	54344	55095	80153	811	81858	84232	400960	22864	55017	79077	197407	4947	283254	54494	728175	119467	284439	92815	5430	284114	22820	5571	11022	3838	51335	440104	2130	144608	2842	5877	202243	116541	4707	7378	128239	146754	11066	84319	10078	80764	11260	157313	9923	4700	22888	2972	8340	9230	283991	283643	9146	6667	399694	6490	79842	339366	3916	11209	388531	728621	7328	116985	53373	23390	440525	400673	81848	116224	170622	1121	3014	1201	387921	283219	4697	121642	388552	400508	100129583	51155	55629	3146	63929	60491	285971	27010	7516	57591	51399	8329	8969	374354	128312	54554	57541	27044	146540	128486	26020	136051	344787	3064	8351	3182	23556	79607	339318	55924	55552	389170	2870	26275	54989	23334	54870	6815	59286	89894	200734	11060	10724	55319	339541	199692	7919	4194	2475	9824	58505	25853	85457	830	9937	23381	406891	619505	106481591	595097	595098	56663	106481583	26834	109729141	63943	8859	1797	4758	1460	7918	170679	8449	23	80742	2794	3133	83538	440145	5699	255919	503693	100128788	10921	131118	440944	6079	26789	101954266	693223	407037	50840	692057	338799	23636	83463	84986	440307	391367	3073	4722	6235	65996	2968	157574	339231	255809	641808	10809	7866	440356	221092	729475	60493	84809	100126350	9179	100287902	729723	155370	100505641	100289509	100506392	104355426	105373886	102724601	100506436	100506810	440600	100270908	402152	285962	653479	105378616	100131801	286016	439931	728586	101927686	100874028	5554	28985	101929947	100506860	106478957	105375261	391598	100534595	140846	90271	9278	254128	100132273	5863	3833	100506334	101927597	106479474	100289561	105374546	53938	106479413	539	23761	3692	347689	163051	154881	1945	100287227	100271303	101927612	256880	283131	497258	145837	100505658	105377348	100128285	100506314	92935	100507401	100505989	23354	100750326	106480242	106480189	100133311	84769	404734	55845	109703458	23741	81488	100130776	283440	388327	105370439	319093	100506157	100533106	101929655	101928736	254100	100527963	80072	105371286	105370888	100500841	692199	414212	100847049	100616231	100616149	339201	147727	7608	100507299	54553	645553	100289341	100507567	100533184	101927837	8148	105379695	100631383	100652853	55802	100533952	57223	7549	26574	8345	8350	441250	8968	284106	8366	84311	126661
BARX2_TARGET_GENES	57147	4800	90529	57185	81887	22875	5893	204	5965	126393	81691	10943	55904	7748	5164	10127	4293	57157	79017	3475	54623	60528	79090	54879	8938	57585	6856	10157	84954	9862	199870	51534	51603	83930	80199	2534	54903	26993	54799	51096	5725	23177	672	60481	4190	10463	7454	4361	6683	9369	11215	25901	3298	55334	55166	5926	56052	2530	27430	9765	1497	10039	55775	1495	3309	22884	7175	57102	23518	89801	51474	25875	10198	6307	29085	23095	57475	57602	84545	5188	4084	5662	84699	9410	30	586	6433	1431	63916	79763	55588	57491	3029	53340	23534	4207	8625	54929	10347	10885	1606	119391	10797	5525	9682	4802	259266	27107	55631	9650	4649	3422	7158	55593	51447	3796	22933	55737	8514	4734	7353	4040	10947	10420	8891	6949	29995	6400	6929	87	79041	2023	54962	9462	285527	7879	23016	22920	4175	4292	7374	10615	56949	7155	29089	4660	6626	369	56922	4898	9984	8569	29843	23152	3991	2222	1785	55183	9933	1371	22839	4208	8555	9812	55437	55322	29093	4779	2932	23085	7514	11342	79728	594	1540	51729	8438	4799	27292	51194	54469	10075	8310	55239	57544	51637	22795	4849	5775	8886	8570	22974	64147	79175	8655	51433	55184	6175	55900	25977	79594	16	64857	54439	2271	9552	23594	55012	3183	9878	8318	9117	10013	8697	23468	51430	10101	27154	4507	91319	8220	113791	24144	129138	9463	79019	150274	56993	11252	10042	4174	55954	4627	25813	23112	11020	83746	27351	2287	10419	5684	9517	2079	1983	79038	4522	9252	55671	60686	9321	8106	9692	51016	9837	55245	23613	7165	113278	10483	140699	81610	10005	55125	64743	10084	84061	5127	5303	5935	2491	2717	81617	688	1723	80777	23659	79726	22879	56942	51172	7329	2935	56061	5934	23322	9810	114294	8766	64927	30844	25963	23087	54928	3646	55156	10671	2997	11184	4793	54938	284352	2068	79816	10469	729440	84167	10994	84079	92609	55702	1155	5438	58509	11100	55101	51073	29086	7297	9266	23546	9545	1628	374882	5518	30000	51398	2639	79165	26121	29844	6142	5864	11316	54555	64763	23080	3696	26959	4967	11033	94239	55033	84725	51142	11333	8896	26024	64598	23658	113263	9678	95681	57037	54927	5683	64983	10952	7091	6019	9827	6461	51104	79009	56652	81855	8729	79176	7511	9126	27338	84961	5709	9110	3837	9570	55163	26001	8402	4927	57003	55813	4355	1801	25979	27346	6164	54433	2483	26610	6309	9404	23220	5007	55572	55291	27339	25906	22897	9354	55626	9600	4928	4728	5450	8496	11108	83892	4891	9761	4598	51561	55846	2305	51699	10635	80824	1027	79794	22818	55832	5869	56890	4839	83461	8078	64426	51026	9847	51389	345895	26271	1432	6648	29074	9025	4188	5528	6722	55770	55754	11120	3157	23530	10884	3313	5201	3550	3156	900	29102	6897	5144	9631	23398	23548	10915	80315	55186	7029	1894	6152	56987	23276	51409	64689	9136	6747	4820	55683	200576	10120	51639	1058	25801	84128	1768	2677	23301	80219	4999	56902	66008	54980	6342	51253	6146	80267	79084	515	3065	829	64766	6421	85440	54823	60672	9295	8458	10352	127700	64960	54955	4548	6018	54680	5929	8934	991	79033	10560	8674	7292	55157	4751	25936	1063	6118	51060	1509	6230	9928	80306	8673	64858	6185	89891	6418	85365	9525	51077	97	9870	23093	79696	4329	8892	9913	51646	84272	26123	2805	1394	3213	79646	4488	348995	91687	39	6950	84318	29880	11340	51307	27340	7112	2185	10237	81558	84902	81627	9409	847	51538	84265	7579	84083	57179	79903	6125	84668	55234	6718	11319	11130	10212	84292	10755	540	64105	29095	64375	55709	6491	9643	1164	5266	84181	6431	1434	55661	4552	79072	400961	79177	10385	54718	221443	57505	6204	8970	2739	23019	5911	9953	399512	60386	55154	84172	84266	9322	56927	2354	8189	80025	7692	6629	56926	10236	64860	79639	7517	79713	79171	1340	3276	8678	2537	2002	10245	9787	3306	26030	3188	821	7186	144453	23352	23030	84190	6049	5189	84060	23753	23780	9732	4189	813	23008	4698	6183	146057	54617	3712	10776	8930	5682	79733	84268	9513	57509	25983	84932	55320	4901	80185	55780	51295	10452	84705	84816	55278	80726	10298	23404	54958	83667	79088	91574	23229	7700	26061	9779	64145	7376	10197	4695	54882	1729	60412	84231	261734	54521	7153	64087	79149	6627	55145	83636	91442	65249	5989	90379	10693	23480	23558	3021	9406	1984	26284	51388	10621	1802	140831	51164	4628	84787	123811	114904	29080	406	80017	8650	51241	891	6272	80263	10717	10971	10440	6210	8565	55143	91408	26519	9415	746	54841	79070	79587	134430	29968	51347	84749	84900	10906	57639	85025	50640	23595	167691	3679	2647	10024	6302	7024	9924	3178	10956	84279	10505	10574	9857	3431	79074	26586	79866	83852	28969	27141	4836	10238	83990	11143	86	84317	92856	29988	55755	84253	5695	5082	25822	84681	25844	6941	9656	85462	4926	9493	55142	6176	2959	54810	1629	26160	85465	9581	317662	79800	3417	55329	29766	10144	55345	9908	901	3033	5530	254013	6843	9169	8549	282809	6636	84934	326625	6895	79035	54934	7786	55716	7009	54509	81624	64062	145407	112840	2100	90141	9990	6938	7090	8125	2108	10499	91947	80119	10066	11057	90381	79068	1039	9785	54957	2653	6187	8533	90506	54828	55135	54808	2064	29985	91978	93343	10055	11132	115704	23521	5195	5226	10733	11004	5686	64326	81875	6004	57592	80222	5993	81611	2029	65005	51686	55204	79805	9898	27173	10456	148327	57459	3608	65123	6726	51057	94097	5899	8502	64708	1238	54756	64332	64422	4026	7873	93627	57721	25816	81555	23092	9879	81545	78991	10146	55651	153527	4594	29777	285855	57038	113115	2768	84310	168374	56996	54539	4841	10682	29934	50814	1069	11212	8601	84909	57109	9328	114789	11128	54805	84280	55327	196294	27315	51144	143686	92105	5058	4863	472	60496	3619	226	219854	54545	22948	134145	1737	7316	219670	196513	89910	144715	1456	283635	80224	132320	132321	112936	23310	79691	196394	79833	57405	134359	64421	116412	5213	53354	5796	9412	64946	1070	130940	3621	7342	64795	9653	5529	9184	6921	285381	92106	23097	152992	81894	138241	79831	1836	51643	157657	123720	10694	56911	153769	219743	23522	9530	115509	78994	5147	285367	54953	11269	9133	145773	4643	10311	5051	4690	10163	995	90121	50848	336	79053	2618	6651	516	83440	5710	8659	89970	84303	808	55721	8997	148206	92799	162989	80308	6464	2224	11243	151903	10898	8878	222236	5701	2232	55260	147841	1973	90864	84447	553115	5928	7398	8880	11080	126820	164045	178	2135	23528	64783	148362	129285	150962	5194	129450	79568	142679	80304	56997	8545	57326	84541	128229	7203	152110	55139	201595	151246	8802	200916	57577	285521	11102	23350	22950	54585	131601	5437	55764	7884	51058	9255	993	79714	63891	1849	5308	3148	80817	64399	55751	134429	153642	51752	153222	10569	90390	91147	6619	318	51271	55798	3190	65083	7415	51585	6166	83592	83860	63877	23203	10807	7248	8328	90809	56339	783	51762	9221	10576	146562	54838	1528	119710	55839	7702	4176	115811	80063	113174	9768	84516	23306	6778	6809	54948	91433	64400	11051	7008	5245	6632	158248	57171	56905	6668	10229	51367	10632	146705	10449	55128	126298	55181	4218	54815	4597	29123	53916	148137	116115	352909	1613	10036	84717	124997	84926	7083	84514	64223	1632	146434	26580	26005	199223	54986	7536	124401	55209	28511	4247	55159	10963	2237	124790	79089	6774	90204	9925	161823	9836	53407	54851	51255	123355	7386	23214	10421	26000	10960	10073	25942	200894	196074	5093	699	201255	201254	7360	686	2990	83443	57555	1140	114825	7988	84140	983	7314	56980	10972	55890	202051	84305	9963	23204	6773	80196	11016	25948	6203	2941	84437	55669	118812	79894	203245	64080	84233	84287	51013	157570	147807	147179	201514	10243	23261	6241	84978	83450	126295	5859	9451	54205	7690	25988	669	80194	80011	167227	57546	6670	1657	9943	79877	340252	55731	203054	1163	2745	2804	10655	203523	79102	10534	6599	4485	165082	5091	286205	3728	1263	126074	200933	144577	10594	133022	51574	10897	11065	55279	56945	10540	79797	9793	392	162655	27257	8815	84285	8665	7351	51642	54968	100128782	146691	58492	8607	1479	55254	55346	339487	1351	54993	254531	205717	51320	54581	84901	125170	7182	2629	168451	54943	9772	55272	55929	3615	55620	83983	11180	84987	9852	22882	80010	27335	9212	5187	80153	54734	1198	122525	23580	400960	84922	197407	29895	285331	8334	8347	10224	84698	255252	283554	64782	284439	25994	92815	79692	339500	5912	79777	51649	768211	94039	64963	91304	84629	11022	375748	64764	5890	143879	3838	51218	6304	29035	50614	8241	114043	6734	144608	125061	2842	10856	51428	9802	9403	126075	51118	7378	10293	11200	57528	130502	387893	6525	220074	140739	283871	8338	8398	8349	6991	146198	4700	10572	8340	9230	9146	400451	5034	6490	339366	348793	10308	51079	64853	120227	51741	66002	148254	340591	388531	7626	728621	11118	4771	84981	80829	90624	84307	53373	10614	79955	64800	256949	138428	91582	222194	2057	5757	387032	81848	6917	389541	10383	123688	79862	401541	3014	284325	4077	6006	51114	4520	147837	158293	374393	196528	388552	1364	51155	2272	132660	3146	90835	653319	26010	83931	203068	3376	342132	2547	90576	54834	51434	4666	729533	57591	162993	3269	23660	51399	112479	54543	170959	8329	8969	3013	128312	160	11152	7697	29950	126068	5094	11194	146540	25788	641	147906	23729	3182	57116	142678	6231	80217	6884	51710	8733	85236	6687	55552	55035	6191	10793	2870	79366	54870	11325	6147	55153	79973	439	200734	7405	10724	55319	339541	199692	1500	131870	9652	22909	9646	63906	91603	2475	4860	113402	11179	11153	26046	55253	9055	339448	79065	353	26128	9867	26829	26804	56663	109729141	64423	128387	619208	574406	440689	148418	100506190	3633	55219	10471	6015	6046	6048	10554	63943	4758	4439	7917	100507436	3107	54535	3133	116437	3134	440145	5699	84324	54458	255919	4676	254863	91750	10866	253018	3105	440944	103625684	693223	100126318	100873273	338799	6827	81890	84342	84986	221504	3073	4722	1192	100996307	56413	730087	2595	79086	157574	339231	100505854	641808	51400	23053	641977	285830	57594	56900	606495	387325	375190	2189	9179	106480204	106480892	6293	105373463	100131564	100302401	284184	101928513	100505641	2074	100289509	100271531	100170229	9277	100288428	100505538	102723483	100506436	440600	100216546	101928043	110806276	728537	6171	146542	100131801	100852410	286016	101927895	100506012	728586	340544	101929147	6222	378805	101928099	51372	102723508	100507670	653677	414765	404266	440072	101928979	729178	100506860	8341	101928403	7726	105375261	285456	100506325	10341	645317	387882	100132499	107985471	9278	100132273	110841581	387723	3833	100861518	26808	692084	101927597	10432	84964	4830	23559	400793	5098	201651	57461	257068	57026	23761	101735302	9553	57553	116143	1650	2119	101927204	497258	100506068	728339	100289388	100505658	55766	101928388	283596	338739	729082	100507401	100507266	100506668	100652772	100526737	342184	163050	100885866	255403	100506674	101927934	112296190	100873442	285943	106144529	440138	84769	729991	404734	386607	100532732	109703458	735301	100289300	115482722	100506113	100506649	387895	100009676	26065	2342	379025	105369891	100533642	283440	105370439	100533179	161159	100528030	100506411	26589	101926895	101928707	254100	100527963	80072	197187	100287559	101927957	102467146	100534599	100529211	100533619	100507458	100616299	100846992	100500903	100422972	100847004	100847049	100422934	101929511	10628	23380	100616480	80022	100616323	339201	339524	114108587	101927572	55957	105372482	125972	100507567	100533184	100529239	100528062	284615	106479607	101929008	101752399	4280	677844	9326	8342	643181	112390310	85235	8330	8354	8350	8331	3018	441250	8343	5691	7554	101928238	79922	8357	100507462	102725509	101926900	101929741	105376466	125050
BCL6B_TARGET_GENES	8379	163	6856	10157	9862	2273	2730	3371	2824	5954	57492	55283	586	7089	80216	3785	25996	273	862	2122	51194	22929	55900	79594	4897	55632	1832	54620	3705	79959	286410	23078	83752	80777	10927	2027	5216	579	23603	11272	10923	604	1154	7867	84128	6772	80146	894	1441	8835	56261	92797	51234	79664	5682	4901	3949	376497	7770	1802	10208	55140	10542	1643	29979	60560	5168	79675	10021	83478	51191	3184	8615	839	144165	8549	113675	7009	122786	85439	79798	8844	10939	6904	3899	51454	9686	51256	2631	23412	288	196394	148534	221711	54463	29761	7567	9813	10020	103	1520	7871	25898	11082	283209	89890	7184	1398	7266	197259	23214	145957	123591	245806	7314	79071	10736	10605	171024	284131	283951	125144	55783	6092	7625	5727	54737	6925	23365	55124	11060	4194	6085	388743	574406	317762	106480699	106481931	50840	253724	5520	101410535	104355135	100271531	5554	100506311	342918	284900	100126793	106479385	101928784	144481	100507530	147429	283932	2969	100616215	100532731	339929	54883	100616416	692087	26800
BDP1_TARGET_GENES	51056	3927	10181	1856	80256	51226	9912	974	54879	5310	9862	11188	23166	695	54903	26993	8193	2067	23324	923	4190	92745	3082	55734	2273	55778	4719	10062	11285	65980	6642	2896	8504	9172	23644	65078	140876	7038	5256	22884	1356	57101	9734	92017	5954	27122	9498	10198	57600	9474	9696	55718	4084	79832	586	51564	60488	8839	28966	10347	8943	7629	1606	2065	55248	1308	23216	1496	25791	7158	7216	5590	57595	57560	139341	23293	9993	55062	6949	26031	79901	22859	2011	55743	4171	3993	10129	1207	54825	54878	55205	56005	23151	5250	64778	2355	60	113235	7163	4162	6626	7161	7520	1785	131544	50700	55218	5241	23136	54437	3693	80036	3682	6193	1307	60509	790	55892	55624	23139	5475	5705	8544	5990	1795	54675	55423	8550	84678	26074	10985	22895	57062	25977	10558	83719	51650	29888	10081	51324	64857	57605	3568	55357	57715	53904	3326	3983	8829	9424	112755	27443	23786	23523	10291	9647	89781	23464	638	23492	9402	50	55687	10419	79890	6430	79038	623	5721	26090	55969	80343	51340	140699	55125	9016	56271	8874	23295	55815	79613	25839	23406	65990	79791	57020	6530	8766	3646	427	114336	84444	208	7087	10567	3978	26121	29844	6142	221830	5446	8701	2887	6804	29886	5803	7036	3614	3268	8985	165	7461	10952	26033	9400	57508	117246	11216	6603	9267	8506	1277	2557	8821	2549	116449	7468	3338	23220	55572	55291	6484	79073	9828	29099	975	55553	10536	83892	3875	23371	4048	4055	79676	79785	283383	1108	51147	83461	7164	135112	9025	221662	51053	10767	5754	2762	55722	4124	2690	23107	6678	10087	8622	57561	5515	3977	10051	3081	4968	7474	1294	7433	1981	7535	29959	51130	10297	374291	550	27429	3485	6549	10494	80067	6509	54980	7072	57535	80267	9829	1429	54955	57568	4237	1889	6118	8828	90025	81573	9194	84071	64747	5493	4709	23314	26147	85365	26094	7043	3416	11193	1997	7045	1135	57616	51426	2971	311	80148	27241	30010	3204	27434	55234	79269	5328	11113	976	3164	60673	64375	64756	57468	84969	6780	4552	56897	6204	9587	860	23019	23163	30833	54776	100144596	84172	23550	7408	64412	10616	55317	3704	3397	92747	7517	79171	7067	27245	57381	26030	11105	7186	23499	10142	7979	6691	54487	53947	2318	10234	58504	80237	10776	91860	5682	6462	5338	196883	84962	10038	23383	3949	9667	79709	7837	80726	50632	3911	84326	55337	4037	23345	529	23199	64432	1729	80762	54991	56033	10948	5914	9557	100132341	79727	79883	90379	10489	51478	55556	8864	51540	2926	23558	3000	6616	57111	56259	84327	93611	23164	254428	5158	28992	5977	4221	157310	2949	29841	285148	3559	54841	79070	84749	6733	22832	51317	4076	23017	3855	1368	4193	22796	2752	83852	5879	80099	2995	55755	55014	2516	3590	89953	57176	2615	6386	6653	57082	8412	109	1545	10128	1838	26509	10660	50624	51196	50485	90525	5530	23710	121512	9746	282809	114795	84260	6601	10161	2098	2100	122616	7453	81614	90527	10169	3067	1583	80125	79748	5428	91807	81631	8720	161931	3394	6187	4716	54849	22980	2588	57610	55135	79092	9775	22994	54808	4089	54877	201456	5366	2064	773	113230	23476	4782	55527	7409	93343	91039	57677	8389	57140	4542	3068	80222	8416	10500	54964	126626	9898	3608	51057	5899	284958	84236	129563	9686	10217	90102	29114	185	10699	54532	10788	1393	64839	9140	81545	91272	90933	167681	84553	55262	2041	30011	9203	56000	55086	79618	6770	210	818	54788	6934	196743	2620	25891	26011	80332	51092	6876	140894	226	55208	116372	10666	2308	23457	3708	288	22982	283635	2059	79691	6868	2313	667	5140	51128	221393	64795	136895	1105	781	147463	5578	79705	118611	51244	30827	9989	56934	81552	4956	6503	91748	157657	22986	4838	64319	23057	491	1376	22976	776	55229	2134	388591	8365	978	2039	4720	94104	3898	861	221223	197131	84229	29800	9114	57732	203260	5152	23181	6271	80308	55823	4000	3101	222235	93099	57125	51	400569	1973	220002	2785	65260	8613	127253	126859	200420	56997	388695	79005	90957	152519	151556	55891	23114	132014	23350	7047	51304	1230	80149	5984	79714	79012	133923	22836	23305	23176	25862	5224	3174	54919	23353	4846	761	26173	154791	57462	26130	3636	57156	118881	116225	29763	145264	79101	255394	84706	27079	654429	159195	146167	7184	4837	9665	9768	89797	348094	114785	10999	51148	64127	51755	64772	79759	7171	199786	51693	29123	84940	7846	57348	284339	162514	79003	25837	23524	26580	4054	116071	132158	7266	8309	2237	148738	55308	255189	65008	64805	390445	204474	25942	5780	9839	2194	5881	84894	1107	2720	143162	91752	6773	9788	79188	2941	4696	883	3726	3880	280657	5734	51523	170591	6919	5621	83660	91647	257019	84331	9854	5499	10924	30008	339122	326624	156	3310	150684	65059	111	2745	144195	122651	27333	5936	152002	220082	23269	54872	10594	23051	488	124152	11041	9610	9662	8322	51319	81490	79683	10106	10025	196996	285598	126364	5029	163259	114926	29882	28232	79446	80122	80230	55884	51078	253461	8541	7050	401474	121273	977	9772	2314	387856	1176	2885	3615	1662	8834	3350	84987	84875	132243	80169	27335	59344	24147	144132	91523	9431	284023	151306	22827	284273	29895	285848	23526	146802	343413	79813	286075	9966	219790	91304	6472	147650	283870	6734	10473	162967	341277	29933	57634	253143	128989	51807	6900	163778	116447	9276	5142	79526	155435	3297	9146	400451	348487	64714	677	6345	200942	257240	54103	345079	27445	11283	4051	116985	654254	54821	23390	164656	4286	55182	341567	91404	440525	79048	7621	375033	550631	199920	391013	285386	729967	199777	5575	6402	644739	4077	338599	390598	339287	573971	23036	646799	6284	644943	653319	646962	54737	9687	84458	389376	5770	6276	148266	6399	57591	3269	4763	147686	85301	390036	26037	83875	127343	56882	11060	7620	374900	7169	23054	107075270	79574	22876	3151	57165	91300	55253	353	100873285	56664	106481493	100033806	6084	101954275	26801	106479175	106479180	56663	101954278	6085	56662	388743	50854	80737	4277	170679	780	89870	10399	729583	64901	100131897	790955	81191	344387	3853	4676	1375	440278	402160	114786	26827	6083	103625684	101954271	407056	574457	407007	407006	406946	693201	22908	28774	6969	28563	28698	28710	28388	106866981	100505753	653240	442260	55333	6235	8906	283	344022	7866	402643	79716	646982	8718	100126346	100873813	1624	100128312	101928464	100128240	266673	100289545	106481165	106481869	100151684	138971	284293	84561	106479944	106480916	106480759	101927761	101929484	104472715	414760	100506115	642659	100128262	100133205	646567	6998	100419609	105377007	401242	101929207	51406	100873208	170524	107986806	100505985	100874462	2216	338098	170543	100874100	107985228	100874138	105375013	392313	100507254	101928158	399706	100129824	7503	103695365	644714	100271124	100862677	3281	23752	390363	100874031	107984366	392288	729041	51372	106478962	440390	110806283	7124	101927049	106481787	440416	105378853	106480294	100874255	100462800	100874066	101409257	246283	107985924	100128880	645954	170539	116435288	100506299	90673	107984969	100533672	100874418	8705	106480739	645311	107984360	151300	107075280	54753	100420754	105377860	618	101927546	115482681	105376261	647051	100874342	100126693	378828	100128589	106481043	100131568	106481127	285051	28587	389160	106479510	554234	4282	106479390	105374057	391655	151658	105374205	539	116809	26063	100271065	106480483	105377165	100874110	106479537	390003	148713	101928022	646168	81383	643770	440028	645323	644192	102577426	654790	101929448	100859920	100127922	101927953	101929743	374887	110117498	728723	102467213	109729133	106481527	102466721	100873302	6086	106478999	106479800	100506753	55000	106481679	646405	109729138	100462788	105369317	735301	105369589	9668	7768	26628	101928062	100134934	147660	102723742	100529257	6038	100886964	101927286	102723699	101928363	105371379	149086	403260	100131118	283854	107986266	106660619	554354	105371333	100529145	100287616	6182	100507458	100616404	339290	106479240	106479416	100616253	100616262	100422923	23614	9939	100616189	100500864	9554	106479505	10628	100423026	100500909	100422826	284440	7608	284260	114335	100505812	106480265	107984811	100293516	147664	6023	100996928	102238594	100126299	100529239	100533790	102724889	619571	100616138	84740	84989	105375519	54883	677844	9326	378706	106479014	102464824	102466726	100033802	106481017	26574	57151	102466656	57636	100873688	6029	677798	85495	111644137	5691	11056	100033444	110117499	115482724	102465514	391190	102723099	100616406	125050	100616134
BPTF_TARGET_GENES	8379	3927	1387	5244	55904	163	51330	5898	9569	27072	55692	9043	6482	7095	389434	7756	51096	54476	54443	23637	4007	11183	55	10771	57476	51071	51177	51230	10062	6642	10908	535	8439	10858	4234	23517	55341	1495	51606	51773	89801	5888	5291	23223	23101	51663	639	23200	5832	60488	10188	3029	22998	53340	55711	3843	10954	23013	83641	8621	259266	10565	3422	54505	4205	9741	9488	5597	5873	23446	10640	23210	5423	26986	54820	6605	10644	6480	23332	9187	8672	4140	64778	5337	1739	22920	56889	29089	5527	8556	10411	10847	23085	11342	80036	9706	966	3732	4216	4799	54469	51290	8655	6128	8550	5027	55184	22895	78990	54439	114882	3568	84336	25831	117584	201294	79157	5146	4507	27128	79609	5706	80821	23002	9766	1983	4522	10202	57446	55969	26164	57761	23509	51654	51442	26512	23406	83716	5934	8669	11339	50804	7976	2138	56704	6788	54332	5862	3646	83988	54938	10469	6510	4967	94239	2617	835	3315	11333	8896	9678	57589	1787	5532	54462	10360	51684	10531	8030	8787	54894	9110	3837	9400	1362	11216	6603	64149	79132	64750	9343	8821	11275	23321	116449	23360	6309	3312	6484	10114	55626	23086	5450	25766	65981	65117	4617	79611	23371	59341	10094	80724	4939	1967	57696	7421	5985	283383	22818	55832	5869	57122	3945	5564	6489	8683	25842	254394	80329	51053	10246	3313	26167	2916	411	9685	6897	5618	6500	5515	2908	5159	8614	1962	51300	7337	80321	9616	7029	23527	1894	6152	8087	59345	11222	51555	10057	23007	6747	7134	1181	1981	4691	80255	80303	25843	4780	9917	9181	4209	54823	9829	10625	51377	2494	252839	64960	7257	10765	5999	59349	25936	5629	4297	205564	55127	5887	23307	26147	83401	80007	2805	92344	5357	7181	23435	10434	10237	79912	353299	5290	29066	54537	80820	80114	1959	79039	25895	2181	79183	55370	4552	81578	6659	9208	7471	27109	60386	57409	56731	64412	7692	8200	11190	7067	9572	8021	821	84239	8089	23352	84190	92521	2318	440275	79094	8930	51105	23639	25938	2302	23039	157922	375775	23404	1968	55337	23345	7700	1327	23199	80758	9467	6533	10948	5565	6627	79727	6117	26057	3021	157680	26284	480	84250	84125	79572	11005	85444	29080	196441	80017	4212	79022	51054	4038	53	90853	26519	87769	3703	29968	51347	55226	3178	4193	27097	9857	55576	55332	23325	64759	10643	9771	28969	54606	4711	6434	6498	11311	51133	26750	8027	27090	1317	2356	113220	10244	4686	55667	7020	255488	54843	79731	6653	84811	7225	2542	84000	440279	58472	9493	57082	51187	10121	84896	54529	8916	55008	153020	84162	58516	374462	1848	282809	84934	6821	6895	7786	7009	55206	10150	9051	2108	3480	23478	5373	55114	8996	22980	8844	8631	85464	80000	114804	8535	6455	5195	79932	83540	8490	5202	26092	127018	81609	8394	81611	405	55204	126626	255928	56950	57198	10899	65123	2052	5778	51002	80852	58477	4026	93109	339829	4585	8893	9718	90113	6622	6715	81545	10318	10146	90933	29777	90523	2768	79034	9586	54212	84675	84294	84985	4781	2649	3934	92715	254427	80013	6251	220965	29974	23082	55327	7356	85456	6094	256364	9638	84623	84866	83707	84159	161835	85458	23457	23657	219670	121551	288	64067	80224	55691	2059	112936	636	133746	79723	4154	10309	24138	124402	25827	7342	162282	781	26289	123872	64221	10350	55286	23043	55740	4685	54148	80028	7071	51582	1622	9337	9844	91748	137682	10694	9556	7381	286053	78994	23355	2585	1974	7567	64897	199221	3745	9334	84919	4817	51735	201176	23569	51706	3689	4000	10603	1173	622	6427	25946	1973	80150	54587	148423	467	56997	4184	6283	57326	9076	200916	151742	25976	201895	441024	80149	5437	90407	59343	5984	131540	54965	84448	114625	80817	23379	4724	493869	81789	94234	27089	221955	23366	55568	219557	54468	169026	114788	23514	55074	116039	7534	55656	11244	55342	219654	11164	222389	509	26012	142940	79841	64112	6692	2200	10818	54838	55273	23300	5598	5479	5346	10845	23306	6778	10982	4141	81605	388389	57611	125058	7171	148137	83696	90990	84926	3396	6730	23524	6520	199223	54986	4054	5867	55209	54541	7266	84684	8418	11031	2339	6575	6774	8754	8749	197370	7059	9197	8738	5747	83877	201255	2873	5986	145957	22871	202018	3185	23414	131368	201931	866	2172	114825	4086	57148	121391	53343	27094	170850	55636	157570	3880	147179	1826	80176	6919	10243	163255	5394	221037	285335	257019	79736	28998	7690	25988	4299	54971	441608	285268	51162	10777	22992	4580	54625	2745	83591	1106	51134	11163	57493	3728	162605	152002	285704	2940	23269	128439	253959	488	6124	153339	151790	285315	56945	253559	5708	131408	55486	10106	9134	196996	8607	93129	340359	126792	26471	55254	284001	84277	222171	256148	124817	374786	6470	157807	79718	9772	9659	90637	442668	9377	2580	4261	727957	154664	22864	55600	118672	81889	5062	81487	51276	53637	3226	79929	404093	9370	266553	5912	9966	284459	124637	25825	439921	11248	50863	302	80781	6734	9112	23705	5831	84316	51428	107985578	387893	5463	5587	8398	116447	389816	55328	25880	6092	267002	5087	399694	54014	6490	253943	10718	10933	79896	84859	285242	200909	130355	64222	613	344658	9863	344905	50626	123745	163087	54914	387707	390259	257313	4604	8644	6275	9725	64218	9687	90321	84458	401320	3376	1604	7699	9612	51434	4311	29966	10865	23365	57522	92714	85379	7718	6584	10533	10242	56882	6231	122773	8733	4641	89848	127687	11060	10724	7296	338811	4541	107075270	79574	4540	192683	4512	4976	92235	116461	4538	406940	677837	100873526	107105264	595100	106481356	100873612	100873888	109617006	106481911	106481596	106481907	100873721	106481978	26801	100873452	109729141	100820709	128387	388722	100129405	138307	100506190	65979	255220	6046	50854	28973	5514	56658	64901	6311	79600	93035	374387	286144	6643	3887	131118	114786	100873741	106481942	406911	693203	4578	4553	4564	4575	4568	4556	4576	100151686	2878	114814	55652	106480111	106480054	100505753	338799	83896	386682	163486	25790	286827	84960	6827	644315	125113	23234	63940	100287325	1773	10195	646951	553117	100271286	346562	283551	729920	340267	100379220	100131187	100126309	51025	100874476	677847	100302289	106481869	106481173	101929145	390260	116349	106481298	106480204	106480472	106479112	106480225	106479642	106480208	100873397	106481823	339926	7118	101929697	142913	105369734	100379345	105374266	253573	401109	100873941	729595	100420224	101929310	520	101928527	728558	440498	100128590	400619	101927126	100271085	54090	100507027	100128990	643723	100505566	402152	100271305	105374285	100271342	100874306	100874168	100128640	401067	257203	647033	100505832	804	100505478	647177	54064	414777	109729135	554049	100420155	102724550	144448	100874302	359743	10834	55853	104355138	201229	401106	440416	647265	100996597	728431	107984237	55338	105375261	729032	391598	728927	100380272	257415	107986164	219869	51275	114614	282980	100129738	266655	51236	101928153	106903081	149373	83552	107985471	401303	100132774	338591	414245	102723661	100271375	106480817	106480013	100151650	102724617	100270848	100874030	106480943	100271162	5098	389160	647107	104310350	347281	441377	348110	26063	347689	106480794	106479305	100507524	100874112	100270924	100271076	100270841	100271245	100873893	103695433	101928790	100271385	2119	101929765	497258	92285	100505648	503569	100129960	644248	202658	400456	100506169	100418744	643714	105378992	100507584	642954	100526783	283140	379013	100526793	100505616	100422531	100874365	100128118	106481344	100147766	106478988	106481306	106481383	100873284	106479135	100505659	497634	285943	105375847	105375666	100873909	101927702	92312	81304	100128233	26592	100422550	253665	23741	106480446	23642	85027	100420356	101060006	107985928	105370424	283459	105369848	101055625	101928062	643246	326613	105370479	100528030	283693	101927286	102723166	100132529	145788	730183	100820829	100500811	100616127	106479362	101927688	100616379	106481094	106479250	10628	100847064	100422852	106660605	100129357	359779	100423046	100422658	100129516	102466732	677821	9300	9303	9301	84876	282786	9302	102467005	80725	101927559	5691	26781	102465870	100130386
BRF1_TARGET_GENES	3927	55778	55718	60509	55892	5475	64857	10419	79791	8766	55291	4048	135112	374291	54980	7072	11193	1997	84326	4037	57082	8412	90525	6601	5428	81631	91039	3608	90933	25891	157657	8365	57125	154791	148738	84331	3310	122651	11041	59344	10473	644739	56664	56663	56662	729583	22908	283	100289545	414760	401242	644714	100874031	643770	102577426	6038	105371333	100996928	100126299	5691	100616406
BRF2_TARGET_GENES	2067	10038	203260	2941	10025	91304	677	6084	101954275	101954278	6085	26827	103625684	101954271	100151684	6086	6023	85495	102723099	125050
CAVIN1_TARGET_GENES	9569	84954	23376	5926	57623	27125	79876	55616	79890	90459	23484	7288	92609	22900	91452	79665	4669	26118	51699	7915	10915	80135	25949	55370	65999	64753	6397	6569	3021	84284	81853	145407	221184	123920	51070	85369	6911	5305	144715	5928	285203	153396	7417	53349	3429	54838	80063	10845	2786	207063	7881	339487	9632	219285	55620	26873	400960	84967	51118	55039	339230	5034	5575	84549	221477	106481957	652995	109616985	654434	441869	64288	101928973	157381	101929628	101927774	105375743	379025	283587	105370762	100616283	100505812	149013	645553	7554	101978785
CBX5_TARGET_GENES	26	8379	23028	7982	292	57019	5577	9256	55904	114881	10127	55750	10083	51265	64285	29116	2696	23637	23324	10460	10771	64132	27032	972	1992	9921	5583	8504	140876	55040	81037	9564	5652	10079	58508	8908	1608	586	57491	10203	9697	55248	84217	25791	55623	57623	57217	9488	5597	5873	23446	55808	55062	51052	29894	55743	6480	9187	9671	3785	6624	27252	4034	88	79960	56922	9984	56681	1785	8555	65094	55100	9689	7994	9706	54807	9422	10269	790	57590	4528	2060	5705	6452	2778	645	83719	22798	3912	51530	5720	25831	54566	23511	8216	23759	26088	7290	387590	79882	22990	5700	22985	26090	23394	655	8480	51012	128414	1137	51654	2332	64840	23078	23295	11151	51090	55697	80004	79152	79726	58189	9717	9100	9780	2935	66036	203069	7288	6449	22898	23373	6324	221830	256227	51142	8976	56913	4899	55744	51422	944	54662	81704	320	84445	10900	4591	117246	6603	9267	84687	55379	57649	2483	10938	9379	25906	9354	5818	1119	11108	605	3875	4939	387119	84830	892	9439	56940	4124	5159	51185	56954	11222	55683	56655	6772	3069	63892	4780	6146	4548	80135	81569	2166	8289	6543	83449	9330	80235	440730	4053	55640	57718	3433	10171	399979	56159	22835	2053	7706	9496	89884	57670	23597	57826	57580	57468	8202	5335	10564	8675	84693	2914	3024	346157	6745	79026	2806	56751	79085	8740	6629	3831	55795	89846	79717	53834	9088	7978	50940	57153	55320	80185	1013	7137	57572	8881	1804	148229	55695	23025	9518	1289	64793	9885	79088	91574	84905	23180	80762	60412	54991	79652	23225	5901	10117	57050	3691	27183	3508	25778	9201	201266	55643	84787	84626	81846	22800	51241	55207	79768	7482	5738	10542	54407	10971	9415	9743	134430	6927	92558	577	57231	9764	51455	10864	5495	51196	57520	3685	81556	79807	57117	84920	6541	283337	84945	8451	146059	9960	5046	9785	8720	54849	22980	8844	90507	124773	54828	55197	83608	64762	79092	10966	57521	54877	56931	114783	3339	22823	7286	57592	80222	5298	8394	55793	8991	3756	2590	116841	55224	10130	64969	165545	51281	26018	339829	85409	9180	23635	56929	2741	5558	2768	51631	55638	80728	6836	118924	80313	5058	256364	84735	2059	50807	64795	55364	64221	79705	5169	152992	91748	11197	286148	9556	3788	5603	3361	25966	84262	10239	64849	137964	57805	3898	873	10020	55108	203547	9619	64699	5152	56894	755	3689	85395	23181	57731	2264	51149	222236	150223	622	197335	284611	25903	574407	152519	128240	476	132204	6314	166336	56999	151613	25898	90407	7086	23173	27152	55109	10412	84340	54329	819	54919	23353	2852	4846	79778	154791	2395	157848	203286	158405	65268	221035	118881	23203	56935	55530	84706	81693	374569	221120	122618	80063	348094	91419	26263	64127	55181	55762	3817	11314	10004	124401	29063	54899	1128	3635	7059	9839	285605	2993	2172	121340	3856	4862	7564	9306	84669	84864	126014	203062	283742	65989	93134	1826	10316	22883	220070	6919	54777	148268	6201	794	79736	1051	257194	169270	5916	26579	64318	79812	10221	8794	92597	1106	2829	5091	114897	23612	3981	55196	5174	201626	55690	144245	10589	83638	6199	146712	257101	55254	342908	138009	374819	284424	5827	4062	6470	5426	11253	57513	222183	56975	55929	163071	25970	5339	3350	1370	26873	6415	160335	55095	23241	165721	727957	22864	23060	90411	283860	84698	404093	400410	55526	284459	575	387332	754	126075	57634	728411	256281	55803	6900	256714	116447	253769	10801	9923	4588	79050	8694	317781	267002	55015	64754	64976	8224	254956	127602	3916	57711	342909	3852	149954	342035	115560	90668	129293	55893	285382	57335	54932	6917	10507	57474	79862	84527	401024	10811	134637	399827	254272	317701	8644	90321	79754	51466	148266	100289635	6477	27010	55959	162993	961	10447	51108	7697	147923	1778	399909	5265	649179	955	65250	196477	6709	55924	54898	161145	83694	55315	388558	9745	26112	4541	4536	4540	22887	4537	116461	169436	4514	100169763	26831	106481452	100033440	106479146	26832	100873863	106481252	106480177	106479200	100873323	100862666	106481359	106480641	64423	388667	9721	10554	653316	3426	91828	100379132	106480658	101954266	406978	407045	407001	4567	4558	4565	4569	4563	4564	4575	4568	4556	4576	4571	280636	4549	28450	106481496	106480076	163486	442320	10850	26140	100190940	389033	100131551	100271286	55384	134111	57594	79716	170552	388795	2642	22815	101928464	100422837	5520	3995	106480006	106480880	106480366	644128	105374644	100130417	100303728	101410535	100133205	100420224	101928233	554203	401264	101928527	100874243	100418921	101927667	101927196	100129793	100874506	100505746	101927678	101928913	1480	100129319	101060004	106481796	100506409	101927795	114796	100271530	102723314	643355	100874478	139542	284288	101928578	285154	128790	84973	100128275	647215	645422	100874296	257415	399708	643180	643336	64288	100131065	284749	283398	150135	100287596	101926925	101927457	100129842	345611	102723927	100420689	400609	106479060	100134259	106479443	100505687	100271273	100506377	100874246	387036	220832	111753249	106481146	106481838	57553	647087	728339	101927075	256085	100418744	100462732	101929412	100419074	152756	101928877	100508120	645256	106481194	106481292	28348	28438	100507316	100534593	399959	84983	105369723	102724265	387895	106480232	100996679	100128191	105369893	51750	105369203	388021	643001	653381	105371027	399693	100128905	100505853	23246	79585	102724130	100616210	100422943	100131655	106481851	100847051	100422893	100422980	100130247	100422955	729391	80022	653645	284385	401898	101926996	390937	114195	79160	100861445	100529215	100507032	140809	115482704	115409988	140883	111644145	101954277	5645	102465141	100507240	102465464	100130386	105372412
CBX7_TARGET_GENES	55365	4074	56603	6542	996	51226	1387	6936	3675	1750	10344	8522	79090	5080	5081	9031	9918	654364	2137	5704	1800	23187	864	4719	11285	5452	535	55789	51121	7204	55341	822	1175	7546	2042	80243	5431	7175	9734	10659	816	6515	81671	11338	4804	8943	7089	83641	1994	51018	6857	375449	10681	5873	3340	29105	11320	2011	4171	55421	51495	29090	5250	2329	27252	7163	5289	55063	22997	2920	9689	57579	1310	2932	3693	23085	11342	79977	3842	2122	7760	23139	2775	64395	2778	5990	4849	2767	55741	6564	64147	2521	57655	25977	8646	8761	57192	83394	9552	55644	8773	25805	10101	55168	23411	4650	11078	150274	25809	1120	23543	23112	89932	22985	9321	328	26090	51012	3420	22919	79913	84557	115201	55757	5595	79726	83716	23059	23322	4150	57722	8766	64927	64397	23359	5157	79848	6422	6788	79792	55174	90459	54793	665	2997	1891	6625	10848	7138	2821	51588	25999	26093	1954	30000	5296	5143	29062	3199	6742	5803	9678	55665	26468	51104	9124	2625	11196	10367	64077	6158	9110	9570	55163	80279	9487	1145	10014	8714	3131	8929	5602	54433	55296	6309	26973	9354	9049	23086	25766	83892	9761	51184	10566	11103	51258	1108	50813	56994	26036	892	81688	9841	117247	1347	8899	11044	23197	7060	10923	5618	2246	735	2779	2771	10342	56987	523	23276	51122	1933	55683	10096	51639	10254	10213	6209	83444	3196	84695	1796	2202	3488	80303	5013	2274	1746	49856	127544	6421	7709	2494	54936	3964	6018	8934	387338	5825	57035	8289	10849	6794	6543	6230	1385	64858	2309	10983	23314	205564	51077	9870	27030	57678	4601	79591	3218	3213	79646	89866	7045	148	10987	80218	23244	311	55975	3709	84650	23091	4327	65244	3228	10376	5354	5208	6560	54718	57510	89845	222643	9477	51299	23019	652	399512	55154	10485	56751	79143	970	644524	10616	4435	100529261	10893	11070	2537	59269	64919	23499	6049	5189	25913	51691	222256	5682	54478	57153	25983	84962	3169	10452	25796	25804	6249	4354	7376	9945	54882	60412	145447	55556	57050	3021	3508	25974	4678	64900	64328	1024	25778	8900	54663	4629	114904	91298	83857	272	9811	8932	51124	10717	84991	284252	6658	1837	55082	60560	60561	23595	2016	1593	51719	55198	4752	51131	83548	9445	10643	11097	3658	55852	80774	10716	56262	7111	6194	7020	670	57176	4926	60492	7225	2542	23168	57159	54529	57575	658	55752	79807	57117	4547	23162	4704	10219	121260	6601	54509	85439	663	5428	2653	4716	2622	162494	4152	201456	91039	6647	6135	79932	63950	284612	22823	51506	57530	54507	1944	1130	284958	23671	1745	285175	285282	9711	57563	6622	6423	10788	9140	2559	2561	57038	9586	222255	55262	56257	11011	51631	6872	55790	1807	1029	80013	4253	7316	219670	775	89910	93081	1456	145282	55691	79682	60485	79750	9531	130733	5457	79596	120534	498	115106	10618	284948	55521	285313	651	5796	1601	163175	140890	64221	84976	146857	80028	528	138241	200162	154064	145483	11197	64319	285367	57798	1859	2078	4599	9162	10239	6497	254050	55607	26958	4817	84134	29980	65264	10642	201176	5763	9114	57732	203260	808	27151	755	126526	55585	51149	5130	622	400569	90864	22941	51035	10482	6886	10691	431707	2672	148304	467	129450	79568	7447	2019	152559	152519	8802	5584	200916	4825	6314	441024	131601	51246	10252	3248	79993	84059	91137	493869	836	57057	54329	154865	23462	22853	5828	154791	11168	55798	57526	83860	118987	112937	119032	119710	7551	89927	124491	79837	375607	2021	51755	79001	4218	55762	148170	10653	80700	51129	3489	90850	6520	5049	57691	648	136647	203190	57507	1876	79663	53944	126129	10960	8233	6383	131616	245806	6588	983	6419	3856	9229	83787	80305	5429	79042	26115	5569	883	283742	90594	55636	598	148268	115196	9451	126308	112858	199857	84331	53342	54971	30008	1072	79612	80011	339122	27284	64802	84733	114897	128344	169166	10594	741	344191	10260	9024	11041	55196	201626	84107	5095	80227	2072	79783	7025	8607	2290	222171	124817	2303	283933	6470	167826	10425	79874	4808	2629	400728	1176	163071	25970	90637	79962	63973	57673	788	84875	23512	2907	161829	317761	5187	5886	255520	22928	55017	137814	1104	55432	6657	286451	91304	5890	100652824	2055	100506504	51352	126075	220929	11200	28958	220074	340061	54732	90135	2972	10519	84614	5600	727910	79842	79896	84859	120227	114826	642987	55182	11261	9742	389421	22953	138649	57474	647024	2963	84570	4520	388552	100129583	84933	5079	9883	1604	7699	148266	60312	55959	51399	374354	57730	29950	91120	135398	128486	399717	6840	136051	92104	440044	8227	6191	4151	54870	144717	7296	339541	4194	801	4541	4519	107075270	25829	5083	4538	4535	80823	9937	134548	9848	6096	259230	101954272	106481359	26801	100873498	399818	100113403	57683	1616	50854	4439	55937	7917	390980	3107	170679	399726	29902	100144603	285636	403313	131118	402160	109617003	100873808	103625684	407046	406977	407037	4567	4553	4570	4511	4579	4573	4564	4575	4568	4556	4576	4539	100271538	100132863	375346	1192	65996	2968	729399	255798	170559	344167	729475	407975	652991	442257	375190	91584	100302129	106480213	100287902	414760	100505633	768096	65072	100420505	100130887	399806	102723483	100507308	100506696	115561815	101927768	100124700	285962	100289373	729495	102723775	116435283	154860	105374293	100628315	100775104	100996301	401236	101927686	768097	285987	641518	100873254	102723346	101928403	100506325	100873985	60674	100874238	100509894	100130879	100874058	102723971	441094	100130418	104355141	100113384	100874089	4830	284040	107063536	8420	100874351	347689	104502416	103344930	7335	643770	256880	730971	645323	101928784	92285	145837	645078	440288	101927075	100861519	100526772	286189	100506169	441027	100507012	645348	6981	105377617	106479811	106481518	100128126	646463	552889	4067	386593	404734	23642	59348	103695363	91612	100996492	3217	391532	101927556	148189	100507501	100507458	100422905	440423	100422899	100847004	10628	101928602	401898	390816	105372429	112398	6023	100996928	100528007	101927067	100631383	55802	9326	3975	100532735	105370333	9303	102464823	9301	100132352	28574	1602	9302	102723471	126661	101927703	101926918
CC2D1A_TARGET_GENES	55732	4800	90529	81887	29916	843	7035	2288	5965	7982	56919	6296	81691	3675	55049	10127	85477	10942	57787	115098	79090	1087	5080	113000	64285	29116	84954	4784	6224	51099	54476	54902	54814	2067	7869	2137	60481	10460	55	92745	22902	147948	4331	23034	9716	50619	5452	3149	55166	5926	7260	8554	5606	8504	5981	8452	23274	7504	395	57646	9734	51491	1298	23327	25875	91522	23101	27095	23095	84957	3757	116254	55609	10886	54542	9474	57458	493	64718	6676	10188	65056	770	53340	23534	1606	119391	4904	57609	6602	9682	259266	9950	55623	7813	5165	80347	55771	57560	5597	5873	4040	6710	54916	23293	10640	10947	10420	8440	537	26528	10290	6793	54456	9175	6480	57719	25956	22920	5939	11176	2329	27252	83992	51412	29089	4898	54472	862	7145	10411	634	51207	23152	9933	1371	23431	54665	6932	57579	1741	3693	3842	23047	2950	1307	2122	81929	7760	55054	3049	23645	51171	43	118	6790	57091	4849	8886	2767	81572	8455	56265	54997	9843	23415	51291	6548	51650	10795	1947	64857	10683	5172	55632	4637	10013	29911	10580	10101	54620	4670	51257	4713	113177	5064	84861	51586	83874	200312	339665	129138	9681	25777	84164	80832	23351	8814	26520	9786	51804	79038	51016	1477	26164	5753	11237	10139	140711	22919	11264	81610	23347	340547	55916	778	83692	54	28984	23295	11151	5432	55565	4324	80777	8131	54550	9013	23406	4833	64779	7329	343	10423	57020	1445	8925	9325	8766	26015	29106	80208	79848	4683	10404	3551	55156	66036	7993	54793	4924	2997	114336	57030	4066	55621	166	7138	10775	84079	6217	55702	56961	6510	25865	11100	945	11140	6320	30000	51398	10661	5143	8178	93436	51599	23770	79846	85865	4233	6742	55033	84725	2051	2692	51142	11333	8896	7036	9678	11281	55069	6009	26608	23731	56654	83937	54462	2253	54906	7511	27338	64081	23232	28964	8787	54894	9487	2584	57508	9969	1145	1655	2145	1277	5573	4790	2483	1182	55296	3083	64151	8882	54414	10938	9379	64231	25906	9828	9354	4192	114971	29125	83892	10728	1594	55110	51184	51699	79794	11103	51026	55188	51567	25842	51020	135114	135112	26271	54516	5467	6428	26036	892	9439	5754	7422	10279	11044	3157	3550	4001	5810	9631	2908	10915	10051	26355	11235	3280	1894	2779	2771	64689	10254	85461	10213	23301	3554	26003	80067	6509	84634	116444	4780	607	1718	27101	23463	9181	85440	9887	117178	5129	9129	991	23215	55157	1063	51060	10274	9928	22926	84251	6446	81847	26234	2309	22936	11064	27130	26094	64225	84272	80007	26123	30819	6425	3215	11172	348995	91687	9617	51780	7181	8835	4801	943	10987	81558	55268	79912	847	9034	79712	92	29066	6125	54482	11335	3181	10124	27290	11113	5585	84292	10755	57213	64333	65244	60673	4778	55709	6491	29078	9643	79828	79809	206358	80776	27161	2181	140690	57580	6631	57510	221443	346157	167	23163	79637	79143	79144	2354	6633	24139	6629	8200	79171	84063	65266	8409	55288	84239	63922	14	25953	5189	7978	84060	7533	4357	7263	5880	2571	79094	6462	5338	11202	25983	3169	55320	5589	84705	51250	4298	23149	9518	10439	84971	10277	7317	80328	84905	55902	23199	9779	94030	4695	1729	64087	7568	55556	56651	1262	10267	60678	51805	2926	26057	9406	157680	51388	22889	10763	64900	51164	10400	1118	59352	5983	116988	79572	1875	759	406	4221	51241	55140	25917	8553	56851	3572	10440	6210	84991	1794	85004	4038	91408	1284	3703	134430	79616	84900	60561	375616	10492	6885	10220	9700	54806	5570	26056	80896	5279	3300	79074	375248	26122	50853	9882	29079	10643	11097	54606	3364	91875	11143	64844	84317	92856	10868	55363	5695	89953	7746	2766	7020	81853	10817	57176	4647	9873	4926	5547	56965	8412	56267	2959	54810	5495	87178	391365	9585	140766	6741	9360	55759	9728	54956	51191	53371	55752	901	246175	1062	64116	9169	121278	121441	85478	6895	79035	6601	675	7786	8562	145407	2100	85439	122616	81614	2252	146059	80119	90381	55070	8826	7041	94160	81577	90507	1213	55197	6563	55135	112483	3607	5409	773	10498	5694	113091	85452	3491	963	481	54499	83540	8490	81875	1382	55204	8751	1944	1130	163859	2987	10130	6233	51002	6323	65065	84236	58190	8994	84873	84276	1060	93627	890	92345	5295	9140	2741	26240	54540	27242	4594	29777	5558	154214	51390	57583	55262	55281	51631	85417	7569	84985	7553	93100	115426	210	286257	22921	29982	196743	51144	79096	10658	143686	26007	3619	9538	1111	84623	10205	140710	51503	150	120379	55216	130813	3708	57512	89910	288	144715	1977	153443	283635	129787	2241	132320	132321	196394	57405	284948	83734	219333	133686	10018	60592	10461	84791	64795	925	9320	130888	163175	84959	284	23461	5169	157739	9184	518	140578	54148	284047	348254	139322	64092	389	333926	9056	118788	129831	145483	1633	137682	8817	5097	159091	80201	29028	286053	78994	163786	701	7862	23049	55707	57798	221481	2114	8764	130106	55698	26100	26119	138639	8365	375307	9542	9753	2005	9191	8703	2039	64760	84134	51735	94104	2618	6651	5763	64843	374739	55282	146206	7791	29	7638	808	56063	252995	27151	131076	53347	7617	3689	84446	147945	116238	103	55129	149499	84939	11282	222236	1857	29127	6154	90864	124222	283130	6886	79707	388595	4146	149233	115209	7398	8880	11080	126823	64783	824	51072	130162	56916	79626	79005	6282	54876	84541	79885	151246	5274	6708	151651	200916	131831	151613	25898	57047	57456	56992	54585	7707	113444	9204	79753	7086	9255	23173	3148	134429	55109	4724	22836	836	201973	51752	23305	10569	9232	221833	1508	54919	734	4846	115908	81034	25879	25962	9897	203238	55335	2395	216	11244	158405	158234	219654	382	83592	8559	7248	8328	9790	85459	255394	161742	27079	55662	29117	8539	221120	119504	25961	7465	50810	116285	164	113174	219539	9768	5347	6778	6809	129049	6632	138429	57611	51704	51755	116969	7171	55295	84790	558	147798	83696	10653	3817	347853	283987	83986	55048	5866	4054	55872	286133	57691	29063	28511	64943	440957	146212	51252	85476	153241	7336	7881	8738	4881	6335	699	5881	84894	51327	51621	23414	83443	57555	7324	9720	2993	9121	7988	8427	84520	10826	983	10972	121340	202051	5036	23204	6773	28991	3219	5429	79042	84437	4696	10761	5569	55669	219738	283742	389852	2110	598	2186	55092	79029	115727	6241	51112	6201	126295	221037	682	10248	8801	9854	10978	5883	55871	3222	51162	79877	283450	91683	1600	79102	8794	29925	64859	286205	80835	3267	83759	2787	442578	10260	148808	7368	545	256356	200197	5095	9793	9537	317671	57804	10589	83638	165829	63893	163259	390436	126272	155382	283933	10409	284424	23625	4524	57513	253461	7050	79874	388951	55929	205327	55620	163071	143888	55030	161829	160335	54813	100128927	400960	163732	204801	55017	79077	118672	223082	55785	84622	84333	169200	3226	126375	55783	284114	55511	5912	79777	55505	375061	9798	283989	7318	161779	90736	2049	348235	414194	25904	80164	10946	2903	130502	387893	5587	84517	84441	4303	256646	10801	157313	9923	23762	389151	8971	8694	10509	133491	131583	9230	10196	283991	23545	93349	64754	26013	9899	6667	5087	23532	3916	84856	5727	10308	157567	146909	84937	55693	388531	3840	11104	55615	284018	139886	100101467	10614	339327	11261	51393	550631	401944	123904	375790	3014	388115	7390	144404	431705	134637	196528	388552	400508	51155	646799	125208	3146	148213	441191	9901	6829	51427	284443	2917	84278	27010	4122	729533	8912	3066	6925	9895	112479	6273	388796	387990	23365	9260	57181	100129858	7697	163227	8364	79690	5094	84619	341676	23061	8363	7718	51592	6584	728	4217	2996	6709	80217	55924	6687	5336	54898	6191	4151	26275	55315	89894	219844	4635	147949	7594	284805	987	221477	338811	24	23116	374877	9646	2475	4976	57713	9055	9848	106481608	106481493	100169757	106481763	106481713	106479200	101954275	100873590	106481229	106480910	387103	100129405	138307	129807	653308	399761	6015	6891	100131096	64978	389058	80737	1444	80741	100507436	170679	3133	6311	29902	444882	84501	201725	255919	1375	54441	403313	54067	10866	106481624	106479975	407045	406929	23012	55652	28778	6976	81856	163486	645688	84342	494115	4722	23564	2968	3047	652995	440356	4515	729920	692094	106660612	55449	64601	284837	9906	100287898	100505876	109616985	100302161	440925	100873413	106479170	106480892	105378622	104326189	118460	102724297	132817	100874190	642852	100873798	729500	100147773	101241877	100506637	285375	100874253	100133205	148645	388428	100507540	554203	387491	104355148	158314	729083	104355135	79854	171022	102724548	84222	401014	728558	101929212	100506810	106478976	440600	101927768	111216286	111216280	285962	643837	100506025	100852410	101929111	100133204	158257	100506409	286016	414243	100506012	100874071	102723852	100507297	101929753	114821	28985	284649	107984958	650794	650669	101929688	8341	111216282	105371590	105375261	105373904	440900	414351	257415	100288035	266655	54082	100130388	150197	618	441208	100506866	105378580	285550	102723761	115110	26795	51608	158	101928085	53938	106481027	100271222	391257	23761	729096	8512	642802	106480794	402193	1945	100506144	645323	728339	100507401	644192	101929423	440253	100507639	100270680	100506462	440117	6981	101926926	2994	400916	27239	2749	107986209	102723557	100422445	101928734	100874365	100506305	100507487	105379109	106480242	6086	100147816	106479001	106479663	168455	100874052	347051	105375847	101926977	100507316	105375666	106479038	4067	100289300	79400	100507521	100873792	283440	3145	100128191	10778	379025	105370423	729409	102724917	101928244	90799	105370400	100533106	2688	100128108	101930452	105371423	646278	390581	111064648	84777	100507458	100846992	100616204	100616429	106481134	100616493	414212	100847049	100422975	100847078	9554	100423042	10628	23380	57597	100616283	101927229	100132501	386758	114335	729119	100312826	541466	115290	100129195	114186	102723631	110806280	115482704	105371455	63930	11165	441124	105375519	8362	79159	81554	100419033	8330	115409982	8345	85376	100132352	400322	8367	102723552	8360	8968	102465882	115409983	677766	102465837	728229	8366	100289211	104355217	105376466	101926918	100996521	102465858	102465690
CCAR2_TARGET_GENES	81887	8837	23028	996	9256	23077	55750	55735	84954	51534	654364	9546	9066	51360	9961	23357	55	23187	4331	6683	9716	57210	10062	100533107	6642	9519	8504	23644	51491	55850	58508	55718	493	84699	841	6882	7629	5586	1606	6602	27107	10565	1316	23471	5315	51018	5590	80347	7030	4734	23446	8891	9448	6160	224	9744	55421	617	54878	9187	57719	6717	285527	11176	27252	9138	1781	55331	9139	10411	1653	5933	55100	81550	10998	338	54700	4528	2060	4258	55054	8438	54749	51720	8886	55968	6128	29058	5037	57060	51650	2323	57192	10683	84336	55072	23256	9878	1312	1725	55280	2289	8317	3983	9739	51257	4713	27037	5902	84861	9127	6634	8940	4242	7290	84271	10454	23351	89932	22985	80344	5721	10484	5411	26133	26090	55245	23394	5203	51497	57761	81502	9777	9371	51654	81610	6907	5422	10240	10725	83752	79726	9013	2935	23059	56061	124454	51283	4150	10423	8925	9325	2184	56986	7082	90427	23087	6674	79792	55174	90459	203069	2217	22870	9253	27134	7040	93233	26121	29844	27000	79989	6742	84725	23553	55131	5054	9678	51010	79004	1326	7511	8453	5709	51195	3837	9487	6603	64149	55379	23142	4790	2483	55296	579	55291	3263	55626	5450	2735	51184	420	57696	57122	11103	1108	10162	25842	892	6206	55770	1347	7422	56133	5917	1809	4090	5159	662	1894	22937	51122	55683	6242	200576	10096	51639	83444	55704	6772	79031	25843	3336	55818	7701	3554	8809	3398	3241	6432	6654	56902	4780	9068	11315	57535	64766	9887	5929	25936	8289	4297	335	22926	1490	10983	4709	9330	5524	51552	26147	2531	84878	9913	55717	348995	63931	84930	51780	5357	4801	2185	1135	8161	10237	85320	4952	10133	64375	55709	79934	23549	84693	11017	10199	57505	6239	7913	78995	56751	54776	8740	24139	8189	9491	6629	64860	8242	7389	10426	3276	6237	5639	2671	84219	7429	5447	9514	51234	23008	389549	54832	84932	599	112399	2593	5819	84705	78992	1968	8666	25926	54897	25980	9584	529	64145	7376	6155	84313	5894	51805	1644	22903	63827	91703	8170	10208	25778	54663	84626	79970	3612	51241	89978	10440	6210	84991	53	90853	8565	84749	60561	51317	3178	54806	9958	10228	3431	65080	9470	50853	9445	10253	10643	5879	3364	91875	51204	10730	26206	55227	670	347733	10211	9656	57176	51103	57082	118663	3417	9728	81556	54956	8916	53371	27068	79807	57117	83606	283358	84920	51279	84260	6821	85478	64403	643866	51156	146059	4123	80119	9960	5073	3801	54849	2774	83608	284111	1453	10609	60681	29985	6455	91039	90324	641649	10410	90580	51070	1969	5195	23421	6202	22823	55811	83540	8490	5546	26092	80222	9869	1939	51002	3329	64708	85403	10840	8893	9718	100996939	6189	6167	55023	79624	55869	29934	55638	50808	2649	210	114987	57109	118924	80313	64852	79096	79980	140894	738	4253	120379	55216	153443	4718	57182	150709	79682	60485	51594	5784	79833	120534	147339	51128	125476	113622	9320	130888	163175	518	51244	91369	80028	389	129831	130535	285172	55005	9508	286148	2585	5147	7862	6396	10239	5051	8365	9753	57805	94104	27151	85395	10444	116238	79671	563	5701	113691	622	3678	125950	6159	84328	126823	10380	23498	150962	27185	113510	51023	8545	84283	23350	22950	23160	1230	90407	4724	22836	10412	84340	23176	9263	26173	154791	25962	2395	364	30968	254065	254170	171546	84881	8559	7248	8328	9790	51222	91252	9318	196951	8495	6764	7465	164	9768	10845	6778	54948	114785	5245	125058	79759	9726	7171	29123	147015	83696	8000	80700	64359	3396	26580	55209	93487	54541	132158	136647	124790	6774	11142	80319	9925	53407	1876	65008	9197	196074	64118	4071	201931	51617	10826	7314	196410	84305	3344	5581	51282	51545	54474	5728	6201	57834	51030	10465	79736	7690	83886	150678	84750	6169	150684	10221	10089	147687	64802	128439	26047	582	9610	26259	125144	56945	1649	10540	8815	84285	8665	144245	10589	83638	79783	7025	8877	284424	55884	649446	2629	360023	55929	389072	4094	2859	200895	285237	7681	91663	127003	22864	10194	197407	284417	1731	1104	54494	389362	84698	137209	55526	92815	79777	6635	55666	83882	6218	29035	80781	84536	2275	126075	10946	116541	10766	55803	6900	140739	9923	22888	80789	93349	4045	64976	54014	84065	10614	9863	342977	374407	389421	63915	345630	134637	388165	400508	284340	23424	9687	283601	51466	124056	79711	6273	388796	29966	51108	57541	2764	5094	10438	6840	26020	50861	79607	92283	26275	54989	5178	55319	26112	338811	24	2475	22887	23381	9867	106481608	94162	128387	84455	100506190	80736	4795	4277	8449	5514	23	10399	101927533	155054	255919	91828	54067	131965	594837	115409984	94163	101954266	407045	22908	28778	51157	4722	534	2968	51202	145553	10195	401397	440356	106660612	60493	729515	79741	51025	375190	100289545	100151684	200765	26855	100873413	100302119	114915	100874253	554203	104355148	728558	283089	414761	100506810	100874504	285962	441050	101409261	100132978	154860	644714	105372999	100131577	101926941	100874343	729041	100289475	284649	650794	158801	102724816	100129484	100505881	8629	64288	90673	100507582	54082	100420342	91368	654322	100147814	4830	106479413	220832	8420	100874110	8637	116143	728339	286190	100507266	100507466	283152	100885866	27239	100506305	378938	106480067	101926977	100532737	103091865	59348	388327	51750	100529063	100533179	100526836	100532726	100306975	100506874	105371027	647979	102724130	100846992	106481761	140735	100422904	619570	400612	100506779	101929693	9554	100616163	100616213	101928602	103689912	390937	100073347	100129195	23619	110806280	100996928	100529241	100528062	140809	55802	79159	100532735	57223	100132352	692087	8360	84311	283521	100289097
CDC5L_TARGET_GENES	5893	64063	79657	9256	30812	7756	8193	2067	7175	395	10198	5652	3757	84545	57458	2769	10347	8621	1258	26528	23332	9138	6813	4034	58476	23152	2122	51593	2521	25977	57060	151887	29775	6523	84271	10043	410	51382	6729	64788	7329	3783	54938	9253	55702	10226	2639	8178	26261	56652	10531	64081	22794	64149	10014	4355	10536	83892	10728	4848	1108	113246	51559	6428	3550	3156	5924	9631	56987	51130	10578	55818	80067	1889	9129	6543	10983	6418	9913	4601	2185	8405	55709	79828	3623	23363	10385	80023	8242	84063	554	89846	10038	80185	863	25873	50632	9885	54897	4695	79883	83546	10462	9633	51761	9911	84787	54663	116988	1965	84900	10492	10220	313	640	51531	7020	10864	10817	9873	25833	246175	51067	89869	79018	409	79672	90324	1292	113091	81611	51097	494143	339768	51281	221472	51110	4715	6837	6130	85458	120379	55216	7316	7068	89910	153443	54148	285381	92106	2776	5097	6832	29028	54953	1376	25966	84255	203260	27151	2063	3689	10841	11094	57731	57125	126119	11080	126823	84542	152519	56983	151651	2992	22950	5364	5308	51752	253260	221833	219654	7248	8328	255394	161742	6778	81628	64127	83696	7705	90522	51129	79058	9121	2941	80176	91647	794	81839	10025	2118	155382	93661	23580	91304	302	10946	6331	130502	8073	84319	5413	122622	114659	10336	8224	126520	10614	5333	85319	10507	342979	121642	147929	9612	5094	8831	104	7919	830	26829	26828	106481957	26831	106481627	26832	26830	727676	26835	100873838	106480177	6084	101954272	101954276	101954275	100873829	101954278	6085	106480190	100873832	26834	388667	1460	7918	9289	440944	26827	26871	115409984	26870	101954267	103625684	101954271	375035	4722	100190940	134111	79716	51025	29092	100151684	106480204	26855	106480225	728190	100507459	101928233	105373886	101928043	644990	286016	101928979	106478957	728039	58486	26860	100147744	692084	729013	101928509	100124412	132241	6086	106481620	106479751	339324	399959	10330	101928062	105371008	64150	100506157	100505679	115804232	100507003	100846992	100151683	100616381	100506779	101927728	100847004	100423042	6023	115409981	440804	26824	115409982	101954277	85376	267010	338382	57234	85495	101954264	115409983	6063	100133121	102723099	125050	100847044
CDC73_TARGET_GENES	5893	8379	3927	1856	3683	3675	90273	1087	8938	65220	7095	51534	2137	55703	55622	55778	30846	11285	9774	2896	8554	23644	1175	3937	7175	57545	1298	9563	9498	55718	64761	55650	124925	6141	11338	29924	22904	23536	5141	9950	4205	5837	26986	6160	87	83642	9187	60	79960	57455	4208	55100	55892	4528	4799	118	8886	29058	2521	29888	2323	64857	23256	3183	201294	1725	7093	7593	1153	5064	1399	23170	84164	83933	55147	10668	55671	8106	26133	80336	23394	5203	24148	54976	10139	10326	10627	6907	8237	5432	9013	7249	84264	79791	4150	10295	1445	56986	23678	6713	259307	79816	22870	92609	10945	83743	51477	6742	3315	10488	51010	57532	80279	9400	6945	1277	10493	8153	4717	8821	2483	1075	10612	9828	1982	867	9600	10312	4048	2597	1822	5777	135112	9439	5252	7942	23113	26054	9096	662	26355	11334	22916	80325	4691	51130	374291	54980	7072	4780	6814	6429	10067	26270	9887	64960	64121	54680	5929	9048	58155	27042	56181	8609	79747	10981	26234	2309	56171	23314	10783	80314	29880	11340	51780	387496	10124	27434	84650	55709	262	27161	57169	84693	10199	54210	78995	57409	55154	56731	80025	55317	64949	55795	5582	5300	79939	10975	51764	7978	85378	64172	91860	25870	968	10038	79651	10452	83878	140700	1571	3911	11047	84326	84971	27237	80758	47	1729	10489	84034	51763	2874	22889	8170	4608	79970	3612	9695	79768	84991	90853	60561	517	84872	9053	85021	9958	22796	23456	116496	51455	9882	29079	85446	7716	80774	6498	2058	1025	54840	7094	10817	9873	57082	81556	23162	144402	6601	23344	54509	84945	8451	64403	146059	4123	81631	1506	124773	51651	55135	7157	9123	201292	390790	91039	4542	22823	83540	8490	54507	29956	54964	57198	10456	3608	6726	494143	165545	55502	54977	84276	80854	6167	10788	90933	10957	84310	113130	9328	140459	64852	6094	256364	90952	140894	6911	5531	6868	667	221336	147339	4154	56978	3192	25909	51571	3621	5169	284047	65258	389	134353	51643	157657	6103	54953	4323	347734	5051	2176	8365	2005	54935	29980	8883	131076	755	8888	284086	79671	23218	9592	11282	1173	57125	25946	92591	80178	81570	10482	7542	8682	5824	51278	148789	165055	25976	26354	55193	154791	25962	6619	2395	1152	196951	6157	124491	23339	84419	4141	114785	6632	26263	54920	51367	112476	7171	84940	57348	2875	83547	4723	3396	1775	1632	21	6520	3921	29063	28511	440957	648	84289	11273	22809	9839	285605	83985	2194	80305	155066	51282	1503	6201	27085	28998	566	220136	84331	80198	338692	10524	93624	3310	22992	64318	9804	5936	3981	10302	148808	11041	10025	378708	10301	112869	51320	283933	401466	29952	80205	57513	441951	55929	3615	51027	55152	11180	389072	788	79415	55030	1537	55095	59344	5886	1198	255043	23526	8334	79813	79777	134553	100996455	6635	283989	124637	54059	2049	116729	389692	64746	91695	57596	71	100505621	10078	8349	7327	113277	377677	131583	3297	10196	84614	126282	374395	389119	5034	23532	157567	11209	728621	84065	10614	5333	2057	5757	79048	65243	123688	340719	196528	487	1604	80778	79711	4666	4122	158431	7088	57541	79607	338811	22887	406891	56664	106480910	642574	128387	440689	6891	6499	57819	7407	83538	642475	155054	339184	692158	677802	114599	619563	101954271	406944	693201	26765	22908	28820	6977	6973	619564	23636	4722	51517	65996	10850	26140	51024	400954	100188893	751071	106660612	1654	84809	100302112	100302226	645843	118460	114915	100874253	105372556	554203	104355148	401242	440823	51406	171022	6980	100287193	101927768	285962	644714	105372999	27200	84973	650794	101928979	100287029	644790	257415	60674	114614	342918	441046	401491	101928689	100306951	414245	100287596	650655	654322	106479077	352954	106479413	26063	100287227	103695433	728339	643911	283575	107133516	317648	6981	109729133	100526739	101926977	441381	107984426	105369589	79178	101928736	100289092	105371050	100507501	100507458	100847056	9554	100616231	57597	100616294	100616163	100616149	80022	109729182	148046	112812	100093630	6023	100996928	152217	154313	102466201	102465436	94059	677809	85495	80725	102465835	5691	677766	102288414	8359	104355217	100129503	100506776	100130600	100289097	100616406
CDX1_TARGET_GENES	8813	64285	9918	10233	51564	4040	23293	23152	8766	478	3200	55069	83892	7421	51258	80219	10983	27304	54877	23421	7316	89910	25798	164	27085	28998	80765	10524	1106	7025	128218	84455	25851	100526842	107075186	107075294	107133519	378925	100847004	6139	110806272
CEBPE_TARGET_GENES	51768	7294	10512	1015	23312	7103	8854	1854	11005	83998	1830	9743	79811	1950	51316	5800	2059	166785	54578	153241	4300	7025	1104	8340	4604	153218	100506860	60674	57002	105378220	100507530	378938	101927718
CEBPZ_TARGET_GENES	90529	57185	26073	204	55610	126393	3052	54677	4293	57157	79017	3475	54623	60528	79090	8938	115939	55735	6224	199870	9031	51603	7752	654364	26993	5725	58525	54814	23177	672	9716	64429	3298	11285	55591	2896	55166	56052	8504	11284	1497	65078	3309	22884	4134	55187	23518	89801	10721	6307	29085	23095	25771	131566	2665	5188	4084	84699	9410	6433	1431	63916	1975	79763	55588	3029	6047	5476	10347	8943	119391	4904	5525	4802	3422	7158	51018	79641	9759	55593	55771	55737	8514	55062	10947	10420	29105	8891	56852	6400	537	6929	6596	5566	51009	79041	83642	23332	2023	5250	285527	4175	11176	4292	7374	56949	7155	6626	4034	23152	2222	3835	1785	55183	6595	9933	56650	260425	55322	4779	7514	79728	3682	22894	10464	1540	55659	10269	56910	334	51729	7760	4528	55054	8438	51194	10573	8310	51701	55239	57544	51637	6790	5990	4849	8570	55616	8550	51575	51433	55184	6175	23193	78990	57062	8812	10726	10296	84572	2802	57192	16	54439	2271	54890	9552	23594	51530	3183	1312	9117	10013	8697	23468	55280	10101	2289	27154	23555	7593	1153	51257	5442	8045	421	91319	9647	8940	7290	11078	129138	79019	9567	25777	10126	11252	10042	27349	4174	4627	23112	11020	84844	50	55687	114088	1033	9517	1983	79038	7443	60686	8106	57680	80344	51016	1477	128414	55738	79133	63905	3420	51654	1869	11264	10005	57136	688	10240	23295	51090	1723	80777	22879	9013	51172	7727	56061	124454	55313	10423	114294	9325	8766	22995	56986	55290	23087	64089	10671	157697	54793	2997	3191	54938	2217	2068	55621	81576	6449	28974	10469	729440	55723	26017	10270	79744	84079	55702	1155	5438	6510	11100	10226	51073	29086	7297	9266	9545	1628	374882	5518	22983	79165	26121	29844	6142	5296	5864	11316	54555	93436	80714	64763	7639	26959	79989	94239	6742	11112	51142	11333	8896	26024	7965	64598	26261	55131	3268	23658	113263	54927	5425	1955	1759	51104	51010	5264	8729	23185	10539	57532	5709	9110	3837	9570	55163	80279	9400	5717	5878	1801	23142	7466	80273	55296	23360	9404	5007	55291	25906	22897	374378	5818	55626	54733	4928	4728	8496	11108	4598	506	55846	2967	1967	57696	79794	22818	5869	56890	57122	83461	8078	113246	9847	51389	29074	4172	202559	892	9439	55770	3157	3550	3702	900	29102	23398	10915	51300	51185	23527	868	7372	11222	51122	64689	6747	4820	200576	1058	6209	374291	84759	57142	23301	3336	55818	5334	6654	4999	6342	51253	6146	80267	64766	6421	60672	8458	252839	64960	7257	54955	64121	4548	8674	8289	5955	6794	22868	80264	64858	9330	9525	9480	26094	97	23093	79696	4329	8892	9913	55719	80007	2805	284058	10171	6950	51307	4801	51019	8795	2185	81558	84902	10520	9409	847	7750	51538	11019	7579	84083	130916	79903	5395	84668	27434	6718	11319	11113	10212	540	64105	29095	64375	55709	79934	10608	84181	6431	8675	140825	84693	400961	10199	6631	2739	6745	83732	55831	23019	84899	1948	9953	60386	54776	84266	9322	56927	6633	24139	80025	9491	6238	6629	10236	79639	7517	79171	3276	10436	22863	9787	55112	8021	821	7186	79575	5300	84219	23030	84190	14	25953	3092	5189	84060	54487	23753	9732	813	23008	6183	146057	54617	3712	5682	25983	25938	4901	6861	55780	51295	10452	147965	148229	84705	79016	4298	4046	64793	9885	11047	10585	78992	54958	9535	57470	93974	7700	51659	26061	64145	7376	29893	4695	54882	84231	261734	7153	100132341	79149	7691	6627	3996	91442	65249	5989	90379	10693	5894	57533	3691	3021	29107	10621	22889	3508	1802	140831	51164	9205	4628	84787	22880	29080	406	8650	51241	80263	10717	10971	3572	6210	57614	84893	54522	8565	55143	79587	3703	84868	51347	84900	10906	57639	85025	23595	167691	6885	517	85406	10024	6302	3178	10956	84279	10505	10574	9816	27097	65080	29079	54606	51204	55852	10238	83990	11143	86	1861	29988	84253	158427	5695	4686	26953	25822	11258	84681	10695	3662	6941	57176	51103	5495	10097	317662	79800	130752	3417	55759	8916	51138	79807	57117	5530	23162	121260	326625	283537	222484	6895	79035	54934	7786	55716	60314	7009	65082	81624	2100	6727	10499	4123	91947	55215	11057	90381	23478	1039	9785	54957	10300	57707	54925	54849	8533	79018	28987	54828	10966	26502	57521	3607	22994	4152	29985	90580	115704	23521	128272	5195	5226	22823	5686	83540	8490	93183	81875	3068	57592	80222	81611	2029	55204	1939	27173	148327	57459	65123	6726	29920	10130	94097	3329	285362	64708	2177	7873	890	6167	56929	78991	10146	54901	153527	4594	29777	57038	113115	2768	84310	5814	64434	7403	29934	27316	11212	29967	58493	2040	9328	25792	114789	92715	80013	80313	22984	27315	51144	92105	2900	57325	3619	80071	738	51503	219854	84735	54545	26521	196513	2241	143187	4306	79682	57405	7518	284306	374928	284309	116412	160897	1070	3621	7342	22934	1054	148103	5529	5169	9184	54148	522	2551	152992	81894	138241	9601	79831	1836	134353	9443	51643	7411	90550	123720	10694	7074	6832	219541	23522	64319	5147	285367	6396	11269	6483	4690	114822	127262	995	90121	26958	57805	54069	54461	516	112950	89970	60313	51249	29	10020	5316	2539	85395	84221	92799	84885	80308	6464	200186	9673	151903	10898	51160	29115	3678	147841	1973	51728	79622	339123	90864	899	114984	283237	84328	553115	11080	64783	148362	80304	56997	200539	6944	113510	51023	8545	204851	55139	79885	152926	6133	23350	22950	54585	90407	51058	993	79714	80817	55751	153642	285782	153222	79685	154743	25798	22853	90390	25962	318	2395	3190	1958CENPT_TARGET_GENES	84954	2778	5996	55156	3021	7567	983	55620	284365	8340	101927859	8329	3013	107075270	100132707	10340	10341	100132529	8342	8331	3018	8332	8343
4	54920	146705	55128	55181	4218	54815	4597	29123	53916	148137	114823	352909	1613	10036	80700	84717	51031	124997	55720	84926	10263	79003	10476	64223	54442	146434	199223	5049	55209	149603	29063	2786	23192	55159	10963	79089	6774	90204	9925	53407	521	4204	6940	197370	26000	10960	25942	196074	150468	284004	201255	201254	7360	686	114825	84140	80196	11016	79145	51499	84437	55006	79894	203245	51545	598	100529264	201514	284307	10243	23261	1503	55178	6201	84978	653464	91647	83450	126295	80032	9451	79736	375444	25988	669	80194	80011	254122	6169	57546	6670	1717	9943	55731	64318	1163	2804	56834	4296	10534	147687	286205	64802	3728	10209	27333	84833	126074	5936	200933	285704	54931	10594	57659	400073	10260	153339	3265	10897	126328	51319	545	11065	55279	10025	162655	8815	84285	4087	8665	10589	83638	80227	116028	146691	58492	8607	286262	9807	8636	25914	29882	1351	205717	51320	54581	401466	733	51078	84901	29928	125170	7182	83903	2629	151188	125919	11180	84792	84987	9852	8225	79818	80010	112574	5187	55095	54734	10472	81858	84232	727957	9792	79738	79077	118672	81889	29895	55785	442075	10224	23513	23510	283554	166379	284439	5430	79701	51649	286128	284459	5324	26137	200205	94039	51287	64785	64963	11022	64764	11257	51021	10159	65265	26233	55666	51218	83882	348235	440104	29035	170960	144608	10856	84536	51428	126075	10946	84193	128989	10607	10293	387893	71	55803	283871	157313	6991	10572	377677	80789	9230	283991	339230	23545	283643	9146	374395	256329	6667	5034	6490	79842	348793	79581	64853	152302	51082	7565	55693	148254	11209	388531	4771	84981	80829	53373	4137	256949	222194	2057	400673	94107	6917	3006	400891	50626	199777	376940	389541	10383	79862	389792	3014	284325	4077	27158	653820	6006	51114	147694	4520	147837	158293	134637	374393	388552	51155	2272	440519	653319	58500	83931	5478	284443	342132	285971	90576	79711	55660	27010	729533	57591	170959	147686	160	11152	7697	163227	5094	400720	399909	11194	27044	7718	641	219927	147906	3064	23729	3182	57116	57799	23556	84188	6120	10794	51710	6687	55552	9019	8227	85028	57089	10793	2870	23334	439	7405	339541	131870	9652	22909	22834	63906	91603	2475	11179	11153	26046	55253	4215	79065	9867	109729141	3633	55219	339229	6048	10554	63943	6392	80737	4439	390980	54535	147081	84335	644096	5699	84324	25851	51451	91750	6453	9946	90861	645426	440799	440944	26788	106480658	26789	101954266	101954271	693223	677810	51239	84986	51075	3073	4722	1388	1192	65996	2968	100996307	730087	101060200	79086	339231	26292	100505854	641808	440356	11331	57594	4636	55628	729515	56900	606495	84809	100302128	81669	101928111	106480204	105373463	642852	729338	148413	284184	100505641	101927667	104355426	57291	102723483	440600	643253	100506084	285962	100131801	105374293	100505975	100874478	51372	105378753	100507670	100303755	653677	101928403	105375261	728927	100506325	51275	342918	266655	64288	101928846	107985471	110841581	105378580	26795	100147814	101927597	10432	84964	4830	23559	158	90639	57026	128977	154881	1650	147007	2119	100874101	100129279	386627	283131	100506068	400512	105369192	503569	283596	729082	100507266	984	100131089	100526737	388569	163050	100885866	255403	100750326	162972	79963	105375847	106144529	101926977	440138	78998	106478978	84769	10072	100534593	404734	386607	100532732	100506113	100506649	10597	7556	283459	283440	100506411	26589	101926895	254100	100507303	80072	102723510	197187	101927556	101927957	114841040	124496	100128822	100533619	100507458	104909134	400657	100616436	100422972	100847049	23380	100616480	100616323	339201	114108587	101927572	55957	105372476	29057	100293516	100507567	100533184	100303453	100529241	106479607	152687	55802	100507217	54883	9326	100616416	692073	101954277	102464837	441250	101954264	5691	6063	101926900	101926918
CHAF1A_TARGET_GENES	2729	572	9066	58508	5832	6873	55699	23250	4335	22859	5151	8569	9522	2060	55968	23405	55174	22870	27134	84725	57178	6603	9439	4012	55683	2166	8289	4297	6543	9270	51692	2531	11335	3181	11059	23039	747	26122	51028	10063	3480	9960	114876	29943	23038	23635	7316	79682	9425	125476	5169	83742	9131	3361	8878	11282	51072	8833	10370	221937	83696	3761	8309	157638	1876	3643	5728	84750	56834	284424	23060	84698	400410	27439	51741	55893	55534	57181	55924	200734	25925	9848	259230	106480910	407045	283050	104355295	100996342	400242	101927913	220832	728769	100885866	104472848	440423	100847004	11165
CHAF1B_TARGET_GENES	8837	56919	9256	55750	9569	51265	8522	8938	65220	6224	5980	695	654364	51099	5329	2067	23357	23154	1992	55778	50619	7444	8504	8439	23644	27067	9820	54960	55187	9563	9709	55850	55718	5424	56848	6141	51768	6873	83641	9682	1316	5590	57217	22844	26986	9448	9948	29894	7037	54905	55421	54878	9605	6624	60	27252	9138	8527	143684	79960	4133	56922	55331	5527	55063	57690	7161	3835	1653	1136	3781	23431	440515	2932	7994	200081	60509	63035	55892	57590	2060	5475	23645	2512	6452	8886	54675	55968	29058	2521	393	6548	83719	3383	8761	64857	57106	55632	79157	3326	23411	22931	1153	4670	283638	4616	2872	83874	10291	7290	23616	84271	25777	25807	23170	6122	8664	4689	55007	171568	145508	4792	26133	26090	23394	11083	9371	10528	23347	10673	55578	26512	23295	5432	9057	9013	23406	4833	65990	8140	9780	51283	56986	90427	760	8767	10397	54108	83988	79792	8797	4946	22870	10270	6217	9253	6510	27134	29997	3978	946	5143	79036	1021	2617	84132	2889	1787	64115	81621	1326	27338	57532	1819	6603	55813	1655	55379	239	64750	7323	4717	2483	51111	1982	5002	5715	81566	605	65117	4048	2597	7167	9847	57150	25842	5467	9532	26235	9439	6206	81688	10767	9444	7942	56940	57472	4437	57561	4012	6500	2908	11235	7375	6152	374291	55704	6772	10575	80146	3398	4953	6432	1820	4780	9731	10067	64960	81569	5929	5052	387338	55758	25936	8289	4297	6543	8609	90025	7128	9330	7320	51552	26123	55717	1843	80314	51307	51780	1958	10174	81790	51123	7706	7852	51744	6125	25950	83637	11059	10376	1757	262	3759	8202	57169	6615	55653	81030	27189	221443	57505	8970	1026	54436	8744	7408	56255	140901	6629	56926	64860	55795	10054	84286	23065	9002	23030	84190	468	23780	5880	92521	64753	58504	1315	968	9526	904	25938	55320	6397	83475	863	6303	25873	376497	64981	51250	3727	26152	6874	3911	84726	27243	84326	79088	4037	9113	84231	3337	23647	26515	10514	3021	2319	3508	8546	23281	4608	54663	29080	81846	79768	54407	6210	1794	337867	79587	219855	10492	55122	5959	9958	1660	149041	160428	51028	79621	29079	51131	64844	274	2356	51531	4609	55227	10211	8870	9656	10413	57082	6176	8412	1545	84888	60490	27068	79807	57117	5998	64098	144402	22822	1848	8451	2958	9960	5428	5073	3394	6187	84916	58488	10140	22901	4864	396	9123	22994	55520	8792	29985	6455	91039	90324	7226	757	23521	473	79932	54707	22823	83540	8490	26092	8416	3756	3782	8560	142	805	6574	3899	51281	64708	129563	10299	23635	256006	22838	79624	56257	8473	55909	11160	51125	92140	29967	25792	90678	56623	4851	118924	9651	1111	128506	7108	738	55208	55002	221143	10284	3708	4718	79682	64417	79668	79833	120534	498	10618	114908	64946	3621	26207	5169	4685	55529	112495	55005	286148	157657	571	6156	1915	80223	5147	1974	3361	10311	144406	1844	995	8407	92822	51735	861	3689	30815	79671	55129	51160	9684	8878	57125	6427	50944	256126	339123	124093	51005	10482	255104	11080	51278	130814	284996	132789	285203	60675	7048	84666	201595	5274	25976	130557	80149	90407	57654	79982	3015	3148	651746	81789	256987	221476	23514	202915	7534	138065	84720	2957	221035	221154	63876	118426	9790	25841	9702	27343	25911	196951	7702	4239	5579	8509	290	84419	222950	114785	56905	51755	4645	90007	126306	54815	84790	8000	1938	83547	162514	148156	6520	1499	8772	4054	283234	149603	84376	54541	29063	54899	200845	11273	9796	79064	51252	54790	54921	53407	4144	65110	8623	1677	2194	64118	51621	11337	7314	23204	3344	79166	2941	85509	81603	3726	10316	5728	6201	728747	79736	3669	7690	682	2783	84331	4299	84750	1072	26579	3310	150684	81839	79660	8793	64859	1106	29903	10209	80012	54872	57659	126328	1649	10025	79772	10589	83638	58492	10458	155382	197322	374819	284424	9632	80205	441951	2629	222183	6232	55929	3615	25915	51027	55152	90637	57673	54546	2580	112574	23212	1537	55095	5886	253650	100271836	120103	84698	404093	23513	400410	126003	4869	5430	91351	7262	200205	94039	134553	6218	91695	170960	2130	2275	10607	10766	71	55803	317772	3009	84441	9735	340061	124751	8349	8971	8694	8340	147111	84614	123283	374920	64976	54014	6490	4733	10320	8660	57711	5138	129293	55182	51547	401137	54932	6917	10507	3006	550631	400891	138649	100130519	10383	3014	375743	10811	134637	4697	9516	51155	84503	145853	23424	8644	203068	6829	51427	401320	9883	285971	79711	162993	6925	643836	84941	8329	6273	388796	55534	8969	2316	8364	5094	124411	219927	136051	340385	3182	6709	6231	1675	121504	8733	85236	5336	6136	4155	85028	7637	2870	200734	4326	801	338811	22887	9909	353	26829	26828	26831	26832	26830	26835	101954276	100873829	100873274	106480910	106480190	100873832	26834	116228	574432	128387	388722	399818	440689	387066	6015	7407	57827	390980	28973	5514	729583	158228	7114	503693	440799	692158	26827	26788	26863	594837	101954267	106481577	101954266	101954271	407045	26765	4558	22908	4549	55652	28778	84960	6827	414919	388559	29803	100271286	751071	84820	729515	100302128	100151684	441150	5520	116349	26855	106480225	100288432	114915	414760	100133205	220433	105371620	103724387	554203	401242	440465	101927211	283089	100131208	1719	105369343	400604	106481796	441459	644714	100996539	8847	100874031	643749	105376388	84973	440072	101928979	100287029	728431	8341	100874296	8629	60674	100506299	64288	8705	171222	100507398	101927497	101928483	102723741	654322	26795	106479060	4830	54106	730091	6173	105374177	387036	23600	106481146	106481045	100887750	3588	100287227	2119	101927612	256880	728339	1050	641638	100505676	101928597	105377348	100507266	100652772	440253	100418744	102723526	10016	100419074	378938	106481194	100996348	105375847	401472	106479038	735301	103091865	23642	26065	101929715	100529097	255783	387254	124944	90799	100532726	100506686	105376323	100507303	83482	105371506	26807	780851	440712	104355133	100131655	100847007	100422899	100506779	100616301	100422934	100847056	10628	100847016	80054	400617	100422833	100093630	110806271	115482718	100528062	106480286	105379695	11165	101060684	54883	677844	8339	100616416	115409988	692073	26824	9303	115409982	101954277	677809	9301	267010	9302	102465835	8968	115409983	79893	102466815	102288414	8359	101929225	100129726	125050	100847044
CHAMP1_TARGET_GENES	29916	51534	54476	4331	79810	65056	23471	5597	55973	1371	1114	51650	10795	3912	9352	29799	55916	10166	5432	9325	8766	29106	54793	5143	5118	64231	9354	57150	23107	10915	2632	51122	10254	1820	85440	1063	5918	9330	64225	55717	51780	57213	23091	4778	346157	7978	904	25983	55320	1729	55556	56651	26057	9406	759	51241	8553	84991	90853	54806	9958	29079	3364	91875	87178	9360	30061	9728	1062	79807	57117	84920	146059	55070	55197	83540	8490	255928	805	130507	1060	890	2741	2830	51631	115426	118924	51144	79096	1977	2241	64795	64092	129831	57466	7862	3361	94104	7638	4774	151246	56648	9861	25898	7707	84059	734	154791	83592	221120	9768	145645	6632	57611	54899	85476	699	23414	84437	10761	283742	79029	390054	64318	10260	55196	545	9793	10589	83638	390436	284424	389289	205327	55511	2842	8302	339416	5587	157313	64754	119016	441191	4122	23365	7697	2996	987	338811	100129792	9848	106481229	282996	389058	5150	9946	54067	106479975	407045	23012	163486	643276	731275	729920	9906	100287229	100873295	106480892	132817	100874190	100129845	100133205	554203	104355135	283089	100506025	100852410	158801	440900	257415	100288035	106480343	100509894	100506866	285314	401387	286190	100507401	644192	101929423	100506465	100506462	2994	100528032	100533642	100652899	9554	100312826	541466	100129195	102723631	8353	8331	100289097
CIC_TARGET_GENES	7982	51265	115098	4257	6224	9052	23386	11171	100533107	8498	27430	55775	57120	51491	5982	30	1975	23534	2065	55854	7158	9741	4040	6160	6605	54878	10512	9733	11176	4292	3205	55063	2037	6193	9522	51593	94005	51433	23409	10914	23594	26277	8086	23468	54620	4174	8664	84844	50	55147	5684	6430	6729	55245	6789	23347	8766	26015	56986	2553	57617	55756	8767	92960	79735	10775	10945	22900	79989	3209	9678	10551	5425	1842	10613	59	81621	5709	9487	57508	4927	1655	7323	1182	7379	2965	25766	83892	51561	10728	65117	55110	55846	54682	4940	55832	4848	8914	2597	51147	83461	113246	10162	2444	8936	117247	55603	10902	10112	3702	57561	64083	10802	10915	10641	11068	200576	51277	2976	27013	54856	23169	991	9588	57035	51060	9928	23120	80306	4709	4488	54853	399979	56243	1997	1958	27230	5357	10987	84265	6144	83637	11335	3181	8805	55297	29095	11017	8970	83732	23019	9329	8189	11070	10436	1350	65999	5387	64172	79664	25870	84268	25983	80185	64981	25804	9040	1736	4695	54882	26057	23208	25974	51371	1024	54663	51520	80017	92259	51535	54407	91408	9415	9743	324	60560	84868	6926	29923	9924	9700	84872	3178	84284	83548	11097	51204	51531	7020	51496	79811	55142	51187	9581	57559	79675	3417	6744	29766	51138	658	51067	60314	23344	65082	90141	7453	6727	10363	55180	5428	55215	11057	56964	9785	54957	55135	7157	23421	26135	85369	5451	4259	79590	7286	8476	805	6233	51002	79634	2177	79137	85403	64332	83939	51316	4651	81545	153527	22838	253714	113130	56257	51631	79618	54788	51144	57325	9871	7316	219670	89910	2241	2059	374618	133686	55676	7402	153562	9184	285172	9443	90550	132949	145773	4643	5051	8365	130617	197131	196264	2224	9673	113251	10629	7542	5824	130162	7871	25898	80335	10393	134266	285782	57763	84135	6208	10569	9232	10910	9188	53349	5702	10576	196951	164	5479	8800	10229	28227	55209	132158	388753	51362	10963	2237	123355	10960	8738	5093	10015	84140	3856	3171	55729	83660	27085	79736	28998	1798	199857	9854	54971	79834	56667	10276	57659	201626	80124	56945	79797	392	9632	55367	6181	9772	9852	81575	6879	80117	400960	8334	4869	5430	6635	91304	84629	28955	140460	130502	55803	9735	11260	10509	10519	152302	129293	100190949	79048	10445	3006	170622	401541	643155	85302	1364	7633	401320	9819	8969	54554	50861	10794	6281	121504	55035	28977	63925	54989	131177	85457	830	26829	26828	26831	26832	26830	727676	6084	106480190	100873832	26834	100130967	10471	4795	10399	84335	84324	131965	103625684	338799	286827	534	51202	647323	729475	11331	55670	729515	55672	26855	106481711	105374219	105373463	100506637	728558	9277	100505826	101928043	286016	101927765	105371260	284900	100505758	26795	26860	100147744	692084	57002	100271303	100129387	283131	728769	338739	100505894	100131089	100507012	728040	378938	6086	285943	101409258	105375847	100532737	404734	3145	283440	51750	105370676	100506157	90799	100500831	100500903	619570	9939	100616149	100616168	100131691	105372476	100505812	284615	6080	101929125	6029	102464828	126661	102723099	105376466	100847044
CIITA_TARGET_GENES	57147	572	10181	55610	57019	56928	55904	9020	163	1352	115098	79090	115939	55735	7095	5980	7756	80199	5725	9066	23395	1195	23386	972	23154	10062	11119	6642	55334	56052	535	10858	175	23517	79567	55341	11055	51773	89801	79810	55761	1112	55850	26099	58508	493	9877	5188	4084	60488	6433	64951	56848	8943	57418	1606	55633	83641	10797	9682	4802	27107	57623	5315	54505	51018	5590	9759	55593	51447	22933	7353	23161	54556	114049	23503	6793	7515	8301	55421	56005	8672	4140	23505	60	7879	4292	88455	9138	7155	4660	6626	56915	56922	7289	51150	57455	23152	9817	139212	10847	10403	4208	11266	4779	2932	7994	546	2060	51593	581	5705	2778	6790	28971	6820	5775	57017	23193	25977	8425	6548	10558	29888	84572	10795	9552	51530	84336	23256	3183	26227	79157	8318	1312	4436	29911	23511	1384	55357	64376	27154	23411	57828	5714	4670	2872	91319	23786	23523	113791	10521	56993	9567	84271	4174	10454	25813	55147	10419	11154	79609	23002	8846	57452	2079	6430	1983	22990	9252	55671	8106	9985	63935	57446	23394	5203	1477	11083	1457	9777	63905	3420	128869	64863	10735	2717	81617	8848	9683	55565	55697	79613	51172	64788	79791	6923	57478	57020	79719	64799	8766	26015	3646	55156	11184	1891	4793	84444	79735	81857	10469	55723	22870	92609	9149	27134	11100	55101	29997	7297	83743	22900	7728	8178	51599	57794	57130	64763	2901	2617	26024	8662	29886	6878	64598	55131	23658	8985	10467	4899	5683	64983	5425	7458	9830	55848	11196	11101	8729	79004	8036	5709	9969	117246	11216	6603	27077	1655	64149	55379	7531	25979	26118	7323	80273	91057	9404	51111	22897	1982	29099	9049	84274	83892	9761	2735	10566	4848	11103	23074	51147	113246	10384	29940	6428	7922	51596	896	5528	26054	11120	10884	23107	3550	23197	57561	5810	55299	2908	79770	10915	1452	80315	93973	25852	2771	55081	84223	11222	57599	55683	10120	83444	64427	374291	3398	4953	8604	6432	63892	27101	6421	54823	7709	54936	64960	6018	3155	6513	8503	55157	8289	6118	56912	11133	22868	9789	80306	89891	5524	81892	58517	9913	26503	2805	10171	91687	79684	80314	1958	27340	29914	23435	81558	81627	9409	847	79903	54482	989	11335	79002	466	55709	262	80776	10608	1164	57727	10564	57403	55370	55905	10385	54718	79026	23019	5911	79143	84269	24139	56255	8195	3704	8242	6487	79171	10436	22863	3188	64768	83744	2671	84190	5189	84060	64921	468	9732	4289	54617	90417	9526	3609	1032	25983	1603	79649	83475	23383	54552	51295	5589	51690	84816	55278	4046	25814	6874	23404	84971	23211	9584	5538	4695	1729	55829	3337	7568	10489	10693	5894	10989	7326	57533	3021	23135	1742	26284	64773	22889	3508	114034	4678	4595	79363	9205	64328	57180	10526	29080	196441	51669	80017	8932	10971	4677	1643	53	9698	26519	79587	60560	79161	25821	6885	1019	7024	84865	1783	1660	9857	65080	23479	23325	26586	29079	83852	79020	11097	6426	11143	4711	57129	6434	55627	84317	92856	8027	64215	56262	27348	1861	55755	5695	54840	25844	84300	129685	4926	60492	5519	5607	79811	57082	5876	8884	9581	51374	79172	79847	130752	60490	51138	901	64098	51067	121536	4704	22822	6636	9815	54934	55206	54509	79798	9785	54957	10300	81631	2588	9611	55275	114799	55135	7157	10966	57521	91978	55527	10055	115704	6205	23521	90353	80110	5195	79932	10733	26135	22823	85369	5686	25874	55827	51506	27005	27	58497	4170	5993	55793	55204	1939	23219	79823	805	54465	64708	8994	114885	84276	8893	9718	25816	51397	81545	10667	54901	153527	54540	285855	10957	135293	154091	64434	7592	29934	7739	11212	28957	55638	90678	23082	55327	51144	10658	143686	128710	51524	149951	9344	27250	161835	54545	26521	196383	7316	89910	1977	343930	80224	79691	54842	79682	80097	79833	79723	3140	125476	140890	51244	30827	80028	23097	112495	55361	5018	9056	146183	64798	132	1915	23522	115509	78994	64645	163786	5147	10311	257397	254048	64897	144406	4690	7391	9191	8703	4720	84134	79053	2618	6651	1827	23515	5681	150275	89765	23181	27433	23387	26097	9673	54865	9684	5635	6427	29127	221496	197335	220002	283237	23358	4774	83941	7398	126820	127002	28982	64783	148362	129285	51072	129450	79568	3754	129401	23248	204851	56983	84283	152110	57703	9447	57577	7871	22950	57456	56992	6184	59343	7884	80335	79884	91137	819	22853	54919	10922	116039	7534	94241	7415	30968	2957	221154	51585	123016	83860	169714	63877	27069	23203	10807	7248	8328	55701	56339	142940	5702	54838	1200	143570	254225	7702	9382	567	164	4640	10982	245812	158248	26995	51117	57171	1398	146705	6240	54815	51693	7846	53916	51031	124935	55611	84926	10476	6730	1632	54442	23524	2495	26580	1499	10980	149603	54541	7266	5162	6890	23192	661	124790	22847	153241	56947	7336	23214	65008	8738	25932	83985	2990	92595	65988	55031	7314	56980	10972	84305	11214	79042	4696	126014	286046	100125556	883	79894	9533	147179	100529264	201514	55729	55178	5728	51030	83450	149840	80032	126308	1051	1798	9854	4299	3054	122704	93550	221468	167227	254042	9943	23133	10524	55731	2804	56834	83591	64859	1106	9986	7388	163049	152002	23592	10260	53833	257062	80851	388403	22845	8665	10589	83638	5870	146691	158135	8607	126792	79898	55254	55346	84277	80230	51078	9632	29928	23283	222183	9772	6666	8269	7334	6232	55929	83983	8834	84987	9852	80010	27335	1537	5187	2193	285343	5886	90480	1198	3119	23241	54813	400960	204801	22827	124808	8334	23513	23510	79147	64963	9798	11247	84975	83882	79087	6165	389337	51428	55039	23466	10607	7404	6525	220074	79174	64061	80213	8398	9735	10587	5142	9923	155435	90135	391356	2972	7469	3297	441549	54622	115749	400451	169611	7332	10933	1762	140691	527	84859	51079	64853	51741	5501	11118	84981	123722	116985	80829	642987	138428	55182	23270	222194	5757	51182	7621	57474	376940	349114	390927	284325	348645	285193	1201	375743	388552	145853	7259	55629	2272	3146	3123	36	401320	3132	9361	124056	9895	3117	203414	199704	353088	29950	219927	84154	142678	57799	284370	79892	347344	6136	115948	10793	54830	65251	54870	439	642946	55319	3127	7919	987	4541	4519	63906	91603	4512	112970	4535	85457	339448	154467	23381	9867	406891	26830	100873536	116228	574406	2664	1616	6257	3111	6046	3108	5696	100996291	3122	64978	6392	3107	28973	5514	3133	10399	3134	84335	79583	10866	3105	201562	692085	115409984	407037	4567	4558	4565	4572	4578	4549	338799	11116	22828	728489	81890	5790	4722	1388	30851	26140	157574	8904	57128	10195	401397	100505854	92482	400954	221092	641977	11331	64601	5534	7311	101928111	285266	3115	414760	3116	284184	100421729	140755	100507459	728558	100130887	100144748	440584	440600	91316	728537	101928545	197135	146542	3113	729582	643749	100506930	440072	106478957	7726	100873922	100507495	3106	100534595	100129250	101928846	107984969	107984875	100874058	100132774	58486	654841	100506881	100505758	150142	101927891	442197	100147814	100147744	101927597	100506826	23559	5698	146771	257068	3112	285286	101927056	57026	9551	220832	23761	55052	3109	642819	3139	10137	152206	643770	101927204	497258	92285	100289388	100505658	105377348	729013	593	100526740	23354	105377617	100506674	100505702	401472	386607	9668	112268105	56242	101929715	100381270	100506844	100533642	101928062	1523	64146	90799	26589	100506686	29890	23246	100616277	780851	100422879	619570	692199	101927720	147727	100505681	10984	8148	11165	101929008	100507217	100532735	115409988	81554	11276	5645	267010	100132352	7703	400548	79447	101926918
COBLL1_TARGET_GENES	6405	199870	54896	53340	6710	10947	546	8646	7738	1832	26088	410	10598	4168	8131	79791	51398	2639	22797	8662	9124	4355	54414	29907	11103	2597	6364	57669	55103	54206	57535	6118	11133	57862	83887	1997	84292	10133	79177	23019	5858	64753	10749	9070	4212	149041	64114	55627	10592	6812	51103	8916	145226	4123	6398	91039	51070	1952	83540	8490	57592	8751	29920	5793	6189	5921	81545	90933	7553	220869	80142	22984	145282	10570	9456	85445	56172	10600	1827	9813	29101	55129	8741	28982	6707	64320	27148	7707	10818	126298	8085	4144	55031	11016	4884	22992	84833	144577	5306	9024	23625	60626	55920	1537	284467	199974	84981	10614	6261	388324	57001	118472	801	339448	11138	642475	10866	201475	677802	139060	1454	51024	253128	55628	106480854	106479132	390858	100170229	100271146	100133204	8629	128718	100507391	106480947	100271589	106144538	7335	101929064	101929660	105371708	100616342	100505681	54883	100616416	26574
COIL_TARGET_GENES	54663	3017	8969	8363	26829	8362	8343	8357
CREB3_TARGET_GENES	57147	8935	9569	115098	65220	84954	23542	9862	6224	9690	80199	2534	54903	5725	4007	57658	4190	23386	8540	5926	5981	55609	55706	6894	9150	55749	586	81671	51167	5141	10294	23210	5566	55743	51095	23291	771	88455	7289	10590	5991	5933	28962	4208	79876	7994	7205	8570	55616	27131	80024	10558	57060	114882	3568	23231	51168	3183	7430	2289	80173	51100	11018	54620	387590	10490	79890	8106	23613	81502	9777	5973	1203	55565	8131	6650	4150	8120	64927	30844	80208	54332	90459	66036	23484	7288	4946	53635	6449	81857	92609	208	22900	946	7728	4099	8662	653857	64420	64072	81855	91452	54906	79665	9487	79132	4669	26118	55325	23360	5007	55626	29125	4728	51699	1108	83461	7915	7060	2908	23548	9555	10915	80315	5096	11222	84836	100526760	55704	51652	7456	4780	10286	252839	80135	387338	25949	57134	10983	60526	7320	80235	5110	317	84146	5585	58158	65244	140690	387522	55370	5105	8239	56751	7408	92667	55795	83744	65999	9002	9143	64753	6397	54552	8881	51429	170463	6569	5538	1729	7322	54991	85415	5989	10489	3021	5509	10400	55748	90956	406	25917	3939	85019	55858	1284	54806	84284	79074	50853	7539	9373	81853	57176	4926	54816	9581	1763	121278	6895	8451	145407	5046	221184	123920	6904	29985	91978	55527	112703	51070	11004	22823	85369	23126	126626	8497	79823	51057	51002	130507	58478	64924	689	2741	91272	57583	221960	57786	136853	29934	8601	56169	84186	6838	57109	89944	55004	1111	6911	57512	144715	284948	133686	9987	3140	831	153643	55364	23461	30827	118813	375323	3361	6483	197258	150946	127281	55229	7391	57805	9813	808	11077	23076	5900	222236	5635	284361	221496	81570	6811	4116	5928	81629	148304	8545	285203	55139	8802	3428	7871	5984	7086	23272	84059	153733	134549	6208	203286	2957	221035	7417	56339	53349	3429	55530	121457	8065	54838	119710	114780	80063	164	10845	57171	64127	283987	64223	21	2495	10980	2786	548644	123355	207063	293	7881	79058	1140	84669	203245	147807	93134	5481	83695	4815	10465	149840	94103	1798	9854	169270	338692	23133	10524	2286	1106	7388	284131	3212	8722	9416	124152	201626	80851	8815	84285	116028	22877	10458	79666	63893	55057	8877	339487	84002	284424	9632	345778	84942	219285	10949	6232	129852	55620	8834	26873	285237	400960	84922	54952	84967	5831	51118	55039	283871	7469	283991	339230	5034	54014	79167	64222	9636	441194	57801	343521	151525	7633	84278	55534	3652	84549	65251	57708	4635	444	374877	339448	79065	54470	26828	106481957	106481480	106479652	100873720	26801	6499	7936	50854	390980	780	116437	101927533	441054	201562	106481567	106480607	101954267	407045	375035	2968	1454	255809	731275	109616985	149478	100873295	644128	401109	729468	101929541	728558	100131208	401093	7503	146542	100874362	100506012	114821	101929302	729178	654434	441869	64288	107984969	107984875	100126791	101928973	645030	650655	26795	10432	390269	100506826	387521	442086	111753249	26286	402146	400512	100289388	100505658	101929423	389203	106479049	105375847	106479038	4067	101927774	103091865	379025	100533642	90799	105370762	100294362	200030	100422879	54460	100616283	284385	100505812	149013	100130584	112398	101929623	100533952	79873	64493	7554	31	100885775	100506710
CREB3L2_TARGET_GENES	5965	9020	163	654364	5725	5926	51491	79810	9741	23152	1785	9552	6634	26520	9786	9517	113278	10483	9777	26959	55033	84725	51264	5573	55110	22818	4848	51026	3157	23107	7265	6897	11235	84223	6118	55717	51307	27230	1314	54482	10376	9643	79177	83732	84266	9572	84190	64921	51691	1854	25847	9584	6155	5989	9406	54885	29080	3178	8763	83606	145407	112840	585	55135	57592	83939	8893	6167	192286	79980	134359	285672	10283	113622	5529	9868	146956	79831	63875	56683	112950	80308	84124	6132	23385	57703	5274	5584	285782	10412	84340	65083	126298	90204	51545	93134	284680	9451	669	2804	9632	55929	9212	285331	6165	80254	10946	6667	64800	1364	11194	7718	10794	23334	9867	10399	348801	693223	51157	642935	100873413	105373463	100170229	283089	100852410	340544	100507670	100861530	8341	101928403	4830	57461	338739	102503429	2342	379025	101928062	100534599	619570	110091775	100616149	284385	85235	8367	110806272
CREB3L4_TARGET_GENES	81887	22875	5893	29916	56603	57679	7982	81691	6936	25998	163	5048	4843	54879	27035	7095	6224	51534	9031	51533	80199	1185	26993	5725	23637	8491	5704	51667	9052	55734	51106	10908	55596	26751	26009	175	7204	1497	55341	822	1495	54960	64848	23518	4254	4052	81037	9603	5888	10198	6307	55850	55745	9967	29085	4065	25771	26099	54969	54432	84256	5832	65125	51660	84649	81671	770	51768	23534	4942	1606	4710	55854	1308	10797	4904	57609	9682	27107	9950	55631	51015	5315	7158	387	865	375449	10294	8514	4734	10640	1459	26031	23161	6929	23503	51009	3993	6605	1207	8726	51495	2023	54962	29090	9605	64778	284403	4175	11176	9618	56915	7520	3991	23011	6595	9689	57579	2932	23085	51729	200081	10890	102157402	4528	55054	4799	55696	51593	51701	8602	79944	51637	6790	5775	8886	64147	79175	84678	26074	10985	645	10726	2802	2734	27327	64857	3655	3183	8487	201294	79157	55105	8086	1725	54187	25861	9044	80173	5714	1153	51586	1399	91319	23759	7290	79879	9681	9463	10521	4174	6122	25813	10175	51382	10598	23405	4522	394	6729	10548	9837	55969	5203	1477	1457	113278	55612	9777	51340	116092	8731	22862	688	10240	3839	23078	5257	57149	10204	9688	79918	25839	84138	80004	56942	7329	23062	23322	4150	8925	1512	64927	23312	57617	11339	6788	54332	3646	54845	51366	54793	665	6625	284352	55111	8175	81576	53635	10469	22870	9441	6223	22900	2639	5864	27000	26959	94239	4233	140545	3198	23554	83451	835	26024	7586	8662	29886	2146	4232	5425	23586	79009	657	81621	10360	8729	79004	64081	84961	5709	57508	1819	27077	1655	1277	1845	9343	9120	374	1182	51809	152503	10553	5007	81622	79080	27339	22897	329	1656	9049	9761	4598	11272	1027	79794	5985	22818	5869	51258	113246	1432	9439	57211	705	4124	10884	3702	7060	7265	4437	900	4001	5810	55299	5618	10915	22993	58515	93973	55171	55186	6152	79669	523	23276	4820	4691	51639	9595	84759	57142	84695	6772	84173	9736	10575	23451	3336	3398	80067	9167	4780	23341	27101	6342	79084	515	6421	9181	9295	8458	64960	54955	54680	1889	1380	10103	8548	50999	23443	4751	79947	8289	23673	83479	22926	57558	90025	1490	7347	64342	57539	894	6418	51552	84878	4329	64225	4072	3416	57678	4601	2805	284058	3213	54853	56243	51307	7112	400	29914	157506	8161	10237	79887	79370	80218	9409	51193	84083	6144	5412	130916	29066	10124	11130	79039	57486	60673	55709	29078	85015	79828	206358	79934	140686	6431	55577	79177	57510	57505	346157	8970	9477	2739	83732	51299	23019	2806	27109	2868	79902	57409	9329	2962	8744	5469	3170	64412	9491	6238	11070	1340	8678	171017	10436	1350	8089	6597	23030	148022	79066	7538	54487	25913	93986	23008	8520	54617	54629	90417	79094	54478	83448	25983	10038	55837	55320	9070	83475	51295	84816	55278	84326	23211	6249	57693	56342	1786	91574	25926	85313	79465	5119	80758	26061	64145	11127	10197	6155	1729	65249	51540	57533	57050	3021	85451	54496	5111	29107	1802	4678	51526	842	51371	1024	5287	54663	150244	57180	91298	51520	406	51669	8650	1965	55140	79022	51054	10971	9475	143689	9698	1573	26519	55858	55082	2073	79587	9743	324	81689	79616	84749	6926	84900	50640	167691	79899	1019	84872	8763	85021	84279	10574	9958	2752	9857	149041	57695	84102	4008	28988	91875	10238	6434	64844	11311	10006	8818	5695	10244	10541	9373	9380	10695	116113	5292	81853	8737	8870	11309	58487	5547	51203	55142	3706	56924	8412	8884	51374	79172	10128	6229	50485	4664	6744	150864	84925	55329	9728	26035	54956	9908	839	3033	64116	84920	254013	22822	144193	121441	84934	326625	51380	60314	23344	283337	23067	54509	8562	9990	9245	54939	49855	80349	4123	91947	25989	55070	79631	6524	5073	79068	1009	8720	6187	9905	1213	51651	10939	27043	4864	4152	201456	91978	10055	105372481	115704	112703	83442	9064	11004	5686	23432	29922	4259	6391	27005	5546	23179	9869	81611	65005	51686	8444	11221	10456	57459	3608	52	163859	23219	2987	94097	5899	5433	8502	83879	51454	3329	84236	129563	5868	9125	114884	1238	64332	57552	6988	9718	81608	890	54532	23635	256006	5921	23092	153830	81545	22838	116843	6993	908	5723	56996	84928	340351	29934	6134	55246	80005	51125	84296	6129	9166	114569	8667	84294	54801	210	6838	6837	57109	6130	80142	26091	85450	84280	51144	6188	1111	6911	221143	4253	54545	85458	23657	93081	4718	63894	5800	2180	196394	60485	160857	51594	64417	667	9910	498	5163	284948	133746	9456	7518	10557	219333	4154	51128	5796	51351	5884	64682	60592	1070	5903	25909	84910	10428	140890	1105	124540	5169	27342	54148	285381	81552	55361	65983	389	1622	5018	9056	133383	23362	132	84108	153769	1915	25921	60685	115509	5147	1974	23049	1376	22976	132949	9133	254048	5051	57822	2176	388591	995	124245	92822	4720	79053	94104	516	83440	117145	60313	51249	9813	808	83858	29101	5316	3275	57731	80308	3570	2224	84124	10898	51160	9684	8878	5701	57125	6427	284361	114984	80150	84447	26027	553115	7398	127255	2672	10092	148304	128153	129450	79568	130814	142679	129401	56916	152519	113510	51023	151556	10654	55765	128240	9861	201895	54502	78987	8314	10424	10252	80335	26269	91137	4724	81789	2661	27089	116842	10370	57107	23366	29896	55568	79685	154743	55536	22853	54919	51808	157378	117531	55582	3190	26130	84270	84720	30968	2957	221150	51585	6166	23588	84881	123016	55088	56339	120935	27291	55662	120863	9318	1528	159195	55839	146845	7184	5479	23306	4130	91433	388389	6668	79170	10229	51755	51367	146705	10449	6240	7571	126298	28227	79759	9726	4597	53916	29785	55720	10263	79003	26580	26005	4054	5871	132158	28511	388753	4247	5162	11273	6774	85476	123355	5480	10116	54951	79663	23099	255738	55974	166824	9839	83985	201255	201254	51181	7360	686	2990	123606	220988	84640	114825	8427	10491	23587	9482	3856	79697	84305	26145	5429	3344	8493	84437	10474	5734	100529264	2186	6241	6227	5728	246243	83450	221037	7690	84331	4299	122704	23023	326624	10524	283450	150684	91749	10221	2286	1106	56667	1263	10276	115123	5936	152002	2787	54872	10594	9416	55196	6138	152815	64837	125144	11065	85007	1212	8061	146691	58492	55508	23399	25914	126272	4642	401466	80230	54621	7298	4524	153129	340485	84942	125228	80324	11253	57513	29928	64110	7050	7182	79718	254827	51272	60626	140461	440836	129852	55929	4729	254251	84987	63899	200895	415117	80010	9212	93621	5187	80153	144811	23042	22864	253650	55785	4947	5464	389362	23760	255252	284439	25994	79692	51649	26137	1366	5571	91304	84629	283989	84975	100506380	170960	10473	144608	51428	84851	387893	26276	283871	80213	1435	8398	5627	374659	11260	157313	56478	391356	146198	377677	10519	7469	4582	6667	64976	5034	677	6490	130355	148254	153768	6228	84065	144233	23390	642987	152100	222194	5757	9636	81848	1978	123879	170622	401541	140576	283726	440603	100130581	158293	339977	283219	23450	100129583	4604	8644	7633	5478	1604	2526	112479	8969	29966	170384	5094	8356	146540	375791	25788	344787	23729	89887	441108	26037	65250	55210	79607	339318	55924	28512	55035	51135	7541	9814	444	200734	11060	1259	131870	10920	338811	4736	79574	192683	9824	830	106481899	106481591	595097	595098	106479154	6084	101954276	6085	100873832	642574	84288	388743	100506190	6046	6048	10554	1460	7918	7917	90317	11074	10399	158228	155054	644096	65986	55366	5699	5150	54458	92270	91750	6453	9946	403313	6079	103625684	22908	7247	50840	106479987	338799	84960	6827	2086	10011	4722	100996307	29803	157574	10195	338069	253724	100505854	390877	101926911	100528020	51400	283551	11331	100507650	100526842	56900	79741	692213	221786	106480204	26855	100873413	106480892	6293	100131564	100505783	399821	284184	401398	101928513	100288152	105378854	100505641	728558	100170229	93653	102724601	101928043	1719	644990	100128628	101928794	105369343	146542	286016	100506012	644714	100874071	6222	101927765	378805	5554	105376871	285958	404266	101928979	729178	105378853	105375261	60674	101060264	100506299	140846	105370503	100132499	107984875	400242	107985471	90271	284900	58486	26795	26860	23559	90639	106479350	201651	57026	10093	23600	3692	692312	154881	106480492	7335	10443	386627	283131	145837	100505648	340037	55766	729013	593	100507602	100526664	100505989	101927592	100506462	163050	100874364	100526693	100885866	100505616	102723557	100506674	105374366	677769	109616975	6086	106480189	105375847	54984	8790	55845	735301	105369428	100996246	101928346	2342	10330	100506157	90799	100526835	100532726	100306975	107984764	197187	9236	105371286	100128822	145788	26807	619570	113523640	100616318	6139	8031	101927718	103091864	100289341	112398	100093630	100506046	100529241	401233	26790	100133941	55802	677844	8342	102465473	8339	6880	6080	85235	8368	26574	8345	114791	677809	8331	3012	692087	85495	26800	284106	102288414	8357	9782	102723099	400752	107986277	100616406
CREBL2_TARGET_GENES	10110	6337	5924	56181	89846	80313	115350	100134259	105371008	654486
CSHL1_TARGET_GENES	56919	9918	51071	8100	116984	57101	51742	55854	5382	8440	57719	2191	6932	79977	23645	10992	23348	29888	64857	55644	29911	4627	9517	328	23394	10139	81502	5422	84061	23295	3038	90459	55702	29997	54922	30000	51477	1021	221830	6742	1577	7965	55665	64940	51422	2218	64420	23413	7763	54906	9400	83891	26610	28960	79073	79829	55531	54516	6206	3280	2771	523	6549	55041	1615	6509	390	2034	9181	23266	4237	10103	1490	9330	51077	9870	55717	84955	56943	80209	5395	5328	540	164781	54436	80207	2770	3872	54567	10038	84705	140893	5914	85363	222	1024	54663	8774	29979	3431	116113	10211	57176	51163	8916	22872	121536	5428	7385	55275	105372481	8915	81607	6233	100996939	1956	7592	137872	196294	85456	3992	79839	7316	55768	54995	10172	53354	9453	7074	7567	90121	94104	203260	29115	22941	130162	25976	1776	646600	165918	27152	3600	153642	57587	23462	55074	51585	83860	56339	91252	119032	54495	3516	91949	649	55974	5747	2941	283742	10782	10465	253558	728882	8665	8877	222171	122525	166815	92815	5912	84629	22816	55967	55330	56971	3861	1630	9636	81848	57801	387921	400499	163081	9883	51434	4666	3269	203414	128312	84619	955	4155	6147	7919	9652	1639	7711	54067	594837	2968	26855	101929484	207107	101927621	400619	105376199	285962	285389	441459	101926941	100506795	339807	106478957	90271	284900	100132774	101927574	150051	101927497	339400	26808	100873945	728407	100505483	107133516	100499177	6086	440138	101929043	105371506	100616365	100847004	100287932	100132501	100528007	101927067	105379695	105369564	85495	110806278	105372412
CTNNB1_TARGET_GENES	57019	83932	80199	5725	23637	1663	23649	57514	10908	8452	26009	7546	1112	51660	6433	10147	80347	26469	224	54962	55796	7419	51150	55183	10847	6932	65094	57579	5978	1307	8602	57091	57017	79175	8086	5711	25805	988	3189	157	1983	51497	55125	80152	55512	8925	64927	50804	259307	79816	81857	6223	83743	23373	93436	57794	10135	643641	22943	54894	7473	26001	8402	4669	26118	57649	7323	64151	7704	10938	595	8050	55553	11272	81539	5985	55832	1432	51696	23197	57472	9555	1044	51421	51277	29959	25843	7475	1615	1386	79084	515	9181	85440	23207	149371	5052	5325	26234	80212	5887	89891	79646	399979	29880	11340	1846	89884	50945	27241	989	4778	130399	5208	79177	2868	64518	5469	8195	8409	5605	55504	10142	5447	51657	50940	6397	23383	5589	25926	9584	1349	80758	5538	84951	57533	9201	10250	377	1284	60560	3300	84102	64759	3658	64844	55755	84253	10541	7020	51163	60490	144165	1848	121260	79720	8562	85439	7090	9960	11057	94160	85407	23174	2622	91978	6205	80110	85369	116841	92906	80775	130507	29926	5793	84869	10814	253714	257218	51390	4191	84928	51631	1730	6867	115426	9350	6837	6130	90678	56288	83938	27063	10556	84280	55327	51074	128710	90952	161835	1740	57647	129787	291	201134	118611	7508	30827	147495	9601	118491	10694	8817	4838	776	26053	2005	10785	4731	126433	221496	79707	205	127733	64783	148362	6282	54876	84283	6746	7048	23122	100507246	7871	6862	221833	221150	84858	65991	26012	56339	120071	1353	252983	8495	6157	146167	81565	89797	114785	51755	126298	55295	10036	64359	23192	8313	8403	123355	79628	1501	7532	1473	3308	1184	171023	5481	246243	54971	78988	440574	80835	162466	55196	51574	126328	117144	57628	100128782	2118	126792	8851	51078	84942	253461	11180	54681	144348	51268	400960	284353	55432	79813	221416	91304	375748	124637	84316	80139	6331	9276	124751	2157	51479	159013	10933	84924	64853	51082	6274	5575	84464	85302	196528	100129583	6275	9687	401320	342132	285971	5154	26037	6136	115948	84549	23607	65251	54870	6147	221477	63906	4736	192683	339448	23381	442891	106481275	85026	389058	390205	693169	50840	6827	1773	2592	29803	440270	100526842	100126350	100131390	642935	100302124	109616985	100302161	440925	414760	729723	158314	100271531	100170229	114036	101928043	101928545	100852410	3281	100507297	102723854	5554	5669	641518	105376871	105378934	100874255	727993	6234	100506054	100506939	101927574	100270899	285550	339400	26808	90639	2119	497258	100506660	340037	105377348	100359397	148898	5820	255187	106479741	101928154	1523	105370969	84777	100616277	6139	790952	100616470	92335	8031	100505592	4701	100532736	26790	57223	114791	84931
CTR9_TARGET_GENES	7812	7756	211	10347	26986	3183	4637	55350	29801	140711	5230	55379	10915	6432	6421	26234	262	6590	80726	10585	9584	7178	9695	7716	83990	6434	113115	51524	3192	79856	256126	2071	57018	6133	7534	6447	7171	1613	9839	202018	30008	152002	741	51027	8334	5571	8349	7100	346007	400931	11177	100169768	7917	26827	677826	6171	644790	60674	400618	283392	112935969	317648	646278	100616163	100847016	100507217
CUX1_TARGET_GENES	5965	25998	51573	10127	55971	9855	3475	115098	5689	9043	84954	9690	10233	2326	54814	2137	10903	1355	440193	58473	6683	23633	6642	22807	5926	4238	259282	4134	51474	54477	57600	23105	55745	57475	10827	5610	9474	55706	55359	81671	55726	54929	9170	4942	1308	9650	5315	24140	3796	27248	5526	10947	10420	5566	224	8907	5927	9187	6717	8672	9733	11176	88455	7163	56915	4034	5108	6507	55183	4208	23033	3842	55663	2950	9522	5550	7760	80271	54469	3294	116154	6790	55741	10985	51650	4069	54439	55573	2099	51310	54566	57715	53904	11018	4320	23523	23598	25828	79890	9252	7528	55245	3172	1477	81502	140699	5932	6907	9949	81617	23078	23090	55697	79613	22879	83693	9325	30844	22995	56986	90427	11339	26258	55353	23484	6625	55011	10848	2068	79816	22870	79935	29086	51398	2639	79165	11316	54555	4967	79974	29886	26261	3614	10551	7091	2625	91452	51174	6198	2027	6603	4669	9343	5573	29098	26118	83871	57606	1182	116449	55325	23360	4013	9404	23220	55291	29125	9049	23086	5450	5715	4891	79611	55846	51699	8099	2967	1967	23329	5869	57122	51026	9847	135112	80329	5191	6908	2762	4124	10902	10112	23107	55374	56132	57396	79908	10622	57561	9631	5515	1452	57222	84223	2632	57088	51122	51130	83444	79745	5013	3554	79083	3398	1746	8942	23341	7799	4610	5929	57035	25936	10849	56912	1385	23120	1490	6185	9429	56171	5826	57862	9913	54867	51076	56243	80209	10808	11340	7045	8165	79887	5290	51251	1959	84292	466	60673	4778	64756	81579	79934	84612	84181	10564	8675	55370	55653	57505	6745	23019	56731	84269	23550	6633	56261	80025	4149	81537	1350	79939	54617	79664	8854	10053	10038	9070	80185	5589	341	9667	25873	375775	6874	6249	23345	9113	23199	10197	54882	7322	57050	51388	27183	222	5509	10207	10208	5287	51520	11005	759	406	51241	55140	83998	7252	54407	51054	79577	1837	1284	9743	3703	29979	84868	6926	92558	79161	948	25821	577	2045	6302	57224	54806	9764	9857	3300	51028	83548	83852	27141	85446	86	6326	51133	64215	4609	9856	10413	79811	7057	51203	57082	80021	51187	56267	2959	5876	57159	310	79800	54529	10063	29766	81556	10144	55345	51138	84162	55132	246175	9746	6843	1848	282809	160418	145407	9245	663	11057	55070	79631	463	221184	10300	123920	1009	58488	1213	56270	773	90378	10055	115704	6205	51070	6202	5792	8543	85369	4259	10899	3608	2590	51057	4211	80775	5433	130507	3329	7110	4026	51316	9140	22838	135293	79624	285888	55869	29934	85481	84131	114789	3026	6934	23082	149986	6911	84159	22948	134145	85458	341640	7316	54995	144715	283464	1977	133686	51128	266977	221393	1054	140890	124540	201134	30827	139322	80028	79831	9443	55005	10538	10694	119392	3788	60685	115509	64319	7547	701	3772	90993	257397	84262	10239	2140	23382	9191	516	861	60313	29800	8997	9619	6294	9903	5928	339479	10092	126823	344405	2019	285555	10654	285203	6565	6708	5584	3428	152185	25976	22950	79753	59343	10393	153396	134266	51752	167153	10412	84340	221955	54468	94120	2171	154791	55656	117531	65083	7415	84720	83592	7417	55088	196951	9710	6157	23300	114780	57494	80063	9665	84191	63901	9768	10845	57171	7171	5436	26005	125488	2786	84684	23192	91949	124790	207063	8623	53944	9197	8738	220988	8427	10826	4086	3856	202051	98	284076	25948	2941	9637	203245	4163	2110	5031	55729	4815	4300	149840	5916	10524	712	162333	400073	51574	80124	10025	9776	55508	63893	340359	2877	339487	283377	11145	374819	9632	23403	196527	89766	219285	140461	55929	55620	5339	349075	26873	55030	55095	59344	128218	1198	400960	91663	22864	22928	23060	283254	144321	84698	79777	51649	84967	6635	5890	2055	9628	389692	6165	389337	9831	158358	126075	51118	55039	728411	346389	54097	8508	283871	11066	9276	140707	10509	7625	283991	339230	283643	7026	5034	6490	4733	5727	23396	11118	56971	116985	55615	79659	1630	79840	10383	6613	257313	100129583	51155	165186	3146	282991	4661	26010	9687	63939	4122	6925	286101	644596	57541	5094	11194	399717	6584	147906	104	79674	89848	4155	389170	115948	389208	6147	200734	987	10479	80184	192683	9860	22887	9867	106481315	26832	26830	727676	26835	6084	106481958	767569	6085	26834	375057	388743	128387	90196	653308	10554	7920	4795	1639	101927533	441054	201725	54458	25851	64109	201562	101954271	693229	22908	28787	106481440	100873589	106480076	83896	375035	1427	2003	84342	494115	6235	534	56413	652995	255809	440503	10809	400954	64283	55449	100302116	100113402	106480892	6293	100873982	199899	221710	101927801	9842	100874073	100129480	348262	348751	65072	100271531	280644	730198	100287193	100312785	100506810	100418862	100270908	105375013	151276	100130197	105372457	6171	100128628	100506025	339568	105374293	221756	6222	102724550	100506795	101928243	28985	107985456	388532	326307	100287266	8341	79312	728737	100506299	64288	442317	728039	101929467	391458	340581	338591	441094	101928973	101929120	692084	106479097	100506826	106479350	106481044	57461	100270951	57002	100271222	106479239	79897	387036	100287573	23761	347689	100271303	100506068	92285	145837	101928388	729082	100505894	593	101929423	391117	728342	23354	100270680	100420909	10016	100288772	378938	552889	101929628	100133311	103695435	84769	100532737	100534593	404734	105376623	23642	283440	1556	105369635	26065	379025	1523	105369203	28649	400236	100528030	122409	3217	105374895	102216268	197187	105370762	145788	100534599	84777	92002	10780	727758	100507458	100289255	100128324	26811	100847004	100847078	57597	100500813	100500870	100847023	100616283	112812	100505812	101929059	100996928	105370158	284615	9326	100532735	9300	5691	9299	102464825	102465837	102723099	125050	100616372
DACH1_TARGET_GENES	57679	381	5965	10165	5439	81691	30812	10344	9855	1770	113000	64285	1870	65220	4784	51085	11188	80199	10233	6924	54902	5725	9066	23395	58525	27033	2067	57658	5238	112611	1195	9604	3479	92745	23187	286	535	54888	11284	22884	84062	57102	2978	2006	81037	3757	55718	55706	1608	64761	548645	9410	65056	81671	3029	28966	10347	8943	9351	10954	10797	5141	9950	9650	7813	3421	80347	4205	23198	5526	54549	55062	6929	26528	5134	27125	2011	55743	54820	54905	5151	8301	57719	54962	285527	60	11176	4292	56915	5289	58476	7145	57455	23152	8417	11158	9817	5933	4208	9689	79728	3842	6579	79570	3030	3732	102157402	57590	23259	55787	4606	57544	57091	8550	55184	22895	393	7023	51324	57192	84196	64857	10683	23335	9352	51168	83394	9552	55644	1384	25861	1390	11018	22931	4650	5434	1399	83874	23481	7290	23616	3956	10043	23264	51382	10490	3091	22985	328	10548	23394	5203	25876	994	57761	191	79959	54941	11201	8780	5973	5303	64840	5935	81617	28984	8717	1723	55565	56942	4350	23406	64788	64428	9028	9780	56061	124454	57478	5934	79719	64799	9325	90427	57617	79752	4683	10397	7227	6713	9639	427	23370	81576	166	6449	10270	2821	27134	58509	27113	8178	1311	2116	7392	10156	4967	11033	23554	11333	8896	4521	6119	7458	10952	23081	8939	23064	1787	5309	7511	81619	7343	9110	3837	9570	9969	40	10493	10014	9343	26151	54868	1182	55325	8882	6309	10938	24145	7379	5818	10114	4192	5002	25766	65981	341359	10635	50813	64426	51026	51389	55003	26271	26036	7915	6206	5191	55603	3313	10622	6500	80006	4090	8614	80315	7375	11334	6152	84223	2632	8723	51409	10096	10254	90	2335	6772	10575	25843	55818	2274	3398	4953	9167	56902	66008	4780	10056	6429	64766	65121	252839	7257	5929	3155	2582	6513	9670	8548	79947	1509	4297	6543	23632	7128	10329	56171	5524	92400	85365	64207	51646	55719	57678	80007	3213	79886	25902	399979	6883	80209	11193	1997	8835	10237	6144	54482	10124	29960	27019	26994	55297	79002	976	58158	64375	55355	9367	206358	57826	6560	23096	55577	79177	8239	7471	51081	23163	79902	60386	9329	64794	56751	56731	55317	83541	7389	79654	83786	55112	59269	23309	63922	5880	7425	56984	79094	54832	25847	54478	9526	65095	9459	863	84705	64981	170463	25814	1968	57470	93974	85313	25980	116983	55860	10267	55915	23135	10621	7178	347687	84250	759	9645	1965	55207	89978	79577	8565	746	79587	50640	375616	25821	4076	967	54806	4193	23456	2752	3300	23325	83852	28988	58489	8027	25934	7295	10592	9550	26953	93643	347744	4647	55298	51496	55142	79739	3032	23317	9728	84888	23710	121278	283537	51380	283337	8816	85439	9990	10363	11057	5073	2588	124773	114799	50488	6904	54877	5409	51070	473	54707	84958	23038	5792	29922	4259	405	4931	29920	51542	84874	64969	65065	55502	2177	10550	8994	93627	166378	890	6715	9879	10667	54892	79648	9166	93100	92399	80142	29982	26007	3992	26229	149986	220047	26019	55691	22944	5457	79723	152137	23171	5884	23589	64682	84910	124402	9320	130888	90268	388650	8470	27342	201163	220134	7566	139322	528	55027	166968	91748	137682	571	122416	8817	6832	1915	60685	6396	9069	8321	90993	9577	23382	56683	83440	9114	29	8566	4047	116238	23623	8878	93099	622	5635	114757	401827	51005	56916	1293	23122	8802	152926	23350	130557	54585	131601	54965	9255	993	152940	23379	4724	22836	25862	154865	1020	94241	203259	65268	3636	122769	123016	509	7417	7248	8328	9790	282974	55088	53349	79841	9702	55530	6609	5579	7084	146845	10904	9665	9768	84516	6778	222950	388389	10632	7571	126298	199786	54815	51693	121274	10501	124997	84798	83659	5436	283234	92181	648	8309	6774	5604	4204	150248	6335	166824	25932	9022	51181	1501	126789	197320	2993	10826	9482	121340	55890	3856	6773	121355	84669	25948	126014	11162	100190939	883	3643	64080	79801	50515	115196	94103	257194	253782	55352	112858	199857	5499	5883	64393	91607	1717	2101	150684	10221	254102	79834	5091	5707	1263	84984	3981	26047	65003	53833	1240	9024	55486	9776	9134	56674	57758	317671	8061	401505	2118	10458	63893	153364	55057	55346	54581	7298	147912	391	80205	7182	23283	28976	54943	167465	79861	9852	4094	6415	112574	144132	91663	22864	29075	118672	170393	81889	223082	374986	5464	6748	23510	283554	166379	79813	55076	84890	64963	84629	9798	2055	55344	122553	11248	1436	389692	6165	80254	5831	84316	1468	51352	51428	6525	140739	284942	26039	442338	56478	7490	79050	8694	317781	54622	6948	64754	6450	374666	64976	54014	79943	84529	8529	152302	400830	252884	11283	4051	84981	116985	147645	2057	1287	4077	340784	51114	387921	4697	139067	158078	90576	23660	112479	6273	160760	11152	2996	1288	91966	5660	6884	4641	63925	2870	57708	11325	4635	7919	338811	79490	3151	9848	406940	692227	106481493	26801	106480910	375057	284751	652972	5089	50854	7917	390226	399726	387778	441054	126536	79958	387733	106480699	594837	106481433	106479965	407030	2878	7247	100420012	641312	646175	643276	100288964	6235	442195	2592	57128	255809	100528020	23053	114841037	125150	114044	9906	343263	149478	100873276	106480215	100506457	643623	102724316	729338	100133205	388428	341457	158314	441246	348262	2074	1336	100170229	100874506	100128102	100873267	112840934	100129428	100506696	115561815	401331	137196	101928433	644459	100506775	105378753	100129863	107075151	101927599	101409257	102724816	106478957	391598	100506385	51275	114614	100506299	255031	92249	111082993	100130476	6126	102723741	107063539	283345	100271384	387036	100131434	541565	26286	154881	116143	140564	106479524	552891	27350	101929765	105369192	144481	100507466	593	100421485	6981	389203	2994	110117498	100505702	106479072	106479556	106480402	100506753	100507316	106660614	106478978	493900	79400	387815	81488	100507521	103091865	100874075	3145	1556	101928162	101929715	102724890	256021	1523	105369779	26589	29890	105376323	102723166	115804232	8139	100847024	100422904	110091775	100616292	57597	106481757	284565	105376843	651250	109729182	79504	8517	400818	101927837	100303453	440352	100270804	9326	6880	256302	101927423	11276	7549	105370125	81438	100616184	8360	80725	106479396	101954264	677842	110117499	102466815	104548972	26679	101926918	107984280
DBP_TARGET_GENES	55732	54467	889	5893	9957	8379	55610	54677	3675	9020	2115	79017	3475	27072	115098	9862	9031	9918	80199	654364	51099	26993	57658	4190	9782	55622	6683	9716	4719	23071	23304	25901	56895	65980	55334	55596	10061	2530	7414	55773	54888	822	57102	26262	51491	5982	23327	51474	25875	10198	55761	1112	4065	23201	26099	57602	5318	639	57458	29927	4659	55706	5128	548645	5662	9150	30	6433	65056	81671	56848	6141	55726	23534	1265	53339	55711	1606	55854	119391	27107	60487	9650	7132	9759	9741	5526	7353	4040	440	26031	54556	29995	9319	23503	8907	54878	9187	79023	10512	55972	285527	60	9733	11176	88455	6626	4034	143684	7289	8871	7419	5108	54472	9984	29843	2222	3835	10847	4850	6932	55322	23085	57226	3842	55054	27292	51194	55696	54469	10075	51593	5705	64395	6790	5990	55741	79175	22803	6128	8550	51433	55184	10961	51650	4708	51726	64857	9552	84336	55012	9878	201294	8318	9942	8086	23468	1725	23511	10101	7738	79629	5714	9739	8216	10291	23759	6634	9463	150274	56993	55954	4627	8664	83746	56948	5684	10598	9517	2079	6430	1983	51527	55671	5693	57820	9692	5834	57446	55969	1477	7165	8760	81502	9675	58490	191	11201	100101490	81617	143	23295	5257	55815	4324	79918	55512	9057	54985	2935	57478	3163	23322	4150	10423	9325	8766	25963	11339	79848	55756	10397	4924	1891	3191	54938	1209	284352	55111	8175	79735	81857	28974	51231	84167	9441	10994	10775	6217	92609	9253	55702	58509	11100	27113	51073	29997	10567	1954	1628	54854	587	3718	8178	10430	56006	85865	10282	221830	79872	79989	4967	94239	84725	8662	29886	26261	55131	23658	1174	56913	54927	64983	55744	55069	51010	11196	10360	8729	79176	8036	5709	4591	9400	57508	23125	9969	3216	26001	8402	1362	1819	117246	218	7126	90410	57649	7323	4717	80273	55294	57620	29907	27339	26973	25906	1982	9354	9600	6207	23086	11234	2965	5450	25766	83892	506	10728	10988	55846	51184	51699	10635	10566	1389	57696	79794	55832	57122	8914	51258	4839	50813	51147	55188	26127	29940	51389	55003	135112	29074	81688	7922	23506	6722	55754	10884	3313	5201	3550	10087	7265	10622	29102	6897	10111	3567	9631	23398	79770	23548	5917	4090	8992	80315	55171	7337	6152	51409	1933	4358	8890	9784	5496	25801	83444	84759	84128	80219	79031	55818	10494	6432	56902	63892	4780	79906	127428	9528	6146	64766	10067	10625	5997	10286	54955	5929	8503	8674	6195	57488	22868	8609	23120	6446	64858	10983	4709	89891	6418	5524	5537	27130	2531	58517	4329	57862	2805	3213	79646	54853	89866	6950	64374	1958	27230	7112	10987	10237	81558	79887	79370	51426	79903	6125	54482	80820	55975	11335	3181	84668	10124	55234	152007	92014	1211	78996	1959	55297	64105	10376	55355	206358	5393	1164	79586	57169	387522	8675	346157	6903	116138	4201	1026	51299	9521	79026	9375	9329	64794	54776	79143	84266	84938	9322	56927	2354	8189	8195	6629	5326	192669	6487	83596	3661	58506	55112	64768	83744	1350	7103	5787	7429	14	25953	6049	7979	5447	7538	468	51234	9732	79706	4289	813	4698	6183	146057	80237	54617	54629	79094	54982	9526	904	3609	1032	84932	6397	83475	26290	158747	51295	5589	9667	25873	64981	51690	83861	57688	64793	9040	84326	23211	10487	26061	64145	6155	4695	54882	1729	54991	79228	84240	6627	3337	65249	10989	1984	84105	26284	51388	5111	10621	22889	25974	8546	51164	10208	10400	5287	10526	51520	11005	51241	56851	10717	79022	26519	134430	6926	84900	57639	50640	29923	6885	55226	85406	1019	84872	3178	8763	246269	54806	1961	2799	80705	23325	1102	83852	6426	11143	4711	57129	8027	55755	7539	158427	2800	4686	79139	84300	347744	4926	96764	64776	79811	7057	23005	51203	51103	9493	56965	102	51187	10121	10579	1847	471	9360	130752	55759	55329	9101	9728	90525	81556	84993	22872	79807	57117	83606	2120	51067	121512	4704	55080	9169	1848	282809	160418	79035	60314	23344	7009	79720	84945	55647	145482	81614	9990	10169	7090	10363	7168	585	90381	55070	23478	5373	79068	9785	54957	10300	57610	83608	55135	4152	54877	91978	55527	93343	91039	3454	6647	10055	9032	5694	25888	23521	90353	80110	83442	26135	11004	85369	25874	55827	5451	5498	83540	8490	27005	5546	3068	7286	80222	4170	126626	9015	10456	163859	805	6233	51057	23020	94097	6574	65065	64708	29926	2803	83939	8893	51316	83853	6715	6167	10769	5295	55814	64924	25816	81555	153328	81545	91272	51256	153527	192286	22838	285855	5814	2631	908	5723	168374	56996	401409	51631	79618	8667	83940	203228	2649	90678	57720	6251	23082	54805	10658	92105	4863	472	128710	1111	140894	220064	226	120379	55216	7316	89910	144715	283464	2132	63894	3628	196394	26272	7073	79833	147339	284948	9456	55521	678	5213	79925	4154	23171	55676	53918	25909	4929	57407	10428	140890	27342	51244	285381	92106	30827	80028	51633	23097	6782	65983	9337	23165	285172	56254	91748	132	6832	219743	25921	219541	93594	115509	163786	2585	701	5147	55707	9133	145773	4643	150082	124565	254048	64897	11079	388591	23382	56946	7391	9191	4720	84134	57805	51735	56683	2618	6651	29980	83440	197131	84303	1676	8997	10785	4731	6294	26097	55823	79671	55129	9673	84124	51160	57125	29115	5635	126119	91010	29127	221496	100529209	90864	81570	84328	5928	115209	2634	467	148362	51205	64216	163882	129450	79568	165055	23248	90957	204851	84283	100507246	7871	11102	23350	151613	25898	54585	80155	27236	10393	6059	153396	25836	153642	134510	10370	23366	79685	6208	7559	26872	202915	26173	1020	6522	25962	11168	51271	55798	84302	9147	382	89890	7417	51222	56339	53349	9702	8945	9318	252983	1528	7702	7551	7589	113201	89927	9768	6778	79837	64400	7008	5245	26995	51117	10229	1398	51755	51367	6240	2879	4597	29123	147798	7705	55311	374875	29901	7536	79725	29063	136647	378	23192	10963	124790	4725	153241	521	10421	10960	8738	686	161725	2990	92595	83443	7584	201798	1140	140838	11337	56980	2353	3856	202051	84305	5036	5209	23204	6773	26145	3308	80196	11236	79042	5581	10474	79095	118812	79894	2110	598	8507	55729	83695	92342	5394	6201	51315	79736	25988	55304	199857	84331	10978	54971	3054	5883	80198	1072	3222	1657	55731	22992	56834	4296	10221	1600	6599	79834	90441	1106	64802	3728	284131	1263	126074	200933	284613	54931	3981	55055	148808	55167	152815	126328	257062	125988	125144	80124	80851	55486	123346	79797	392	22845	8665	9092	5870	8061	79783	6199	54998	2810	153364	55254	55346	339344	339487	1351	124817	2300	80230	55884	51078	23403	11253	29928	8541	441951	23283	8269	92806	6232	25915	55152	25970	84792	56998	54913	6879	2193	55095	1960	54813	79571	23580	144811	51268	400960	55017	54952	414235	8334	728175	4869	5430	23401	2187	205428	6478	84890	64963	91304	84629	11257	342945	122553	161779	23265	79598	51335	440104	25904	2842	10946	253143	7378	11200	57528	387893	6525	28958	71	56616	55803	29796	220074	80213	9735	253769	9923	56478	25880	7469	80789	56160	387263	9230	10196	54622	93349	6450	374395	55010	4582	6667	5034	399694	79842	10933	348793	3916	54093	23299	64853	84529	11118	7328	116985	222194	400673	10445	550631	729967	349114	284325	10772	1201	23029	130612	9045	121642	145853	7259	3146	282991	83931	6829	60491	147929	9361	2050	51434	23660	6273	3013	128312	160	54554	29950	57541	399909	8356	400931	6583	641	4217	373156	92104	84188	56882	6231	79892	339318	7004	6687	6136	115948	28977	2870	26275	89894	1500	7919	221477	9652	80184	23116	192683	11179	26046	85457	9055	339448	23381	26829	26835	56663	106478991	388743	652972	1616	6257	4439	23	2794	6992	10399	84335	155054	201725	54458	51451	91750	285636	10921	201562	26789	103625684	693200	26765	7247	6827	83463	84342	440307	51075	1192	102724826	3672	2595	157574	51024	100505854	92482	641808	10809	440356	440081	729475	64283	678655	100506713	4636	729515	646024	440400	55672	81669	101928111	100873413	105373463	172	114915	148413	100288152	100506161	171022	728558	400619	105378720	100288428	102723483	101928043	100128731	105374580	402152	401093	146542	84320	105376736	286016	728586	729156	100775104	100131814	641518	105378753	285958	440072	105378916	106478957	105375261	391598	257415	51275	654434	51236	101928846	90271	401303	100506469	58486	100506881	107984773	100506334	654322	100147814	101927597	100506826	4830	51373	100289561	105374546	53938	106479350	387521	106479413	100134713	10093	55052	154881	116143	552891	2119	101927612	386627	145837	100505658	105377348	284080	440288	100506314	100131067	100505894	105378220	100526664	100270680	100526693	100505845	100505616	100499177	100506674	132241	2297	100874323	101926977	100506365	1937	106478978	100534593	404734	57132	100532732	255512	109703458	91893	161582	11232	105370070	101928290	105369891	10330	283440	105370458	100528030	100306975	26589	100506686	101926895	101928707	102723510	102723166	197187	100287559	105371252	100533483	100294362	100616404	100500831	100422879	619570	692199	100847049	110091775	100526837	100616323	80755	147727	390816	54553	125972	100507567	100505761	401612	106144532	106479607	55802	150590	101929351	100532735	8348	57223	677781	102466906	692087	8343	102465835	8336	100507462	126661
DICER1_TARGET_GENES	11171	4040	3189	6319	51586	24144	84271	64089	8662	55846	80018	4839	135112	6152	23007	374291	54980	7072	1647	51004	6125	55975	55577	54663	84700	2012	9873	57082	8412	51067	5428	22823	3608	4715	83940	203228	25891	5213	203260	142679	6668	3310	23269	10025	55254	124808	91304	114792	441191	85379	4541	107075270	4536	4508	26829	26832	727676	101954276	26834	4558	4565	4569	4574	4566	4556	4576	4571	4549	221504	283	55672	26855	106479213	414760	4509	100775104	101928979	3043	283440	6038	780851	115409989	112390310	267010	100132352	8367	677766	8366
DIDO1_TARGET_GENES	57147	81887	572	26	57679	26073	55610	7982	5439	56919	57019	55049	163	10127	5898	3475	27072	51265	57787	115098	55692	5689	1407	9862	6224	9031	7752	654364	9546	54476	23395	51360	57658	55703	4190	23386	63932	4331	6683	9716	51507	64429	10062	100533107	4285	9519	55334	56052	10061	8504	159	54888	4238	175	259282	23644	55341	54884	22884	51606	57102	80143	55850	23101	23596	2581	3757	10827	57095	493	55706	5188	548645	9150	60488	6433	65056	56848	6141	3029	6873	23534	5476	6882	4904	30834	55631	55623	30836	51018	865	9759	80347	4205	9741	27248	55746	64710	4040	23446	10947	29105	11099	114049	55743	65993	9187	54962	29090	23505	284403	23609	27252	9138	4660	10714	5108	29843	1653	55183	27244	9933	5933	10403	23431	55218	79876	65094	55100	55437	57579	29093	4779	79728	26747	10998	64744	3030	102157402	2122	54700	4528	55230	8438	4799	51194	8310	9489	8602	6790	8886	57017	64147	6128	8550	51575	29058	55184	6175	51605	6548	10558	51650	10081	51726	2323	10795	2802	55763	9352	51530	84336	11198	9878	55862	9209	9942	10013	29911	55357	55280	80173	11018	22931	387680	5714	4713	51586	6634	23481	8940	8220	26088	7290	89781	402055	24144	4809	56993	25793	27349	25813	25828	84844	50	55687	79609	51382	79890	8846	2079	9894	6729	57680	5875	26133	55245	23394	5203	1477	10139	79133	63905	3420	51654	191	64863	79959	8731	1478	79576	55916	64743	28952	5303	2717	22862	8874	10240	23078	84056	23295	23361	55815	83752	1723	5432	55697	84138	9013	51172	64428	7329	23059	57478	3163	400506	9325	29106	55290	54332	3646	9694	90459	66036	54758	54793	7288	114336	1209	11129	284352	10775	23646	55702	58509	10567	22900	9545	374882	30000	51398	26121	29844	57794	79846	85865	9512	221830	136319	79989	2617	55131	6119	55744	55069	10652	23731	54662	51104	51010	1787	11196	55149	9126	57532	5709	5889	9110	79665	9400	9487	57508	1819	6603	64149	51264	55379	9343	1801	26118	8649	2483	1182	51091	79080	79073	25906	9354	29099	84680	55626	11234	2965	25766	84274	83892	9761	4048	10635	10566	1389	2967	1967	57696	57122	4848	11103	64426	8732	135114	6648	266727	892	9439	9896	6908	55770	1347	23438	54974	7265	10923	5810	55299	9631	22993	662	80315	55171	51300	51185	26355	5096	25852	56987	27136	7372	22916	23276	22937	11222	51409	51122	51639	10254	51130	83444	64427	374291	550	27429	84173	10575	8576	26003	9167	56902	66008	23341	27101	6342	51253	79084	515	64766	9927	9887	9295	1429	7709	54936	64960	64121	6018	6390	80135	1486	59349	5929	653519	10969	79033	8548	23443	4751	79947	6230	22926	22868	80306	103910	10983	60526	4709	9330	55127	89891	26190	5537	9525	51077	9870	81892	55051	9913	64225	84930	9617	1997	29880	11340	27230	7181	27340	400	23435	8161	10237	56155	81558	84902	9409	11019	130916	7755	84146	64224	51622	78996	11319	9559	1031	84292	10102	55709	206358	51604	8675	55370	140825	84693	11017	10199	10396	79177	88745	6631	57505	346157	9972	55831	26231	9375	2868	79902	64794	54776	84938	64412	9491	6628	7692	84515	56926	140823	8242	55795	79171	8678	10436	57570	3188	64768	83744	84239	54850	23309	79939	84219	84190	14	25953	7978	85378	54487	51234	813	10651	56984	10776	5682	23639	25983	84932	599	6397	83475	23383	51295	5589	25873	84705	84816	55278	78992	54797	57693	8666	79088	55422	85313	25980	1349	5538	22	64145	10197	84313	60412	84240	5565	55145	91442	84261	10693	60678	85013	51805	26057	1984	2874	157680	54496	10621	25974	842	10208	10400	6341	55425	5983	84250	22880	29080	4221	51241	1965	55140	1022	25917	55207	10542	8774	53	8565	26519	9415	746	2073	134430	29979	84749	57639	25821	6885	55226	3679	2647	7024	84946	246269	84279	10574	84865	65080	57695	9470	79074	11137	3364	28988	85446	3658	51204	11143	4711	57129	64844	26750	55627	8027	10730	64215	27348	1861	5695	26953	9373	54840	7746	7020	81853	93643	57176	347744	27314	4750	84811	64776	51103	55177	2959	3032	51626	51163	317662	9360	130752	55032	57337	81556	60490	53371	79807	57117	4547	83606	91445	84920	4704	282809	6636	6996	79035	8451	145389	7453	663	54939	80349	4123	5046	23478	221184	10300	84916	57610	1213	6904	57521	201456	2064	29985	55527	90324	9875	79760	90580	80110	5195	23421	3491	22823	85369	29922	54499	51506	83540	8490	26092	80222	9869	65005	23126	51686	51514	1939	25896	9898	25912	79573	1130	116841	4931	23219	149111	79169	805	51057	51542	54465	84874	51002	4867	83879	285362	64708	2177	9125	85403	115286	84873	64422	83939	8893	9718	93587	93627	817	92345	6189	6715	6167	54826	23262	81555	78991	10318	55651	91272	26240	10667	54901	153527	29777	5558	113115	9589	84310	221960	340351	51631	11160	5440	8667	84186	84909	114987	57109	9328	140459	57720	23412	23590	29982	11128	118924	54788	64852	79096	6188	57325	140894	220064	738	1737	120379	55216	7316	89910	1977	129787	4718	8872	112936	23310	143187	79691	51594	60558	80097	79833	147339	117143	143884	5213	51128	5884	5903	79981	125476	57407	7342	22934	55625	140890	55364	219899	5169	518	54148	51244	30827	146956	91369	139322	80028	221264	152992	23165	342357	138241	129831	79831	285172	65062	64798	158297	10670	286148	25921	219541	29028	286053	115509	78994	115416	5147	7862	6396	55707	6483	197258	257397	84262	10239	121665	127281	55229	64897	11079	129531	9825	90121	124245	9753	84134	57805	54069	94104	1827	83440	117145	112950	7638	808	1676	55721	83858	29101	131076	10785	4731	11077	23076	755	85395	126526	10444	9442	162989	196264	80308	103	55585	2630	11243	54865	84124	199745	93210	29115	5635	113251	221496	6154	6159	4116	84328	553115	5928	127253	126823	148304	10380	128308	80232	150962	5194	129450	79568	129880	56916	6944	113510	51023	8545	285203	84283	57703	79411	8802	5584	57577	9861	7871	6133	23350	22950	57456	56992	54585	113444	79753	90407	5984	9255	26269	80817	27236	10393	6059	55751	55109	153642	81789	167153	10412	84340	10559	6208	221833	26173	154791	51808	1345	9897	55798	4712	30968	254065	220972	219654	84881	89890	11164	8559	83860	7248	8328	9790	64745	142940	5702	27079	29117	27343	25911	221120	10818	119032	5896	119710	4176	7551	7589	90701	146845	80063	164	9768	84516	10845	6778	219988	54948	10982	6632	26995	51117	388389	57611	6668	51755	54920	6240	7571	126298	28227	55181	8085	116115	83696	8000	80700	51031	374875	3817	51129	148156	4723	10476	21	54442	1499	149603	2786	548644	7266	136647	11273	2237	29100	54921	22847	53407	85476	56947	5604	207063	10960	65008	196074	123207	83985	2990	201798	56985	7988	11337	9482	7314	10972	196410	3035	202052	28991	7564	11016	51499	85509	55006	84522	51282	283742	84287	51013	51545	147807	54811	93134	147179	79029	2628	55178	6201	51030	94103	27085	79736	28998	7690	1798	669	199857	9854	124221	54971	118487	253725	169270	10524	64318	150684	91683	2804	56834	653784	64801	51126	10534	147687	64802	284131	163049	200933	283951	284613	54931	54872	128439	9156	55055	6124	10302	400073	582	124152	10781	25855	201626	126328	125988	170506	545	7189	56945	55486	79797	9793	392	9776	378708	8815	56674	84285	8665	9092	144245	51642	79783	205251	401505	8607	55057	8636	402682	55254	25914	29882	339487	84277	79446	9632	153129	171483	125228	23283	2629	28976	10949	388951	55929	254251	389072	7766	84792	26873	285237	54344	2193	80153	5781	1198	7681	81858	84232	84922	118672	81889	442075	283254	374986	23510	79813	91351	51649	84967	84890	64785	6635	55505	5890	65265	26233	25987	302	64746	170960	80254	25904	285753	84536	9831	126075	10946	116541	728411	346389	10607	57528	130502	6525	56616	55803	11066	84319	100505621	80213	256646	157313	9923	55967	54732	79050	7469	80789	122622	11124	317781	10196	285600	8651	51263	64976	54014	23532	51479	348793	79581	3916	55599	10773	10623	152302	115560	10168	252884	116985	84307	338761	339327	79659	387032	400673	94107	79048	10445	57474	376940	401541	63915	27158	1201	23036	134637	80317	3146	151525	9901	389376	283601	401320	9883	79711	162993	91392	51399	2760	388796	51108	221785	2764	84619	11194	146540	10438	7718	50861	84154	6231	79892	197342	6884	55210	79607	92283	55035	115948	28977	63925	54989	23334	59286	55153	11060	7405	7574	55319	10920	221477	9652	9646	63906	91603	2475	22887	4976	116461	26046	23381	692227	106481264	106478991	1122	387103	84455	85026	100652748	652972	399761	10471	4795	390980	23	80742	2794	80862	116540	6311	728568	255919	285636	54067	131965	6079	280636	7247	51157	728489	4893	81890	1147	51075	3073	4722	534	2968	57128	10195	338069	401397	255809	641808	100528020	10809	647162	100288842	23053	7866	84820	731275	11331	137886	106660612	55670	440270	729515	56900	606495	729852	375190	9179	221786	200765	81669	101928111	100873276	644128	100287765	105373463	100147773	221710	101928436	101410535	148413	554203	79854	51406	100170229	9277	93653	8505	105376462	91316	643837	146542	653364	286016	114796	100506012	729156	285501	101929753	28985	359747	100303755	284649	158801	100874094	102723346	100996597	6234	391598	51275	8629	103724390	654434	342918	64288	100421577	107985471	58486	654841	100506881	91368	101928973	105378580	100288690	650655	26795	100147814	4830	728407	158	100505687	90639	84129	57461	221078	57002	401081	729096	55052	9553	100887750	116143	149465	7268	9054	147007	552891	728339	100506233	100128285	729013	100131067	100507401	100507266	984	100885866	389203	2749	102723356	100422445	132241	100526739	79963	106479017	105375847	106144529	100507316	105375666	54984	101929628	101927774	29082	493900	100532737	100534593	57132	100506113	81488	91893	103091865	100506649	84996	283440	283459	100506844	100533642	101928062	51750	100529063	100506157	100526836	100528030	100532726	79178	105371027	647979	101928736	254100	100527963	80072	102723166	101927556	8139	100534599	105371506	100294362	100507458	339290	100846992	100500901	100847004	100287932	414212	27246	9554	100616231	100847023	105376843	8031	100616149	100616283	284385	114108587	112812	4701	100505812	100129195	152217	100528007	101929780	441124	55802	54883	9326	6880	79159	100532735	100616416	57223	7549	5691	677842	100507240	101928238	100885775	101930100	126661	285540	100289097	101930531	101926918
DLX2_TARGET_GENES	1080	3382	843	27035	654364	5238	10903	27032	8540	28990	7204	4052	51474	3909	23224	639	55781	5832	30	81671	841	1308	30836	5597	10979	6717	10512	25996	1015	1785	23431	4208	8555	3693	3294	4938	23409	6548	8773	120400	3162	55612	54941	23078	64397	23312	55702	8701	3200	10392	196	8395	23268	7511	57649	23142	1182	116449	8050	51567	5144	5618	10111	84223	390	63892	81563	2494	80135	56912	79646	79370	219402	84938	7103	10142	64921	80237	54617	1854	25870	25983	80185	6249	10487	10489	7014	22889	4678	51371	11005	55140	83998	9743	79899	3775	5279	3431	50853	8803	4008	9238	84317	92856	84253	51754	84681	5292	55227	11309	96764	54827	56649	10413	26509	29766	9245	23174	2774	5872	6233	10217	64332	51316	4651	23092	153830	5814	51631	94122	29974	120	84159	3176	288	2059	9781	133746	7402	60592	10428	115416	3017	51735	94104	9813	5194	10654	151246	5584	54502	3248	134429	51752	23176	8495	4088	10449	64359	286133	55209	153241	3667	11214	8507	80176	4300	7764	221037	23023	2745	155465	51134	7388	56667	57493	26996	80124	85007	55254	55884	79718	254827	340152	283651	80117	51268	9378	119467	92346	4869	84629	389084	23236	6165	390637	126075	10519	51065	440525	284434	140576	440603	339977	400508	100129583	23254	400745	26010	285971	51434	55532	64771	3013	3223	9019	4155	389170	200734	830	9867	26829	106481591	56664	26830	106479181	56663	11074	54067	406969	693223	106479987	391367	29803	339210	400954	283551	5520	106479591	106480892	100505633	100874146	104355135	100271531	147093	400619	110806276	402152	100128628	105369343	728586	101927686	101929467	26514	101927512	692084	4830	400793	57002	100462880	106480950	3588	643770	145837	106144539	100505989	100874385	6414	100133311	256021	93432	107984764	145788	105371967	645553	107075114	101929125	8343	100129716
DLX4_TARGET_GENES	8813	57147	54467	889	26073	3475	51265	5689	728642	10157	9862	5980	51534	9918	80199	54814	55703	4190	23386	22902	64429	10062	100533107	55334	2896	56052	26009	57102	1161	10721	3909	10806	5128	60488	65056	81671	841	6873	4207	8625	8621	4802	30834	55631	54505	30836	51018	9741	64710	5597	5423	54556	23503	5927	10979	9175	23332	8726	64431	6717	51512	10512	56949	56915	56922	5289	5108	1015	7520	29843	9933	57092	4208	79876	8555	57579	7514	26747	10998	7760	4799	51194	55696	9183	5705	55741	6128	55184	4938	79594	51726	2802	1738	51530	9878	8487	8773	10013	8086	51430	55280	10101	26088	24144	11252	23543	84844	50	2287	56948	2079	6729	51292	55245	10483	3420	51654	9675	58490	10005	55916	22862	81617	51172	9093	64927	64397	56986	23312	79848	55290	55156	66036	11184	1209	284352	55621	28974	2821	55702	58509	55101	29086	83743	51398	2639	57794	85865	27000	10282	26959	79989	4967	11112	2617	51142	26024	55131	10551	196	55069	10952	7091	8395	23268	8729	7511	8036	5889	9110	51174	6198	9400	26001	8402	57003	117246	1655	9343	6830	54433	1182	9354	6207	11234	2965	83892	51561	65117	55110	51184	10635	11103	51258	50813	51147	135114	135112	705	6908	1347	9037	5201	7265	5144	51294	9631	5515	23398	10802	662	1962	55171	25852	55186	11235	51639	80067	22930	56902	63892	10056	23341	11315	79084	515	10067	81563	10286	9295	54955	5929	8548	55157	25949	4751	79947	22868	103910	4709	9330	23307	85365	9525	56252	58517	4329	9913	54454	29094	57678	79646	54853	91687	92344	84318	9617	1997	2107	400	10987	10237	56155	64786	11019	10124	55234	11319	9904	84292	64105	10102	55709	79828	5393	51604	27304	55577	84693	400961	11017	10199	57380	57505	8970	9477	55831	23019	26231	9349	84938	970	10045	6633	7408	6628	5690	84081	171017	10436	22863	7103	7979	5387	51234	51691	80237	79664	8854	25983	84932	4738	80185	23383	10452	84705	25926	25980	26061	10197	64087	10693	23647	85363	26515	51318	25957	26057	57050	9406	6388	26284	10621	25974	140831	842	55425	11005	51241	55140	4212	51535	53	2073	9743	134430	29979	84868	9988	22832	6885	3679	2647	9924	84872	10956	3775	79074	10457	11097	9238	6426	51204	8027	1317	5695	51531	54840	57176	5547	57082	55142	6176	8412	54810	85465	87178	317662	9360	130752	9541	55032	51138	2120	51067	85437	282809	6996	23344	65082	112840	4236	2252	9245	663	54939	10363	80349	4123	9960	55180	90381	10140	1213	51651	55135	7157	57521	55527	90324	23421	1952	29922	51506	5498	57592	80222	10456	3608	51057	51002	79634	2177	7110	285282	64422	93627	817	166378	54532	54826	23262	81555	153830	81545	55651	54901	153527	285855	113115	5814	89122	8667	84294	54801	54107	9328	114789	23412	11128	23082	55327	64852	740	2197	3176	120379	55216	26521	7316	89910	80224	2059	143187	79691	60558	64417	134359	143884	5213	1070	22934	2960	9653	55286	6921	285381	92106	389	5018	23165	285172	9443	10694	153769	6832	25921	219541	701	9069	11269	7567	54778	257169	254048	10239	3017	129531	23382	57805	23569	9813	131076	755	5701	29115	90864	10629	8880	11080	64783	64216	163882	150962	5194	115677	56916	55677	113510	51023	92703	83417	5274	29083	57577	6133	11102	22950	9255	51246	80335	26269	80817	27236	10393	6059	91942	153642	64167	10412	84340	10466	154743	7559	23353	4712	65083	30968	10910	220042	9188	56339	221120	25820	196951	1200	159195	119710	440026	123169	7589	5245	26995	51117	388389	51755	10632	55181	51031	54442	132158	80346	29100	161823	9836	55308	123355	153241	3187	53944	23214	55974	3094	7104	83443	201798	57148	11214	6203	11162	9637	203245	283742	51545	55178	7764	27085	79736	28998	7690	1798	669	9854	10978	55731	2804	4296	440574	10534	79834	165082	57493	284131	200933	283951	54931	9416	9156	400073	10260	65003	55167	201626	51319	80124	56945	79797	392	8815	84285	8665	9092	51642	54968	169841	55254	140775	7156	29928	79718	2629	28976	9772	25970	415117	5198	27335	161829	10620	283651	80117	442075	255252	1366	134553	64963	55505	388364	114043	51428	9403	140460	55039	346389	57528	130502	26276	55803	84319	9735	256646	51065	8340	84614	51263	348793	152302	66002	7565	84981	100101467	11261	440525	57697	3006	401541	2963	9045	4697	121642	7633	60491	54543	54554	399909	11194	8356	55124	7718	50861	6231	121504	339318	55035	26275	54989	11325	439	9652	63906	91603	2475	112970	619505	26829	26831	595097	26830	595098	84455	10471	6392	8449	80742	2794	6992	80862	10399	29902	155054	728568	51451	91750	285636	131118	348801	280636	51157	51075	391367	4722	2968	92482	101926911	100528020	11331	729515	375190	106480892	105373463	100422536	401242	100271531	9277	440600	6171	100131801	100852410	729156	100302692	100216001	101928650	643749	8341	105371260	101927220	60674	254128	100130880	728978	100147814	692084	84129	53938	106479350	221078	57002	9551	729096	347689	100887750	116143	147007	145837	100507466	593	728342	107986408	100505989	100526740	100885866	6414	2749	100505616	285943	100133311	729991	109703458	100528064	10778	2342	100533642	51750	100506157	100528030	107984764	26589	111064646	254100	102723510	102723166	100132234	79585	100294362	100507458	619570	9939	9554	101927718	100500905	100532736	101929733	102724889	100507217	54883	100616416	8348	8353	85235	8330	8345	8367	150384	8968	5691	8336	8366	126661
DLX6_TARGET_GENES	55610	3207	25998	163	5898	9569	115098	54879	64285	9043	9862	5980	672	9052	23154	64429	6050	23304	25901	65980	5926	54888	822	51491	79810	9709	9967	55781	55706	9150	6433	1431	23534	23216	6672	1316	80347	57217	602	9488	5873	54556	9319	949	23332	54825	2023	6626	5991	10403	2920	55218	9812	11342	4528	55696	23645	51593	5705	79175	6128	8550	51650	2802	16	55012	8773	201294	54620	9739	26517	10598	8846	5693	6729	9692	10548	51292	23613	3172	51012	57761	1457	9777	10528	9675	64863	5935	5713	25839	80004	4350	2935	56061	124454	6923	9093	6810	79848	10848	8677	55723	26121	29844	64763	3200	83451	10392	11333	8896	8662	29886	8985	10467	10952	81621	55149	6143	3837	117246	1655	4669	51264	10938	5007	51561	10728	217	1027	4055	79676	81539	55832	4848	55188	6206	10307	3156	23197	57561	64083	5618	10111	3567	10007	6500	373	80006	10802	79770	80315	7337	523	57501	51639	27013	80067	9167	63892	10056	6146	3065	829	9181	10352	64960	5929	25936	10849	11133	85365	91754	23433	57678	51247	10987	79912	80218	113452	11335	3181	60673	79828	23019	84938	10045	7408	140901	7692	80818	3397	6237	58506	8678	6049	10142	51657	51234	4289	4698	8854	91860	9526	4738	3949	684	9584	4245	10197	84152	64087	79149	10489	3021	85451	22889	91703	54663	51520	891	9415	746	29968	5025	26298	1019	9924	246269	8027	2356	9550	51531	81873	7020	25844	27314	57082	23168	9581	10128	10144	55435	9908	950	4547	51067	675	145407	7453	10169	663	10363	7168	9960	25989	7385	81631	55527	93343	10055	79932	6202	11004	5686	10223	5546	3068	10456	79823	6233	84236	79137	6161	93587	84869	6715	25816	10146	285855	92399	79980	6911	8479	27250	134145	23457	23657	55293	2241	63894	26019	8872	143187	6999	64417	284948	133746	285672	10283	1105	54463	146956	389	5018	10600	153769	6156	80201	25921	9069	93190	203197	84465	7391	9191	79053	2618	6651	1465	873	808	7032	23387	6464	222236	115	5928	255104	129450	79568	130162	7447	55765	5584	7871	201895	54502	9204	6184	6286	134147	27089	10370	221955	6208	54919	154791	11168	2957	9147	11164	27069	79101	4714	8065	159195	8495	3419	6157	7702	6778	10229	64073	23524	2495	6520	7266	11273	2237	153241	293	1942	5093	3094	283899	9121	56980	10972	3856	202051	3219	25948	55657	283742	79029	7690	54676	54971	57546	9943	339403	1163	26472	79834	7388	128439	152815	149420	80227	113829	55057	339487	79446	124817	55884	9632	28976	404203	57184	26873	80153	85474	23580	400960	22928	197407	29895	8334	728175	7262	1366	64963	6472	2842	9802	119559	116541	55039	84319	8398	11260	10801	114041	201501	6667	6490	54103	6228	84981	8372	5757	84281	79048	401541	284325	10772	388115	4077	643155	100130581	23036	4697	23450	646799	100131211	3146	83931	51434	150737	6273	55534	3914	54554	57541	136051	56882	55035	54989	439	7919	56664	26830	84546	94161	619562	100873649	26801	128387	574406	148418	120406	50854	4439	1460	7918	4795	11074	10399	92270	100128788	100873807	109616999	406933	406985	677810	6827	3073	1192	534	647323	1654	10340	106481199	101928079	729723	101928527	728558	57291	55009	1719	6171	286016	100506012	100874042	101929746	101929147	6222	378805	100507297	643749	101929302	285154	440072	105376748	106478957	140846	254128	100124534	730091	221883	3692	9907	24142	643770	100506233	100289388	148898	100874364	90423	378938	100874323	112441434	28446	100532737	101927503	100528064	23642	105369340	105369635	379025	124944	105370439	100506157	90799	26589	102723166	9236	145788	84777	2969	100423020	619570	105371967	100616149	105372290	100505681	100093630	100996928	729101	100507217	8355	6080	9300	9303	8368	677809	9301	9302	8332	284106	8346	100507462	101805488	100500918	100129716	105221694	100422865
DMRT1_TARGET_GENES	6433	3420	1958	5928	339487
DNMT1_TARGET_GENES	81887	54467	889	51573	2696	80199	654364	672	2067	5583	84067	23223	51663	7185	5141	5525	1659	5590	26528	87	23332	11343	79023	5337	4162	1785	8417	22924	51650	84196	57605	3912	8829	27037	5902	27156	9609	23170	8814	23002	8846	55969	25876	10139	9675	58490	128866	56062	3783	81857	55744	7091	51104	10105	51174	6198	6603	8821	1182	23603	4848	51020	57211	2690	51300	22937	51409	10213	271	4688	57568	6195	81892	64225	25902	311	5552	8034	29994	27109	718	2354	5639	23030	112399	80185	4301	55140	57639	85406	1019	54806	10322	4193	57695	4008	3364	2058	9873	55298	4091	83478	81542	5073	57521	7409	51070	64129	9125	28957	55638	7553	80313	51501	92105	54970	153443	221393	10428	9320	130888	51244	51633	138241	137682	56911	9133	222068	3898	55108	284723	81493	7855	80128	200185	151651	23173	23353	11244	30968	4153	7417	64745	159195	7551	5245	6668	55209	347735	85476	79155	293	4071	114825	7364	5223	1296	10221	741	5708	55486	64925	2629	54512	1104	55432	404093	286077	440104	7327	2972	283991	55010	54093	338657	11209	152100	282991	84619	6714	653483	200734	107075270	63906	106479015	56663	642574	7923	693169	693223	4558	4556	4576	4549	645688	641808	84809	9842	83955	101929746	105371260	391598	101928689	4830	100874091	55052	101928851	100505989	100506169	255187	105377617	106479556	100873586	100506365	104266958	107984396	11232	101928062	100132421	100533106	9939	100616318	10628	284729
DNMT3A_TARGET_GENES	3927	1387	51265	113000	115939	3720	728642	60481	51667	4190	4331	51507	55778	9135	51306	56052	25897	9172	54888	54908	5256	5431	50484	57492	27095	57602	131566	55718	9150	84649	770	55588	50937	4638	5141	54505	8692	56850	57560	8514	483	7353	57661	54916	55658	54556	53615	140469	55117	6793	8726	6717	5337	55973	4133	2191	2782	8028	1015	57455	5991	3320	8555	2195	60509	3030	55892	55054	5475	2778	29929	8886	2280	8550	55184	2521	55668	84572	64857	3912	117584	8318	9209	11332	4650	9739	200312	25776	9929	25807	10419	10490	10548	5203	10483	140699	10528	84557	79959	5932	2010	5230	5127	23295	56942	51172	8140	79791	7329	10423	79719	64799	8766	64089	1936	427	10848	84444	10535	58509	1628	51599	85865	221927	2617	11333	8896	8662	29886	57037	7046	2889	56647	9126	6143	9570	9343	57649	1182	152503	55325	55291	4598	4048	55110	2967	1967	51147	64426	9847	1911	55003	135114	135112	23328	26268	51696	8899	57472	373	80006	80315	604	523	1716	10254	374291	84695	1796	2335	10575	3336	9167	56902	54980	7072	54856	55700	23266	9670	8503	387338	57488	10849	4297	335	11133	1385	4602	103910	6185	22936	7320	9414	284058	29126	11193	51780	4801	23435	8405	11019	6144	11335	79039	60673	29994	9217	10396	79177	78995	2354	80207	56261	1059	140901	84306	3895	63922	4357	7263	3872	25913	56984	83475	4705	57688	84326	4037	7317	85313	93323	55860	5989	10621	7818	222	842	2048	1455	22800	84991	57231	4076	6302	8763	1783	10228	3936	28969	91875	64844	10592	23787	347744	57082	8412	79739	3032	90525	1062	84934	6601	79720	8562	6938	2252	597	3480	5428	81631	10140	6760	9775	56270	10907	55527	6455	91039	112703	79932	51093	81875	27	3608	84451	51057	11159	84524	3329	64708	3680	285440	10299	6715	91975	64777	10667	90933	22838	7162	154214	29934	84513	115426	2649	85450	5058	60496	4253	220047	7316	25819	140609	26019	79682	60485	9456	7518	284306	118932	1070	3192	5903	25827	55740	54149	201163	23165	157657	56911	51001	9791	6832	701	5147	7862	22976	673	9364	8365	124245	130617	115992	94104	8659	197131	203260	808	83858	29101	5316	2539	84939	57125	124801	284361	126119	100529209	553115	4503	200373	10611	90957	55765	55249	5584	151742	6133	57406	245711	7884	27152	23379	90826	22836	154386	222611	55074	154791	11168	158401	254170	7417	118881	51222	10023	53981	255394	8539	25820	374868	55839	23300	8509	57494	90701	10904	113201	117155	92292	10999	388389	10229	126298	147015	8000	84798	64223	23524	89849	1499	55209	11273	148738	79089	9839	7584	201799	7314	2353	11016	27288	11214	51499	2941	10474	64080	283742	2783	84331	9943	3310	150684	49854	122651	1106	348180	144577	253959	3981	79647	11041	153339	10025	10589	83638	344805	23141	29928	5074	2629	5441	6415	59344	5886	84948	22864	100128413	23401	79777	200205	91304	143879	2130	10473	161	4707	148641	114781	152579	5627	56478	646851	9230	147111	653140	55893	9636	388960	57801	401541	7390	9045	145853	728661	23424	401320	1604	7088	64771	541578	353133	5094	10438	25788	51592	104	89887	1288	6884	121504	55035	81871	439	57154	22887	22876	442903	26829	26828	26831	56664	26830	727676	100873838	106481193	101954276	56663	56662	26834	100507175	574432	388743	92565	8859	1797	7407	57540	729583	1639	344387	441054	3853	317762	100128788	54067	440944	101954267	101954266	101954271	23012	22908	7247	28717	28748	729760	6235	101060200	7106	57128	170559	283	107984142	100528020	440356	731275	100506713	388815	9906	440400	100151684	5534	100131564	114915	414760	106481687	401398	401242	104355135	100130671	100170229	79055	400604	100506012	644714	729156	101929147	100874031	101928979	101410540	100506860	8341	51275	8629	100422737	728039	101929467	100506681	100272228	107985471	374987	100130388	338591	100505758	90120	100507127	654322	90639	118433	57002	100271222	10093	100129297	57553	116143	643770	497258	101927221	102577426	105378960	100506169	100507530	100526693	100874454	378938	106479118	112441434	401472	100616530	100507125	100129472	105369317	100288077	728734	81488	643996	10597	7556	283459	256021	112935960	100506844	105369920	6038	100132421	106480235	106821730	101929655	100506686	106480231	105370888	102724130	106481051	100847004	100847049	100500864	100500816	100616307	339201	114108587	10050568DOT1L_TARGET_GENES	4074	79602	55735	51534	10048	83932	8798	5704	56895	54908	54802	56204	51491	9563	63933	6515	56848	6141	55854	27248	4040	8891	10290	56922	55218	8438	10059	5990	6175	6548	51726	10419	56271	55815	10940	84444	28974	6217	79036	84132	6387	22852	51174	6198	9487	9527	3959	51264	7531	55296	11103	29940	5201	7265	57561	55171	11235	6152	51555	55683	10254	374291	3398	6432	9167	27101	11315	55870	54936	149371	7257	10969	9670	58155	55157	57035	8289	91687	51307	317	23435	55268	576	10657	11019	6125	57489	343099	1031	10102	57169	11017	2892	55112	84190	5387	146057	3671	1603	25873	55201	25926	84313	5565	5468	55037	2874	10247	8546	29080	196441	2947	79577	134430	1660	51204	6434	10010	11311	56965	8412	10121	54529	84993	121506	84920	10219	54934	7009	8451	57610	28987	6760	57521	91039	105372481	6135	9064	5546	3068	55204	51514	1939	25896	3608	8476	113419	165215	689	10146	192286	168374	85463	130576	3708	132320	132321	79833	55676	375056	84976	146956	29104	1915	254048	995	23382	51735	5763	3275	6132	400569	10482	10691	51278	9214	151195	5274	6133	84059	153642	203259	8945	160140	123169	4837	55181	8085	21	6520	124790	6774	79145	55669	2186	55729	23261	6201	30008	340252	83591	200933	57659	128439	10302	266743	55486	8665	2072	169841	56888	441951	2885	6232	1104	8334	5430	79777	5324	9802	10946	10607	130502	26276	64061	10078	80789	11124	84614	255812	348793	10614	23270	57335	116224	3014	6829	3182	57547	55210	85028	6191	7574	7919	9652	22909	107075270	5365	4736	2475	9055	106480410	106480190	100873832	440689	84455	65979	138255	101954267	101954266	26765	7693	101926911	727956	55672	114915	729500	494558	347675	6171	100996539	101928979	111216282	106478957	391598	728927	60674	100506299	110841581	104797538	650655	654322	100505687	111753249	8420	149465	643770	440288	100506169	105377617	101927379	100873427	1937	23642	100506649	101928162	100506844	727758	100507458	692199	100616149	339524	402236	692073	9303	9301	9302	107105261	100847044
DPPA3_TARGET_GENES	58525	5165	9524	6722	9783	84902	152007	91442	10250	10228	6094	256364	55351	56990	11080	10106	3090	10920	107075270	100169763	4558	4549	100506169	729950	28574
DROSHA_TARGET_GENES	51099	8439	548645	10787	23332	393	84271	7728	9512	57582	7265	51780	1958	51116	262	55653	58504	90417	6874	160428	79034	80142	124402	10950	30827	134353	138162	55129	11080	80149	55255	23192	4920	79666	51078	153129	222183	104	107075270	4536	4537	4535	4508	4514	26831	652972	101954267	4567	4577	4550	4565	4572	4569	4574	4566	4563	4509	101928979	728431	728039	90120	552891	100506169	378938	100422899	26824	101954277
DYRK1A_TARGET_GENES	2729	8379	3927	57019	3675	3475	6856	7095	7812	199870	83932	7869	11183	9782	4361	55778	11215	30846	11231	9774	55334	8452	26009	175	54908	8481	5431	26262	51491	27095	54542	2665	4659	55718	65056	81671	55726	6558	23536	84679	4802	30836	1659	5382	3421	80347	57560	54549	5873	23446	6929	7037	23332	54962	79023	55973	7419	55604	10847	23431	9689	57579	3682	22894	10464	5019	55892	23259	5475	10075	9183	51593	5705	51720	8602	51290	5775	81572	57017	27131	55900	8079	8761	64857	9117	10013	5711	54187	64376	114327	988	3710	3189	80173	57828	5434	129138	84271	84844	50	83933	10419	2079	6430	1983	7528	5411	23394	11083	54994	54976	994	140711	1471	115201	79576	2010	23295	80152	79726	8131	9013	79791	3163	9093	8925	8766	64927	9455	55756	3551	7991	6625	1209	55011	79735	55723	6223	83743	26121	29844	57794	3209	6119	64940	23731	54619	26098	54906	7511	4591	26001	8402	57003	117246	1277	57649	26511	7323	57620	64151	9404	10938	595	25766	4048	55110	11272	51184	5985	55832	1822	55188	26127	29940	135112	54516	1432	22858	892	7922	5754	900	57561	4883	1809	23567	10051	4820	1716	55233	4691	51277	10213	5496	6209	374291	80303	10190	26003	1615	1386	63892	54980	7072	27101	127428	9528	23463	79084	515	9887	10352	149371	991	5052	56181	56912	22868	9789	81573	26234	10285	63931	84318	10808	2107	64374	22835	23435	8165	57179	79903	989	64224	10549	5208	55653	23408	54718	89845	6745	80262	65109	2868	51081	23163	5469	9349	80025	1059	8195	92667	100529261	5605	79066	51657	468	51691	904	10038	9070	23383	170463	84326	57693	4037	25926	9584	1327	23199	5119	6451	1349	2161	9779	7322	54521	64087	55145	8170	5983	84330	196441	56851	377	10440	6210	57614	84991	55312	60560	79616	6885	10024	84946	9857	55654	23325	3658	64844	10006	9128	152006	6194	25844	58487	8836	51187	8412	54810	51163	54529	130752	57337	26035	60490	51279	121260	6601	8562	64062	145482	2108	5428	81631	8720	23174	6187	2622	9905	54828	51651	9775	91039	6205	90874	85369	25874	55827	54499	5498	1944	3608	9391	1745	130507	79582	29926	55164	115286	1060	6189	9180	90933	253714	257218	4191	84928	340351	54892	51631	9203	50814	7739	1069	79618	115426	6837	6130	90678	29982	84280	55327	128710	2900	84623	57158	738	161835	22948	134145	57647	288	129787	8872	374618	22944	291	57405	10618	6695	5352	6728	8467	25909	57407	54148	7508	342357	158297	10670	118491	157657	10694	5097	27020	1974	57798	257397	8365	94104	516	8883	1676	10841	57551	116238	2224	222236	57125	126119	6154	79707	8880	11080	178	148304	64783	148362	54876	113510	51023	375295	84283	57650	8802	100507246	131831	151613	5437	256471	80167	4085	253260	10569	115330	154791	318	221150	221154	89890	11164	509	118881	65991	2200	1353	252983	8065	159195	143570	6157	283659	113201	63901	10845	5245	51755	124045	10036	55720	51293	146664	7536	55209	3516	115294	23192	148738	10768	55308	54851	10713	123355	65110	8623	83640	140838	55031	3308	11016	6203	10474	9533	171023	6201	7764	83452	10248	84331	10978	54971	326624	1657	27235	3310	78988	130872	2804	128822	440574	83591	122651	6599	92597	80835	57493	1267	83759	284613	55055	6124	148808	11041	126328	81876	5095	10540	10025	8815	84285	100128782	54998	246184	5827	84942	5426	83903	2885	55272	11180	8834	63899	200895	112574	84314	144108	59344	51268	22827	1104	55432	6748	4869	79777	134553	375748	124637	716	161779	3838	2049	84316	2842	91689	5504	9276	80764	253769	2157	2972	387263	5813	55010	8224	4733	51479	3916	55599	64853	54103	57496	55922	151011	80829	90624	7003	92737	6274	84527	10772	7259	100130451	36	6829	5770	6399	6925	7695	6273	57730	221785	147923	3652	26037	23556	11147	55210	55924	388536	4641	6136	84549	2870	23607	65124	79366	54870	11325	444	51062	221477	63906	4736	192683	55253	23137	9666	23381	619505	56664	100873701	56663	6085	56662	84852	10471	6257	63943	4439	28973	5514	84335	29902	84912	283314	54067	440944	106481604	101954271	22908	50840	1147	1192	102724826	283	440270	100526842	100126350	642935	729852	100289545	100151684	104326189	399821	414760	729723	100147773	101928436	148645	728558	9277	100505538	102724330	101928545	105373212	105373615	284632	439931	644714	3281	101929147	100507297	5554	284649	6234	111216282	100506385	101929602	100129250	107984969	100506428	285550	619567	101928085	10093	8420	9907	2119	643770	101927204	497258	644873	105377348	102577426	729288	100526693	25850	109729133	386607	100532732	735301	399959	26065	10330	91612	6038	105371252	79585	440712	100151683	100500831	100616484	100500841	6139	8031	342892	728485	114108587	55957	4701	100507299	100996928	100529215	100532736	7012	26790	63930	677844	57223	114791	267010	284098	85495	5691	80179	79893	153469	100616406
E2F2_TARGET_GENES	5893	26	8837	23098	5965	55610	126393	80256	84058	5164	9020	60528	51265	54879	1870	9043	1951	51534	9031	8798	9918	10233	54799	51096	5725	54814	57146	1663	55	10903	1355	9782	10928	23154	211	11215	30846	25901	6642	55334	55166	55596	8554	28990	8452	51121	4238	4234	27430	79142	55775	9440	1175	23338	22884	5431	4052	51474	55761	3909	29085	10827	57602	54542	10758	5318	55781	55706	548645	30	11338	57491	50937	23534	4207	8625	55388	1308	8621	4649	3422	8692	56850	55771	51447	22933	5526	64710	602	4734	9488	5873	54916	29105	11099	54556	6929	87	23503	8907	5151	4185	23332	8726	7251	9187	7294	54962	6717	10512	5250	23016	4175	25930	4292	88455	56949	9138	6626	4034	10714	5289	3205	5108	1015	7520	8569	29843	23152	3991	1785	55183	27244	10847	9933	1371	54665	2920	9689	3693	7514	57226	79977	22894	10464	84273	10890	3030	9522	7760	54700	8438	54749	54469	10059	51290	339175	8570	22974	27131	51575	4938	6175	51605	10961	9843	78990	6548	51726	57192	84196	55012	8487	4637	63967	201294	1312	9117	990	8697	4436	1725	9044	114327	3326	8317	8829	1399	26088	25776	9567	25807	4174	23112	84844	50	27351	64781	11154	26499	145508	2079	8106	394	6729	9692	4776	9837	55245	51098	7165	79133	1457	55612	140711	9675	58490	10627	8780	6907	5127	5303	23295	57149	80152	80777	80004	56942	7329	2935	23322	10423	79719	64799	9325	8766	64927	26015	25963	64397	90427	23312	79848	23087	10397	66036	8797	7993	4173	4793	1209	284352	55111	8175	28974	55723	51231	22870	6217	208	55702	27134	58509	26093	11140	23546	30000	2639	5296	51599	57794	23080	11062	79989	94239	3955	221927	6742	55033	84725	2617	2051	8662	29886	4521	5803	26261	23658	9678	57037	27075	54927	55069	6009	9275	10927	23731	10952	7091	5532	81621	57584	56647	7511	9126	8453	6158	57532	6143	9110	3837	9570	55163	80279	9487	57508	57003	27077	51264	10014	5573	1801	27346	57649	54940	23142	55294	23130	10938	84680	114971	79829	4928	23086	5450	25766	9761	4598	10728	65117	2735	54682	79794	11103	51258	51026	9847	55188	51389	51522	55003	57515	135114	26271	1432	222658	6648	26268	10486	9439	6206	10279	10902	10112	3550	3156	54974	7265	10923	6897	5810	55299	6500	23398	22993	80315	55171	604	1294	10641	11068	84223	23150	10057	4820	200576	10254	1058	2976	51130	92840	54760	80067	9167	1386	6342	51253	6146	6814	11315	80267	54856	4209	81563	8458	2494	7257	4548	5929	2582	8503	10103	5825	23443	6195	79947	25936	1063	56912	6230	23120	9994	26234	80306	10983	60526	23314	7320	89891	11064	85365	2531	9525	51077	9870	1743	51004	9913	54454	64225	4072	51076	79646	54853	89866	92344	39	51307	64374	7112	400	8795	2185	23435	10987	10237	79887	81930	9409	64786	6144	5930	6125	84146	989	55975	29960	27290	1031	10212	64105	60673	25895	55709	55355	79828	79809	206358	79934	725	10617	55577	10396	79177	116138	4201	2739	55831	9271	78995	79902	84172	79085	84266	84938	6633	7408	140901	7692	8195	6629	92667	84515	56926	3397	8894	1340	9572	6237	5639	8678	171017	10436	55112	1678	83744	54850	23352	30817	10975	23030	5387	5189	84060	64921	468	25913	79706	93986	1854	79094	54832	25847	60559	9513	3609	1032	83475	23383	5589	84705	10298	23404	9040	54797	6249	55902	80758	26061	64145	11127	10197	29893	4695	54882	7153	5989	10489	22907	5894	25957	26057	23558	8546	5287	79589	84250	51520	3295	51241	55140	891	1022	9475	3939	89796	6210	1830	9704	9415	55858	1284	9743	134430	301	79616	6926	8638	84900	25821	10492	79899	5570	10200	3431	57695	84102	26586	79866	8796	10643	10457	11097	313	28969	6426	55852	6434	10010	274	10592	64855	6812	29988	55755	9128	11224	6194	7746	55227	84300	9656	57176	347744	11309	4926	58487	5547	56649	10413	25833	5519	2644	1629	3032	9581	10128	3832	50485	9360	3417	9728	81556	60490	84993	51138	3184	22872	9908	901	1062	2120	144402	51067	254013	22822	282809	6996	326625	7009	81624	81542	2100	90141	4236	2958	54939	10499	79661	91947	5428	90381	55784	79068	54828	6760	2774	55135	1453	57521	6398	4782	55527	93343	10055	9032	25888	51070	83442	79932	9064	23421	5451	4259	5498	83540	8490	5546	51093	81875	3068	23179	57592	81611	51514	25896	7170	9898	1944	25912	79573	4931	3930	22874	130589	4211	23020	94097	113419	79634	79582	2177	58190	9125	114884	64332	55347	7873	8893	890	64924	85480	25816	22838	4594	253714	221322	5814	84928	54892	10682	91782	8601	5440	8667	2649	54107	57109	84895	11128	85450	84280	27315	64852	90019	51144	92105	4863	472	128710	51524	3992	3619	51092	124446	4253	27250	1740	130813	93589	196513	288	1456	80224	26019	112936	23310	79682	196394	148534	57724	57405	9456	64421	5213	79819	285672	10283	4929	51571	125476	22934	116150	201134	5169	375056	55740	522	2551	201163	285381	92106	65258	146956	118813	6782	5018	9056	138199	123720	84295	9131	29028	23355	701	9069	8321	197258	10311	257169	10239	64897	63875	10163	23382	56946	2005	7391	1827	8659	79140	131076	5316	112724	196264	80308	54865	2264	9684	2232	55260	113251	147841	100529209	6154	220002	10629	25973	10691	553115	5928	83941	10092	64783	148789	56916	6944	7039	8545	128240	84283	8802	5584	151742	7871	11102	54502	64419	25898	11073	22950	57456	56992	54859	9204	131601	79753	5437	5984	7884	25886	5308	3148	26269	80817	55314	27236	51752	167153	10412	84340	6208	55536	23353	11168	55798	117531	254170	2957	3636	220042	122769	84858	118426	840	10023	91252	5702	9200	85459	255394	123228	9221	10818	196446	3611	8495	3419	55839	440026	5598	4176	57494	9640	84191	9768	4640	23306	4665	5245	26995	51117	55018	51755	51367	6240	126298	7733	55181	55762	148137	29785	147798	83696	352909	84717	64359	84798	51293	2125	84514	6520	26005	29901	57691	79725	57215	27249	55159	10963	124790	83657	79089	8754	10768	85476	5480	153241	521	255738	10421	10960	83877	196074	686	7104	65988	201798	214	7532	23587	983	55890	3856	53343	23204	11016	8493	6203	2941	9637	170850	10474	9655	79095	55863	147807	171023	5481	201514	22883	8507	3960	4300	6201	1798	55304	10248	199857	80765	2783	9854	10978	4299	27289	167227	57546	9943	130872	91749	10655	4296	64801	440574	10534	51134	7388	5707	57493	79703	3728	23592	741	400073	10260	65003	55167	90806	124152	11041	9610	152815	257062	545	80851	9793	8815	84285	317671	9092	23529	23399	1479	339487	54993	246184	6051	283377	254531	222171	205717	55884	5827	84901	7182	79718	23283	2629	9772	7334	51272	60626	55272	51027	25970	5339	9852	9377	81575	7284	6415	9212	285237	283651	80117	51268	400960	84922	442075	90411	144321	387640	728175	84698	4869	221416	1366	64785	55505	79598	51218	348235	302	6165	80254	2130	162967	285753	390637	51428	126075	10946	253143	346389	26276	84319	11187	8398	9735	256646	146198	646851	140707	22888	23764	10509	11124	27124	9230	285600	10634	283643	25840	400451	5087	399694	339366	5727	84529	152302	338657	64222	27445	55615	100101467	10614	81848	6917	116224	284434	123879	170622	401541	343521	3014	284325	1201	7390	339287	257313	121642	100129583	2272	132660	3146	388182	100130451	26010	58500	7633	646962	6829	60491	56164	11091	9361	342132	2547	140465	90576	57591	3269	51399	55532	112479	7088	29966	387990	29950	541578	221785	5094	399909	146540	55124	135398	6584	3652	6231	55210	54557	55552	55035	115948	57016	26275	51170	54870	11325	59286	200734	10724	83699	55319	7919	22909	2475	6263	26046	23137	80823	4215	6721	339448	9848	4668	23381	26128	9867	56664	106479154	26801	56663	106479888	128387	84455	653308	63943	50854	80739	80352	6992	6311	1639	440145	728568	4676	7114	3150	6453	162073	9946	503693	201562	594837	406969	693223	28748	391367	4722	6235	2968	100996307	56413	2595	647323	79729	101926911	51400	10809	440356	440081	11331	100506713	60493	1654	4636	56900	606495	100126350	642935	29092	440400	339483	100151684	101929145	9179	63920	149478	106480204	100131564	254099	114915	401398	100505641	104355135	101928527	100289509	100506834	100170229	400619	101927126	285758	440600	83955	101928043	110806276	402152	285962	653479	101928545	100131801	286016	101927895	100302692	101928650	54089	100505683	8341	106478957	105375261	100506325	101927043	107984875	100272228	107985471	401303	9278	150135	54848	254128	100131213	100130880	28557	5863	728978	101927512	3833	285550	100506334	654322	10432	100506826	100289561	53938	106479350	201651	221078	57002	10093	23761	101735302	57553	552891	100506660	145837	340037	283596	338739	440288	729082	100507401	391117	100526737	100505989	163050	100526693	100885866	6414	100874259	100499177	100507487	2297	5591	100133311	106478978	729991	10072	404734	105369317	109703458	23741	105369428	81488	23642	100130776	105379407	100463486	100506649	100874249	3145	100128191	10778	319093	100506157	100528030	101929655	105370880	101928707	254100	101927556	100533619	100507458	100131347	100500831	100422879	692199	100847049	57597	105371967	8031	80022	339201	147727	100129975	114108587	29057	401612	100303453	100532736	729101	100527978	401233	106479607	101752399	9326	3975	79159	378706	85235	9303	57223	8330	105370125	26574	9301	9302	8360	284098	80179	8359	102466918	100507462	105376466	125050
E2F5_TARGET_GENES	8379	3927	10180	55610	7982	1856	5976	7543	80853	3475	9569	115098	55692	57585	1870	6853	728642	84954	23542	6224	9690	80199	22955	5725	51360	57658	4190	1355	64132	10928	8540	57210	9921	23071	23304	55635	10062	100533107	65980	6642	9135	3149	22807	5926	10908	9846	8554	55789	159	23274	1175	1356	57646	5888	27095	51602	26099	55609	29927	9877	5188	9150	65125	81671	124925	53339	4913	9748	51167	1496	27107	387	57560	57113	55737	7049	4734	23446	54556	6400	9319	26528	55743	23291	4171	489	771	79023	23151	29090	7587	23505	7879	4175	25996	7374	83992	51412	29089	1781	2260	7289	2782	862	3835	10590	56650	5933	22839	10403	4208	79876	23239	55437	7994	3682	23047	56910	54434	79570	2017	8438	9183	23645	56970	8602	118	339175	29929	51206	55616	22974	56265	27131	80024	5829	9843	332	10795	84196	23594	57084	1808	10013	10580	11018	4650	51257	8174	27037	5902	51586	27443	23523	6634	157	23598	150274	4174	9145	25828	23112	5905	27351	5427	1033	10490	10598	79890	5494	145508	3091	79038	7443	5693	394	23394	51497	55257	81502	9777	1869	128866	9218	64863	9663	23253	6907	9949	64743	2623	8266	3839	10204	80152	55815	10664	55565	55697	55512	8131	7249	79791	29904	2935	57478	23322	9738	57020	8925	23312	29106	55192	80208	7976	793	54332	64089	7264	23484	4173	54793	7288	4924	84444	4946	166	81857	28974	51231	84167	208	55702	58509	29997	29086	22900	7728	5143	7392	57794	3249	57130	79974	51142	26024	7458	54981	11101	64072	91452	23185	79991	84961	7343	9110	9487	26001	8402	4669	51264	10014	7448	57649	55161	26511	55247	7468	10938	54733	29125	55553	10944	6207	10312	6404	10645	51561	55110	2305	81539	11103	1108	84519	83461	56994	55188	135114	26271	222658	4172	26036	1871	8936	7915	7942	57666	3313	55819	9685	4001	57561	2908	3977	79770	23548	8614	10051	10641	11068	59345	50512	1058	550	27429	55704	6772	25843	3336	3554	8807	2274	10494	66008	4780	127428	9528	148479	9181	28956	10286	54955	4610	80135	8934	9670	8704	50999	3925	1063	9789	9994	4602	26234	9991	10783	27130	57706	83544	55051	29094	51076	79591	84955	56943	84930	285961	80314	84078	51307	317	81790	4879	81558	23397	84902	23244	57413	54537	54482	343099	27290	11130	11059	5585	79002	58158	3071	4778	23583	1757	6491	3623	23363	57727	6780	55370	5105	7596	8970	9587	10799	55831	78995	8603	2868	57409	56751	54776	100144596	8189	7692	8195	92667	83541	80818	4149	11070	7517	10426	58506	9787	83744	1350	65999	9002	2671	146330	6597	14	25953	55504	54487	64753	54629	90417	1854	10776	5682	60559	55320	6397	151648	23383	863	158747	5589	4301	81	23025	170463	25830	10422	140685	26152	23404	83549	54958	55558	55422	51659	1349	93323	64432	64145	6533	3748	1729	54991	7153	55145	91442	23558	22903	25974	5983	54885	84700	51520	759	406	7428	29841	53	55143	192670	1284	26578	92558	57639	577	10492	55122	51317	9924	9700	91	54806	4193	3775	9654	3300	64114	26122	50853	9882	79866	4836	6426	11143	84317	274	92856	10730	1861	55755	7539	10868	55363	84904	7020	81853	6941	9873	5612	4926	27314	5547	23650	91801	55177	54816	80745	79172	1838	10121	9585	54536	50485	79675	60490	55345	3184	53371	901	83606	84920	83729	121278	160418	84915	675	81624	145407	85439	4236	2252	92912	10363	3480	9960	5046	60677	55215	79068	221184	81631	57610	9520	1213	6563	55135	7157	396	201456	773	23476	29985	91978	55527	6455	105372481	25888	23521	51070	57333	80110	473	26135	22823	85369	83540	8490	57592	81611	255928	7159	1944	79573	5972	130589	51057	51002	83879	130507	3329	57624	51281	64708	2177	57574	6988	890	81545	2741	91272	10814	50636	84630	2830	113115	57583	221935	221960	113130	51631	7592	29934	7739	9705	6867	84985	84186	9712	23412	2746	4288	51501	128710	57325	1111	9638	6911	226	83723	57512	63894	27034	29087	79691	60485	7073	9910	130074	57405	5140	133686	2911	9425	3192	25909	79981	22934	80790	55364	5578	23461	91694	9184	6921	51244	30827	220134	348254	146956	81552	5799	9056	118788	91748	1633	161502	7102	3788	159091	93594	29028	78994	163786	375323	701	5147	123803	3361	6483	9133	150946	55229	84465	5051	9577	2176	995	8365	3745	23382	137964	9191	8703	84134	57805	5763	60313	51249	84303	1487	57732	146206	9310	808	11077	23076	5900	27433	57731	23387	55585	200186	2630	56893	1173	22806	29127	256126	221496	80178	115	7542	6886	5928	81629	148362	79677	388695	79005	9938	285203	56983	10109	57703	55139	23114	57577	213	57047	6259	57456	56992	79443	131601	55689	79753	5984	7086	56898	51385	3148	8819	308	22836	23305	10559	221476	4846	26173	1020	6522	6619	318	203286	11244	538	195828	9833	143279	220042	83592	89890	7417	23172	64324	153579	56339	53349	3429	85459	255394	55530	84706	121457	84936	8945	9221	8879	322	25961	143570	114780	4176	7084	201161	80063	4837	219539	84191	63901	162681	5347	10845	23306	4665	91433	4141	5245	57171	51755	6240	64122	28227	79001	29123	284339	55311	7083	117245	283234	55872	57691	84376	2786	359948	8309	23192	51362	6774	8754	51252	10713	129303	4144	6940	23214	148823	7881	8738	83877	196074	200558	2194	64118	7580	3185	55454	161725	8019	51621	10477	1140	6419	152518	3171	25948	9778	2357	5581	64080	79801	124583	55636	5481	22883	170591	6919	79029	83695	4815	6241	7764	7857	149840	94103	682	10978	54676	54971	122704	80198	1072	79877	64801	79834	78999	6777	57674	81033	165324	9416	147323	148014	51574	81490	80124	149420	80851	22843	9793	378708	8665	5122	54968	79666	63893	1479	55254	55346	79915	339487	84823	197322	80230	284424	5827	51078	9632	23403	5426	64925	29928	219285	83903	2629	28976	222183	6666	6232	205327	55620	348654	8834	3350	54681	4351	26873	9212	2193	80153	222659	284369	100506127	54734	23241	91523	51268	400960	284023	3059	442075	23513	400410	9501	2187	57463	84967	84890	219790	5890	7325	284359	222487	161	125061	2842	51352	126075	728340	51118	346389	11200	286826	128239	71	283871	84319	56660	5587	11156	340061	157313	7327	23762	6612	391356	7469	149175	8340	10196	55010	7332	64853	152302	146909	151174	6256	6228	4771	55615	4137	4286	23048	5757	9742	388228	3014	285193	345630	6613	340784	375743	199953	85302	126231	646799	132660	3146	2917	124056	100289635	6477	4122	4646	6925	203414	8329	8969	8187	92070	199704	390046	147923	146540	641	55753	50861	2996	284370	6709	222662	115948	7637	84549	7541	65251	57708	7027	54870	653483	6147	54963	444	80184	374877	192683	283489	3151	339448	79065	9848	106481957	26830	106480909	26801	100873590	106481229	56662	26834	387103	387066	440590	221527	50854	1460	7918	54535	138255	440145	7711	554251	84501	92270	402160	407045	55652	84258	100132645	81890	594855	54944	1454	401397	255809	641808	400954	7866	341392	137886	55670	10340	100127908	9179	84561	106480204	100873295	106480861	106479170	106480892	105374219	105374771	100507459	494558	100131825	65072	100130887	100874506	100132677	102724601	100131208	105375013	7503	728228	100506012	101929746	100874028	100874478	101929753	105378753	100303755	101928406	100505877	729178	102724816	100873922	100129484	103724390	654434	342918	64288	200726	100874085	107984969	101928689	100144597	101928973	285550	26808	26795	146771	9551	285972	642802	106481146	100506495	100505648	400512	100506233	101928597	100505658	338739	100507401	100233209	101928509	101929423	100526740	148898	100506462	157381	101926926	2994	102723557	101928734	100526739	378938	106479049	100873656	106479663	105375847	5591	106479038	4067	101928812	101927702	105375743	7556	3145	7768	59348	100128191	100381270	379025	10330	100533642	51750	84837	388021	729911	100533106	104472848	101926895	105371027	100134229	100506581	105371050	100505853	114841040	105370762	83482	101928991	100616404	100616204	100616220	100616484	100422879	100616300	101927275	100847022	105371967	100616490	100616283	284440	101927229	7608	100505812	149013	125972	645001	100505761	100532731	100529241	9757	105377540	115409988	440434	4302	11072	8332	80725	100885775	126661	140
EBNA1BP2_TARGET_GENES	8813	889	6296	9855	9254	9862	2696	23034	9369	51507	11215	9047	79645	5981	51121	175	1495	81037	9603	23118	4207	8625	51665	10797	57217	53615	79901	54847	7515	4854	55824	55094	6595	5891	2646	55696	2767	9962	10726	29888	10795	3912	11069	25831	1312	8317	7593	23112	11020	80821	51635	11083	51654	22850	54985	9013	4363	64779	65990	64799	30844	5516	5971	4066	6449	55723	7297	5802	2077	57130	7639	1687	54504	2645	9830	1759	8036	6158	28964	2027	4790	7323	56606	10612	10944	5450	25766	11108	51559	4117	2651	7060	29102	58515	604	10057	3485	3769	80146	3241	1615	9829	79033	5825	114883	4033	6446	64858	10783	11172	84955	29880	11340	5533	23435	8165	81558	79712	2971	3709	79026	3659	10485	84938	2925	7389	79713	93986	80185	23677	23039	148229	376497	81	4705	55422	3620	54558	55037	25974	113828	91298	51520	54407	91543	129607	143689	1828	23287	84868	5279	64114	26122	55901	11143	55014	9856	96764	9581	6741	9908	57117	64116	55500	9746	83758	1280	6636	83851	3480	81577	6563	10966	29985	63950	10223	9869	8751	3707	9580	79823	7110	90102	4651	25816	153830	2559	2561	2741	255426	222255	6134	51312	115111	25792	84895	23457	143187	3192	146556	123872	124739	65983	23057	6529	776	257397	116987	55179	286527	1780	137964	3141	89970	1636	84303	23181	27433	3570	563	147841	84447	178	127943	50604	9214	5284	56997	200373	55891	64789	51705	26269	23379	51752	153222	55074	3190	65268	3636	26012	27291	6786	3903	3904	7705	64359	124935	137695	9881	149603	2675	83657	53407	10746	53838	55669	51112	54221	80011	338692	1605	201625	81876	253982	339344	360132	54621	8408	388886	1104	23760	56963	55267	29035	8624	337879	6525	1946	10587	9146	123283	163702	54014	79943	6011	4771	51259	10507	10445	116224	199777	10772	51427	55340	147929	2526	80778	6714	23145	6709	4641	258010	22876	58505	85457	106481379	5514	3104	3150	693231	6956	106481263	65996	92482	100873696	23667	102723442	171022	401014	280655	728537	106614088	101929475	100271530	100507297	388564	100128292	342918	107075281	83552	284900	441046	100506922	107984773	100874093	106480831	692084	84964	105374119	150381	23600	8420	106480960	8512	106480374	4831	100316868	2119	101928388	100507091	106480497	729991	1523	100287505	105370578	145978	283486	114841040	100616148	106481843	100616476	101927572	8447	150590	9560	100422998
EGFR_TARGET_GENES	1856	81671	10347	5315	60	29911	113246	3164	57169	1847	3608	388	1915	3017	4144	3726	2810	441951	23513	71	10509	128387	440689	692158	101954266	26765	751071	100147744	100874091	440028	378938	100616163	115409988	102288414
ELF2_TARGET_GENES	8813	57147	1595	4074	55471	5965	55610	163	60528	79602	51265	79090	728642	83932	9918	54799	51096	5725	55148	1355	9782	23386	10928	4361	9716	6050	25901	55334	55166	5926	55773	4234	79142	5685	5431	23247	57102	23223	55850	25771	57602	9474	55706	51660	56848	6141	11338	6047	6873	23534	6882	8943	51167	4802	84217	387	80347	25885	9741	9488	5873	54916	29105	55743	79041	80216	7251	2023	64431	51512	7879	4175	11176	88455	2975	4034	5289	5108	29843	2222	1785	9933	9689	57226	22894	10464	10998	84273	8668	10959	51701	5705	10992	8886	55741	64147	79175	51433	29058	51605	8315	79594	55763	9552	55012	55632	9878	55105	55357	55280	22931	7593	4650	23786	26088	24144	5435	9681	9463	8664	84844	50	51382	283578	2079	9894	9692	55245	113278	10483	140699	9675	58490	128866	57136	9016	7355	22879	4682	79719	64799	114294	9325	64927	26015	22995	23312	7993	54758	1209	8677	729440	51231	22870	84167	55702	58509	51343	55101	6223	29997	51398	79165	8178	11316	54555	2931	57130	85865	26959	6742	51142	64598	26261	23658	9678	6461	51010	91452	23560	27338	57532	6143	9570	55163	57003	117246	27077	51264	7531	6164	2483	55294	55296	152503	8882	5007	22897	9354	9049	11234	2965	5450	84274	9761	51184	10635	80724	80018	2967	1967	51258	50813	51147	51026	5564	4172	26268	8936	81688	9896	51596	1347	8899	10279	10307	3156	54974	83989	9631	1452	662	10641	11068	23276	1716	55233	10254	2976	6209	83444	79031	10153	63892	22848	6342	6146	10067	54856	7709	149371	127396	5929	55157	23443	25936	51060	6230	9928	6185	10983	4709	89891	9525	148223	84878	57862	51076	91687	89866	9617	1997	10808	64374	8161	84902	9409	55791	1314	1211	1031	10212	84292	23583	25895	6491	1164	51604	27304	10617	55577	11017	83732	26231	78995	7270	54776	9349	2354	140901	6629	84515	56926	100529261	79171	8678	171017	8409	8021	79717	84239	92797	84219	51657	5387	5189	84060	84645	51234	9732	51691	54617	84817	10053	84932	84337	10452	79230	92359	54958	57693	25926	25980	529	93323	10197	6155	84313	1729	60412	79149	55145	91442	84261	10489	23647	26515	55037	1984	22889	23640	55748	54663	51520	51241	1965	55140	1022	25917	55119	51535	91408	26519	2073	60560	55122	6885	85406	7024	84872	10956	65080	79866	83548	9238	54606	4957	54840	338699	55298	64776	57082	51187	51626	5861	10128	3832	51163	50485	9541	10063	22872	85437	10219	6996	9818	6601	23344	7009	145407	2100	4236	91947	10066	55898	5373	79798	7385	10300	3801	6760	4152	11132	126208	115704	25888	6135	5686	25874	55827	64326	9869	55204	126626	9898	25912	4931	4211	23190	8502	79634	29926	6161	6988	93627	6167	10769	54826	23262	153527	4594	29777	285855	113115	79624	4191	55909	8667	84294	203228	10280	84909	80013	6251	51501	6188	91894	3619	738	5531	161835	22948	134145	120379	55216	8872	147339	10618	134359	116412	5213	130940	113622	22934	55625	221302	9868	27342	522	2551	7508	51244	146956	221264	6566	23165	129831	285172	56254	55005	153769	25921	219541	9530	114907	78994	5261	115416	57798	11269	257397	124565	10163	129531	23382	56946	2005	4720	51735	11267	117145	197131	56063	10785	4731	92799	23387	80308	2224	9592	84124	2232	51035	6159	25973	83941	23385	126859	128153	8545	204851	92703	151246	79753	7884	9255	80335	26269	80817	27236	10393	6059	55751	285782	10412	84340	6208	91147	84302	65083	94134	10910	2957	122769	11164	142940	53349	255394	54838	6157	5598	146845	9768	23306	23339	23582	91433	158248	55018	51755	54920	51367	146705	55295	29123	55762	80700	55611	7775	84514	29901	79725	359948	136647	55159	51362	11273	83657	8754	29100	54851	51255	123355	153241	56947	53944	10421	10960	9197	8738	166824	83877	83443	201798	84520	9482	55669	84233	51545	147179	6201	7764	9451	54205	10978	6169	9943	283450	84826	90441	7388	163049	400073	10781	9610	257062	80124	55279	27257	56674	144245	79783	169841	8607	286262	113829	1351	84901	196527	11253	55367	6181	9772	6232	25970	84987	63899	200895	79415	161829	54344	10620	51649	22820	55343	55505	440104	55794	64746	389337	9802	116541	9276	256646	25880	22888	11124	9230	10196	441549	283643	9146	51263	3916	54093	55599	10308	84529	10623	51741	138428	91582	388282	11261	51182	57474	389541	170622	3014	10772	1201	23029	388552	80317	26010	9901	51427	9361	342132	23660	51399	80345	160	307	54554	11152	221785	5094	27044	92104	91966	56882	10794	51710	6687	26275	11325	7405	7574	199692	4976	11179	112970	26046	55253	6721	9851	619505	128387	90196	6891	8449	6992	29902	440145	728568	54458	51451	107984285	403313	348801	6079	693223	23012	51157	81856	6827	51075	6235	65996	91664	2592	79086	339231	51024	60493	100151684	100873413	105373463	101928436	284184	101928527	285962	146542	102723775	286016	100505975	101929746	28985	101928403	285456	100506325	101928846	111082993	654841	57461	100131434	101735302	9907	9553	728339	100505658	984	100499177	132241	100507316	29082	767557	493900	100506113	91893	100130776	161582	11232	379025	100506844	91612	319093	101928707	102723510	101927556	100533483	100534599	100533619	100847049	27246	55957	54553	100289341	125972	100293516	100507567	401612	7012	101752399	9326	378706	100532735	57223	26574	441250	150384	102465468	102466918	100507462	100506710
ELF5_TARGET_GENES	8813	81887	56919	27072	55692	695	4361	9716	9821	23071	4285	65980	9519	55334	5685	55341	55775	51606	51491	55040	51474	493	23041	65056	11338	55726	6873	23534	1659	9319	5134	23503	55743	5927	51512	27252	88455	4791	143684	10411	4208	9812	2122	27102	55696	51637	10992	5990	6128	55012	55632	54620	26088	27349	51382	2079	9692	23613	113278	9371	9016	5935	80004	56061	124454	9325	64927	25963	3551	5862	10397	66036	7993	28974	6223	5518	1021	136319	3955	6742	1124	2617	51142	23658	6461	3257	22849	6603	84687	4790	23158	2483	55294	3312	11234	2965	2004	10094	4839	5777	64426	26127	54516	9439	23113	55770	55914	23438	2690	10111	3567	1894	22916	55683	2820	3336	79954	4780	64766	9887	5129	6513	1810	1509	81847	103910	10983	27130	57862	84795	54853	84318	79912	27019	55847	5204	9643	23549	51604	27304	8675	6845	9375	7270	9329	64794	84269	9322	56927	8195	6629	8021	1350	92797	84219	14	25953	5682	904	7770	64145	84313	55145	23480	57050	8546	201266	10526	51241	1965	56851	79679	51054	8565	26519	79587	60560	9988	84872	65080	1329	29079	11097	54606	56886	10244	4010	60492	10413	102	84888	84993	79807	57117	254013	23344	79720	2100	90141	9960	585	28987	9123	6135	79590	26092	126626	3707	3329	9686	85403	6161	51316	84869	6167	54826	23262	10318	153527	113115	114789	64852	51501	91894	128710	3619	140894	738	26521	7316	23657	55691	196394	120534	114908	160897	125476	3621	113622	5169	81559	522	2551	389	9056	342357	9556	2585	8321	124565	56946	9114	85395	92799	200186	55129	5130	51	6159	126859	51072	79677	388695	79005	151613	23160	113444	55255	134266	493869	10412	84340	7534	203259	9790	56935	9702	55530	9318	160140	3419	9768	6809	7529	79759	9726	55181	84790	83696	8000	84926	54442	54986	8772	83657	54851	123355	1876	10960	65008	55276	9197	3185	11337	3856	3035	79071	203245	51282	9	148268	5728	6201	375444	1798	83886	55277	9158	122704	27289	64393	23133	64318	163049	9416	128439	80124	123346	10106	8815	84285	144245	284001	401466	284424	196527	57513	2885	348654	63899	200895	415117	55030	5781	7681	122809	84629	55505	283989	122553	161779	10052	10082	84536	10946	4600	56616	9276	256646	377677	22888	84614	339230	54622	7332	253943	84529	338557	5501	9742	54932	26059	79048	57474	163087	643155	23029	10811	400508	84933	401320	148266	162993	84941	388796	55534	23365	286101	541578	92714	50861	56882	55552	63925	54708	10905	258010	200734	11169	26046	3897	106481321	106478991	90196	339229	6392	642475	285636	131965	407045	280636	22908	728489	2595	10809	60493	729515	100131564	100506810	285962	644990	286016	105372566	644714	340544	390213	105377957	284649	8629	60674	100272228	54848	101927497	6173	106479524	728339	440288	101929423	100505532	100507316	4067	56104	767557	100534593	81488	286103	9865	100529097	100506844	105370526	100306975	283932	343702	105371506	100616410	54553	101927837	152217	101410533	100529241	57223	79873	150384	31	102723390
EMX1_TARGET_GENES	8813	55610	8935	51534	55341	57102	57120	639	5128	30	55726	9950	7813	56850	25885	375449	5597	8726	6717	10512	285527	1739	88455	7319	2037	8555	23085	23409	2521	23256	79157	51430	51199	51098	1457	10627	688	23295	10423	79848	10848	6223	8887	8662	29886	57037	55848	9126	6143	5602	55325	23360	27339	84274	10635	10566	2998	4172	81688	9841	23530	10884	3156	57561	2908	604	57142	64895	9736	8503	10849	10983	27030	54454	1997	51307	10987	23244	55297	27304	10396	3276	1854	7011	83475	64087	10489	5468	55037	26057	29080	22800	83998	10542	54407	9475	1284	26136	8763	28969	28988	10128	1062	1950	91445	4704	49855	80119	9960	5428	7385	1009	85464	805	10550	81545	2649	22948	134145	55293	288	132321	5800	2059	7073	285672	10283	9653	388650	54149	201163	9989	25921	1974	9577	10163	56990	808	5701	29115	6427	113251	84447	149233	28982	55765	5584	57456	79982	133619	51752	144455	53981	352909	54986	152518	25948	9637	10474	55729	7388	10276	317671	116068	348654	122809	144321	119467	255252	4869	122553	9403	4707	6667	10614	170622	401541	4697	132660	26010	9883	56164	55035	26275	439	200734	9860	830	26831	100873637	109617006	26804	338396	11074	441054	406969	693205	4571	440356	677847	441150	142913	101410535	5512	101928794	728586	100420073	100506866	57002	10093	5273	101928022	145837	106144539	105378220	105378992	100526693	132241	107178919	8148	100507217	8353
EPC1_TARGET_GENES	5439	55049	51265	10942	654364	5725	23357	55778	4719	4285	9709	2665	79832	586	60488	11338	3029	10797	4904	5315	440	26986	4791	832	79960	9984	5933	28962	790	27292	51194	10959	27131	8550	51575	9739	26517	113177	27037	5902	387590	51493	57820	5875	26133	23394	51497	10139	79133	10528	6907	23078	4324	9780	4150	2553	3646	11100	51073	2617	11333	8896	7965	8985	10467	2146	55069	27338	3837	23125	57003	55379	7531	7323	1665	51111	79080	4598	51184	64426	3945	6648	23195	705	10591	7422	6897	84223	22916	22937	11222	4691	55704	25972	10575	8604	1615	64766	81569	2582	27042	22926	64858	10983	7320	5887	84878	25902	5395	92014	10102	6615	9477	79026	80262	2806	84938	92667	8242	3276	2671	5471	83855	11047	1968	1327	10328	23199	2161	4245	1729	5901	23277	3021	1984	10400	7178	10526	10717	8774	143689	8565	51317	4076	967	9816	27097	6434	2058	54881	10541	55362	3159	29088	84811	55345	22872	326625	23344	8125	9960	92579	1213	396	10907	56931	83540	8490	9718	153830	22838	6993	9589	8473	29934	84186	6836	92170	3992	149986	1737	57647	79723	5903	116150	23367	342357	79831	138199	6832	203197	55571	9753	808	29101	8566	5900	4047	115399	1973	6154	9903	28982	148789	51072	150726	388695	79005	7855	23160	113444	7884	10424	26173	6522	283209	255394	161742	10576	4176	146845	164	89927	290	54920	114823	6520	3921	7536	3761	388753	23192	124790	2339	83985	3185	2990	9482	53343	51499	100190939	51545	126308	253782	253725	254042	2101	150684	29903	144577	442578	51574	3265	201626	126328	26259	55486	8815	84285	79836	205251	401505	55254	284001	283377	51078	80324	29928	2629	9849	80010	9212	7681	201164	91663	81889	387640	64928	302	6218	79087	6165	493753	119559	10766	8073	79174	11066	84319	80213	11260	79050	122622	317781	54014	11209	23275	5757	9636	400673	57801	7784	257313	401320	9883	11091	124056	285971	3066	84619	10794	6231	2870	11325	6147	642946	51441	4736	192683	22887	9824	169436	11138	5987	10921	131118	51157	4893	29803	10195	114044	84809	9179	7311	283050	104355426	105372457	101927768	653479	100506012	100505975	101927765	101928243	84973	391598	51275	100507495	149775	100288690	90120	26808	4830	26063	728591	347689	100129387	105377348	100526761	378938	54984	103091865	23642	283459	105369779	124944	100616215	100500903	100616158	100293516	152217	9303	9301	102465493	9302	101927559	100507240	79922
ERCC8_TARGET_GENES	83394	4297	9203	94104	467	54329	254065	113201	51434	54067	100507608	285103	400866	768096	441094	1415
ETS2_TARGET_GENES	56603	55610	54972	221	115098	1770	55735	9862	9052	9921	23071	6617	23304	51121	55341	55885	27095	10806	548645	9150	65056	119391	5526	8518	23503	7587	51006	27244	5933	55900	7066	64857	55632	25831	79157	513	5434	4616	51586	29799	84271	79609	145508	57680	26164	128869	9218	23253	5432	55238	65990	79791	2935	23322	55756	64089	66036	10848	79735	84167	79935	8896	8976	84961	9400	9527	1655	10493	6830	57649	8567	4048	1389	2967	1967	50813	55188	55003	6428	51715	5810	84223	8890	9784	550	27429	9181	5929	653519	56181	10849	64747	26147	27130	9913	29880	11340	157506	11019	57169	55577	56897	88745	84269	14	25953	8910	8459	3976	3712	84817	80185	3949	26152	1327	10328	9557	10489	6388	51388	6341	25778	51520	10001	54407	55250	55122	84872	4836	55755	347744	55298	6176	80204	84993	22822	84915	23344	55206	10363	7168	25989	5428	79068	3801	81631	6187	10351	25800	105372481	51506	26092	80222	8751	9859	8476	94097	6502	90933	84630	79618	6129	85450	51501	6911	7316	8872	27034	29087	130074	125476	22934	55625	55740	51244	30827	23097	4343	157657	1915	93594	6483	55229	5051	4817	57805	1676	57125	29115	5635	6427	29127	115950	400569	81570	10825	54587	6944	57703	7871	6133	22950	5437	5984	92255	153642	2661	27089	6208	91977	11164	10807	64745	51222	56339	161742	84936	1353	25961	114785	5245	6632	147011	6137	1632	23524	6520	3008	11273	124790	10421	1942	8460	56985	11337	10972	51499	6203	147807	6919	148268	94103	7690	10978	54971	1521	5883	79877	122651	147687	79834	6573	7388	9804	283951	128439	9156	65003	1649	79797	392	10589	83638	401505	55057	147912	29928	441951	497661	27132	4351	26873	51268	84922	23513	79813	84967	6165	285753	51428	10946	8624	119559	8340	374395	84307	9742	79048	101927859	163087	375743	84933	7633	148266	54543	8329	388796	6231	6281	339318	388536	85028	23334	7574	7169	285989	9652	107075270	25853	9851	26828	606500	26830	26835	100873838	100873832	56662	440689	652972	10471	7407	4439	57827	100507436	84335	7711	10527	285636	10866	201562	692158	115409984	101954267	101954266	693158	26765	4558	4549	84342	3073	23564	51024	400954	751071	2189	7311	414760	401242	9277	389740	114821	6234	345462	100129482	359753	692084	100506826	9553	552891	7335	92285	440288	25850	100873427	339324	735301	23642	283459	641613	90799	101928707	780851	100616342	100847004	100616323	342892	728485	4701	125972	115482718	101929780	100101267	677844	378706	115409988	692073	26824	9303	57223	9301	8396	9302	57234	284098	9299	115409983	80179	102288414	100616257
EWSR1_TARGET_GENES	55732	8379	23028	55610	55049	54623	27072	5048	728642	7095	51603	654364	2067	5704	23144	3479	23034	10062	4285	6642	9519	9172	9099	4234	7204	9765	55341	54884	10863	54960	10911	51474	10721	55733	5610	79832	6433	124925	55588	5476	7629	23536	10954	5141	27107	57623	51018	6093	9741	55133	483	54916	440	51109	8907	5151	5743	23332	7251	9891	55205	26034	10371	9462	60	5337	22920	11176	27252	9138	56889	4791	1781	51548	4133	55063	4898	57690	57455	51006	6344	10847	5663	5933	22839	28962	65094	55100	58538	3732	5550	81929	55054	4799	9183	10059	2280	2160	2521	170961	55668	8425	6548	57192	64857	4897	23231	54890	350	151887	23256	26277	8086	1725	4616	84861	8940	4809	7494	84271	8563	4627	25828	10419	51382	26520	9786	6430	8106	5203	26164	57642	51654	11201	6907	80183	55578	23090	80777	79918	8131	79791	2935	56061	124454	3163	4150	9325	8766	90427	55290	5862	55156	284352	2217	79735	259307	79816	28974	10469	22870	26093	51343	8775	5294	6742	26024	6878	55131	55744	10488	51010	10367	657	57584	219771	56521	10105	57532	1819	6603	9144	1655	9267	4717	1075	56253	4013	55572	55291	29099	833	55553	5715	2735	55846	55832	50813	113246	57150	135112	23195	892	8936	705	6722	3910	6678	29102	57561	5810	55299	51185	54464	10342	6152	84223	11222	55683	57669	374291	84141	9801	2335	6772	25972	84173	3336	6432	9167	54980	7072	65977	2043	23341	27101	6146	54206	9887	8458	54936	64960	6504	5929	1266	27042	8289	4297	22926	9789	81573	57539	9330	89891	5524	26190	2531	9525	84878	58517	26123	399979	79684	56243	80314	51307	51780	256051	81930	23155	219402	311	3181	92014	78996	60673	25895	79809	7130	140825	11017	23326	9477	81578	860	4246	30833	8189	9491	55317	10236	63941	6237	5639	58506	10436	23030	79706	8854	5682	968	10038	80185	10452	64981	84326	54797	6249	4037	7317	9584	126299	80758	51132	7376	1729	55145	84261	10489	10989	57050	85451	842	51371	54663	79970	694	29080	51241	10001	1965	55140	4308	2922	85019	1643	53	26519	9415	746	87769	3703	29979	60560	50640	60561	6885	55226	84872	3178	9958	2752	5279	9470	4752	9882	23143	11014	3364	51204	11143	55755	9128	51531	7094	7020	10817	9856	670	57176	132864	5547	55298	10413	2230	57082	55177	4091	8412	87178	80204	6229	316	9360	10152	64116	23162	2120	6843	121278	1848	6601	675	23344	54509	83851	7168	585	25989	5428	91862	84166	3801	81631	28987	1213	55135	90378	23476	4782	91039	90324	105372481	51070	57333	22823	85369	83872	57592	80222	4170	116841	3930	4211	3329	285175	27303	339896	5793	116931	285440	23635	54826	23262	23092	57451	54901	222255	56257	6134	8601	8667	54107	57109	114789	120	3026	64852	51501	92105	5058	6188	4684	51524	79869	83706	738	79839	151242	85458	120379	55216	7316	23657	22982	65987	27034	29087	54842	79682	60485	26272	79833	120534	116412	7402	10283	125476	57407	113622	10428	1105	64221	23461	91369	81552	9844	2585	6396	7804	146433	257169	5051	4690	995	8365	129531	55571	57805	56990	54461	94104	6781	65264	23515	6002	203260	2630	54742	10898	51160	84939	9684	1173	80174	256126	6154	80178	81570	220002	51035	79707	11080	126820	129285	388695	79005	204851	11102	23350	130557	165918	79982	56898	55314	134266	221955	9263	168667	26872	5828	117531	538	3636	220042	23588	9147	8559	83860	840	283310	79101	154810	9221	221120	9318	25820	116159	8065	54838	119710	1381	143570	6157	567	5479	9768	124491	6340	4088	245812	1398	125336	84064	79759	55181	147015	8085	148170	7083	54949	26580	6520	89849	26005	57691	55209	93487	29063	388753	3660	399	51362	11273	157638	753	85476	55308	153241	22809	9197	196074	9839	7798	3185	197320	7988	23587	11337	7314	56980	202051	11214	2941	26115	9637	203245	283742	55636	171023	24149	92342	51112	6201	146	83660	7857	126410	7690	3603	84331	9158	54971	54221	84750	256076	26579	64318	56834	84826	10534	1106	11163	286205	100128327	7388	80835	5936	152002	741	10302	148808	254263	123346	196996	8815	84285	8665	54998	8607	23399	55254	283377	284346	51320	627	344148	5827	733	374786	5426	64110	7050	2629	6232	55929	3615	51027	4729	25970	258	54512	7284	55030	1537	59344	5886	400960	54952	1104	3059	23513	79777	51649	5571	91304	30820	51335	28970	6734	89874	125061	4703	51428	10946	493753	55039	728411	10766	8073	23258	79640	11066	317772	1946	80764	10587	4753	8971	8694	131583	54033	51263	89782	5034	2124	2865	5727	54103	200035	6228	84065	642987	64800	57698	2359	440107	387032	285386	284434	346007	54914	121642	51155	646799	4604	203068	389376	5478	9883	80778	4666	7516	162993	388796	170384	8364	11147	6231	6884	55210	85028	6191	54989	444	10724	51441	7594	1500	4194	801	338811	2153	107075270	4736	4512	283489	6721	353	406888	406881	106480862	100873861	106481946	106479964	106481201	100862675	100873978	100129405	387066	129807	6891	80863	64978	8859	1797	7920	28973	5514	84335	444882	374387	100131378	5212	92270	6453	9946	403313	54067	23243	440944	692158	26827	6079	654320	103625684	4577	4550	4578	280636	100313778	28720	28752	107105256	338799	23636	643300	414919	63940	2968	145553	10379	26140	376844	283	51400	100288842	100188893	751071	11331	729515	442255	100151684	200765	7311	9374	118460	6293	105373463	54035	114915	414760	338588	554203	155370	219731	51406	100289509	151475	105379778	196415	100506810	105376462	105375013	100289623	106182118	285962	343901	414768	439931	100874042	728730	101928650	6222	101928484	100289178	284649	2876	101928979	102723346	100996597	105378853	105371609	257415	100129250	101928846	100271158	100873979	112935969	414245	101927701	101926925	5863	101927512	285550	100188949	654322	106479060	100147814	100873843	692072	652968	10432	56136	4830	57461	730091	646612	27442	539	100271537	100271449	103695433	102724827	10443	100499227	340037	100505658	107133516	984	100526737	104355136	102723766	100270680	387276	102723526	5820	10016	101927455	285441	100507195	100133103	378938	100873685	106479556	6086	105375823	100507316	552889	105369486	103695435	360178	107984426	1937	105369317	109703458	102723378	81488	23642	100130776	11232	59348	100418779	100128191	283440	100532746	6038	90799	105370607	326614	105370648	100306975	101927364	105376323	254100	105377283	100128905	105371050	284648	100534599	84777	100507501	780851	100616246	100847004	100616280	100616149	100847016	100616285	101928602	647946	6023	112903833	100529241	100631247	101926940	401233	105369564	103752588	8339	102466201	692073	8361	9303	8368	106479173	389610	9301	267010	9302	101954264	102288414	153469	100775107	100847044
F10_TARGET_GENES	27072	10157	8491	27032	25960	535	8504	1356	4052	23327	26999	5586	2009	23471	4205	10060	23446	4133	6595	174	22929	9183	55741	29058	55760	4897	1738	394	51654	56062	10725	55565	2138	4683	4741	1021	10135	3696	5803	55131	8777	1787	57508	11216	6603	7531	57482	9693	9761	113246	1337	4739	25842	9444	84498	2030	3157	54974	23150	51122	23007	55683	10120	1058	29959	6772	23301	54980	7072	2043	5929	1490	9330	1846	8795	8702	7852	130916	6406	6555	57110	4430	56906	84962	112399	25980	84905	6451	1729	4131	128434	23111	84250	284252	6660	80206	84749	22881	10492	5570	2752	84101	55198	11270	54839	55075	54816	80204	29789	83478	2247	658	65082	161357	6938	3480	463	2774	207	3491	22823	10223	3608	285362	90102	56034	23635	57451	55023	26230	8473	56288	79096	4684	153443	29970	26040	5937	4685	91369	27123	4343	2890	11030	116987	65264	6002	2063	11080	27148	29083	8492	134429	22836	493869	7098	167838	137835	138311	6297	783	283659	4319	5090	51755	83696	200845	1281	6774	80319	6383	202018	1501	10477	57484	152518	79071	1000	9778	2941	126295	221037	8658	64859	3267	285704	51574	7025	57633	116068	8877	56892	2629	9849	80034	256815	285343	84698	92815	9798	64764	221178	84441	5454	5142	80789	114792	376940	134637	4646	23365	401124	79366	987	2913	1756	259230	442895	442896	26832	106478980	106479683	106481201	6070	56662	8449	2550	100131897	23243	101954267	407028	5500	388815	55714	163033	5534	100302119	644128	100506457	554203	646910	441050	101927745	101928169	101928243	641518	284998	100873979	101927176	102800314	101927574	107984773	100873995	100874272	100270753	100147814	100147744	286190	100507466	100506013	109864269	100505739	552889	107984414	100132594	104472848	101929634	100526820	26824	4082	31
F2RL1_TARGET_GENES	107075270	4564	4575	4568	100506169
FEV_TARGET_GENES	1080	3927	29916	4074	8837	7982	54677	9020	10127	60528	79602	1087	54879	1534	1951	7812	9690	80199	10233	54799	51096	5286	240	10903	9782	23187	23154	55734	9369	9716	9921	4719	1890	11231	100533107	7444	55591	9519	5926	56052	2530	7414	159	5981	9099	51121	54888	27430	5685	55775	822	1495	64848	56204	4134	55173	4052	51528	9564	84067	3909	27095	29085	10787	1431	81671	770	55588	57491	4207	8625	6558	10347	53339	5378	8943	1606	2065	55854	119391	8621	84217	1316	23471	5382	865	55593	51447	10235	22933	4040	57661	57704	26031	23291	54820	8907	5151	5927	23332	771	2023	29090	4140	2355	284403	7879	9733	23609	25996	5939	4292	7163	9618	4034	143684	10714	79960	369	56922	3205	1906	8028	4898	58476	1015	56681	2222	8417	9817	51006	23011	6595	9933	260425	905	3693	3842	5019	10269	200081	7760	55624	54749	7205	51720	55239	51637	55741	22974	81572	64147	8455	55184	2521	10914	57060	51650	2323	54439	9552	51530	4637	1808	1725	5711	55168	114327	3326	3189	3717	5125	8216	23759	56993	25807	11252	23170	84164	8664	23112	56948	10419	11154	10598	5494	6430	7443	55671	8106	5106	26090	9837	55969	6789	5203	26164	140699	63905	10005	9218	9663	23347	26512	23295	8717	10204	80152	1723	10664	5713	25839	9057	23659	80004	22879	54985	4350	64779	23059	79719	64799	8766	64927	80381	26015	26258	79848	55290	79752	7976	54332	3646	9694	66036	7993	427	3191	54938	11129	284352	92960	55111	10535	8175	8677	259307	10469	22870	23646	25865	22898	8775	23546	30000	51398	1777	51599	57130	23094	56006	154661	79846	5446	3696	56829	6742	835	11333	8896	26024	64598	26261	84132	9678	55069	64940	55664	55848	23081	56654	20	81621	8036	8030	5709	8787	4591	4927	1819	64149	5717	2145	57649	7323	4717	1182	55296	116449	57620	10553	3312	3338	26973	1656	10114	114971	4728	11234	2965	4598	10728	2305	10019	4055	81539	2597	4839	9847	11021	51567	51522	55003	4739	79632	6648	29074	23195	10973	55856	8724	705	7422	55603	4124	23530	23107	1839	10087	23197	9685	83989	5144	5515	10915	8614	23567	51300	10686	4968	11235	22916	79669	23276	84836	100526760	27086	54891	1933	55683	6242	10120	9540	10213	64135	25801	10314	2744	64895	23301	3336	3069	80067	8604	151393	1615	6654	63892	22848	4780	9731	6814	6429	829	28956	79814	2494	64960	8443	6018	3155	64175	10969	8548	51611	57035	23443	56181	4751	6118	23120	55127	5524	51077	91754	97	10577	9870	79696	8892	55051	23433	54454	9419	3416	60370	55717	284058	79646	4488	54853	6950	84955	56943	84318	29880	11340	51307	64374	8835	317	10987	157506	8405	81558	51029	1408	10657	5290	7579	51426	130916	989	10124	55297	84292	540	55709	29078	9643	79828	79934	79586	57169	55577	23326	79177	57505	9477	1026	9521	583	399512	60386	79143	84938	9322	56927	80025	9491	140901	6628	83541	56926	10236	8200	8894	11190	84306	1340	25824	6237	84081	64430	112849	55112	821	79717	144453	5787	30817	10975	5189	7978	10606	5471	85378	23780	92521	222256	79706	93986	23008	6183	94101	56984	57045	440275	80237	90416	54617	56906	84268	9513	84962	6397	9070	3949	5589	51337	9667	79016	9518	3727	56342	79088	4037	55902	7376	4245	54882	79228	3337	10489	5894	23647	85363	26515	10514	60678	57050	84105	6388	29107	91703	4678	56259	140831	10400	9911	7178	84923	28992	10313	123811	114904	80017	51124	7428	83998	84722	51535	79022	10971	89796	79577	4677	57614	2012	54841	79070	79587	79616	6926	57639	6733	25821	79899	84872	10956	8763	54806	26056	10322	55336	54583	3431	65080	80705	26122	23479	55681	55332	23325	84102	50853	29079	9445	10457	11097	80727	83990	11143	4711	57129	10010	51133	55339	8027	9128	2356	84253	10541	90865	971	51754	84681	84904	6194	55227	84547	57176	347744	27314	81796	96764	91801	79811	23005	51103	9493	55142	54839	80021	54816	2644	26160	85465	5495	10097	8884	51374	50485	54529	6741	4664	3417	150864	55032	10063	9101	9728	8916	55345	3184	950	5530	2120	23710	84920	85437	4704	6843	55080	9169	121227	22822	121441	6996	326625	9815	9818	60314	23344	283337	2098	55206	65082	145407	122830	4236	6938	663	2958	54939	10363	59274	9960	25989	11057	79631	7041	64755	79798	7385	9785	54957	10300	3801	6187	2588	28987	55028	90506	1213	3613	4864	396	26502	201456	2886	10907	91978	55527	93343	91039	9032	23521	83442	51042	79932	54707	23038	11004	29922	10223	5451	4259	26092	80222	126626	51514	9015	11221	10456	3608	65123	4931	2987	149111	22874	805	6233	55252	51601	23190	51454	3329	65065	84236	129563	79137	58190	51143	2803	5793	115286	114885	93109	7873	81608	1060	57721	4726	6715	6502	64839	81555	10146	90933	27242	4594	29777	221322	9589	2768	84310	57786	113130	56996	89122	84928	7592	10682	6134	11160	51125	6129	92140	5440	50808	84186	84909	7357	210	23412	120	85450	54805	2620	55327	84364	54970	4863	472	55004	57325	1111	10205	8479	10284	4253	22948	134145	57647	7316	3708	55293	1456	4718	63894	5800	6868	79682	51594	6999	143384	7073	9531	80097	498	147339	284948	79723	133686	25780	51128	3621	113622	22934	10428	55364	90268	201134	27342	220134	80028	55326	81894	4343	1622	5018	133383	342357	129831	64798	1836	92370	91748	286148	137682	157657	29104	10694	84108	122416	9556	51001	9791	219743	9246	64645	23355	7862	9941	9069	8321	9133	254048	121665	5192	5051	57822	199221	2176	55179	8365	129531	23382	124245	57805	54069	124995	2618	6651	29980	51094	117145	112950	9813	203260	55721	29101	89765	54020	4731	7410	126526	162989	6294	56893	2264	9592	84124	10898	9794	93099	199745	55260	256126	6154	899	80150	51035	6159	7542	8986	54987	83941	2672	148304	80232	130814	130162	56997	56916	284996	55677	152519	118429	8545	1999	10109	6746	5274	29083	132989	6314	57018	57406	323	151613	441024	5437	6184	59343	57654	7884	79078	79714	327	80335	80155	92255	84059	153733	134266	153642	285782	167153	55568	9232	285613	92421	5224	734	23353	83590	501	1345	138716	3190	26130	195828	65083	84720	30968	10910	2957	51585	8559	118881	27069	219736	9188	9790	64745	55088	80019	122961	79841	9702	121457	120863	8539	25961	160140	159195	119710	3419	123775	440026	7702	7551	57494	90701	115811	81565	7184	10904	164	9665	5479	63901	23339	6778	219988	91419	6809	54948	222950	5245	2801	51117	51755	126298	51693	784	84790	29946	116115	84717	55311	374875	51293	4723	137695	2495	6520	8772	29901	55209	149603	132158	7266	27249	3008	4735	11273	661	4725	26505	54790	85476	123355	8681	7386	53944	22809	7336	10421	10960	27166	166824	151258	5093	283899	1677	123591	7360	92595	65988	201931	10972	4086	55890	202052	84305	134492	3219	3799	6203	79042	4696	126014	100190939	120526	341019	79095	79894	3726	283742	64979	51545	147179	5734	8507	55729	8841	83889	4300	6241	5728	27085	79736	28998	7690	1798	10248	9854	55970	4299	118487	93550	80198	1072	79612	6670	338692	4615	253558	283450	3310	51504	22992	2101	130872	81839	79660	4296	1605	6599	79834	165082	6573	7388	3728	10276	80012	84733	152002	165324	254359	55055	6124	10302	400073	3177	51574	8322	257062	80124	56945	10106	9793	10025	8815	5771	84285	8665	219749	1212	317671	100128782	126695	146712	169841	2810	375757	379	79915	25914	54621	5827	140775	153129	196527	11253	7156	441951	5074	125170	25945	60626	140461	55929	51027	404203	25970	5339	8834	117608	90637	84792	788	9852	9377	2580	80010	112574	9212	285237	5187	2193	55095	811	1198	81858	79571	84232	51268	400960	79077	51333	118672	1104	8575	55785	166815	255252	79813	5324	2827	22820	151477	6517	84890	5571	64785	91304	7485	84629	375748	11257	342945	122553	51218	100506380	7267	302	64746	2130	57596	9831	51118	253143	56941	7378	57528	114781	55803	100505621	10078	9276	11260	10801	139285	83943	140707	2972	10509	80789	51065	5813	353274	84614	283643	51263	400451	389119	399694	54584	54093	84859	84529	157567	130355	5501	153768	11118	53373	10614	129293	55893	51259	388282	339327	222194	9742	81848	94107	138649	51463	170622	123688	401541	5359	3014	10772	387707	283726	23029	130612	440603	374393	196528	23450	27341	400745	4604	653319	7633	203068	11091	9361	5770	4646	91392	51321	203414	6273	388796	90592	29966	286101	57522	307	29950	57541	5094	399909	11194	27044	6584	3652	50861	57799	23556	56882	128	127687	55035	115948	63925	2870	26275	54989	23334	54870	200734	4194	801	9652	51734	9182	2475	9824	112970	26046	23137	9055	9722	353	23381	9867	406891	727676	594839	106479181	106481321	26819	100873829	6085	116228	100130967	388722	100505933	148418	90196	653308	64978	3304	4277	8449	5514	11138	147920	728568	10206	645121	5699	54458	255919	10921	131118	440944	106479628	103625684	101954271	693201	407037	26765	106479987	106481436	51157	23636	1147	6494	4722	1388	111082967	2968	100996307	29803	26292	647323	201283	338069	253724	100505854	92482	641808	400954	84820	79680	678655	57594	407975	56900	10437	439953	646024	8333	389668	222234	6293	105373463	100129961	100505633	221710	729595	100506161	2074	105376499	728558	253039	100170229	780810	400619	283089	101929212	100505826	100506436	100874054	55009	285962	101928545	6171	100128628	100874032	100505975	100131047	340544	100996539	6222	100507475	51372	100289178	105376871	100303755	440072	101928979	100506860	101927220	414351	257415	102723465	101927043	60674	105370503	101929467	107984969	107984875	101929567	101927125	100507398	107984773	26514	101927546	728978	3833	101927760	100124534	84964	285051	105374546	100287482	283345	57461	730091	106479413	257068	23600	100506555	9907	347689	692312	100137047	728448	1650	100505636	101927612	100499227	101927204	644873	100506233	101929402	286190	100506368	101929759	105377348	192111	283596	100506314	92935	100507401	100652772	105378220	89	101927592	100270680	163050	5820	90423	100505616	107986311	6086	285943	440138	137075	54984	101927702	767557	729991	10072	404734	735301	23741	101929549	100506113	286103	23642	100874249	283459	379025	100533642	51750	105370439	105370458	317774	100532726	101928707	105371416	100506581	101927957	105371286	100534599	124641	100507458	100151683	101927688	100616342	100847007	9554	100526837	10628	100847031	136259	100616149	100847016	100616323	101927572	100289341	110806271	100506046	152217	100529241	128077	63930	100507217	100533952	150590	101929351	105375519	677844	8355	378706	9300	26574	9301	8360	8346	101928238	100861563	102725509	100500918	103021294	101929741	400752
FOXC1_TARGET_GENES	64285	5685	89801	23293	27332	64778	3566	81929	1439	7993	7511	9343	135112	51449	60672	7276	9034	4035	8021	93986	3712	5338	9070	50853	313	57521	3339	91653	9718	4915	261729	8703	7791	9619	3689	5745	22941	2171	7846	84790	4054	124401	342574	79029	167227	1106	55057	54581	160335	246213	154664	79701	9966	1366	83698	5407	401541	9612	345456	65250	85028	55035	109616959	106481599	6311	100270846	6293	170511	101928233	105378715	100506810	6222	100271373	106481829	644192	100507602	100128961	283553	105370888	100422966	692073	102466982	4082	107984280
FOXD2_TARGET_GENES	5893	381	10180	1856	3675	55049	9020	163	10926	3720	65220	1951	6482	7812	928	51533	80199	1185	654364	54903	5286	54443	54814	672	51629	51667	10460	823	10903	440193	64132	53832	56981	6050	960	55591	65980	55166	8498	10908	8100	9846	9497	9168	26751	26009	1175	3309	22884	5954	23327	51528	5888	23223	6307	3909	4065	23118	23369	639	3918	5662	23041	84649	1431	79763	3029	23534	7629	4942	9697	1606	1308	8621	55810	9950	55623	4649	3422	1316	1659	11186	9741	51447	5526	55737	4925	5423	57704	3340	9319	224	949	54475	1207	8726	54878	51495	6717	2355	23505	60	23016	113235	9618	54431	10714	832	8871	3205	54472	3835	27244	5663	2920	65094	22837	3693	11342	57226	3842	91746	56910	81929	27102	55696	7205	8602	55608	64147	6175	5349	7597	10081	57192	64857	54439	3655	23594	55644	23256	11198	201294	9117	1725	23511	1384	2289	114327	3326	11018	9739	113177	8045	27037	4320	6634	7290	25793	1120	706	55954	80339	84844	55687	27351	9889	83933	11154	10175	26499	328	394	51550	4792	10548	63935	10110	57446	5203	26164	28231	55257	54994	54976	81502	140699	51654	5932	1203	23361	79767	10204	80152	83752	9057	84264	79791	3163	9093	5934	6810	57214	26258	79848	23087	10671	54793	11184	3191	55111	8175	8677	9141	6510	11100	7297	587	5296	10430	23094	3696	11062	94239	140545	221927	3209	26024	8976	7036	56913	57037	10551	6009	51422	81704	23189	7016	10488	56654	20	51010	79009	11101	27143	56647	8036	8453	51174	9570	6198	9527	2145	7323	80273	55247	55805	3338	6484	79073	1656	10114	29099	114971	4928	65981	4891	81566	2305	80018	6337	50813	7167	79158	1822	10162	29915	1432	23195	26054	7422	11044	3313	23107	23197	55819	57561	5144	8723	23150	23276	57088	57599	27086	54891	6242	57669	51277	2976	10213	64135	25801	550	57142	27429	2591	84128	10575	27013	4953	80067	22848	4780	3749	3065	64766	55223	55870	4209	6738	51377	8458	7257	10765	51107	55157	3664	79947	114883	8828	8609	23469	64858	6185	64747	57539	6418	5524	9480	26094	80127	91754	23433	54454	55719	60370	55717	10672	284058	91687	29880	11340	27230	83468	10987	8161	85320	51193	51116	55975	27434	1211	1271	10212	29078	79828	206358	79183	23326	79026	583	10257	78995	2868	9329	64794	84172	8744	80207	6633	8189	27111	3170	55317	80818	23263	25824	57479	10131	84081	3895	112849	22890	57570	26030	55112	5787	84286	30817	10975	2671	6597	84190	83460	7538	85378	54487	51234	4189	4698	55930	25847	8930	79733	1635	54478	64097	80185	151648	51337	79709	81	4705	9040	23211	4037	10328	80758	11127	29893	54882	7322	116983	5914	83636	3337	84261	5989	84034	10989	23277	10514	23480	23135	84105	29107	5786	25974	4678	1024	4628	7178	84787	54663	150244	79970	29080	55207	51303	79577	2012	143689	8565	25941	9415	55858	7174	29979	29968	50640	10492	26298	6610	10322	3775	27097	1329	55332	84102	26586	64759	10643	10457	28969	58489	10518	51133	27348	10592	153090	29988	5695	81873	7094	9380	7020	55227	58487	29088	84259	10413	79811	57082	80021	56924	54816	5876	5861	10097	1847	471	54529	3685	83464	54956	55008	55435	3184	55589	950	84216	1848	7009	81542	145389	55466	80119	25989	10066	55215	11057	64755	81631	89941	2588	9611	10650	29919	27043	396	11322	5409	10907	56931	51070	10733	64129	85369	54499	27005	5546	3068	9898	25912	57657	52	116841	375	8476	29920	23020	5899	79137	58190	6161	5793	8994	55347	7873	55840	58478	57563	166378	4651	5921	81545	91272	285855	154214	116843	84310	136853	908	5723	56996	89122	6867	4715	83940	93100	50808	4781	414328	57109	54788	10480	143686	283212	6188	9219	3992	83707	84304	8479	124446	57536	85458	5805	129787	80224	2059	2180	60558	667	9050	134359	53354	9987	51061	55289	5903	57407	26175	10428	55364	79705	57630	81552	80028	51582	112495	1622	23367	92370	5097	286053	7862	115548	6854	134265	1859	203197	121665	11079	57822	2176	129531	8407	54935	7391	201176	60313	51249	9715	7791	8997	5316	4047	23181	138162	284086	26097	221908	10898	9684	222236	5701	5130	199746	115399	29127	125950	147841	124093	80178	899	283237	5928	255104	199990	83941	178	28982	3020	56916	1412	64343	201595	131474	8802	25871	200844	78987	441024	23160	51304	79753	55764	8314	50650	10424	10252	327	63891	51368	3148	23379	90826	84059	153642	10412	84340	10370	114801	23366	55568	6208	10466	819	26872	3174	83590	7534	9897	57462	203238	195828	7415	220963	23588	9147	7417	23203	10807	9188	57447	56339	783	25841	115708	123228	8065	6881	5271	7465	4176	7551	51647	164	124491	10845	7529	115752	51755	10449	28227	79759	9726	7171	83696	113655	83547	10476	1877	55048	6520	8772	4054	359948	388753	648	5162	136647	378	4735	23192	79064	157638	134218	161823	8681	521	293	79628	51068	65008	9197	283899	27247	699	51181	3987	4071	79724	126789	116840	58485	56985	55031	2720	4086	3856	84305	5209	134492	3308	11162	100190939	81831	5223	64979	51545	10243	23261	83889	6241	55178	3913	126308	2783	54971	10924	253725	80194	80198	1072	54961	8824	285268	9943	10524	283450	51504	150684	91749	9657	8658	1605	155465	8793	4485	51134	165324	9973	201232	9156	90806	285590	3265	9662	170506	64837	1488	10540	22845	1139	8665	387787	80227	79783	401505	340481	286262	10301	339487	56888	222171	205717	51115	644809	51078	4524	64925	441951	168451	283229	5441	285525	83983	26873	339456	6879	27335	2193	59344	5886	2624	255520	242	645212	79571	400960	22864	22827	197407	81889	1104	223082	55785	387640	84698	23513	23510	126003	284129	51649	55343	1366	51329	25825	55231	80254	10473	57596	9802	646892	8624	55039	29110	286826	8398	253769	10587	9021	157313	56478	146198	79050	317781	285755	51263	80233	256329	7026	64976	527	3916	23299	51079	353322	6228	11118	3638	7328	11104	116985	8372	129293	5757	9636	2175	79048	7621	441194	643853	389541	10383	5320	3014	4077	1201	29780	7390	340277	23029	196528	1364	145853	100131211	3146	400745	203068	8464	401320	2526	388324	2547	285971	79711	6817	51434	4666	9895	51321	1612	55534	128312	307	7697	8356	400931	375791	9583	135398	7718	641	441108	57799	56882	122773	100506658	9019	2870	54989	10905	6147	11060	642946	1500	9652	6526	9860	9853	9055	4668	26831	106479181	101954275	56663	106479888	100873832	101927380	282997	84288	574406	387066	11138	444882	55851	100144603	3150	6453	9946	285636	152098	131965	440944	109617003	6079	619563	406944	693169	7247	728489	4056	83463	51075	4722	29803	7106	253724	255809	92482	10809	400954	221092	729475	283551	84461	1654	114044	56900	5534	9179	84561	26855	6293	105373463	254099	100129961	414760	729723	100506115	100873974	101928513	158314	105373113	401264	150538	768096	147093	400619	283089	55009	105376199	643253	105374285	105369343	146542	285389	286016	344875	100775104	100131244	768097	100874028	6222	101927765	378805	101928243	105376871	54089	100505771	101928979	105376748	105375261	100534595	100289410	100132499	90271	100506469	150135	7955	100506881	414245	106480338	107984773	110841581	100288690	100996251	26808	100147814	692084	81567	285051	4830	107986114	101927632	90639	100874091	57461	10552	8420	110806300	24142	100137047	64968	728448	643770	144571	283131	100505648	340037	105377348	284080	100506314	92935	100526664	148898	100270680	100506462	5820	255187	400916	90423	100505616	100874323	3206	399474	100506753	106144529	100288181	102546298	404734	441461	100130776	100463486	100506649	1519	101929715	100533642	105370676	84837	103695436	102725022	100506686	101926895	647979	101928736	105376323	101927102	105371050	100534599	79585	100616288	100423023	105371907	400657	113523640	100500908	100422899	105371967	100616149	29057	100505761	100303453	339929	106144532	102466201	378706	57223	11276	102464817	8345	100132352	8968	284106	80179	79893	378707	144486	126661	100505839	100129716	102060282	285540
FOXD3_TARGET_GENES	51533	1992	832	23231	1312	3096	1119	5252	55795	6237	29015	54816	8451	9202	11011	55179	54020	1476	23358	199990	8314	80323	23524	7324	151011	9636	57801	285193	81031	65124	115561815	7726	100874246	100507567
FOXE1_TARGET_GENES	57147	996	3475	115098	5080	115939	84954	7095	54902	5725	6683	55591	8498	5926	8504	1175	54802	10911	5954	79810	27095	639	5128	84649	64951	56848	6141	51768	5476	7629	55854	51167	10797	4904	5141	4802	7813	5315	55133	7353	4335	10947	26986	6160	2023	7879	55843	5609	1781	10714	3205	10590	3320	57579	7514	7994	3842	79570	60509	55892	4998	5475	8602	64147	8655	27131	6128	10985	6175	2521	29965	6548	4708	84572	64857	114882	25831	79157	8318	23468	3326	3189	4650	54620	4616	84271	6122	10419	145508	1983	24148	63905	6907	4281	1203	23361	80152	25839	79791	2935	4150	8766	23678	55353	90459	4173	6625	55621	79735	259307	79816	6510	29997	29086	10945	3198	8662	29886	2146	2737	168391	158471	7091	6461	1787	81621	57178	57532	6603	7531	1801	57649	7323	23158	55325	55291	595	114971	84274	65117	51699	11103	2597	7167	135114	6428	892	9439	6206	1347	26054	23107	10622	5144	56951	3280	7372	23276	51409	6209	6772	23301	5013	3336	3398	6432	2956	1429	64960	3399	9670	10327	5052	8503	57134	4751	79947	8289	4297	8828	2309	9330	440730	3218	3215	1997	10808	51307	51193	11019	6125	54482	84146	2181	140825	5184	8239	6745	55831	2868	56751	84269	6628	92667	10236	83744	1350	84190	7425	3237	8854	5682	57509	140700	78992	23211	1786	54897	85313	9113	93323	9779	23180	60412	84231	5989	10693	23378	3021	4678	10250	54663	29080	406	23175	3939	6210	91768	9698	84950	51444	55250	9743	79161	577	55122	5630	3679	2647	84872	3178	84946	3775	2752	57695	10253	10643	2626	51133	1861	7539	9550	11224	81873	6194	9856	10211	9656	4091	8412	79739	54810	51008	6229	3184	9908	79807	57117	121278	22822	1848	23344	79720	145407	7090	4123	7168	5428	55070	81631	10140	92579	6760	25800	83608	80000	57521	6398	5596	29985	91978	55527	91039	10055	90580	6135	6202	22823	85369	5451	4259	83540	8490	5546	79590	3068	6004	7170	9898	25912	3608	163859	23219	805	3329	285362	9125	114790	6161	493856	5066	9879	2741	91975	2676	90933	285855	64434	51631	29934	2796	6129	4781	2649	90678	133	55327	25891	6188	128710	10525	8448	283078	11098	3708	55768	54995	144715	9223	79833	55521	2911	125476	9955	55364	5169	51244	201163	30827	9844	157657	27020	114907	286053	78994	163786	1974	3361	673	2140	3017	995	8365	55607	84134	79053	861	8659	9813	5316	1476	56894	54865	9592	6427	221496	6154	81570	283237	10482	6159	9965	84328	8880	11080	127253	51278	388695	79005	90780	128229	7203	200916	152926	6133	131601	23272	165918	3015	10370	6208	1020	6522	9897	318	23588	27069	55530	9221	3611	159195	6157	7008	57171	6137	7705	1938	54986	55209	54541	57215	5162	124790	6774	53407	4144	57507	22809	23214	26000	65008	8738	3185	51617	7314	10972	1000	162979	6203	5569	4163	8507	6241	8462	474	7572	4299	6169	3642	1106	64802	7388	9416	57659	55055	6124	26047	9975	6138	125144	79369	284424	2629	222183	9772	1176	6232	25915	55620	51027	55152	54512	5187	59344	201164	51268	1104	29895	55785	442075	92815	5430	51649	5571	4762	9798	6218	10473	23705	1482	147372	10946	55039	286826	71	5101	8338	317772	9735	374659	5142	9923	8349	375287	8694	84614	5034	3916	10614	9636	148398	389421	10383	170622	57801	401541	63915	3014	134637	4697	23450	55629	147929	5770	285971	4666	3066	57001	55532	388796	55534	64771	128312	199704	5094	11194	55753	3182	284370	6281	28512	6136	85028	55035	6191	65251	11325	11060	801	4736	4860	22887	3151	830	1756	259230	26831	692227	56664	606500	94161	56662	387066	9935	6046	3108	3304	28973	5514	84335	340895	116540	81993	441054	55366	10527	6453	10921	440944	26788	594837	6079	619563	101954266	693200	406966	407045	4558	22908	4549	100873473	106480054	23636	100507102	81890	3073	4722	29803	221092	125150	1654	100526842	5534	100873295	106480225	6293	100130417	114915	342371	100128262	100133205	401242	104355295	100271053	100271531	105373886	100131208	91316	101927768	6171	101927195	253970	7503	400604	644714	729156	100505975	100996539	100874031	641518	100289178	105378934	101928979	100506311	105378853	6234	345643	60674	100534595	100506299	359753	100873969	90120	654322	8420	729096	11230	7268	3043	256880	497258	100289388	100506668	102577426	2749	378938	5591	100133311	107983975	399876	1937	254559	100506649	59348	26065	379025	10330	100526836	100507303	80072	105371333	26807	26811	6139	10628	105376843	4701	100529241	101928120	26790	105379695	100507217	378706	692073	85235	692088	8367	692087	8360	26800	677842	677766	8357	100847044
FOXF1_TARGET_GENES	5151	2778	221458	6124	140460	100873653	106480303	100500920
FOXF2_TARGET_GENES	2736	54715	51006	3199	3241	91807	10966	105374250	111216274	204777
FOXG1_TARGET_GENES	57679	1856	3475	51265	6856	1951	1407	5980	199870	7756	80199	54799	51096	54476	23395	51667	55	4190	9782	10928	1992	9921	10061	55789	4238	259282	54884	7175	51474	10198	55850	51742	10827	6433	1431	770	3029	23534	10147	10347	55633	1308	9950	8692	80347	51447	5597	54847	2023	6717	60	7289	2222	9689	905	26747	55663	81929	4799	27292	51194	10959	10985	78990	6548	4708	23468	27154	28978	9739	4670	8216	26088	79019	10521	56993	9701	6122	25828	56948	10175	54994	9777	5935	10240	23295	7329	56061	124454	4150	8766	30844	25963	2553	79735	27113	51398	93436	51599	27000	11062	11112	55033	84725	8985	10467	9678	54664	57037	23268	8030	51195	3837	57508	64149	4717	26973	54733	65981	4598	81566	55846	22818	23329	2597	10162	9847	55188	6648	9439	705	10087	23197	5144	79770	662	11235	6152	10057	8890	9784	57142	84173	23301	80219	6654	1386	6429	55870	653519	10103	27042	8289	51060	11133	23271	57558	84071	7320	9270	51692	51552	22954	9525	9913	54812	53335	4072	3070	60370	284058	54853	39	64374	55269	51426	1314	989	11335	3181	92014	84292	60673	10376	5393	9477	79026	55317	56926	22913	7389	79654	10131	55112	30817	51657	54629	79094	65095	6397	51295	25873	83861	27293	6249	91574	1729	54991	10489	7818	4678	59352	57511	55425	28992	196441	3572	79577	91408	2073	51014	134430	6926	8638	26298	6302	84872	3178	54806	4193	9857	55681	84102	50853	10457	28969	10588	55852	10238	4711	57129	10010	9128	51531	7094	55227	57176	5547	79731	23005	51103	57082	23168	56965	4091	54816	51187	2644	50485	9728	51138	22872	84162	5910	51067	58516	6843	1848	282809	326625	9815	675	23344	8562	64062	6938	85455	4123	55070	10140	1213	124773	57332	91039	112703	5686	5498	57592	80222	1939	3608	805	51057	114790	9718	51316	23635	153830	9202	4191	91782	84909	401548	23245	57109	54788	23082	85450	55327	51501	6188	740	2197	226	8479	3688	196383	3628	196394	636	9456	133686	9453	10018	5903	7342	5169	27342	134353	10694	5097	153769	64319	115548	54953	115817	114793	9364	5051	57822	2140	129531	7791	55108	10444	284086	116238	2224	8878	9794	5701	284361	83941	23385	148789	129450	79568	55249	56983	128229	7203	5274	5584	57018	54502	22950	5437	80335	55314	80155	90826	10412	84340	7559	10922	84720	254170	2957	220042	9188	53981	84936	120863	10576	57494	9665	124491	53916	352909	374875	84798	84514	64223	54541	132158	3008	136647	197259	79064	153241	10960	55974	10073	5093	283899	83985	65988	10972	79697	3344	84669	10474	64979	100529264	8507	27085	28998	9158	221468	57546	1657	84153	4296	83591	7388	115123	165324	9973	54931	201232	9156	10302	10260	201626	125988	79783	55254	246184	283377	79718	6415	93621	55095	23580	400960	55017	81889	4947	166815	389362	91304	11022	51021	124637	55231	80254	84316	51428	4707	619189	10509	283643	51263	389119	84981	64800	440525	81848	6917	57474	283219	196528	646799	26010	151525	60491	7516	55532	161424	57181	170384	5094	399909	55124	9583	136051	80217	4155	85028	2870	54989	200734	11060	10724	6721	26128	26831	106481627	56663	109729141	84852	1616	8449	84335	389602	728568	54458	285636	10921	6079	103625684	28748	10011	2968	2595	100126350	63920	100129961	401242	100289509	100506392	101929212	102723483	100270908	102724368	402152	101928545	101927482	101929475	286016	729156	100505975	100131814	643749	105376871	654434	100132499	107984875	58486	101927750	400793	53938	100134713	10093	23761	23600	9907	106480492	100129387	497258	100505658	729013	100526693	100302736	105374366	105369317	81488	100874249	283440	105369807	11232	64146	112543478	26807	100500903	56957	100422950	100847023	105371967	100616149	55957	100505681	400550	101929780	11165	692073	677781	100616203	101954264	8359	100616406
FOXJ2_TARGET_GENES	2268	51364	7982	2115	84954	199870	51534	51085	80199	3423	10233	11313	8491	2067	51360	4190	2273	23633	5926	28990	8504	9099	27067	55775	1175	57545	50484	92017	23223	51742	23224	51663	8531	53340	51167	9950	23471	7813	1659	55593	27248	23446	54556	26528	8243	51175	1781	23152	5991	139212	5891	384	22869	65985	22894	10464	25799	91746	22924	23645	51701	8602	2778	5990	64147	55968	55857	393	7023	3568	54918	55012	25831	139596	23468	25861	114327	23411	7593	23523	10291	23481	25776	25777	10126	83746	55147	8814	9252	9692	4773	81502	58490	6907	79576	10735	9016	2332	10084	65009	56986	55756	6674	79735	81857	10469	51231	84167	9149	55702	11100	29086	9266	5296	5143	51477	11316	54555	79846	26959	79872	79989	6742	11112	2051	653857	80709	83937	64072	7019	79665	9487	51003	7531	7126	90410	1182	55325	54414	10938	6539	80824	1389	5985	29940	345895	4117	84830	135138	3550	57561	6897	1894	84223	23276	79858	54800	51130	6432	63892	23341	57535	79084	28956	9670	1063	8828	55259	83449	84071	56171	56252	97	64207	23093	79696	84272	159686	63931	84955	56943	65982	5290	10124	27290	55297	4778	57727	167	55831	2868	54776	2354	11070	10245	84239	8445	10365	8854	8930	3609	2302	4298	9518	3727	56342	23199	4695	5914	5989	23558	842	25778	406	51669	11161	54407	84872	6610	51204	9314	1861	26206	5292	11270	51439	338699	55075	64220	55329	84993	10144	23710	23344	145407	90141	55180	5046	8720	55036	57332	55527	93343	56931	25888	90353	473	79180	85369	25874	55827	5498	83540	8490	6391	79590	58497	7286	55793	8444	1939	11221	89872	51057	493911	817	10788	55814	6993	9586	50814	1069	79618	9705	245972	80313	226	83723	130813	153443	80224	79691	51594	9910	79833	9050	116412	678	79819	9453	64946	51061	1047	4929	153643	64795	10428	129881	51244	6566	136332	129831	6103	119392	114907	2585	3361	93190	1859	55229	91544	8365	158787	375307	84919	8407	56683	2618	65264	84229	51673	29800	57732	27433	23387	200186	4000	56893	4634	149499	221496	81570	148930	127733	199990	4774	127255	126820	9938	388701	204851	64343	151651	57577	131831	25976	7802	55764	133923	10370	25862	5260	23353	26173	116039	91147	55582	219681	220972	282974	90809	255394	9318	79827	196951	25961	7551	7184	6778	64127	51755	125058	83659	55867	55209	26505	79740	7059	83985	3185	51621	83443	10972	3856	126070	50515	201514	6919	83450	221037	7690	682	9854	55277	23133	4580	91749	2804	51126	128344	9416	162968	25855	254263	51319	79683	1139	146691	79666	63893	26471	284424	170082	7050	619373	129852	4291	55620	254251	150677	1370	135932	5187	7681	91663	127003	4947	84333	6635	7485	1397	6165	161753	140460	54855	80258	1435	3751	6612	646851	3297	285755	5071	5034	677	5727	389177	55893	550631	400891	10383	343521	144535	257177	134637	7259	23254	9612	55534	199704	79690	7718	728	83875	80217	54830	57708	439	7975	118472	283518	4976	26829	56663	101978719	84288	619208	100132074	10471	80742	2794	84335	441054	9289	144363	402160	440799	152098	407045	28432	25790	5246	151230	100132645	11277	65996	100190940	253724	23053	7866	1654	222234	100873295	100287765	100874190	100421729	101929378	9277	286370	100506696	111216280	285962	100506025	729156	100505869	6892	101929302	158801	729178	100129482	729978	64288	100422737	90673	100505758	5863	101927512	102723741	23559	101928085	106480534	106481095	101929754	692312	642819	100499227	92285	286190	283575	440288	100505994	101060498	6414	100505841	101927305	106479017	106479614	106479663	552889	106479038	8790	105369413	283487	100996679	59348	388327	379025	100506844	100526835	100306975	731223	105371027	100873905	100422943	110091775	10628	100422852	54460	100616283	147727	100507218	406921	100129085	100505474	100422833	100126270	125972	100129726	100129716	107987295
FOXN3_TARGET_GENES	8813	2519	22875	572	9957	3927	56603	57679	8837	126393	3675	9020	64847	8913	1770	79090	6329	1534	29954	51513	9902	54903	672	2067	933	55148	4190	53832	55830	6556	23187	55734	6683	9716	51507	55778	100533107	4285	9519	7260	8100	56052	9497	28990	7077	8452	9099	140876	55775	9820	5256	23247	92017	55040	57492	84067	9709	1112	23101	5798	10079	57602	23369	54542	5318	4659	548645	11054	9410	51660	6676	23041	11338	2139	8537	5141	30834	60487	782	89795	9759	3430	57217	375449	10294	8514	4040	9448	11320	29995	28951	53615	79901	26469	55679	10290	3161	4775	54820	3993	9175	2736	54878	3785	64431	29090	2355	23505	25956	32	9138	8527	7155	2975	3566	1781	7299	10714	8028	57690	9139	58476	7520	57455	634	5236	11158	5794	139212	5891	22839	4779	7514	81550	25799	2195	2950	8668	338	60509	3797	2122	81929	55054	55230	2346	8310	9489	2775	7022	5775	28954	2036	55287	64147	83959	57593	9762	22803	8655	55184	26074	55617	1114	55760	79594	55214	27327	113878	83394	23594	26575	84336	5720	23428	25831	8487	7051	1299	55105	8086	25861	114327	3326	80173	8829	7593	1153	23523	10291	2678	7290	27156	25809	5155	4627	55147	10419	2954	5693	394	6729	5106	51016	9985	10484	51292	5875	4776	63935	5834	26090	55245	51098	4605	57446	23394	655	51497	4923	55257	10732	11083	63910	55738	1917	54976	25876	994	1457	81502	10483	55612	140706	51340	57144	140699	10528	26051	116092	128869	9218	5716	80183	55578	84056	55815	51090	65057	50855	29070	65009	84138	9057	80004	79726	83693	51172	65990	1428	9780	2935	124454	23062	27324	29108	400506	8767	54108	2267	7288	4946	11100	11140	54922	3249	23094	79846	50617	79989	23288	95681	643641	653857	158471	1855	3257	22841	1787	51684	10531	8036	25984	22794	7473	51174	10951	23125	3216	2027	5216	6603	27077	3959	5193	5878	3292	2145	1748	84687	6442	100885850	9343	3131	5573	7531	51091	24145	57562	8050	55626	1389	5985	56890	1432	6648	29074	221662	10486	7803	9439	51053	8724	5252	896	84498	23107	7060	57472	83989	4012	10111	3567	1962	3836	84223	23276	79858	28972	6787	8745	6242	10096	2820	8890	29959	5496	83444	6711	56655	2744	9736	2677	9486	55818	51652	8809	2274	5510	23178	10494	23683	6382	5334	6509	4999	54980	2034	25806	117583	7840	23341	26232	127700	54955	6675	57576	5825	55758	57488	8828	1385	9324	23469	79747	5325	6446	6943	80264	84071	6185	60436	56171	9270	83544	23093	55640	57718	51646	159686	284058	6950	51019	8165	64282	51538	55116	92	2322	51116	10124	79039	79365	55297	540	57486	10133	1757	55509	79586	23549	23363	140686	57580	3787	343578	8785	57727	84612	10564	27304	5184	84693	10199	23408	6954	57699	9972	9521	9208	6372	55831	4502	64518	79902	30833	7270	6725	56731	79025	79144	9349	2354	80025	3170	64412	63908	10047	9491	80023	6238	631	11034	6629	92667	55321	83541	8200	63941	3397	83658	140823	11190	55112	14	5782	92521	4430	2571	3235	6638	968	84817	23639	196883	55837	112399	4901	4738	84074	2302	79651	15	863	57572	84816	55278	59285	7837	54858	3727	85441	140700	6874	3911	164395	9584	84701	5119	29893	84313	10266	54991	84261	1262	8864	10267	51540	3691	23558	91107	26166	116835	63926	22903	10621	5786	64900	140831	93611	842	6341	84330	84250	22800	11161	51535	29841	9475	6660	55143	79587	84749	246269	54806	84279	10505	10574	10322	10200	29109	92922	6553	6041	3915	3431	9654	64114	80705	84804	375248	23325	80774	84639	4957	9314	81853	2295	338699	7225	91801	9493	109	10097	8884	51374	1838	10660	471	29081	6741	10152	30061	55329	84888	11107	57117	84103	85437	5830	6636	84915	7009	64403	90141	122616	7453	6652	7090	8125	79661	4123	56964	79631	79798	1039	3801	1009	8720	161931	2588	57610	58488	90506	6875	23533	55036	396	11322	94015	10966	57521	201292	22994	79755	56270	201456	10609	5409	60681	23410	1291	57140	114827	23421	22823	57645	6391	8444	245973	51057	4867	55258	5899	80775	11159	129804	51601	8502	80856	493911	151050	79582	64708	129563	114790	55164	58477	339829	285533	83853	5295	10667	54438	51473	222663	202500	51390	9589	222255	9203	10280	84909	2934	9712	80313	51074	5058	54970	57325	51092	128864	140710	54915	83707	84304	7108	83723	8479	124446	132851	51232	196513	64067	283635	80224	79691	6868	3758	130340	284948	167555	10557	130271	79925	10309	7402	23589	55289	64682	5903	130940	5937	3621	286343	55625	9320	130888	135154	123872	5578	201134	5169	129881	388650	1525	30827	91369	150696	9337	136332	79831	154064	137682	64319	93010	5147	109729160	11269	146433	7567	54778	9133	254048	9577	91544	254050	26053	129531	3745	9825	55567	124245	130617	94104	124995	6493	23400	267	1636	374739	29800	181	57732	146206	56063	27151	89765	138162	27433	23387	84988	80228	222235	84911	5635	113026	115950	255877	2256	197335	114984	4041	23358	55225	254173	113802	128153	91461	23498	84542	129450	79568	130814	344405	2487	150726	80304	151473	200373	129880	93082	133015	90957	7855	248	152110	201595	100507246	57577	23350	151056	5580	27152	22824	8492	166979	6862	285761	54329	221458	3174	54919	1020	6522	25879	91147	318	58526	55342	195828	219681	120114	145581	220979	123016	27199	11092	282974	57447	55701	6297	79841	161742	8945	1353	252983	6609	123775	114780	387745	7084	146845	80063	113201	8800	59271	158248	201191	26995	51117	388389	51704	146713	125058	112476	7571	90007	126306	4597	81620	51693	124045	6137	124935	283987	147138	83986	23524	4054	23192	91949	11273	135656	11142	54910	6474	84913	10713	388969	4144	153241	29091	56947	521	79740	26000	7059	25942	283899	27247	150468	284004	201255	201254	2194	64118	3185	4584	260434	161725	56985	84140	84520	9482	10678	166614	55890	4862	134492	83787	284076	11236	2941	27094	84522	64080	90594	171023	598	10316	6919	4300	55138	51112	7764	83450	221037	7064	10231	220136	171024	221421	189	10924	90288	283985	326624	338692	93624	257236	4580	130872	91749	56834	1600	51126	122651	7423	1106	6777	3728	10209	284131	162333	23333	128344	165324	9973	345757	54872	741	128439	253959	253868	128826	400073	162968	124152	10781	26470	253982	11065	728882	22843	1212	146691	205251	7025	10458	3234	63893	284001	2290	8877	79446	124817	79635	197322	666	51078	29952	147912	150368	10425	401474	255082	389289	2314	6666	66005	2885	283417	129852	4291	286187	340152	146547	389072	221294	2859	84875	2907	151176	284485	84314	5886	1198	255520	400960	91663	23042	55017	8575	387640	100271836	84698	23513	23510	286077	5430	255101	79701	9625	785	23265	65944	79598	51218	55256	389084	116729	642643	29035	6165	170960	10052	6546	378832	55039	148641	389677	28958	5587	284942	84517	253769	10801	9823	3714	4588	339766	7469	100130771	387263	285600	147111	8651	9146	51263	80233	5148	64976	89782	5034	80333	54584	527	57711	124626	54103	728621	252884	151011	90668	10614	642987	440585	138428	23048	79659	5757	9742	9636	54932	550631	729967	57474	10123	376940	285180	57801	154215	344838	144535	283726	130612	85302	339287	257177	9516	388552	51155	9437	10388	100130451	653319	26010	25894	63939	6829	140680	79711	51434	54543	100	51108	85379	84619	27044	2961	8831	100190938	26020	81031	57799	955	196385	6709	10794	5660	80217	644890	6687	57089	7637	23784	54830	27300	65124	9931	200734	50618	11321	145741	9874	987	28514	4583	113402	91300	146923	7150	9055	9851	79065	442907	407002	574413	619505	692227	100873697	606500	677840	106480031	106479007	101954275	100873504	642574	92565	55251	54923	26146	257407	652972	6015	6046	3108	6891	10554	494513	63943	3304	100507436	1041	221545	56658	89870	3137	80862	11138	28866	1639	79600	101927533	728568	56143	441054	1874	9289	255919	91828	414918	388931	162073	100131017	54067	402160	201562	55779	106479973	406941	407006	4571	28595	28689	100507608	11116	151230	100128626	3931	221504	2592	8904	57128	26292	768206	644903	283	107984142	92482	100528020	728597	79680	137886	55449	1654	64601	170552	100913182	100126350	100126336	100126308	51192	23436	100302128	5534	101928111	106479163	106481191	118460	106480676	642852	400866	92340	897	101927994	100271874	100507459	100507171	348262	101929152	51406	348751	285849	4049	100507629	400619	101927889	645126	100129049	442524	100507308	440600	55009	100287728	115561815	728537	105374885	105373615	101928794	1091	284988	3281	100131814	414777	100505869	100874031	101929179	100507143	100505771	100303755	101926987	414765	101241875	650794	100874094	101927289	101928403	440900	101927156	101929602	400618	111644142	140846	128854	107984875	400242	8705	642538	654841	100270899	100131213	641298	646960	105372876	100188949	100506826	23559	118433	101927832	10552	3692	9553	100874112	647087	642819	7268	9054	552891	5088	100289187	347694	1415	100499227	283596	100506668	440253	10016	253962	100505845	100508120	101410542	100313923	106479017	677768	106481611	440138	106479037	100529251	767557	100506113	4498	161582	11232	100128127	643037	105370439	246777	105370458	84837	6038	28654	283547	100527943	107985879	731223	100419866	100288911	197187	100996478	101928248	100132529	105371423	106660619	5175	102467146	390581	100533483	102724130	100129781	100294362	140735	100616365	100616484	100500841	100616359	101927877	100507410	100423039	106479460	100616318	100500857	100616292	57597	105376843	100616188	80022	100885848	100507218	109729182	105372476	100422833	100507299	388499	10984	101927837	664611	414778	100616154	102724889	154313	100506286	150590	8926	677850	102466518	112390310	7179	4302	8330	111644145	102465470	102465840	595135	677842	102465491	102466197	8359	26080	79447	285540	57061
FOXO4_TARGET_GENES	8813	3927	5976	84058	25998	79602	51265	9918	2696	654364	2067	211	9774	7260	4234	7175	55173	23327	51474	6307	10188	23534	5141	7132	1659	55771	25885	51447	27248	440	4854	8726	4292	22978	5609	56922	8556	23152	2222	10961	8079	2802	55012	8487	11018	57828	54620	80270	23759	23616	9701	55954	25813	8664	56948	10419	6729	9692	26090	55565	5713	80004	79726	8766	2553	8797	57130	26959	6742	26024	8976	8985	10467	5683	56652	10531	27077	51264	25979	9404	9600	6207	4055	22818	51258	57515	6908	23438	10923	6897	80321	79782	10641	11068	22916	51130	84128	80219	1386	2582	84085	894	84263	84878	84318	79887	51251	25895	29994	1164	27304	4201	55831	84172	79085	22913	9572	25824	22890	8445	54850	79094	23022	84962	10038	55201	9518	3727	6249	79228	8799	79149	55037	26057	84787	10526	51520	55119	57614	9704	29979	4076	85406	1019	3855	5570	79074	55681	10643	11097	6426	2356	6194	27314	51496	85465	55032	9728	22872	2120	55080	10169	146050	11057	10300	90506	3607	23476	5211	55527	54499	2029	9898	148327	79634	7873	57563	54532	6189	6167	79624	5814	56996	11160	28957	9166	79980	1737	219670	129787	5800	64417	134359	81559	80746	146956	4343	55005	5097	153769	2585	54953	673	9478	26504	129531	51735	65264	55108	4731	3275	23387	26097	4000	113251	84661	118429	9255	3148	5229	4724	51271	7415	254170	120863	10576	7084	162394	114785	79759	9726	83986	79725	4247	10768	2194	3856	3035	9655	126070	22883	10248	80765	55277	4296	10221	2286	257364	165082	400073	26047	55167	56945	378708	266812	10949	1176	9852	84875	81575	54813	79571	2918	442075	22820	9798	348235	440104	84316	89874	116541	10607	80764	51263	6667	79896	80829	55893	91582	5757	343521	199953	147837	282991	5478	9612	4666	388796	57541	399909	89887	92104	23556	54989	59286	200734	23116	406940	26829	106480194	6392	10919	11074	10399	440145	6453	406933	406985	693201	114814	100913183	1388	1773	647323	255809	678655	100126350	51192	149478	104355135	100270908	285962	105369343	286016	439931	643382	285958	440416	104355291	105370503	100287314	58486	728978	4830	101928085	106479350	221883	9551	23761	9553	100129387	283131	100506233	729013	100526740	100507530	100505616	100499177	100526739	100874323	100529251	84769	386607	23642	105369635	2342	100506157	101929655	111064646	100500903	619570	152217	101929733	9303	57223	9302	3012	677798	85495	201299
FOXQ1_TARGET_GENES	8692	8726	88455	5050	23409	10627	10848	8662	29886	57037	56647	9126	604	10849	51307	140901	28969	7385	55135	25819	10163	84447	10654	5584	53981	352909	10474	64963	4707	10614	170622	7390	10724	100289509	10093	100526693	26589	8148
FOXR2_TARGET_GENES	5230	7993	26093	10652	23560	57003	7376	25917	51187	56931	79590	6132	6746	57703	6208	54919	91607	55367	6181	286075	79048	9901	11325	107075270	107984285	26827	4571	55672	100873254	107075130	100506169	106478943	643031
FXR1_TARGET_GENES	57147	2729	8379	23028	55610	170302	23077	55750	9855	9912	51265	115939	9091	57585	55735	728642	9690	29954	10048	928	80199	9066	23395	23637	7869	9961	23144	64132	55830	63932	55622	23187	55778	51071	11285	7260	56052	57554	84245	27430	26064	11284	1497	90326	51491	57492	9498	1535	29085	2581	64761	5188	4084	55650	6676	5424	29924	55588	3029	6873	5476	10347	23536	119391	27107	51018	55699	9488	5873	8518	4335	9130	29894	5566	4775	37	83642	5151	64431	10371	51512	7107	1906	9984	23152	10847	5663	23431	22869	65094	55100	79670	54807	6193	5978	9522	7760	2060	22929	10573	10075	8310	7205	51593	56970	5705	6452	118	57544	64395	55968	83959	57593	51433	55184	55614	8315	57062	25977	393	8425	29888	84572	54890	55644	55632	57556	4637	117584	1312	9209	990	1725	29911	55280	3096	1153	26517	8216	83874	56241	23759	8940	7290	129138	1565	84271	25828	27352	5372	55147	79609	2954	1983	22985	9321	328	57680	5106	23394	8480	5688	28231	55738	26205	25876	10139	10627	79576	8260	2010	8266	55578	10166	160851	79767	23568	51090	5432	51172	65990	79006	10273	6650	23059	9093	4150	9810	8766	51201	55290	54108	64089	55174	665	4125	3191	284352	10848	2068	10535	268	1760	53635	51231	22870	9441	10270	2821	6510	27134	55101	9266	83743	1628	54922	30000	51398	5296	10430	51599	2931	23094	1021	140545	84725	835	11333	55131	3614	23658	56913	113263	7464	55664	8022	81621	22849	23560	7019	7343	708	1819	117246	6603	6945	9094	230	57649	8649	4717	51091	10227	81622	595	84680	8567	10312	25766	81566	2735	2305	80724	79676	57696	4839	1822	892	8724	5252	4188	7942	23113	1347	55603	23107	4012	6500	79770	23548	5917	22993	5576	23527	2771	10675	11222	51122	23007	27086	55683	10096	51639	1058	4358	10213	51130	25972	25843	6549	79083	79906	55103	6723	54955	4610	1889	8704	2166	23443	56181	8289	11133	83479	9789	26234	8727	54942	5537	2531	84878	57862	1788	4601	10171	79886	54853	39	399979	6883	29880	11340	5357	8835	317	10237	10520	387496	130916	79903	55847	11059	84292	10102	5204	3164	64756	55355	514	6431	10564	55905	27296	140825	79177	88745	6631	57505	8970	6239	5911	9375	79902	10485	24139	8189	92675	8195	64949	4435	63941	101410538	826	79171	25824	2002	22863	821	9088	55504	7978	3976	80237	8930	1315	25870	23022	5819	25873	148229	56995	59285	25814	6874	140628	3911	83549	27243	23211	83667	8666	54897	25980	80758	3748	4245	5914	84261	83546	51763	55915	3021	91107	2874	27183	92154	64773	10621	3508	8546	3612	51241	9695	29841	55250	747	2073	79587	9315	26136	10677	84872	2016	9958	10228	80896	65080	84804	54606	28988	10588	4836	7716	51204	6498	2058	153090	84253	8818	3590	11258	6194	23070	81853	10817	55227	79969	57176	4926	51103	317662	55032	153020	22872	79807	57117	839	121227	675	60314	23344	54509	9990	2958	9051	79661	9960	55898	1039	91807	8996	29948	89941	8844	90506	25800	396	57521	201292	4782	63977	55527	6455	10055	25888	29943	5226	55194	84958	83540	8490	5202	93183	1939	55061	7159	91181	10456	148327	6016	116841	29097	2052	494143	84696	130507	151050	285362	132001	84892	55164	890	54491	23635	5066	153527	54540	113115	22932	64418	55262	64434	51631	6867	93100	58499	9328	92715	10556	2620	196294	92105	128710	55004	149986	220064	6911	5531	226	9344	10284	23457	7316	2132	79682	26272	64417	130074	127933	153562	285672	10283	9425	25909	125476	79047	4900	5578	54149	9337	129831	1633	286148	6832	219743	142891	9131	64319	6396	55707	115817	347734	203197	10239	5192	11079	200634	3017	130617	84919	2005	50848	7391	57805	54069	54461	94104	124995	29980	65264	5692	808	83858	10785	4731	5900	112724	29941	55823	200186	10712	79957	11243	2264	9401	9684	51149	1173	93099	92591	256126	115950	100529209	51728	79622	401827	899	51005	124222	115	79081	57648	467	10380	51072	79677	56997	10602	113510	51023	84142	90780	55891	10109	55139	23122	285521	9861	323	84818	78987	130557	55764	7884	79982	5364	84126	80167	132160	55314	81789	2661	5224	1508	54919	8323	25962	55798	11244	84720	3636	122769	6166	23588	84881	7417	29986	120071	81693	121457	115708	9529	25911	9221	221120	6881	119710	143570	23300	7551	80095	113201	164	219539	5347	23306	4665	23339	23582	64400	10229	1398	51367	126298	55181	6137	147015	8085	147798	57348	83696	113655	124997	374875	54442	26580	4054	29901	5871	5049	93487	3516	648	8309	91949	11273	154007	8754	157638	6645	1876	7059	55974	8233	25942	83877	196074	283899	123207	284004	145957	92595	79724	126789	130827	5036	3171	80305	51499	2357	55657	3866	2110	2186	55729	83889	4300	5728	6201	84978	3913	10869	5859	10605	10978	4299	118487	30008	57175	84750	55191	1717	338692	3310	51504	4580	4296	2286	8793	29925	9804	152002	165324	283951	57659	10302	582	65003	9610	254263	81490	125988	26470	253982	11065	131408	1649	378708	254295	196996	9092	58492	55508	93129	286262	8636	79643	29882	1351	653583	9240	284358	733	9632	10522	147912	84942	6888	374907	57513	8541	441951	5074	79751	2629	977	151188	100874123	55929	348654	404217	2859	4351	147991	81888	79818	1537	199720	811	79730	1198	23241	50628	81858	100128927	84232	51268	151306	118672	122809	1731	54952	81889	1104	23060	54494	23526	8334	8347	84333	100271836	84698	23513	283554	79147	79813	5430	79701	5912	284459	200205	1366	64963	6635	149685	283989	284359	65265	147650	55666	147968	439921	389084	83882	100506380	91695	161	5877	9802	9831	10946	728340	493753	56941	146754	387893	6525	5101	80213	3009	26039	442338	374659	124751	619189	146198	8694	7469	8340	59307	267002	147111	64754	374395	4582	3665	7026	64976	79943	159013	5833	3916	23299	374973	51741	7565	349667	4673	79840	50626	51463	5575	1201	6613	23029	399473	199953	4697	728780	219348	84503	646799	80317	27341	9679	84933	90835	25894	54737	487	1604	158055	124056	55660	51399	55534	8969	80345	161424	54554	84619	140688	219927	23729	3182	3004	955	284370	79607	339318	8733	54863	27300	10905	65992	84775	83694	200734	84914	83699	11169	338811	112770	57154	9578	11153	6721	79065	9848	26128	259230	406891	100169763	26831	606500	106480112	106478991	642574	84288	116228	574432	100129405	8337	440689	2664	85026	221424	6015	7923	64978	4758	730051	100507436	221545	116540	790955	101927533	201725	440354	414918	107984285	54067	90861	645426	26827	677802	406933	406985	406942	2878	280636	7247	6827	83463	6494	3073	54978	23564	6235	399669	10379	26140	157574	79729	23053	84820	100506713	692094	64601	729515	100131187	163033	440400	100302226	221786	283416	100873385	118460	100287765	100288432	100506637	729595	100288152	100271874	101928527	647310	104355295	100271531	100170229	102723483	101929410	442524	55009	157489	100873923	105378616	100506012	100862704	100131454	388789	100127888	653677	414765	101928979	257415	100289019	100132618	266655	8705	150291	80161	100506469	101927913	100133044	100132273	100505758	441094	91368	100147814	100505687	25764	632	729096	11230	1945	100887750	105375355	3588	4831	55861	643770	340037	100499183	317648	2749	100750326	100526739	101926977	100507316	84334	3145	7768	11232	283459	100533106	26589	29890	100527963	80072	100289092	100652740	730183	6182	100507458	9641	440423	100422899	100422838	100616318	100616149	100847016	100616323	100507589	114108587	105371743	112812	55957	100506033	100505681	105372482	100129195	100293516	101928120	11165	100101267	101929351	54883	79159	100616416	101929125	106479173	100506571	8396	8331	3012	64493	150384	8968	7554	79154	102725509	285540
GLI1_TARGET_GENES	23028	57458	841	7294	6717	10512	7514	60509	54469	3294	23312	10551	3875	83989	54464	7372	23120	10987	79370	219402	10142	8854	3949	9584	79899	26298	3178	10010	5876	9898	8476	81555	5800	123720	1974	1973	5036	55729	4300	2745	441951	79718	283651	440603	51592	26275	106481591	106481627	109617006	26834	503693	692085	26827	26805	652965	391367	400954	677847	100270908	402152	285962	728586	100874031	104355291	58486	751580	6414	378938	101929549	26800
GLI3_TARGET_GENES	5893	55049	6856	6224	7384	51533	5286	2067	23386	53832	4361	11215	7444	9765	5685	4134	50484	26099	6646	5318	639	4659	5832	55588	6882	23294	4802	9950	55623	7158	57560	5526	27440	4040	4925	9948	87	37	54847	8907	9187	10512	1739	9733	10179	25930	27252	6626	23152	27244	3320	54665	2932	3693	6193	10269	102157402	2017	4799	54469	8310	10059	55608	64147	54675	55617	51650	2802	54439	114882	10013	5711	7093	26517	23541	84271	162	1120	54471	80339	6767	84844	9889	6430	9252	5106	23613	51098	3172	182	10005	10627	22879	54985	9013	64779	8766	1512	25963	56986	79752	7993	11184	3191	57030	81576	729440	10994	1155	5438	6223	30000	23094	27000	221830	140545	55033	84725	10392	26024	56913	8985	10467	113263	57037	51010	81621	9126	51174	6198	3216	57606	57620	91057	23220	10938	22897	79829	4928	11234	2965	5715	8496	51561	10728	65117	55110	11272	217	57696	81539	23329	3945	4739	51053	8724	57211	7922	705	23107	3156	6897	5144	5810	10111	3567	23398	10802	8614	10051	58515	51300	9616	84223	23276	4820	1933	57669	84128	80303	2677	3069	9014	4780	1718	9731	80267	9927	1429	8443	6018	8548	6118	57488	11133	23120	26234	8673	6418	92400	84878	8892	79646	57480	54853	56943	6883	317	55269	10657	84083	989	55234	55847	23389	55297	64105	9111	8202	84693	10385	9477	51081	23163	9329	64794	80025	64412	7692	22913	57479	171017	64430	55112	8021	148022	7277	10142	51657	84060	7538	10606	5471	9732	4289	440275	79664	54629	25847	8930	80185	151648	147965	3110	11047	10585	54797	2161	10487	47	79228	10948	3021	1742	157680	29107	5786	114034	4595	10207	201266	54663	51520	196441	80017	25917	10390	51444	55082	29968	167691	9924	7006	10505	23479	26586	28969	4836	6434	8818	51531	2800	84904	116113	81853	55227	6941	8870	96764	55142	23168	3706	80021	2644	5495	471	29081	6744	81556	8916	51138	9908	8615	51067	79035	54509	81542	145389	112840	91833	146050	6727	9960	7385	9611	90378	641649	757	23521	51070	54707	6202	29922	5451	4259	51506	83540	8490	7286	1939	3608	128061	92906	5899	23190	114790	64332	51316	93627	6167	51397	9140	10146	56257	51631	9166	92399	54805	27315	51501	6188	51524	1111	79980	220064	6911	3688	25819	253430	114134	80224	79596	127933	114908	133686	51128	5884	1070	113622	10428	1105	284161	220134	80028	152992	333926	23367	133383	51643	128338	29104	1915	219541	9131	2585	23049	8321	150082	2176	7391	51735	201176	9813	79140	23387	151903	10898	10603	51149	5701	2232	81570	220002	283130	10691	84328	7398	129450	79568	56916	113510	5584	100507246	9861	25976	323	2919	25898	90407	55764	8314	9255	3148	153396	84059	57763	84135	134549	29896	10466	7559	10922	154791	116039	51271	23588	64745	121457	6692	27343	25911	9318	196951	5896	374868	6157	4130	6632	54920	51367	147011	121268	53916	1613	124935	137695	54442	26580	222584	132158	359948	4735	197259	80346	3187	55974	5093	1677	27247	150468	7360	7584	8427	11337	7314	3035	202052	23204	6773	79145	6203	55669	81603	100529264	8507	55092	7064	79736	10248	167227	4615	79877	283450	2745	83591	64802	80012	115123	5936	165324	54931	9416	126328	125144	200197	100128782	286262	283377	23141	374786	28976	2885	151188	440836	25970	63917	11180	117608	9377	5198	7284	80169	27335	9212	5187	80153	5781	10472	79571	400960	22864	223082	54494	119467	23510	255252	92815	5324	91304	375748	100506380	302	80254	285753	390637	202243	56941	6525	55803	10078	253769	155435	4582	89782	100130717	54093	8372	100101467	4673	400673	79048	116224	123688	284325	10772	285193	132660	653319	26010	151525	63929	5478	3376	79711	9612	55660	4122	128312	170384	54554	11152	5718	3652	4217	10210	10794	57089	2870	26275	258010	9747	145741	285989	58505	85457	9055	353	406891	26828	26768	26830	94161	619562	101954275	6085	55680	1616	6257	7920	54535	5987	645121	285636	6079	103625684	50840	619564	338799	51075	6235	145553	2595	100132707	253724	51024	107984142	84461	79741	29092	283416	26855	100131564	142913	114915	729595	100288152	65010	728558	102723483	101929410	101928043	644990	101928545	105374285	105378616	101929475	146542	344875	101927686	100874028	5554	107984958	101928979	60674	90673	100129250	100506881	441094	654322	26795	692084	81567	23559	105374546	100287482	106479350	100874110	154881	24142	100287227	85014	100271303	100505894	100131089	149466	105375847	105375666	386593	101929549	100874249	10778	2342	100306975	102724362	26811	100500841	100616168	80755	100133991	100505681	100996928	100652853	9326	6880	677850	8353	102466972	26574	8345	267010	6029	8396	692087	26800	692106	101929225	103021294	100616406
GLI4_TARGET_GENES	81887	5893	381	84254	55610	7982	56919	3675	114881	55750	51265	57787	11188	654364	51360	55703	9921	11285	8504	23644	55341	57102	51491	23101	51742	57095	55718	493	548645	84649	3029	23534	7089	5141	84217	23471	51018	3421	5217	23446	29105	8891	6929	29894	5927	65993	54878	9187	51495	57719	54962	284403	23609	11176	27252	9138	7289	1653	5891	5933	23431	55218	65094	55100	10269	60509	22911	4528	56970	55968	9762	6128	51433	2521	55900	78990	2802	7018	51530	84336	25831	1725	55280	3096	3326	3189	80173	11332	11018	22931	9739	9127	6634	8940	91355	7290	9929	84271	10042	23551	23543	63874	26520	9786	51654	6907	79576	6901	2254	10240	23078	26512	5595	55565	9325	57722	8766	56986	55290	2138	3646	66036	4924	28974	22870	10945	51398	26121	29844	54555	154661	27000	79989	6742	26024	55131	55069	1759	51010	22841	1787	219699	79004	5709	22794	9487	57508	1819	6603	64149	4669	4355	23321	55296	51111	1982	329	84274	83892	9761	4598	10728	2735	10988	2305	10094	10635	57696	57122	11103	5467	6648	892	9439	55754	3977	373	80006	22993	662	26355	7474	11222	51122	7134	55683	374291	55704	55818	3398	4780	64766	9887	4548	6675	5929	2166	55758	25936	8289	23184	4297	83479	10983	9330	7320	84878	91754	9913	80007	26123	55717	284058	1394	84068	84318	6883	80209	1997	29880	11340	51780	27230	148	130916	51116	7755	6125	84292	466	10102	55709	8675	84693	10199	346157	9375	27109	79085	24139	9491	6628	80023	8242	23263	55795	5639	79717	84239	30817	84219	84190	1892	135	6608	79664	56906	84962	7905	8881	25873	84705	27237	54797	55422	25980	64145	7376	84313	1729	10401	5565	8431	83636	22907	55915	57050	157680	3508	10208	10400	25778	5983	201266	84626	29080	51241	10390	79577	6210	8565	134430	84749	29969	116986	6302	3178	246269	10228	1660	65080	2317	29079	55270	7080	51204	11311	51133	2516	81873	9373	7746	57176	9873	81796	96764	10413	51103	56965	54839	8412	2959	26509	81556	153020	901	79807	57117	83606	84920	5830	84945	8451	54939	4123	5428	90381	89941	1213	773	29985	91039	90324	79760	59283	51070	473	23421	6202	22823	83540	8490	3068	80222	65005	51686	126626	1939	5872	3608	116841	6726	4931	149111	64708	57552	6167	23635	54826	23262	55023	9589	908	5723	8473	6837	57109	6130	9328	25792	4851	118924	54788	9446	64852	4684	738	226	83723	8448	84159	120379	55216	55293	89910	4718	8872	152485	79682	26272	7073	147339	117143	9456	79925	51128	9453	285672	10283	125476	3621	925	5169	54148	91369	342357	286148	128338	9131	115509	2585	5147	6396	9372	261729	257397	10239	64897	5051	57822	8365	129531	57805	56683	94104	1827	83440	79190	60313	51249	203260	7638	353355	131076	5316	85395	138162	147746	10444	284086	116238	11243	222236	5701	5130	57125	5635	81570	6159	84328	126823	51278	148789	80232	150962	5194	27185	56997	6944	113510	51023	84283	201595	200916	57018	7871	22950	90407	7086	79078	3600	4338	84059	134266	10412	84340	619279	30968	83550	11164	8559	23172	7248	8328	9790	840	142940	161742	221120	9318	196951	119710	4176	7551	3359	162394	9768	6778	54948	81628	114785	51755	55181	8000	3396	137695	54442	1499	124401	136647	11273	6774	10768	53407	55308	1876	9197	10073	196074	9839	64118	8427	983	7314	23204	120526	341019	55006	155066	29071	283742	51545	57449	83695	148268	6201	51030	79736	7690	54971	91607	84750	80198	80011	6169	338692	64802	57659	3981	400073	143282	6138	26259	125144	55486	1649	79797	392	8815	84285	8665	51642	79783	54998	8607	10301	25914	7050	2629	255082	222183	54943	389289	55272	55929	25915	55152	8834	389072	196403	55095	5781	22864	51333	118672	81889	23060	23526	6748	84698	23510	5430	9798	55666	83882	89874	84536	10946	10766	146754	55803	11066	9923	55967	79050	8694	22888	339766	80789	317781	84614	339230	51263	64976	54014	5727	11209	10614	23048	2057	5757	54932	57697	51463	376940	101927859	401541	153932	10811	387921	134637	9729	3146	9725	8464	60491	148266	285971	79711	3066	128312	23365	51108	221785	7718	219927	56882	163059	197342	92283	55924	28512	85028	55035	6191	54989	801	124930	4519	107075270	2475	22887	4976	116461	4215	154467	9848	4668	23381	26831	26832	727676	94161	106480177	56662	106478991	128387	387066	84455	65979	652972	55937	7917	8449	90317	728568	6453	54067	106480591	101954266	4564	4575	4568	280636	100873472	51157	375035	4722	2968	390916	155006	338069	107984142	60493	729515	606495	84809	163033	101928464	100302128	9179	221786	6293	100130417	114915	414760	100133205	100507459	554203	155370	104355135	101927084	283089	100874100	100506405	101927768	285962	6171	105378616	84320	100506409	286016	6222	100874031	101929231	105376871	284649	101927590	84973	158801	391598	257415	8629	60674	100506299	100507398	441094	101928483	100303491	654322	100147814	7844	352954	4830	101927632	53938	57461	399829	57665	9551	729096	8512	647087	100887750	7268	552891	400927	100506495	283131	101928784	286190	101929759	284080	100506540	100507266	593	100526740	100506169	100885866	2749	378938	112441434	105375666	100534593	103091865	283440	100532726	100306975	101928736	100527963	100287559	101927556	100534599	105371506	100507501	100507458	100846992	780851	26811	56957	100128977	100616301	110091775	9554	100616231	101928602	100129195	6023	8148	441124	55802	79159	115409988	692073	102464823	267010	28574	692087	26800	5691	102465437	100507240	8366	100130148	105376466	100616406
GREB1_TARGET_GENES	3927	6542	204	2288	126393	64063	5976	56928	5164	221	57157	3475	85477	9703	8938	65220	1534	84954	4257	9862	10867	26993	2067	933	7869	9052	440193	57210	2730	5583	22807	5926	25897	26751	8452	55040	57492	51474	9564	23593	57600	6307	1112	23101	29085	3757	23369	2155	64718	51564	10188	84649	81671	79763	8839	1117	1606	83641	1316	4205	55771	286749	54549	602	55062	10947	1258	6196	29995	26528	5566	22905	6720	3993	5927	6480	771	6717	9620	285527	9138	4034	27039	7145	51207	23152	1785	5794	5205	79977	1540	2950	57613	8648	966	57549	51701	51720	7022	4849	8570	80307	2036	5027	57655	645	114882	3912	9552	3183	7051	117584	201294	1312	10044	6732	8829	997	283638	1399	23541	23384	29775	5155	84164	11020	84844	23002	9517	79038	623	8106	57680	4792	22981	23613	4773	57167	7165	63910	128414	11264	5932	6907	6901	8411	81617	23295	80004	9717	2935	5934	8925	80381	7082	10397	1891	3191	79935	6510	9266	79165	3249	64763	8701	50617	11033	94239	64327	3955	7586	26261	7464	23268	51195	9110	3837	9400	6603	23142	54959	5602	8821	1182	116449	10938	10312	25766	4891	506	57460	6337	4256	8437	81539	22818	5869	56994	51559	7164	5467	2030	3157	23530	23286	57222	8614	51421	55186	23527	23150	6242	57142	3769	63892	57535	81563	10103	55758	727897	9414	79109	80127	112752	23093	57862	3416	84795	2805	56243	80209	7045	4801	8165	6909	81558	85320	84902	7750	84668	27019	1031	11059	79934	23549	3623	57580	84181	60437	8675	55370	55577	400961	10199	9208	10647	23019	84266	58495	3397	7517	23263	9572	8273	7186	79939	63922	23030	83460	25953	10142	9732	8854	57153	57509	84766	84705	79016	51429	7837	3727	375775	10298	140893	9885	54958	1786	2670	6533	84231	7153	5914	64087	91442	65249	5989	79173	90379	222	51164	9205	84787	1455	28992	114904	406	10451	54407	29841	85019	143689	27202	1284	92558	85025	26298	967	116986	3855	3178	5570	84279	10574	3775	149041	80704	64114	50853	8803	55501	10457	58489	4836	10238	11143	86	6498	27090	29988	25822	85462	4926	56649	23650	25833	84000	145781	8412	1545	10579	5998	121506	55605	5288	121227	122786	145407	11001	3480	91947	11057	10300	1009	22980	58488	54828	55036	9123	6904	79755	2064	9980	9875	207	115704	3321	128346	83872	58497	57592	81611	8416	2029	55204	6278	27173	57459	55224	114884	9922	64332	285282	4026	10861	5066	81545	10146	2631	222255	2041	94122	85479	55638	84985	2934	114789	254427	23590	221061	56288	10974	6001	90019	85456	51092	55002	11098	54545	341640	9231	2059	26353	57724	118932	7402	5903	221393	162282	123872	64221	5169	4685	220134	150696	389	118788	200162	7411	91748	10538	5097	3098	142891	115509	64319	10311	2078	136306	84262	55698	114822	388591	23382	55567	3898	516	10642	29800	57732	131076	7031	64699	3689	57731	9401	84988	51728	79622	197335	6755	254268	467	79961	56997	200539	6944	6282	116064	84283	151742	1040	132989	25976	54502	5580	166929	5364	22836	10370	153222	23366	55568	54468	1508	10395	136288	55074	25962	57462	117531	6990	7415	83592	118881	840	26287	6157	114780	387745	23423	115811	55897	23306	4665	4088	138429	57171	79170	125058	146705	90007	54815	29123	7846	84790	148137	83696	8000	84717	55311	124997	5653	144501	84926	10263	25837	21	4054	55159	10963	6575	6774	90204	200403	753	51252	10791	26000	8706	25942	1107	114825	8427	3856	84305	57228	80310	10761	2357	883	203245	116844	124583	8507	5031	23261	5394	4300	83450	9451	3669	84331	83886	4299	1657	126868	10655	286042	56977	10221	440574	51134	3728	26996	152002	285704	169166	488	5174	10897	155185	11065	146691	58492	79666	285489	286262	8636	402682	29882	205717	55884	84901	64787	157807	8541	89766	254827	9772	55620	5339	415117	79818	160335	81858	84232	400960	127003	7054	29895	439927	23513	55783	284439	79813	9370	55076	285973	200205	11022	5890	2055	51218	348235	9112	124976	126075	1232	64410	430	346389	107985578	8508	283871	11187	8398	10801	149175	11124	84614	283643	400451	5034	5087	54014	6490	79842	51479	339366	100505993	6887	283149	84937	123264	90668	55893	164656	5757	79875	8632	285386	10383	400935	79862	153932	140576	401546	374393	83862	100129583	6275	646962	9687	84458	131	51466	2050	6399	6817	60312	165679	729533	23654	84941	6273	7088	160	92714	5265	104	344787	79674	441108	6281	23315	51710	6687	55552	389208	161145	83694	200734	131870	25829	9860	4215	9755	767577	106479783	100873426	106481359	109729141	642574	100507175	388743	282996	100506190	26058	6048	10554	100129029	11074	11138	9289	100128788	106480012	26789	106481438	106480052	693220	406986	693134	693133	693148	693223	28830	83896	25790	84960	51239	113179	51202	147040	1773	30851	553117	10809	400954	283551	729920	57594	388815	116123	100913182	106480204	106480200	376693	100873982	100996485	401109	284184	105371620	100874529	158314	105372988	101927523	100874243	404665	400619	113178	54090	101929410	100270908	83955	151276	115561815	400799	101927745	100128628	100852410	2341	378819	101929441	728586	101927873	101926941	728730	100128092	102724550	107985456	100132376	105377957	54089	100505683	101927526	100507670	285154	643596	450208	101928403	105375261	344178	60674	100506492	728039	150135	401491	105376468	110841581	101927512	100128863	84964	255025	100270992	80864	30816	100137049	100287227	402778	106479299	101927992	100507300	643911	145837	503569	283596	100133669	101929423	100505994	100505625	342184	100507584	317648	163050	100859921	85003	101926926	100874454	105379109	348926	106479654	106481565	101928136	3540	101927774	78998	91056	100874013	84769	100534593	105376623	254559	105379407	283487	379025	109729127	100130933	359736	105447648	100861555	102724097	101928108	146336	101928738	100533619	100132079	100820829	105371496	100847071	100422878	100616183	100422972	100500871	100847032	102724208	23380	100847022	8031	100422852	100616480	100616163	653645	103689912	101927572	100422833	100506542	8517	100422238	100532736	105370158	100133190	359740	102466189	102465486	102465464	101926900	285796	100500883	100500830	642515	100422932	102465427
GRHL1_TARGET_GENES	8813	57147	55732	4800	90529	54467	889	5893	29916	57679	8837	55471	5965	55610	6296	23077	79017	27072	1870	5689	1951	54497	6224	389434	9031	83932	8798	80199	10233	654364	9546	51099	54476	5725	5286	60481	11183	5704	51667	55703	23144	4190	10463	10928	25937	8540	55622	23154	9921	64429	4719	9519	55334	51106	7260	8100	8439	26009	23517	54908	3309	55173	55040	23327	79810	51528	51474	55761	1112	55850	51742	25771	54542	5318	639	55706	30	10188	1431	81671	5378	10885	1606	2065	3735	4802	25791	9950	60487	55623	5315	54505	387	1659	865	80347	55593	51447	22933	27248	602	7353	55658	29105	11099	6160	2011	23291	51009	54847	79041	23332	1207	6717	10512	5250	2355	284403	9733	25996	7163	9618	2975	143684	832	56922	5289	7289	5527	4898	7419	5108	7520	29843	131544	5991	5891	3320	9689	3693	57226	22894	10464	55663	6193	10269	60509	3030	57549	8438	55239	57542	5775	27131	51575	55184	8315	8079	25977	6548	8812	51650	57192	84196	54439	114882	1738	23335	9352	84336	55012	3183	4637	55105	8318	1312	51430	372	5711	7093	114327	54620	9739	4713	9524	4507	283638	23786	23759	6634	8220	79019	84271	25807	11252	25813	83746	5905	5372	51382	23002	9517	8846	145508	2079	6430	55671	5693	6729	9692	5411	55245	23613	51497	79133	113278	8760	10483	25939	9675	58490	54941	5932	64743	84061	8411	5935	81617	23361	57149	79650	5713	55697	9057	80004	22879	9717	29904	9810	64799	9325	8766	25963	90427	8669	55756	10940	4793	51231	26017	6217	208	6510	58509	26093	27113	55101	2109	51398	26121	29844	5143	57130	9512	27000	3696	11062	6671	7965	6119	9678	4232	57037	5683	64983	55744	10952	8395	81621	22852	56647	54906	7511	54894	51174	6198	80279	9400	57508	9527	1819	6603	51264	10014	8714	25979	57649	55161	54940	23142	8649	7323	4717	6164	1182	23321	116449	57620	23360	3312	5007	79080	25906	9354	5715	8496	51561	10728	65117	2735	51699	80724	4055	2967	1967	79794	5869	57122	4848	4839	51147	83461	51559	51026	1337	51389	55003	8732	5467	4172	81688	10767	6908	55754	8899	4124	23107	10307	3550	10087	23197	54974	57561	6897	5144	5810	55299	3567	5515	1452	51300	604	84100	55186	1894	6152	23150	51409	1933	4691	10096	4358	10213	51130	64427	57142	9801	84128	23301	80219	51652	3069	55041	10153	80067	8604	56902	5000	1386	63892	22848	10056	6146	11315	55870	81563	54823	6738	51377	1429	7709	10352	149371	54955	6390	6675	5929	10969	9670	8548	55157	23443	4751	1063	4297	56912	55259	23120	9994	26234	80306	10983	4709	9330	9414	84263	85365	51077	91754	83544	9870	81892	8892	9913	51646	25940	26503	84795	80007	55717	79591	2805	79646	348995	91687	89866	92344	84955	56943	84930	80209	11193	1997	29880	11340	51307	27230	7181	2185	8165	8161	10237	81627	64786	11019	51426	57489	5395	84668	51251	78996	1031	10212	84292	540	57486	10102	79828	29994	79934	27304	55577	79177	57380	221443	6204	83732	84269	8744	57187	84938	10045	27111	10616	58495	6629	92667	3397	22913	8242	25824	8678	171017	8409	112849	26030	83744	5908	54850	23352	23499	10142	5189	7978	84060	64921	10606	23780	79706	93986	94101	1854	83448	84962	84337	5589	10452	79230	10298	64793	140893	23404	84326	25926	10277	7317	79465	3748	7376	10197	29893	47	4695	60412	64087	79149	55145	3337	5989	10693	22907	10989	25957	23480	26057	23558	3021	85451	9406	10247	26284	51388	7014	5111	10621	5786	57111	1802	5509	10250	84250	28992	54663	66035	10526	51520	3295	51241	1965	55140	51535	9475	6210	57614	902	55143	1284	337867	9743	324	29968	84749	84900	57639	25821	22881	167691	6885	79899	26298	9924	3855	3178	84865	9958	4193	57695	79074	23479	55681	83548	83852	11097	28969	3364	91875	58489	4836	64844	10730	1861	153090	55755	5695	5292	347733	79969	7172	347744	60492	27314	58487	55298	25833	6176	54839	80021	8412	85465	3032	5495	87178	391365	8884	51374	10128	10579	51008	9360	8916	55345	84162	9908	8615	57619	1950	5530	121506	84920	121536	85437	9169	6636	9818	6601	60314	84945	643866	122786	2100	122481	91833	10169	2958	10499	79661	56964	55070	55784	5373	3801	51651	114799	57521	54877	55527	641649	3454	9875	10055	25888	23521	51070	6135	79932	23421	26135	8543	22823	5686	29922	5451	51506	83540	8490	51093	81875	26092	7286	10262	80222	57530	9869	81611	2029	65005	51686	1939	9015	10456	148327	57459	805	6233	51057	51002	79634	51454	51281	9125	114790	54977	5793	285282	83939	57552	4026	6988	8893	166378	6189	4651	54826	23262	81545	10146	29777	285855	253714	257218	908	5723	168374	56996	55281	94122	55869	8473	79618	91782	28957	9166	5440	84186	54107	23412	6251	56288	6934	23082	90019	51501	92105	140894	3176	3708	7068	288	144715	26019	2059	143187	2180	667	5784	253635	79833	79596	120534	498	57405	134359	117143	79723	10557	5213	79819	7402	9453	160492	6728	60592	1070	221393	22878	125476	286343	10428	9320	130888	5529	9184	518	51244	146956	51633	23097	9337	79831	285172	154064	91748	10538	10694	119392	6832	219743	25921	219541	9131	115509	64319	391059	285367	9941	115548	8321	132949	257397	257169	254048	673	10239	5051	26504	9825	84919	4720	79053	94104	2618	6651	1827	65264	112950	64843	29800	9114	5152	57551	162989	116238	151903	51160	8878	5701	622	199745	2232	29115	51	29127	147841	100529209	6154	283237	6811	283130	6159	84447	8613	57643	553115	5928	4774	83941	127253	2135	148867	148304	467	128153	148789	5194	27185	51072	79568	130162	142679	56997	133015	90957	132789	152519	113510	51023	128229	7203	152110	8802	5584	1040	6133	151613	22950	5437	59343	646600	3015	79714	3148	4085	80817	80155	5229	285782	167153	2661	27089	23366	29896	6208	154743	221833	92421	1508	5885	27012	501	7534	25962	55798	117531	221656	94134	10910	51585	9147	89890	9790	64745	29763	9200	120863	57567	25820	119710	6157	144568	90701	115811	10904	164	9768	8800	4640	23339	6809	7529	91433	11051	5245	6668	51367	4645	126298	7769	55295	8085	116115	64359	144501	79003	84514	23524	6520	54986	7536	27249	5162	4735	6774	90204	8754	161823	9836	85476	51255	3187	79663	23099	10421	10073	25942	83877	5093	200558	284004	83985	22871	7360	3185	92595	57555	214	123606	10826	10972	55890	3856	84305	53343	5036	6773	11016	6203	84437	4696	126014	11162	90338	55669	5581	9655	55657	51282	3880	4163	93134	2110	92342	5728	5859	54205	27085	28998	7690	25988	55304	10248	84331	54971	23023	9943	79877	55731	10855	51504	203054	91683	4296	84826	1605	10534	165082	1106	56667	3728	284131	283951	169166	54872	741	201232	9156	3981	55055	10302	400073	10260	246330	65003	55167	124152	10781	51574	6138	201626	56945	79797	392	8815	57758	84285	9092	51642	54998	401505	113829	402682	55254	79915	339487	163126	126272	55884	9632	140775	196527	7156	5074	7050	10425	79718	254827	9772	9849	360023	151188	140461	54762	55620	11180	84792	56998	415117	22882	54546	9212	23212	1537	160335	144108	2517	645212	51268	400960	79077	118672	90411	374986	389362	283422	255252	166379	124512	4869	79701	221416	26137	6635	91304	7485	51021	124637	55344	22906	29035	170960	2130	23705	84316	389337	2842	390637	9802	126075	84193	116541	7378	29110	10607	387893	84319	317772	5463	10078	8398	9276	80764	9735	57121	10801	139285	56478	201501	25880	4700	10509	10519	11124	9230	285600	283991	84614	25840	389119	6490	54093	5727	84529	10773	146909	3840	53373	91582	388282	222194	440525	729967	79862	343521	10772	1201	7390	387921	2707	4697	196528	400508	100129583	7581	23254	400745	282991	4604	90835	151525	83931	646962	441191	6829	389376	140465	90576	9612	55660	51434	23654	23660	54543	90592	100129858	307	54554	7697	92714	5094	6714	399909	11194	8356	55124	375791	135398	79027	3652	84154	92104	23556	56882	6231	6281	6168	347344	6884	339318	51710	28512	55552	4155	51135	115948	28977	9814	54989	23334	200734	83699	55319	51062	199692	338811	22909	9646	63906	91603	3151	11153	23137	339448	4668	9867	56664	26832	26830	106479181	101954276	106481359	100873829	101954278	100873832	26834	642574	116228	387103	84455	90196	652972	6046	6499	7936	3304	55777	80739	1460	7918	28973	5514	80742	780	2794	80352	83538	116540	201725	254863	144363	6453	285636	54067	131118	201562	103625684	619563	406933	406985	22908	7247	6827	83463	84342	51075	391367	5500	63940	2595	79086	401397	100505854	641808	10809	221092	729475	283551	125150	84461	100506713	55670	646982	56900	100126350	147710	29092	100505876	440400	55672	729852	63920	221786	149478	222234	106480204	26855	106480415	100873276	6293	100131564	254099	101928079	100129046	100505633	221710	729338	100133205	100506161	728635	219731	100506392	79134	728558	100170229	400619	283089	414761	102724368	101928043	105374580	402152	644990	105374285	100128628	105369343	100852410	84320	101927895	439931	644714	728586	729156	101926941	100996539	728730	101929147	101928650	6222	100874031	101929302	51372	101927746	643596	101928979	104355291	344178	285456	100506325	102724571	60674	100420143	100534595	105370503	101929467	105378346	107985471	401303	100126791	58486	100132273	100505758	101927512	285550	100506334	100996251	26795	26860	352954	100506826	4830	400793	100289561	106479350	57461	57002	100128025	23761	101735302	347689	30816	9553	116143	100137049	149465	84450	256880	729506	145837	641638	100506233	100505676	100289388	729013	100506314	100505738	100505989	342184	101927592	100270680	132241	79963	105375847	101926977	440138	100506365	767557	84769	105369428	100874249	387895	11232	105370070	105369635	10330	101928062	100506157	653381	101928707	254100	100132234	101927556	105371252	100534599	730183	100529211	100294362	100151683	100500831	100847049	100847031	100616149	100616168	80022	100616307	284385	114108587	728538	109729182	7767	645553	100507567	401612	100507032	154313	105369564	441124	101752399	55802	105375519	8339	79159	57223	106479173	8396	284106	400752	100862671	100616406
GTF2A2_TARGET_GENES	204	292	3475	29116	3720	6224	5980	9066	51360	23376	64429	7431	9168	8504	5733	9709	56848	6141	23534	53339	1316	4040	26986	11099	6929	7037	23332	6624	60	57690	3320	5933	10998	6193	3301	23645	2512	55616	6175	2521	6548	2802	8761	22861	151887	79157	23468	27154	3326	11018	1153	4616	2872	84271	11252	6122	79890	1983	56271	9780	11339	1936	54793	7288	11129	4946	259307	92609	9266	4099	57794	1787	81855	27338	6158	1655	64149	4669	26118	7323	10938	51111	83892	7167	113246	6428	6206	26054	6500	3280	6152	51409	374291	3398	4953	6432	6421	5997	6675	5052	8503	23443	55758	25936	4297	6446	10983	84878	9913	1843	80314	51307	1958	7112	29914	10376	262	6385	6431	6615	11017	8970	1026	8744	2354	3397	8242	3276	64768	50809	23030	7538	468	7425	64753	482	84962	6397	80185	23383	6303	10912	25873	57688	3727	6874	55558	91574	5538	84231	3337	22907	3021	4678	10208	54663	694	51241	3939	79587	3178	2752	80896	3364	64844	10010	11224	81873	4609	54840	6194	7020	81853	7280	8737	8870	57176	25833	51203	23168	6176	2959	6229	901	7385	221184	6187	10140	6760	90324	51070	6135	23421	3491	113451	6202	22823	85369	4170	8991	126626	1939	5972	5778	805	6574	64708	51143	9718	6189	23635	10146	6134	9328	90678	6188	7316	3708	7068	89910	143187	291	60485	79833	9456	51128	3621	55364	375056	54148	51582	112495	6566	90550	1915	29028	115509	5147	1974	6396	84262	55698	64849	129531	4720	1465	117145	808	85395	23181	8878	6132	222235	6427	10825	10482	6159	84328	5928	11080	467	51278	129450	79568	285203	200916	22950	80149	3015	11067	7417	64324	7248	8328	9790	5702	123775	7702	80063	164	10845	114785	55181	90007	126306	6137	84790	57701	1938	84798	7001	6520	3921	1499	2786	3008	136647	661	4144	207063	293	22809	83987	2194	7314	2353	5272	79145	6203	3726	6241	6201	51030	54205	27085	28998	1051	4299	169270	6169	51162	64802	10209	57659	55055	6124	6138	1649	56675	51642	79783	10458	55057	339487	9632	219285	9849	6232	25970	389072	767	26873	811	81858	84232	400960	84948	285848	8334	8347	100271836	4869	5430	5324	84967	2131	302	389692	84536	653604	55039	71	9021	157313	8971	54622	8651	51263	54014	376940	5575	10383	401541	3014	134637	51155	389376	5478	388796	8969	8364	8356	104	56882	6709	6231	6168	28512	6136	85028	55035	415116	55319	221477	801	4736	3151	26829	26828	106481957	26831	692227	106481627	606500	26832	26830	727676	26835	94161	100873838	106480177	101954272	101954276	100873829	26801	106480190	100873832	26834	116228	128387	440689	387066	2664	84455	6046	50854	3304	3303	3305	1460	7918	28973	5514	780	3133	387778	101927533	339184	7114	26864	692158	26788	26871	26863	594837	115409984	6079	101954267	101954266	407037	23636	81606	63940	2968	652995	10195	255809	751071	1654	26855	106480225	6293	644128	100303728	100133205	51406	440465	100506392	644990	400604	58160	286016	114796	100506012	100996539	6222	100873949	643749	100128827	84973	440416	101928979	102723346	728431	654434	100506299	64288	728039	101928973	26795	26860	100147744	692084	101927152	729096	256880	283131	1050	641638	105377348	6414	2749	102723828	442247	378938	105379109	106481620	100506753	105375847	101927774	735301	103091865	23642	100506649	101929715	100286844	387254	90799	10381	100507303	105370762	100616277	100616404	26807	100846992	100151683	26811	100422899	101927728	100847004	101927715	105376843	100616283	100616168	80054	100422833	100505812	149013	100129195	100093630	115482718	677844	115409989	115409988	115409981	692073	8348	26824	9303	692088	115409982	101954277	8350	677809	9301	267010	9302	8367	57234	101954264	677842	115409983	6063	8335	102288414	8336	8366	100289211	100885775	101978785	100847044
GTF2E2_TARGET_GENES	4706	81691	55750	54879	29116	6224	695	4331	9716	10062	56895	23517	9709	55850	55650	23534	4802	1316	54505	4040	998	54556	7037	23332	23609	4898	5991	9262	23645	2512	55968	79175	51433	6175	2521	6548	8761	51530	151887	79157	1312	3326	3189	4616	23786	8940	84271	9321	23394	10627	26512	10725	25839	79719	64799	9325	79848	11129	55011	4946	79974	2617	55744	8661	27338	51264	1656	83892	57696	113246	6428	6206	57561	6500	2908	1452	11222	6432	829	6421	10327	5052	8289	5511	22926	81573	9330	91754	9913	1843	51307	1958	10987	130916	1314	79039	10376	262	3007	6628	10426	79000	9526	10038	9070	80185	3949	25873	9518	8666	10487	84313	10693	51318	85013	54663	694	9475	10440	53	301	55122	2752	64844	10010	6194	7746	25833	5519	51103	6176	2959	51138	91445	22822	84934	10140	6202	4170	81611	1939	5868	64332	6167	64777	54901	64418	51631	6134	57109	9328	90678	1111	83706	5531	7068	89910	1456	60485	79833	51128	146956	91369	1915	29028	10239	995	8365	9753	60313	51249	54865	9794	6427	1973	114803	11080	23385	467	51278	129450	79568	56916	23248	151651	57018	22950	22836	10370	5001	7248	8328	79101	89927	9768	114785	56905	64772	126306	84790	3396	7439	2495	6520	54541	3008	661	4144	3187	65008	6203	53838	3726	5728	54676	6169	285268	10524	84826	55055	6124	582	6731	65108	1649	389072	90480	7681	81858	84232	1104	92815	134553	5571	122553	28970	389337	55039	71	10587	81931	80789	8340	54622	8651	7332	84307	10614	55182	5757	3006	376940	10383	3014	23029	23450	148213	401320	3376	112479	8329	388796	3013	128312	9260	8364	8356	104	3652	11147	6231	6136	85028	54989	55319	801	91603	26829	26828	106481957	26831	106481627	26832	26830	727676	26835	94161	100873838	106480177	101954272	101954276	106480167	100873829	26801	106480190	100873832	26834	387066	6046	50854	28973	5514	10399	728568	692158	26871	26863	594837	115409984	26870	101954267	407037	8904	401397	751071	100526842	729515	106480204	26855	106480225	100302119	645280	414760	100144748	644990	6171	400604	84320	286016	101928460	101929302	84973	101928979	729178	6234	105616981	728039	100507398	101928973	26795	26860	100147744	692084	6173	8420	729096	7268	10137	283131	2749	106481620	105375847	55845	23642	100506649	100529097	100506844	84777	100846992	780851	100500901	100422943	100151683	26811	619570	100422899	101927728	6139	9554	101927715	10628	100616283	4701	100129195	26790	100130557	115409988	115409981	692073	8348	26824	9303	692088	115409982	101954277	9301	267010	9302	8367	57234	284098	85495	8343	101954264	115409983	6063	80179	102288414	8336	8366	8357	399900	100847044
GTF3A_TARGET_GENES	8504	8425	64857	2997	22983	79132	374291	35	23065	23345	51308	25780	101927859	107075270	100873285	100873445	100873582	100873506	106480765	100873457	100873394	100873585	100873305	100873697	100873707	106481745	106479015	100873478	100873646	100873475	107133508	100873627	100873463	100873566	100873456	100873317	100873556	100873431	106478997	100873482	100873418	100873274	100873318	100873277	100873369	100873400	100873513	100873417	4558	4549	100873438	100873598	100873508	100873574	100873724	100873291	100873681	100873328	100873460	100873736	100873280	100873580	100873578	100873533	106480759	100506169	100873621	100873442	100873584	100873509	100873737	106480756	100873293	106478999	100873723	100873309	100873645	100873714	100873732	106478994	100873557	162699
GUCY1B1_TARGET_GENES	5893	3927	1856	10127	51603	1185	54903	54799	51096	5536	9961	10928	55778	64429	7431	2896	56052	55773	26009	1462	23274	1497	55341	51606	4052	55718	55781	51660	84649	57143	3029	5476	6882	2773	5586	55854	4904	4649	8692	9759	25885	5597	7353	4040	57661	23446	54916	27125	8726	23140	51175	6626	2222	9933	9689	5351	10325	55663	6193	200081	60509	55892	10523	5475	581	23483	54675	27131	51433	2521	332	51324	57192	55066	64857	1738	23335	9352	2271	55644	8318	55168	114327	387680	7593	4650	4616	6634	25807	10042	6122	8664	10419	23002	328	5411	51098	5203	11237	81502	140699	60625	116092	84557	22850	55125	23253	100101490	6901	5127	27336	2717	22862	23078	5257	55238	56942	51172	64428	1186	79791	7329	6810	10423	114294	8766	51201	55290	1936	11184	1209	10848	6449	22870	6217	23646	8775	1687	79974	8662	29886	643641	57037	2218	23081	7763	9126	8453	1655	5376	27309	2483	23360	55291	329	29099	11234	2965	83892	4048	1027	50813	83461	8078	135112	6648	81688	51596	79770	604	9616	6209	374291	84695	1796	25972	2677	80219	54980	7072	90231	64121	59349	54680	533	8503	51611	27042	57035	3925	6118	10849	55259	8673	103910	6185	64747	9330	23307	2531	56252	58517	55051	54812	63931	11193	51307	1191	11113	79039	60673	206358	90203	140686	57727	140825	7596	8239	80262	27109	8192	9349	9491	140901	6628	92667	22826	27245	64430	3188	5447	85359	8930	5682	3609	10038	81533	80185	151648	83475	25804	84326	4037	9584	1327	10328	93323	7376	3337	10489	55037	91107	157680	7818	50717	56259	1024	5983	54663	22880	10526	55140	10390	2012	9698	5025	22832	3679	2647	1019	2799	55654	10643	28969	2058	84317	92856	1317	9550	79075	9373	29088	58472	57082	8412	9581	23317	55032	84925	90525	53371	83606	23710	160418	84934	6601	65082	122830	9960	55180	5428	7385	81631	2588	92579	1213	55135	1453	54808	91039	90324	5694	23421	10026	83540	8490	10456	3608	79823	23190	285362	79054	55347	64422	287	6189	153527	90933	29777	51631	51312	51125	7013	84909	2649	57109	28989	25792	6935	6877	25891	79780	1111	1737	25819	89910	143187	143384	143884	64421	56978	154043	9653	26289	118611	80746	51244	201163	528	128338	157657	571	51001	9791	27020	10813	29028	286053	1974	22976	132949	54778	347734	121665	8365	55571	94104	8659	197131	9114	203260	126526	55823	55585	2630	9673	57125	100529209	51005	54987	9903	22854	51072	84661	55249	5584	132989	11102	55764	26354	55193	22836	57107	55536	54919	55074	154791	9897	11168	65083	254170	220972	9147	84881	90809	51222	56339	10023	53981	255394	9529	123228	1200	55839	123169	113201	162394	57611	51693	352909	1938	51031	124997	124936	1877	148738	4725	22847	10116	54951	79663	196074	83985	55454	2990	2353	53343	80196	85509	5581	10474	9655	8507	55178	83660	54205	27085	28998	682	669	84331	4299	5883	253725	1657	10524	3310	122651	7388	9416	253959	11041	254263	257062	80851	10025	9776	54998	126272	10409	140775	4524	7156	2629	254827	5441	387856	151188	51272	60626	8225	6415	27335	114932	93621	59344	84948	23042	81889	124808	283254	404093	4869	23401	91304	51021	114043	2130	10473	9403	8690	140460	493753	4707	728411	23585	54328	84319	9923	79135	155435	80233	3916	10614	170622	284325	1201	23036	728661	646962	6829	3376	9361	80778	79711	55660	3066	54543	84301	23729	6884	79607	11060	7405	80184	112770	26128	619505	56664	6084	56663	6085	106480190	56662	619208	84455	100506190	170371	23	11138	729583	728568	144363	285636	54067	10921	131118	26827	103625684	101954271	22908	3073	63940	11277	6235	65996	7106	283	440356	84820	283551	84461	100506713	727956	440400	100128240	100289545	100151684	101928111	26855	100873578	414760	100271144	401242	105376199	728450	101927768	644714	100874028	100874031	28985	257415	8629	645317	100421577	414245	618	220930	100288690	619567	692084	51608	728407	10093	111753249	9907	347689	643770	283131	728339	102577426	101928851	100526693	6086	100507420	105375666	1937	105369317	109703458	100506113	84334	6038	90799	112543478	3217	80072	105371333	4992	26807	100616207	100500831	100422879	100287932	101927275	100616168	147727	101928602	100505761	100996928	101927837	100126299	115482718	101929351	202781	378706	6029	3012	85495	5691	100507240	101929225	378707	283876	102723099	107986277	100616406	100847044
H1_6_TARGET_GENES	8813	10127	57787	115098	90273	9091	3720	51188	84954	7752	5536	11183	823	440193	100533107	3755	5583	11285	9047	8504	1175	4826	55850	23118	57095	9696	64761	9410	65056	770	55854	8621	2009	55102	51018	22933	11099	3785	8786	22978	55796	9138	143684	7289	5527	5108	634	23152	3991	2037	9817	6604	22911	57549	22996	55230	43	6790	1789	54498	22803	8550	55900	55760	6548	8812	10726	8761	57828	1416	25807	84844	79609	80821	2954	6430	10548	63935	30813	1477	51012	11255	116092	94121	84560	9057	7329	1891	4793	6625	55621	79735	259307	51231	6217	208	728361	6510	333	55101	8775	10567	9266	3978	587	6142	10430	3955	23288	653857	23081	2889	22849	28964	1277	6442	5376	9094	114971	975	2305	57150	6648	221692	2762	3313	79770	1962	25852	92999	9381	25797	28956	252839	64960	3964	80135	8934	6513	9670	23215	4751	25936	5629	54996	26147	84878	91754	5826	1743	8892	89866	1135	113	65982	9643	140686	27304	8675	5105	79177	6310	9521	3834	54776	83658	79171	2864	5639	57479	155051	65999	50809	222256	57153	5819	4301	140685	9885	4294	54869	23199	9467	9476	7283	9557	3508	64900	94240	84787	55237	51054	55858	9816	27097	5279	23325	6434	56262	1025	7020	10211	54843	56649	22822	1848	6636	65082	8816	6727	50488	63946	79760	354	25888	112703	51070	80110	3491	481	261726	5498	56956	7286	81611	8991	54964	1939	7159	65123	58	4931	23219	3707	64708	57563	93627	170954	2768	222255	64434	93953	54107	57109	23590	84364	10658	6188	140894	729665	3192	79981	146857	201163	112495	23367	1915	64319	5147	257169	83850	64849	3745	4817	284348	126526	92799	112724	57731	51043	55823	79957	4868	114132	284361	6154	3699	127943	467	64783	56997	130026	9255	27236	94234	6862	23366	2171	501	3190	254158	83592	221044	145376	142940	145567	5702	9702	255394	170689	552	221120	10904	126298	7733	762	6137	55762	29785	84807	7705	284349	2875	84798	5653	146664	5049	29063	2786	161823	53407	84632	22809	55974	283899	3684	2353	55786	883	51282	147807	171023	115727	4807	83695	148268	257194	83886	3310	57674	1263	23051	128439	55690	7351	80227	146712	54998	374819	57513	4729	147991	79818	80010	6415	811	23241	10472	242	84922	122809	6748	51287	342945	64746	79087	2130	51270	84193	286826	6900	8398	253769	387263	340371	283643	3916	388531	84065	10614	4137	164656	375033	5359	373861	134637	126231	3146	6829	147929	55532	51321	307	2764	219927	50861	5253	284323	339318	55924	6687	9019	389170	6191	65251	126017	4914	11169	801	124930	10455	6847	9722	606500	100169757	100873715	101954272	106480190	116228	128387	780	100289678	100128682	6079	101954269	574481	106479873	23636	400798	1396	8904	170555	10809	55672	100302128	645939	199800	100302401	105371620	644050	79134	728558	100170229	101927211	102723483	113178	440584	100874453	100506343	105376462	84320	154860	100505832	1091	391069	340544	100873949	100132332	101927586	404266	647215	51275	100507506	104413891	100128124	101927125	100506469	100506963	100132273	79804	5863	100130476	400793	5672	730971	100507266	100131089	100506462	163050	100508120	106481620	3206	100534593	26065	51750	64150	388021	284648	727833	79585	10780	100422983	100847054	100422927	100616163	109729122	100131934	503538	100652911	79917	112398	147719	100129924	57223	102465251	111644145	100132352	6063	102466202	100847044
HAND1_TARGET_GENES	2519	126393	6936	55750	221	57787	115098	53616	6482	10233	22955	2534	3670	25960	22807	51306	8498	5926	321	4234	26064	54896	54960	55187	23327	1112	8574	954	57504	5128	9150	56848	6141	11338	5315	22933	8514	10272	4335	2736	10512	9620	22978	83992	88	4133	9063	55331	9139	862	8555	22869	23136	7994	3682	54434	334	2060	10059	2767	55608	7023	10081	51324	114882	11198	55862	10013	2568	114327	84144	9274	5064	84861	51586	10528	128866	4281	83693	1445	5862	51231	2077	5445	4233	23731	23081	27338	7473	64750	50862	4192	1119	65981	4891	55110	6337	4055	397	84727	55907	55188	6582	6722	9037	23530	57561	5144	23286	59345	1981	10120	10096	51277	57142	6772	3554	3398	27101	55870	26232	56944	5129	8548	57134	11133	7139	7128	26234	80212	159296	57678	1843	10237	64091	51029	51193	92	27019	10376	25895	262	5393	79934	55715	22913	55795	8678	27245	155051	9088	2770	5880	79664	8854	1032	55274	23677	8881	51250	79088	10197	1729	9826	5287	54407	51361	9071	7174	8739	92558	57224	23493	6610	1783	2752	80896	79074	9238	6498	153090	55833	23070	55298	6653	5962	79739	3795	27068	55605	8451	122786	10499	170692	1009	80816	50488	10609	60681	79760	25888	80110	473	114827	79180	29922	129642	84620	129804	8502	64651	91775	275	4585	93627	56034	100132916	10184	91272	526	85481	55638	140459	6934	8525	1111	738	65987	57700	636	160857	4249	498	9425	5937	7070	123872	135295	91369	83742	29761	6566	130535	23362	136306	3745	7484	8867	3141	1487	29101	203547	56894	388561	30815	126321	221496	205	553115	56916	6282	204851	128240	151246	1040	9255	79993	84059	836	201973	79987	1073	220979	154810	164	348094	10982	129049	51755	148137	146664	149603	55788	5162	54899	11031	134218	100616668	375704	7798	3987	143162	7779	51499	85315	84275	5031	55731	22992	27129	55196	51319	10589	83638	51379	4642	54621	100129827	403341	8408	79718	83903	100874123	144347	80153	144348	144811	91663	23042	151306	118672	2619	144321	84698	439941	347736	57463	6478	3418	220382	375061	646892	23466	8398	10801	10196	285755	5034	3916	5727	2558	11209	1187	200728	4286	2057	81848	7477	1806	4697	80320	84503	3066	6273	55534	92070	6334	642968	91120	65250	55742	92689	54898	126017	24	4541	107075270	4536	115701	22876	4538	9848	574036	642475	9946	441212	201475	55779	693159	4558	4577	4550	4565	4569	4564	4575	4556	4576	4549	6827	147040	84809	5520	84561	106480868	729723	105378854	728635	150538	100506392	348840	105372457	115561815	728537	101927768	401331	285389	101927142	100506409	441459	100874042	101929746	729582	101927586	105378853	101928403	100506299	90673	255031	101928846	107985471	101927913	100506428	100506215	284040	51373	283507	90639	146771	283345	57461	147804	100302640	154881	344595	2119	440028	101928784	100506068	644192	102724810	100133461	100505532	388610	54984	283459	105370526	100996492	105370966	400406	100534599	100616376	728113	100423015	106479250	100505681	112398	54883	145438	100616416	102466906	359740	338382	31	101928238	100129716
HBZ_TARGET_GENES	57147	55732	90529	1080	54467	26	8837	26073	23129	56919	4353	5444	3683	5164	51573	163	2115	9703	9091	65220	9918	1800	27032	1272	25937	9369	4719	211	11215	355	4285	5583	11285	22807	8100	5606	23274	5685	23026	3371	54884	7038	1495	54960	9734	9563	4052	57492	51474	9498	54477	23224	4438	639	9474	64718	55359	23041	51768	1117	119391	83641	23216	5141	25791	91283	6672	5315	7158	6857	55593	602	29121	4734	5597	4925	23293	10947	26986	9948	54556	53615	2011	4775	9744	8907	949	8626	23332	54825	54878	79023	55020	7879	55973	25956	8527	5289	5527	9984	114880	6507	11262	2037	8671	6595	5663	56650	6932	4208	8555	7514	2950	966	5550	4216	4528	55054	55230	2778	5744	116154	51161	2280	27131	6128	29058	84678	55614	53827	57655	78990	57062	55760	29888	5172	1738	25831	117584	79157	55350	9209	23468	4436	29911	120400	5146	51322	3096	8829	9739	9524	23544	89781	24144	4627	11020	55007	5836	80821	5684	23002	3705	3091	4522	22990	57680	5834	10544	4773	51497	9777	115201	6907	2491	2259	26512	5257	23417	1428	64131	57020	114294	1445	1512	79895	7082	80208	5157	6101	79815	27121	55621	11024	22870	23217	27113	11140	7728	100287483	11062	51678	2887	6804	55131	6119	9678	6009	51422	2645	3984	7046	55848	8939	573	79009	59	26098	1326	27338	54894	9570	9487	23125	2027	5216	1362	9267	2145	9343	57649	55247	4013	23220	6506	25766	969	65981	55846	10635	8099	51559	51389	254394	23328	4988	6428	112744	9308	6206	5252	23113	53405	23438	55722	5201	411	7060	10923	80315	5067	3827	942	868	11222	1154	7867	51122	1716	9595	29959	79745	84695	2335	6772	84173	9736	7850	27013	3069	23683	8604	6432	63892	525	2043	11315	51102	6421	58480	54856	85440	10745	962	1486	653519	11126	5052	9890	55758	3925	1063	4297	56912	4317	1385	27145	1268	81573	9465	6446	64747	56171	9414	5524	10783	4329	54454	3213	79817	348995	5110	56243	7181	7112	1191	2185	64282	50837	55269	440131	84248	84293	57489	800	1959	5033	8082	139741	64105	80760	64756	85015	79809	9111	29994	10564	60437	23408	6954	1769	51066	27109	970	8740	24139	56255	6628	631	92667	55795	1236	6779	84081	8021	6003	59269	84239	144453	23499	148022	10142	8459	4430	94101	8854	10776	23022	904	4301	55201	84726	1968	23211	9113	55902	9779	9945	29893	60412	2330	64087	22856	51478	3691	29107	50717	56259	5145	1131	23164	7223	54663	85329	54979	85444	272	8650	79820	25917	4212	26191	54407	63982	3572	3559	2012	6660	219595	80206	5156	337867	2073	3703	79161	3178	54806	4193	22796	2752	3431	55619	80210	51719	84102	51131	83548	10643	10457	83605	4711	11227	51133	274	10592	64855	153090	6812	55755	89953	55362	63027	11309	27314	58487	84811	58472	57082	391365	10113	79172	1838	26509	471	57520	60490	83478	84162	27068	839	5530	64116	4704	121227	282809	121260	8620	7009	55206	81624	81542	9990	49855	9960	23174	5170	8844	22901	1213	80000	55135	7157	4089	5366	773	641649	2014	9064	29922	1805	83540	2165	57592	80222	81611	55793	55061	4211	55258	114805	57282	51454	151194	79137	10550	84873	116931	83939	7220	57552	9718	2638	54532	56034	6502	81545	10318	54901	7941	255426	221472	134728	222255	11011	79648	55246	84296	245972	340419	2934	57720	6935	6934	92105	9638	226	143098	1006	79839	23457	93589	775	288	5756	1977	153443	51562	80224	2313	51594	79750	667	7073	133746	9456	255967	55676	25780	10283	130013	55289	5937	10225	10428	80309	2838	23460	91694	140578	63895	65258	81552	51582	81894	64092	389	7273	64798	51643	145483	56911	84295	64319	1376	3361	9069	93190	26060	134265	10568	55179	212	56990	51735	8867	2618	29980	1827	64843	60313	203260	55721	27151	9619	10841	55585	4000	1234	112939	51160	8878	126433	6427	113251	57643	84328	149233	83941	11080	4921	79961	5966	84542	200373	23248	118429	92703	3577	57650	64343	9447	132200	8820	64419	2992	54585	10424	27152	64850	8819	202151	91137	22836	1437	10559	6100	26266	81034	54704	360	221154	51266	120939	10807	57608	6297	283310	79841	3747	9702	2200	8945	10818	79827	1353	252983	55273	119504	159195	5271	55839	54495	6778	91419	64400	10982	1398	7171	5871	4735	399	79155	3627	65008	8738	1880	200558	219409	5028	7104	9121	2720	152518	202052	4862	25948	27258	2941	27094	157570	5734	23440	598	92342	5394	4815	6241	83660	253152	9915	219493	256076	26579	4973	64802	5707	220416	402117	400073	158038	9610	685	29909	170506	9776	148345	5771	10008	400359	388474	7525	159371	79369	6051	124817	4642	54503	391196	441951	7182	79718	23283	2629	283316	4729	246705	54546	127254	132625	4261	400960	9495	154664	51333	259239	386618	90411	23526	374986	8204	55432	253832	286006	6657	84282	286128	285195	81300	5890	8905	6304	1436	9628	23705	5367	2903	4068	84319	8398	390059	391356	2972	122622	5034	5087	54014	56479	10320	127602	55599	245939	54103	200909	503582	120227	340591	389177	3840	3638	7328	644625	85319	2650	1282	101805491	317749	414332	285386	1287	170622	137392	54914	153932	644220	391211	79537	257313	25920	1364	400508	2272	441239	100131211	3146	10388	50859	9687	63939	6276	2104	79711	55660	162993	3269	3117	29966	23365	55999	309	2961	3064	10533	26037	11147	955	80380	121504	4155	161145	1438	444	9874	374877	9578	23127	4860	112970	830	9666	406891	106481480	100873632	100873861	100873591	26835	100873735	106481296	100873454	388743	100130967	387111	84852	284751	55219	7917	400997	6992	5969	6311	389602	554251	286144	646480	5212	84324	401667	4676	283463	91750	9946	391634	93556	317686	100652833	3105	23243	106479819	26789	106480636	106480011	406945	693192	100151687	406972	23012	28795	106481440	106481279	100288691	286827	100288964	147040	644020	10195	201283	150928	645930	388181	389124	641977	283551	326317	55449	388815	100126296	643884	96459	642935	728590	100505876	359746	100302150	259286	84561	100302126	26855	106480876	100873283	100873383	106479190	106481481	100874503	100874190	1424	105375267	414228	100874330	100125387	414760	253573	100422523	101410535	100507064	100302691	100271474	100874136	101929198	104355135	341112	6980	340460	100874003	103611155	100873988	112267877	100419995	100128590	400619	100506810	107075185	400957	728537	101927768	105377926	100874067	728228	101929202	100505478	100873998	101927686	728730	5554	102725019	107075315	100131879	646884	9207	107075142	100507670	101929947	201229	285154	101927586	100506915	729178	104355291	100874371	105376748	105373350	339807	171560	105371590	101927156	114614	100310849	257358	79231	100132891	387055	150568	100873990	284900	338591	105371152	101926975	100506866	100505964	392302	105376261	256190	392561	339804	100873216	100506334	100874093	392387	106480013	100147814	109616990	56136	106480982	100874350	106479429	106479468	11027	100421328	100129403	100874246	401081	107080632	106481099	100271467	645798	106480967	106480529	147007	105377172	7335	101929765	92285	101927074	101929241	728084	100505894	550112	100652772	100505994	81278	105379069	402216	105379098	100420927	100132712	100130265	101929454	100462732	101928151	100874361	100874366	317648	100506462	100131823	643401	101928971	100873939	102723356	105377652	100422531	100507195	105377573	106479782	106479100	106479556	106481542	100873405	106480044	106481926	106481227	106480202	100507420	100506753	101929450	100507316	347704	100873179	111082988	101928154	101926978	91056	105376605	101929517	10072	100128233	105376606	101929043	390117	283487	102606463	387895	11232	107984540	26065	256021	100421943	359782	347703	107984700	105369893	246777	100506498	101930745	100628307	101928227	100130405	26589	390729	100861546	441818	100507549	100500879	100616207	100506898	100616435	56957	26796	100423043	440224	100616481	100500818	106481825	105372288	101927017	401914	114108587	105371828	7767	100418928	644100	100129195	26668	6023	101928550	100132534	100419777	401233	6352	105377585	8339	351449	8354	100129722	100132352	8396	84055	102464832	102466865	8367	8343	6348	219428	100506776	100129716	105373158	102723170	125050	100422976	100302171	100500838
[truncated: 1,331,317 more chars]
