# Supplementary material for: Various diseases and conditions are strongly associated with the next-generation epigenetic aging clock CheekAge
Source: GeroScience. 2025 Mar 7;47(3):3191–206. doi: 10.1007/s11357-025-01579-9 (PMC12181163; doi:10.1007/s11357-025-01579-9)
Supplement: Supplementary file 12 — Supplementary Information 4 (TXT 528 KB) [file 11357_2025_1579_MOESM12_ESM.txt]

REACTOME_GLYCOGEN_BREAKDOWN_GLYCOGENOLYSIS	5256	8908	5255	5837	5836	5834	5257	5261	178	2992	5260	283209	55276	2548	801
REACTOME_TRANSLATION	6224	23395	6301	51121	55173	84545	29927	60488	64951	1975	6141	3735	55176	23471	55699	26986	8891	6160	65993	29093	6193	8668	4528	10573	6128	6175	51650	16	55168	6222	7407	51386	6122	8664	1983	6729	1917	10240	2935	124454	123263	8669	3646	1936	54938	6217	51073	6223	6142	2617	8662	7965	64983	7458	10952	8661	6158	6143	51264	6164	833	6207	1967	51258	54516	29074	6206	51069	23438	10884	23107	6897	5917	6152	11222	6747	1981	28972	1933	8890	6209	9801	1615	10056	51253	6146	10352	64960	55157	6230	9789	6185	8892	63931	2107	6144	219402	51116	6125	10102	57505	6204	6745	9521	51081	9349	64949	8894	6183	60559	6192	25873	64981	1968	8666	64432	6155	55037	51318	23480	26284	7818	51520	1965	92259	6210	4677	8565	79587	65080	64965	57129	2058	54534	11224	6194	57176	79731	29088	6176	6229	27068	51067	7453	6727	23478	6123	6187	6205	23521	6135	6202	79590	80222	65005	6726	6233	64969	6161	58477	8893	6189	6167	10667	57038	6134	28957	6129	8667	92399	6130	10480	6188	740	2197	1977	6728	54148	5018	29104	6156	1915	1974	63875	9669	124995	6132	1973	6154	6159	25973	128308	51023	6746	200916	6133	6184	116832	9255	327	84340	6208	140801	6166	6157	90701	54948	4141	6137	1938	3396	6730	3921	85476	65008	3035	6203	64979	6227	6201	5859	28998	118487	122704	6169	51504	78988	1964	6124	65003	6138	6731	56945	8665	51642	54998	6181	6232	7284	27335	2193	90480	5464	6748	64928	51649	64963	64975	51021	6218	6165	6734	116541	8663	51065	51263	64976	6228	1978	9045	23708	3376	219927	6231	6168	6136	28977	6191	6147	4736	6170	28973	64978	116540	4550	4549	6235	6150	7311	6171	6234	51373	6173	55052	9553	64968	1650	92935	1937	26589	6182	6139	54460	84311	140032
REACTOME_PYRIMIDINE_CATABOLISM	151531	1890	51733	64902	84618	51251	30833	4907	1807	7378	1806	56953
REACTOME_INHIBITION_OF_THE_PROTEOLYTIC_ACTIVITY_OF_APC_C_REQUIRED_FOR_THE_ONSET_OF_ANAPHASE_BY_MITOTIC_SPINDLE_CHECKPOINT_COMPONENTS	996	29945	7321	51433	8697	25906	991	8881	51529	64682	9184	701	4085	10393	119504	7324	11065	29882	246184	51434
REACTOME_PYRUVATE_METABOLISM_AND_CITRIC_ACID_TCA_CYCLE	5166	5164	51660	1431	3029	4199	3421	5165	6389	4200	79944	55066	1738	2271	23539	50	2954	3420	4967	8050	3945	5467	23530	6390	1743	2739	5160	3939	8803	9123	25874	6391	4191	137872	1737	10873	5163	6566	5161	8802	54704	3419	3948	160287	5162	92483	682	8801	57546	81889	728294	3418	6256	6392	7416
REACTOME_APOPTOTIC_CLEAVAGE_OF_CELLULAR_PROTEINS	7431	999	1829	841	5588	6093	5317	118	63967	1832	22985	660	8428	7082	329	4001	9414	51765	1830	1828	324	28988	839	2934	2620	4000	5580	836	840	1499	2339	5747	5339	6304	10134	4137	6709	100506658
REACTOME_ACTIVATION_OF_THE_PRE_REPLICATIVE_COMPLEX	10926	23649	55388	4171	4175	4998	23594	8318	990	8317	4174	5427	5422	4173	6119	4172	51053	56655	4999	5000	6118	1017	84515	6117	23595	5558	54107	5001	4176	81620	5426	5557	29935
REACTOME_PROCESSING_OF_INTRONLESS_PRE_MRNAS	29894	10914	8106	1477	1478	22916	51692	8189	55339	4686	81608	79869	10898	51585	53981	11051	10978	1479	23283
REACTOME_GAP_JUNCTION_DEGRADATION	8218	60	1785	1759	1211	1213	2697	1601	1173	1212	71	4646
REACTOME_BASE_EXCISION_REPAIR	3980	5981	11284	5982	5424	4913	5423	7515	7374	10714	26277	5427	328	65057	4350	3978	94239	6119	5425	55247	5985	4968	56655	54936	6118	23583	8970	25913	8930	10038	6117	7014	5111	4595	5983	6996	79661	142	255626	7013	54107	252969	3017	8365	5984	3015	54386	8290	2237	57804	5426	8334	8347	8338	8349	8340	3014	3013	128312	8364	8363	121504	85236	8337	8505	8341	54145	55766	554313	8370	723790	8362	8342	8339	474382	8344	8361	8348	8368	8345	8294	8331	3018	8367	3012	8360	8343	8335	8346	8359	8366
REACTOME_BILE_ACID_AND_BILE_SALT_METABOLISM	114881	9971	10858	26031	8647	114880	10998	6579	8648	80270	6554	10005	8714	5007	28234	6342	114883	6718	5740	6555	9885	3295	10599	1593	570	9023	11001	10499	114876	51302	1646	213	1581	8309	2172	80765	9420	1582	6256	1645	8644	1109	23600
REACTOME_SYNTHESIS_OF_BILE_ACIDS_AND_BILE_SALTS_VIA_7ALPHA_HYDROXYCHOLESTEROL	9971	8647	10998	8648	80270	10005	6342	6718	5740	3295	1593	570	11001	10499	1646	1581	8309	9420	1582	6256	1645	8644	1109	23600
REACTOME_RECYCLING_OF_BILE_ACIDS_AND_SALTS	9971	8647	10998	6579	8648	6554	8714	28234	6555	10599	570	10499	213	2172	80765	6256
REACTOME_SIGNALING_BY_RHO_GTPASES	1080	8379	23028	115703	1856	9912	5048	27035	23221	695	7454	10928	23279	51306	57514	55166	55789	7204	999	54908	1495	116984	395	57120	7984	1535	26999	2665	4659	10787	5586	54763	4638	5525	25791	4649	387	5590	6093	3796	5526	55746	5217	998	79658	9886	54820	23332	50508	55160	79023	60	55843	113457	9138	4660	5063	1781	5289	5527	4983	10403	7514	81929	2017	9183	79822	8655	51291	332	393	10726	64857	4637	25	84144	4650	5594	79019	4627	4689	5905	6655	23002	394	81027	10398	22919	4168	2245	2491	8874	5595	80152	171177	5516	9639	10382	64130	23370	147700	85360	79784	5518	5296	94239	1124	8976	3984	23081	1855	57584	5216	7531	9828	4928	10094	1027	397	57122	1432	8936	5528	6722	5924	5515	1894	26084	6242	10096	1058	6654	7456	58480	9181	4688	991	25936	1063	9928	103910	23433	10672	348995	64411	91687	81930	91614	4952	644150	11130	11113	5585	64105	64333	3071	10376	80776	57580	343578	8970	79902	9322	3831	23263	3895	57381	55288	89846	5300	7277	7533	5880	1123	58504	9459	151648	9754	10095	27237	6249	23229	1729	85415	3021	1742	9826	10810	4628	90627	4629	4221	10451	10971	9475	55143	9743	1783	50649	5879	10006	84904	89953	7280	347733	5519	57569	57082	9411	10097	79172	10152	83478	10144	1062	121512	54509	81624	10499	8826	55114	89941	5170	84643	396	7409	354	128272	23421	11004	83540	6279	388	51143	1060	10788	23092	255626	221472	93663	26230	1730	158763	80728	5058	3619	79980	3688	79682	112714	57405	64946	5903	25909	5529	5578	84033	9184	220134	389	3798	7074	701	6396	114793	4690	114822	10163	3017	995	8365	653361	1780	201176	29	2909	8997	7410	29941	57551	11243	1857	91010	29127	147841	10092	3020	9938	6280	10109	151246	23122	5580	50650	3015	4085	117289	10395	7534	1536	94134	55701	143872	55839	5579	81565	5347	7529	7846	84790	94274	3817	79003	1499	399	367	5747	699	5881	7532	3799	11214	147179	57449	1072	29984	260334	286205	10276	55055	64837	9793	392	378708	2810	10458	2	84617	391	2885	6232	79861	9212	55920	5062	23526	8334	8347	3985	348235	389337	653604	51807	128239	71	8338	9735	8349	752	8340	5600	5501	257106	4771	116985	613	54821	10383	401541	3014	10811	9901	51466	124056	30849	57591	3013	128312	23365	2316	57522	8364	1778	6714	8356	8363	8351	121504	85236	7278	801	9824	22899	9055	126961	8337	333932	2664	3633	6453	445328	84986	5500	51517	30851	100271715	8341	54145	54848	23779	10093	10552	398	80086	55766	55845	10381	347688	140735	23380	554313	8370	723790	8362	8342	23191	57636	8339	8355	474382	8344	8361	8348	89839	8353	8368	8354	8345	8350	8294	8331	3018	8367	3012	8360	8343	8968	8335	8346	8359	8366	8357	8358	8352
REACTOME_SIGNALING_BY_WNT	51384	23072	1856	1387	163	5689	5704	440193	54764	864	8452	5685	1175	8454	7478	7089	5525	387	23198	5526	55737	10681	4040	1459	815	7479	5527	2782	57690	6932	2932	7514	7481	51701	5705	2775	27327	5720	26523	5711	3710	5714	25776	23112	9978	2033	5706	5684	23002	5700	5693	57680	5687	5721	5688	1457	343637	5716	331	64840	50855	5713	8312	7976	6422	27121	5516	166	208	5518	94239	857	7472	5683	7091	8395	1855	5532	80351	22943	5709	54894	7473	5216	5717	64750	55553	5715	81029	51699	2784	8724	5528	6500	5515	1452	7474	59345	10213	9736	7475	607	3065	79971	59349	5929	50999	81847	1211	9559	3709	27161	8970	6659	7471	6662	9491	5690	192669	5582	51764	6597	2791	7979	2792	5880	5682	9070	4772	10197	79412	3021	5145	59352	5158	1455	3845	4221	2780	7482	79577	6658	192670	324	6885	80326	5879	5695	4609	5519	5330	9101	5593	51176	5530	144165	8549	7090	1213	409	207	5694	5686	7483	9580	6233	6423	255626	84870	340419	6934	5331	7316	3708	83439	5529	5578	89780	143471	7476	27123	4343	8324	11197	8321	3017	8365	7484	5710	5692	1487	5701	1857	1173	2785	4041	54361	57216	3020	7855	90780	9861	6259	3015	7015	64321	7534	8323	51339	10023	5702	8945	123169	5579	2793	94235	8085	50964	1499	8290	2786	8313	80319	4920	284654	5881	7480	7314	26108	83595	2783	55970	10524	8658	5707	2787	8322	1488	5708	1212	8607	2788	8325	56998	2535	8334	8347	23513	23401	6657	23236	161	84133	653604	83999	8338	139285	8349	6736	8340	4919	5148	5592	5719	283149	54331	7477	3014	8295	6925	7088	3013	128312	160	8364	8356	5718	8363	8351	121504	85236	801	57154	126961	8337	333932	5696	1460	55366	5699	1454	5534	7311	122706	8341	54145	5698	2790	55766	554313	8370	723790	8362	8342	8339	8355	474382	8344	8361	8348	8353	8368	8354	8345	8350	5691	8294	8331	3018	8367	3012	8360	8343	8968	8335	8346	8359	8366	8357	8358	8352
REACTOME_SYNTHESIS_OF_BILE_ACIDS_AND_BILE_SALTS_VIA_24_HYDROXYCHOLESTEROL	10858	10998	80270	6718	5740	1593	11001	51302	1646	1582	1645	8644	1109	23600
REACTOME_SYNTHESIS_OF_BILE_ACIDS_AND_BILE_SALTS	114881	9971	10858	26031	8647	114880	10998	8648	80270	10005	5007	6342	114883	6718	5740	9885	3295	1593	570	9023	11001	10499	114876	51302	1646	1581	8309	9420	1582	6256	1645	8644	1109	23600
REACTOME_ANDROGEN_BIOSYNTHESIS	3972	5443	79644	3293	1081	6715	1586	51144	3283	3284	6716
REACTOME_INSULIN_RECEPTOR_RECYCLING	535	51606	537	51382	50617	10312	8992	523	525	533	9296	529	9550	245973	526	245972	127124	528	9114	3643	155066	23545	527	534	90423	3630
REACTOME_NEF_MEDIATED_DOWNREGULATION_OF_MHC_CLASS_I_COMPLEX_CELL_SURFACE_EXPRESSION	8907	162	1174	10053	130340	567	164	55690	8905	3105
REACTOME_SIGNALING_BY_SCF_KIT	2534	9846	4254	10076	1215	3717	9402	4318	5296	2887	867	10019	5777	6772	6654	8503	5290	6776	3845	7006	5879	2886	7409	5295	1111	2241	10750	5578	3815	10603	6774	9306	6777	3265	7525	2885	5781	2242	3932	8651	6714	4893	4067
REACTOME_DEVELOPMENTAL_BIOLOGY	1595	23129	5439	1387	3674	3883	10368	163	8913	9855	6329	5080	5689	53616	9043	9862	6224	10048	2534	11313	7305	5704	10046	823	3670	1272	25937	286	9846	51121	7204	5685	9440	1175	1495	2042	1829	5431	1298	5291	5652	9967	58508	5318	6141	55588	2817	50937	9423	5588	1496	25791	6688	4756	782	387	6093	865	4205	23198	57113	5217	6710	2255	8218	26986	1459	998	2046	8440	6160	6196	6929	5566	27330	6720	7224	1400	4185	23332	8726	59277	3785	10371	27332	27092	60	1739	113457	5362	5909	5915	23032	5063	1641	2260	9063	1785	285220	50509	5663	3320	1286	4208	5788	779	5317	6604	1741	2932	6193	8648	5705	4313	6128	6175	1947	24137	4897	3912	5720	1053	7051	57556	1299	7430	4637	1808	3881	5711	54209	6222	3326	1832	25	3983	8829	4650	5714	112755	1943	5434	51586	5594	5435	6663	6122	4627	8911	9978	2033	6655	5706	5684	22938	5700	9252	5693	7528	5687	5721	4318	3172	57167	55816	81027	5688	1457	10398	57144	1869	10627	284217	5716	6907	5931	1821	688	8874	8848	5595	10664	5432	5713	2935	6923	6299	9333	10382	81857	9441	23581	6217	208	57716	5438	7040	79784	6223	6142	5296	4099	6324	94239	4233	3198	3199	3200	2887	6804	2051	8976	5078	2146	5683	2645	3984	9355	1759	8022	6456	6387	5599	219699	5532	22943	8453	6158	9211	25984	28964	6143	5709	22794	8688	9969	5216	51003	5717	3882	2648	8506	1949	5608	5376	4790	2549	6164	10891	3312	6207	5715	4618	4617	3875	55110	10094	79923	1432	10486	892	1297	9439	6206	64065	57211	896	84498	9037	3156	57472	7903	1809	90249	7029	8850	5576	3280	6152	22916	5361	93	27086	1981	8745	10096	10213	6209	6711	1796	6654	2034	2043	6146	4209	2494	10000	5929	51107	9048	8503	6195	4297	6230	8828	1385	4602	80306	103910	2309	5493	1441	3213	3211	2107	3375	89884	1475	55211	5290	7852	92	6144	4656	6125	1211	50674	1959	23389	1017	10376	130399	5266	8202	5335	5105	64344	6204	8970	9477	1026	7913	7471	55715	1948	65109	5623	5469	9349	7408	3170	9491	4821	23767	64096	5690	826	8689	6237	5605	6597	7277	7979	3872	3231	3232	5682	4654	43847	11202	84962	9070	6192	1013	84891	25873	2657	1463	10095	85441	1289	10298	54797	55558	10487	10197	6155	3885	3884	5914	79727	5468	3021	1742	5786	9826	1024	4628	7223	2048	4629	84246	3845	11005	145258	8650	10001	27255	10752	10451	9475	6210	1824	1830	1828	1825	1823	1284	4440	6927	948	2045	116986	3891	1019	3855	91	3915	10154	29079	5879	6326	6332	55997	9314	5695	2516	4686	11224	4609	7094	971	6194	1041	7280	347733	96764	6386	7225	10413	5962	6176	56924	102	80031	51332	10097	6229	4664	3685	83464	8482	2247	7222	51176	1280	3651	112802	6938	663	10499	5371	5046	8128	5045	6123	6187	55090	9611	1213	2627	9775	4089	2064	2886	1291	1292	207	59283	10498	5694	6205	23521	63036	1969	6135	5567	6202	5686	8515	27	56956	1944	5313	2312	7044	5664	388	6233	4211	5433	8502	6323	9125	3680	6161	91653	7220	9353	2044	79966	287	6189	4651	6167	5295	5921	2676	255626	1956	2041	30011	7403	4478	6134	9046	63978	6129	5440	80728	7436	9350	53358	2649	6837	6130	4851	10974	5058	6188	4684	6768	6327	2197	3688	1793	2308	7316	775	288	26019	10570	2313	2674	112714	3087	7402	9412	55203	6328	163175	64221	5578	55740	6921	143471	2047	23097	389	9443	7074	6156	4838	219541	137970	5603	7547	22976	776	56896	4690	3017	8365	4359	861	5710	5692	7062	26239	112950	6706	2909	8997	5316	7410	57731	9442	6464	3570	8928	6132	9794	5701	1173	3678	3890	3888	400569	6154	4917	6159	8986	6886	4116	5928	2672	10092	23385	4760	3020	84648	3713	6707	6703	1293	10109	8320	23114	23122	6708	6514	200916	4825	9861	6133	5437	116832	84448	3015	5364	3673	84059	1879	6208	3174	90390	1020	5568	140801	6166	1045	5979	5702	783	10818	55800	6157	5598	5346	10369	4665	4088	6137	784	8085	7846	84790	25818	26085	144501	3848	51129	2125	192666	5436	3921	1499	3516	256297	11280	203190	148738	1281	2675	6774	2668	1285	5604	65110	1942	5747	6335	6383	6699	6698	2705	6091	3175	7480	214	3233	7314	2167	9723	3856	196374	3892	9119	286887	3851	121391	140807	3889	1000	3171	6203	4902	3880	3866	8687	84616	3860	3857	54474	342574	1826	5293	8841	6227	6201	5621	2596	353134	1051	27289	256076	1072	6169	5916	3849	5970	22885	260334	340654	1605	3642	1600	5707	3728	6712	162605	3212	285704	5306	6124	3952	6138	3265	147409	5708	10025	4087	1212	4023	10589	84617	7525	8851	2902	6330	57453	6197	80205	79718	6181	3725	5441	2885	6232	404203	79861	23512	1002	199699	5781	2624	9495	9282	5062	100505724	8334	8347	9370	5430	168544	6657	6478	6517	8633	56963	785	2242	3985	2049	337880	3214	389692	6218	337959	6165	161	284656	653604	337879	51807	6331	71	337976	6900	3786	8338	6586	1946	337882	11187	84441	5454	4753	9968	8349	337966	222546	6092	51350	51065	8340	6336	5600	3854	7026	5719	5087	338785	5453	439915	8660	353142	353145	319101	3852	23396	254910	353135	6256	353288	3858	3850	6228	43849	3868	353131	3861	83902	337979	337973	337967	5465	337969	337971	254950	284827	337972	337963	337977	337978	7003	6585	27022	57698	199834	353139	353332	353140	353141	353143	3859	83901	1630	1282	10507	386681	6300	1287	386674	375790	10383	3014	81851	643803	9045	5649	386685	374454	23254	23708	85290	64218	9901	387266	11091	51466	2050	6477	9612	8912	3908	3066	6925	353132	55534	6701	390792	3013	6334	128312	23365	9260	57522	160	8364	3886	353133	6714	8356	5718	8363	8351	3201	388818	6709	6231	6168	121504	85236	6136	26052	4155	63925	7278	6191	81870	81871	7027	6147	85289	3221	140258	85285	23054	8861	5365	4736	3897	6721	6170	4014	149018	6704	126961	8337	333932	643418	643414	142910	9935	1290	5696	1460	7124	5460	440051	387273	83900	728224	728255	125115	147183	643394	55851	5699	3853	3887	386683	386679	6453	440023	440021	387264	390874	10921	220164	728299	643812	131873	100505753	100533177	100507608	653240	100132386	730755	81872	85293	83897	83896	386684	386682	337968	4893	85294	6235	3672	100271849	728279	23053	64283	386672	386677	126638	386676	83895	353333	353323	91584	1052	81850	7311	122706	285643	6171	100288323	100131902	8341	6234	54145	448835	5698	83899	353137	337960	728318	100132476	386680	6997	57830	6173	10093	85280	10552	6700	1945	386678	10637	80086	337970	353144	6705	337974	440050	85291	337975	1050	55766	4067	3630	3846	10381	3690	347688	9939	6139	23380	554313	8370	723790	100133941	386675	2904	8362	8342	8339	8355	474382	8344	8361	8348	8353	8368	8354	6928	8345	8350	5691	8294	8331	3018	8367	3012	8360	8343	7703	8968	8335	8346	387267	8359	8366	8357	79447	140032	8358	8352
REACTOME_CROSS_PRESENTATION_OF_SOLUBLE_EXOGENOUS_ANTIGENS_ENDOSOMES	5689	9902	5704	5685	23198	5705	5720	5711	5714	5706	5684	5700	5693	5687	5721	5688	5716	5713	5683	5709	5717	5715	10213	50489	9491	5690	7979	5682	10197	5695	5694	5686	2209	143471	5710	5692	5701	9861	5702	5707	5708	5719	5718	2210	5696	5699	122706	5698	4360	5691
REACTOME_SIGNALING_BY_NODAL	93	2309	92	130399	2657	91	55997	5046	5045	4089	7044	9350	4838	8928	4088	4087	10589	199699	6997	10637
REACTOME_DAG_AND_IP3_SIGNALING	84254	5577	816	815	5566	108	3710	5573	10645	5576	5136	1385	113	3709	5153	5335	5582	196883	109	5567	817	818	3708	814	5578	5137	114	115	5580	107	5568	10768	5581	26960	156	111	112	3838	5613	5575	801
REACTOME_SPRY_REGULATION_OF_FGF_SIGNALING	8569	5594	5595	5516	5518	867	5515	10253	6233	7316	673	7314	2885	5781	6714	7311
REACTOME_ANTIGEN_PROCESSING_CROSS_PRESENTATION	5689	695	9902	5704	5685	9341	1535	29927	55176	23198	3693	5705	5720	8773	5711	5714	4689	5706	5684	5700	5693	5687	5721	5688	5716	5713	6810	3551	5683	10952	5709	5717	5715	6892	4012	10213	50489	4688	8673	9491	5690	7979	5682	10197	23480	1514	948	7099	5695	1515	3134	7097	3685	5694	5686	6233	2209	114609	7316	23643	143471	653361	5710	5692	5701	1520	9861	1536	5702	567	2923	6890	7314	929	4615	5707	7096	10333	5708	811	5719	5718	2210	5696	6891	3107	3133	3135	5699	3106	3105	1147	7311	122706	5698	4360	9554	8517	5691
REACTOME_GROWTH_HORMONE_RECEPTOR_SIGNALING	3717	5594	5595	5777	2690	5618	1154	6772	8835	6776	2689	1442	6868	6774	3667	5617	6777	25970	9021	8651	8660	5770	4067	2688
REACTOME_CELL_CELL_COMMUNICATION	8935	2534	7305	5010	999	1008	1495	5291	3909	3918	1001	1308	51208	54549	8440	87	55679	64398	5817	10979	60	88	1015	1005	2533	55423	5829	3655	10326	50855	5296	8976	24146	7016	5818	5777	1007	1004	10686	6711	7827	2185	5290	653509	84612	7408	84063	2318	9459	1013	5819	4301	81	92359	3691	10207	6441	9071	64403	8826	1009	1012	81607	1016	5295	221935	8573	6251	56288	84623	3688	1006	667	1010	26285	9073	9069	4690	50848	23562	4868	54751	57863	9076	5584	149461	1365	9075	3611	1499	5747	3987	1000	49861	3728	253559	53842	977	25945	2885	84552	5339	1002	5781	1003	1366	23705	55243	71	7122	9074	729238	3852	3861	9863	29780	1364	961	3914	2316	6714	6709	55742	140885	23607	1500	9080	283	89	137075
REACTOME_ENDOSOMAL_VACUOLAR_PATHWAY	4012	1514	1515	3134	1520	567	3107	3133	3135	3106	3105
REACTOME_TETRAHYDROBIOPTERIN_BH4_SYNTHESIS_RECYCLING_SALVAGE_AND_REGULATION	3320	6697	2643	2644	5593	207	5805	4846	801	1719
REACTOME_MEIOSIS	672	4361	5888	23224	23626	4438	10734	8243	4292	8468	27127	26277	11144	25777	9985	11083	5932	10735	65057	7329	4683	94239	6119	9126	5889	4001	10111	6118	10274	27030	84057	1017	8970	3306	25913	23345	29893	6117	3021	7014	56154	1019	50511	675	255626	7013	472	56158	3017	8365	4000	256126	3020	3015	56979	5885	23353	54386	8290	93426	545	7156	8334	8347	653604	8338	8349	8340	3014	10388	3013	128312	8364	8356	8363	641	8351	121504	85236	6847	126961	8337	333932	4439	644186	8341	54145	55766	554313	8370	723790	8362	8342	8339	8355	474382	8344	8361	8348	8353	8368	8354	8345	8350	8294	8331	3018	8367	3012	8360	8343	8968	8335	8346	8359	8366	8357	8358	8352
REACTOME_G0_AND_EARLY_G1	5933	990	4605	1869	5934	898	7029	3065	1017	4149	7153	5111	8900	1875	4609	890	1859	5928	993	983	9134	286826	132660	7027	1874	91750	55957
REACTOME_REGULATION_OF_KIT_SIGNALING	2534	4254	867	10019	5777	6654	5578	3815	10603	9306	7525	2885	3932	8651	6714	4067
REACTOME_MEMBRANE_TRAFFICKING	1080	4074	57679	381	1856	51226	163	5898	5048	79090	9265	51534	920	5286	23637	286	9135	11345	5874	1175	84062	9341	55850	27095	23095	2665	29924	9892	23216	9950	26153	6857	4943	3796	5873	6710	10640	8218	22905	7037	8907	8301	4905	7251	3998	60	7879	113457	22920	7163	1781	832	273	8871	5050	3835	1785	23011	23431	4036	25978	338	3797	10890	966	2017	2060	51510	10959	9183	2512	64147	8655	27131	55614	25977	24137	55763	7018	23256	8773	9117	372	55357	22931	9342	83874	27128	157	26088	89781	11015	9609	6305	11252	162	4627	11154	10175	79890	9321	10484	1522	81027	55738	551	10139	9371	128866	25839	22879	7249	23062	6810	8766	7082	26258	10671	10382	147700	8677	79735	22870	84079	208	22898	10226	8775	10945	9266	1777	5864	11316	10282	8976	1174	51422	10652	1759	54662	57589	9827	6456	3257	11196	8729	9570	1362	9527	9267	5878	7531	374	152503	1075	3312	55291	2348	867	8567	10094	22818	5869	50813	5564	9847	11021	4121	7164	55770	4124	10112	1839	9685	4012	80006	10802	662	7474	1294	10342	64689	81562	10096	10254	6711	6869	51652	53632	22930	22848	6814	829	9829	5321	23046	149371	10000	8674	57134	84251	10981	8673	25782	51552	5537	57706	9525	23433	89866	400	10987	26984	81930	2703	10804	2700	64786	4952	1314	51622	1211	10133	10376	51209	9367	23682	8675	6845	29993	2069	3834	23163	9322	63908	128637	11070	3831	554	117177	58513	7277	3092	7533	1315	10749	10053	4738	3949	547	51429	23149	27243	9026	81025	11127	84313	60412	5565	55860	23647	57533	27183	54453	23208	8546	51164	57511	54885	81846	6272	10717	8774	377	10971	9363	9698	51014	29979	60560	60561	84694	2647	85021	2799	1783	22796	10228	9648	51028	9882	83548	5879	11014	11311	274	8027	27348	1861	29988	55014	113220	10244	2800	11258	55667	89953	9856	7280	347733	408	27314	9493	51332	54874	5861	10097	10113	10121	3832	9585	54536	51138	22872	950	8615	1062	1950	10427	55605	79720	122830	85439	79748	6457	81631	8533	84643	55275	1213	2589	409	1453	93343	6455	351	207	84958	11004	5872	23557	2590	375	149111	127833	6233	51542	64708	5868	51143	2803	7110	185	287	51256	134829	221960	1956	27147	30011	347517	91782	6836	9919	9712	90019	84364	738	4253	9871	7316	288	143187	636	51594	130340	112714	10618	2697	51128	1601	60592	22878	375056	27342	51560	2890	116442	137492	3798	6396	115548	55707	26119	1780	26958	8867	11267	57369	56894	7109	57731	917	51160	1173	29127	57465	6811	5563	10092	79961	55083	7039	250	10109	6708	56992	84315	22836	375519	10466	221458	92421	7534	51271	55582	26130	2706	382	7248	29763	51762	9318	6764	23423	9382	164	84516	7529	2801	915	125058	4218	51693	7846	84790	83696	90990	55048	5866	2495	10980	5049	5867	378	91949	11031	60684	3575	53407	26000	10960	154	2705	79058	2873	9185	7532	58485	11337	7314	10972	160518	57148	143425	3799	51112	83452	339122	156	260334	2804	3267	6712	27333	10260	9610	8322	685	201627	254263	81876	64837	10540	1212	374403	5870	2810	163259	84617	79643	155382	9632	8408	157807	219770	1176	2885	93661	51272	259173	79861	2580	112574	54734	79571	11336	90411	126003	1129	286451	22820	6517	5571	8905	122553	23265	255324	64746	10052	84316	161	125111	51807	71	23258	8398	9276	54732	2157	9230	9146	23299	23396	146909	55330	23048	2701	6572	126432	29978	10383	1121	57186	2707	388552	2709	127534	124602	1604	6399	4122	4646	51399	89853	160	3482	1778	6714	5265	4644	6709	4641	23303	26052	7278	10905	50618	10920	801	2153	57165	9909	830	1122	2664	90196	3833	1639	6643	414918	6453	79958	6293	201475	23243	163486	84342	8906	6844	9179	7311	285643	81567	10093	10552	26286	11037	80086	29082	3630	1523	10381	347688	140735	2702	9554	729873	338382
REACTOME_NEF_MEDIATES_DOWN_MODULATION_OF_CELL_SURFACE_RECEPTORS_BY_RECRUITING_THEM_TO_CLATHRIN_ADAPTERS	163	920	1175	51606	8907	162	1174	10053	375	130340	1173	567	164	926	55690	940	8905	3932	161	160	3105
REACTOME_IMMUNOREGULATORY_INTERACTIONS_BETWEEN_A_LYMPHOID_AND_A_NON_LYMPHOID_CELL	4267	3683	7305	933	57823	999	1308	29121	2213	5817	3385	29992	6614	3383	4345	54209	9436	8174	958	959	10859	11024	27181	3386	7087	945	946	8778	10990	56654	3384	1277	56253	975	9976	3820	80329	79865	3676	11126	29990	54210	3802	718	10870	27180	5819	79465	10288	6441	3824	3821	3134	10219	196500	1280	3695	89790	51348	3688	2209	10666	10225	925	1525	81035	912	909	911	910	3689	120425	917	114132	146894	340205	7412	114836	131450	135250	1278	567	915	3903	3904	3811	10871	11314	1281	27036	126014	926	947	930	124599	339390	100507436	4068	8519	146722	342510	11006	353514	285852	374383	6402	3805	9437	117157	919	916	2214	100131439	259197	4277	3107	11025	3133	3135	3106	3105	28908	28907	28874	28778	28820	28822	28823	28776	28825	28791	28793	28813	28796	28797	28815	28816	28809	3538	3539	28682	28664	28653	28474	28457	28452	28450	28449	28442	28434	28395	28394	28465	28424	28420	28461	22914	28392	28881	28912	23547	28896	11027	28937	3812	28938	28901	28914	28933	28930	28883	28919	28940	28299	3804	28921	28913	79168	28878	28893	89858	28439	11026	28454	28577	100132285	3803	3806	28589	28817	28903
REACTOME_VITAMIN_B5_PANTOTHENATE_METABOLISM	80347	8876	8875	79646	51248	8034	80025	79717	5168	8884	60490	60496	53354	5169	55229	2194	5167
REACTOME_METABOLISM_OF_VITAMINS_AND_COFACTORS	952	65220	5646	54884	6515	2817	119391	10797	80347	51109	5743	55034	113235	32	2239	27231	56922	3320	4036	338	57017	9962	1727	4522	113278	54	143	4363	23475	10135	54981	8029	55163	683	337	345	84274	8876	8875	83594	5096	5948	5947	6382	6697	4548	6513	10560	335	7276	5826	51004	79646	25902	51248	29914	9227	8034	4035	6385	5740	27304	4552	4337	60386	80025	79717	3949	348	64087	2643	51805	55065	25974	2694	6947	55312	4907	53630	80704	160428	10588	2356	5168	1208	7274	56965	2644	8884	5950	316	3417	83666	54956	60490	5593	326625	207	3339	10840	4594	2719	29967	93100	23590	9446	60496	5805	166785	79668	133686	53354	5169	23057	7804	55229	336	3141	8566	80308	11330	9672	128240	441024	151056	349565	4338	57107	4846	81034	2350	81693	1528	4837	10229	79001	51293	55788	27249	1504	440387	6383	2194	686	9963	10243	55191	9390	27235	54625	5091	64802	6573	5095	4023	5406	6470	4524	84875	200895	2262	1582	6472	10082	55328	6948	79581	1645	375790	8644	27010	154807	26020	83875	5167	57016	1109	801	55937	5644	221914	55739	1719	344	9054	160728	79178	31	338328
REACTOME_TRANS_GOLGI_NETWORK_VESICLE_BUDDING	4074	5286	84062	7037	8907	8301	7163	1785	23431	2512	27131	25977	8773	162	11154	1522	6810	26258	8775	1777	1174	6456	8729	1362	5878	152503	3312	7164	9685	9829	8673	4952	1211	6845	10053	51429	27243	9026	8546	54885	6272	10717	9698	2647	2799	408	1213	351	23557	375	134829	130340	10618	164	2495	2804	1212	157807	1176	2580	286451	8905	64746	9146	55330	388552	3482	6643	8906	6844	9179	81567
REACTOME_RESOLUTION_OF_AP_SITES_VIA_THE_MULTIPLE_NUCLEOTIDE_PATCH_REPLACEMENT_PATHWAY	5981	5982	5424	5423	10714	5427	328	3978	6119	5425	5985	56655	54936	6118	10038	6117	5111	5983	142	54107	5984	2237	57804	5426	8505
REACTOME_GAMMA_CARBOXYLATION_TRANSPORT_AND_AMINO_TERMINAL_CLEAVAGE_OF_PROTEINS	2155	2158	2677	5624	2159	8858	5045	2147	2621	5627	632
REACTOME_CELL_CYCLE	8379	996	5577	10926	5048	1870	5689	728642	9918	672	5704	23649	4331	4361	6683	51230	29781	7444	23279	55166	5981	27175	54908	5685	8481	7175	51773	5982	5888	29945	10806	23224	23626	8454	4438	4659	55706	23063	5424	55388	5525	10734	7158	3796	23198	22933	5526	55746	1459	5566	7321	8243	3161	23291	54820	4171	23332	79023	51512	113457	4175	4292	4660	1781	10714	8468	27127	5527	5108	8556	3320	5933	10403	2932	7514	3842	23047	25978	81929	4998	9183	5705	51720	6790	22974	8655	51433	332	57060	10726	23594	5720	54930	26277	63967	10762	8318	990	8697	8086	5711	23511	3326	3717	25	8317	5714	5594	79019	11144	25777	4174	9978	2033	5905	5427	5706	5684	7443	5700	5693	5687	5721	9985	9837	22981	4605	8480	81027	5688	11083	5753	994	1457	22919	1869	128866	9663	79959	55125	5932	5716	5422	10735	5931	2010	2491	5595	9688	80152	65057	5713	7329	5934	9738	22995	11339	4683	5862	5516	4173	10382	898	208	51588	51343	29086	3978	5518	1021	94239	6119	95681	5683	5425	79991	9126	5709	5889	3837	4927	5717	7531	54433	7468	64151	595	25906	22897	4928	5715	2305	1027	5985	57122	26271	4172	9025	1871	51053	896	5528	55722	10112	4001	5810	10111	6500	9631	5515	10051	80321	7029	64689	1058	10213	56655	51652	26003	4999	5000	7341	7840	3065	10000	991	8548	4751	25936	1063	6118	10274	894	6418	11064	10783	91754	27030	348995	91687	84930	7112	23397	84057	81930	23244	11130	1031	64105	10133	1017	10376	55355	80776	8970	1026	9972	79902	9491	84515	4149	11190	5690	10426	3306	8021	9088	63922	7277	10142	7979	85378	7533	25913	8924	10776	5682	1032	84962	55320	1028	151648	23383	8881	10844	27243	6249	1736	23345	51659	93323	7283	10197	29893	7153	23225	5901	6117	3021	7014	27183	5111	64900	8900	5983	1875	56154	891	1022	10971	23175	902	91768	55143	23595	1019	9700	4193	1783	79866	11097	3364	83990	4957	10592	55755	5695	79075	4609	11258	7280	347733	9656	4926	5519	9493	57082	55142	27229	5861	79172	10121	1763	580	53371	8615	1062	22822	121441	50511	9818	675	5925	80119	84643	114799	55135	7157	1453	51529	22994	207	5694	10733	23421	11004	5686	29922	64326	83540	2029	3930	27436	6233	51143	1060	890	6502	55651	255626	5558	113130	54892	55869	79648	1069	91782	84296	7013	54801	1030	1029	84131	54107	472	3619	1111	79980	56158	7316	144715	140609	23310	79682	55835	80097	112714	115106	57405	5884	64946	64682	8467	5903	25909	5529	200014	5578	9184	143471	220134	80028	23165	701	6396	9133	1859	9577	3017	995	8365	1780	54069	5710	5692	5116	57551	11243	4000	5701	25946	256126	147841	221496	5928	129401	3020	84142	151246	23122	9861	11073	5984	165918	3015	993	84126	4085	10393	25836	56979	7015	9232	92421	5885	5001	23353	7534	7486	5702	9702	8945	119504	55839	7465	5579	4176	81565	54386	5347	7529	2801	28227	4218	81620	7846	84790	79003	7083	8290	2237	54921	1876	7336	699	201254	7532	7324	983	7314	157570	93426	83695	6241	5883	23133	10524	1163	260334	653784	5707	23592	9156	55055	9662	81876	545	11065	5708	10540	9793	378708	9134	8815	55844	57804	116028	8607	2810	23399	84617	8636	79643	29882	246184	7298	23141	5426	7156	7334	6232	79861	80010	80169	9212	55920	1104	8334	8347	4869	64785	55505	9798	348235	80254	10856	203068	23194	653604	11200	51807	286826	387893	8338	9735	8349	8340	79184	5719	5501	54821	10383	401541	3014	132660	10388	9883	51434	3013	128312	8364	1778	6714	8356	5718	8363	641	8351	121504	85236	7278	5557	9814	7027	4194	80184	6847	387103	126961	8337	333932	29935	5696	63943	4439	1460	1639	440145	5699	1874	255919	51451	91750	23636	11116	55559	5500	1454	79441	51400	644186	5520	7311	122706	1719	8341	54145	5698	80086	55766	984	23354	4067	29082	100134934	51750	10381	347688	140735	55957	554313	8370	723790	100101267	8362	8342	8339	8355	474382	8344	8361	8348	8353	8368	8354	8345	8350	114791	5691	8294	8331	3018	8367	3012	8360	8343	8968	8335	8346	8359	8366	8357	8358	8352
REACTOME_SIGNALING_BY_ERBB4	2554	23118	2065	4734	83737	5663	5241	2099	11033	6387	1839	6678	2566	6654	51107	3925	5290	11059	10608	2069	6776	348	2670	1742	3845	1447	10413	83464	1950	9611	5664	6233	5295	2561	1956	7316	6868	3084	9542	6285	6464	23385	2560	2562	145957	7314	3265	685	2885	2066	2567	10718	51741	6714	55851	4893	7311	55879
REACTOME_ORC1_REMOVAL_FROM_CHROMATIN	5689	5704	5685	8454	23198	4171	4175	4998	5705	23594	5720	990	5711	5714	4174	9978	5706	5684	5700	5693	5687	5721	5688	5716	5713	4173	5683	5709	5717	5715	4172	6500	10213	4999	5000	1017	9491	84515	5690	7979	5682	10197	8900	23595	5695	5694	5686	6233	890	6502	7316	143471	5710	5692	5701	9861	5001	5702	4176	81620	7314	5707	5708	5719	5718	5696	5699	7311	122706	5698	5691
REACTOME_O_LINKED_GLYCOSYLATION_OF_MUCINS	6482	10610	6480	57452	56913	168391	51809	6484	374378	2591	727897	51146	9331	79695	140687	6487	26290	117248	11227	27090	11226	9245	10164	2589	2590	114805	4585	93010	6483	79623	9334	55568	143662	140453	4584	10678	29071	4589	118430	56667	442117	146712	79369	84002	51301	200958	374907	63917	10331	94025	50614	256435	4588	64409	4582	2650	192134	394263	10071	4586	84752	8693
REACTOME_SULFUR_AMINO_ACID_METABOLISM	84245	4507	25828	191	23474	1491	4548	2805	4552	2806	4357	7263	1036	23743	58472	6821	51380	339896	58478	635	51074	4143	875	84890	55256	1468	100131187	102724560
REACTOME_DOWNREGULATION_OF_ERBB2_ERBB3_SIGNALING	2065	208	10000	9101	2064	207	6233	7316	3084	9542	7314	10193	7311
REACTOME_ANTIVIRAL_MECHANISM_BY_IFN_STIMULATED_GENES	23279	7175	5610	55706	55746	4734	8672	79023	81929	4938	10762	8086	23511	8480	3839	5595	9688	23586	3837	4927	1982	4928	4940	4939	57122	9631	3836	1981	6772	348995	7706	5335	9972	79902	3661	8021	5300	23225	8638	6041	9470	2317	11097	5495	51191	53371	9818	9775	6233	7316	1977	5903	23165	9246	1974	6396	4599	373856	1973	3716	129401	317649	6059	25820	7324	7314	201626	7334	7318	3838	4600	11274	402569	3434	3840	9636	9883	3841	2316	23636	7311	100101267
REACTOME_PROLACTIN_RECEPTOR_SIGNALING	8454	3717	9978	2690	5618	6500	6776	2689	1442	8945	5617	6777	25970	5781	2688
REACTOME_SIGNALING_BY_ERBB2	4145	2534	2065	387	26469	3320	5753	10273	208	11140	2549	55914	1839	6654	10000	5290	5335	2069	5782	1729	3845	9101	1950	2064	2886	207	6233	5295	1956	7316	5578	3084	9542	6464	51072	5580	8065	145957	7314	5581	3265	685	7525	2885	2066	10193	10718	6714	4893	7311
REACTOME_SPHINGOLIPID_DE_NOVO_BIOSYNTHESIS	221	56848	8611	224	55331	10558	79603	9517	9218	79152	25865	5007	10087	23683	2531	29095	9217	81537	94101	222	1455	91012	8612	29956	8560	204219	142891	8613	130367	151742	166929	171546	8879	125981	123099	94103	253782	55304	8877	340485	5587	165679	259230	10715
REACTOME_TERMINATION_OF_O_GLYCAN_BIOSYNTHESIS	6482	10610	6480	6484	727897	6487	27090	4585	6483	143662	140453	4584	4589	118430	56667	200958	94025	256435	4588	4582	394263	10071	4586
REACTOME_DEFENSINS	5646	920	140850	1235	729230	81623	140881	417	117285	7097	1670	1669	1671	1672	1673	7096	140596	414325	503618	55894	100289462	245928	245938	245937	245936	245932	245915	245911	245939	644414	400830	245908	245910	245909	504180	503841	503614	245913	245934	613211	613209	613210	1667	245927	403339	245930	245929	245940	100133267	1668	728358	5645
REACTOME_CONSTITUTIVE_SIGNALING_BY_LIGAND_RESPONSIVE_EGFR_CANCER_VARIANTS	3320	11140	2549	867	6654	5290	5335	3845	1950	6233	5295	1956	7316	6464	7314	3265	2885	4893	7311
REACTOME_GRB2_EVENTS_IN_ERBB2_SIGNALING	1839	6654	2069	3845	1950	2064	1956	3084	9542	145957	3265	685	2885	2066	10718	4893
REACTOME_SIGNALING_BY_EGFR_IN_CANCER	3320	11140	374	2549	867	1839	6654	5290	5335	2069	3845	1950	6233	5295	1956	7316	6464	7039	7314	3265	685	2885	255324	4893	7311
REACTOME_BETA_DEFENSINS	140850	1235	729230	81623	140881	117285	7097	1672	1673	7096	140596	414325	503618	55894	100289462	245928	245938	245937	245936	245932	245915	245911	245939	644414	400830	245908	245910	245909	504180	503841	503614	245913	245934	613211	613209	613210	245927	403339	245930	245929	245940	100133267
REACTOME_SRP_DEPENDENT_COTRANSLATIONAL_PROTEIN_TARGETING_TO_MEMBRANE	6224	51121	29927	6141	55176	23471	6160	6193	6128	6175	6222	6122	6729	6217	6223	6142	10952	6158	6143	6164	6207	6206	6152	6747	28972	6209	6146	6230	9789	6185	6144	6125	6204	6745	9349	60559	6192	25873	6155	23480	6210	11224	6194	6176	6229	6727	23478	6123	6187	6205	23521	6135	6202	6726	6233	6161	58477	6189	6167	6134	6129	6130	6188	2197	6728	6156	6132	6154	6159	6746	200916	6133	6184	116832	6208	140801	6166	6157	90701	6137	6730	3921	6203	6227	6201	6169	6124	6138	6731	6181	6232	6748	6218	6165	6734	51065	6228	9045	6231	6168	6136	6191	6147	4736	6170	6235	7311	6171	6234	6173	1650	6139	140032
REACTOME_PI3K_EVENTS_IN_ERBB4_SIGNALING	1839	5290	2069	5295	3084	9542	145957	685	2066	10718
REACTOME_SHC1_EVENTS_IN_ERBB4_SIGNALING	1839	6654	2069	3845	3084	9542	6464	145957	3265	685	2885	2066	10718	4893
REACTOME_PI3K_EVENTS_IN_ERBB2_SIGNALING	2065	2549	1839	5290	2069	1950	2064	5295	1956	3084	9542	145957	685	2885	2066	10718
REACTOME_NUCLEAR_SIGNALING_BY_ERBB4	23118	5663	5241	2099	11033	6387	1839	6678	51107	3925	10608	2069	6776	348	2670	1447	10413	83464	9611	5664	6868	3084	9542	6285	23385	145957	685	2066	10718	51741	6714	55851
REACTOME_GLYCOSPHINGOLIPID_METABOLISM	414	3074	2581	416	5476	57704	410	64781	412	2717	55512	427	411	4759	57488	25870	2583	6610	55627	51228	23344	22901	285362	7357	415	83850	10825	79411	153642	6609	8706	2720	7368	2629	79642	339221	340075	4758	56624	2760	5660	129807	347527	3073	80772
REACTOME_DEGRADATION_OF_THE_EXTRACELLULAR_MATRIX	64386	1634	823	960	7077	7092	999	1298	2006	91522	3909	3918	1301	1308	827	50509	5663	1286	1310	1307	4313	3912	1215	825	1299	7093	4320	1511	4318	7076	4324	6650	1277	1303	1297	1294	2335	4811	1509	4317	6696	5340	4327	1300	10893	826	1289	3911	23473	63827	1284	11095	1514	10753	3915	1515	11131	4316	9313	4322	102	2201	1280	5045	170692	1291	1292	11132	84467	3339	1513	8751	1295	170690	222663	726	4314	101	6868	831	9510	11096	4325	4323	176	9507	80274	136227	23385	824	92291	1520	1293	56999	836	3818	1278	1508	5654	2200	4319	3817	649	1281	8754	1504	440387	1285	5650	1296	7177	682	256076	85007	2	147968	80781	164656	1282	7373	1287	84570	26254	50859	4312	3914	1305	1991	1288	4326	388743	1302	1290	1306	5644	131873	440854	84290	4321	5645
REACTOME_MITOCHONDRIAL_PROTEIN_IMPORT	10165	5009	1431	3421	617	29090	26517	150274	56993	25813	50	26520	6901	56942	10469	92609	9512	51142	54927	10531	80273	506	3313	8604	84269	10245	1678	2671	10651	10452	26515	10440	26519	10063	3329	26521	291	498	9868	516	131474	134266	2395	23203	4714	197257	388753	293	79145	27235	4580	9804	401505	29928	1537	51287	100272147	54543	131118	7416	100188893	51025	90639	400916	100287932
REACTOME_SIGNALING_BY_HIPPO	1856	25937	6789	7082	6788	7531	23286	51421	55233	9414	154796	9113	261734	10413	26524	60485	836	154810	7529	92597
REACTOME_ACTIVATED_NOTCH1_TRANSMITS_SIGNAL_TO_THE_NUCLEUS	1272	83737	5663	113878	182	57534	9148	23220	51107	54567	8650	1840	408	102	83464	409	5664	6233	4851	7316	6868	23385	7314	3714	8788	92737	142678	28514	55851	54492	7311
REACTOME_TRAFFICKING_AND_PROCESSING_OF_ENDOSOMAL_TLR	5641	51311	81622	1514	1515	10695	1513	1520	7098	1508	7184	51284	54106
REACTOME_SIGNALING_BY_NOTCH4	1387	5689	5704	10046	10460	2324	5685	8454	5663	5705	5720	5711	5714	9978	2033	5706	5684	22938	5700	5693	5687	5721	5688	182	5716	5713	5683	59	5709	5717	2648	55294	5715	6500	8850	3280	10213	51107	9491	5690	7979	54567	5682	10197	4853	23493	5695	102	83464	207	5694	5686	5664	6233	4851	7316	5710	5692	9794	5701	23385	9861	23462	7534	5702	4088	3516	7314	5707	5708	84441	5719	55534	5718	388585	5696	4855	55851	5699	7311	5698	5691
REACTOME_DOWNSTREAM_SIGNALING_EVENTS_OF_B_CELL_RECEPTOR_BCR	5689	5704	5685	8454	23198	4775	23291	5705	2280	5720	5711	5714	5706	5684	5700	5693	5687	4792	5721	4773	5688	5716	5713	3551	4793	5683	5532	5709	5717	4790	5715	6500	10213	9491	5690	7979	5682	4772	10197	3845	6885	5695	5530	5694	8915	5686	6233	4794	7316	25780	143471	5710	5692	5701	5966	9861	5702	8945	5579	7314	10892	10125	5970	5707	3265	5708	5719	5478	5718	84433	801	5696	5699	4893	1147	5534	7311	122706	5698	8517	5691
REACTOME_YAP1_AND_WWTR1_TAZ_STIMULATED_GENE_EXPRESSION	7005	25937	28996	8463	6910	8850	1490	860	2626	10413	204851	4878	1482	7003	7004
REACTOME_SIGNALING_BY_NOTCH2	10046	1272	5663	2033	3002	182	57534	2208	9148	4192	3280	51107	1385	54567	4853	102	83464	5664	6233	7316	9794	23385	3516	7314	84441	3714	55534	142678	388585	28514	55851	54492	7311
REACTOME_PRE_NOTCH_EXPRESSION_AND_PROCESSING	1387	10046	10402	6400	4854	489	51548	57690	2683	10959	27327	26523	4242	23112	2033	22938	23509	1869	94239	3955	2648	6484	595	1871	7029	8850	27161	8970	192669	6487	3021	4853	192670	5045	7157	255626	4851	4343	3017	8365	861	9794	3020	56983	1999	5584	3015	3516	5986	488	5870	3725	8334	8347	653604	8338	84441	8349	8340	3014	487	55534	3013	128312	8364	8356	8363	8351	121504	85236	7027	554213	126961	8337	333932	4855	407042	406989	406957	406985	693123	406984	406942	407041	407028	8341	54145	55766	100313923	554313	8370	723790	8362	8342	8339	8355	474382	8344	8361	8348	8353	8368	8354	8345	8350	8294	8331	3018	8367	3012	8360	8343	8968	8335	8346	8359	8366	8357	8358	8352
REACTOME_SIGNALING_BY_THE_B_CELL_RECEPTOR_BCR	974	5689	695	2534	933	5704	5685	8454	23198	27071	4775	23291	5705	2280	5720	5711	29760	3710	5714	5706	5684	5700	5693	5687	4792	5721	4773	5688	5716	5713	3551	4793	973	5683	5532	5709	5717	4790	5715	5777	6500	10213	6654	3709	9491	5690	7979	5682	4772	10197	3845	6885	640	5695	5530	7409	5694	8915	5686	6233	7220	5295	4794	30011	7316	3708	25780	143471	118788	4690	5710	5692	80228	5701	5966	9861	6850	5702	8945	5579	6786	10768	7314	5293	10892	10125	5970	5707	3265	5708	930	2885	5719	5478	5718	5336	84433	801	5696	5699	28908	28907	28874	28778	28820	28822	28823	28776	28825	28791	28793	28813	28796	28797	28815	28816	28809	3538	3539	3495	3507	28474	28457	28452	28450	28449	28442	28434	28395	28394	28465	28424	28420	28461	4893	1147	5534	7311	122706	28392	28881	5698	28912	28896	28937	28938	28901	28914	28933	28930	28883	28919	28940	28299	28921	28913	28878	28893	4067	8517	28439	28454	5691	84876	28817	28903
REACTOME_EXTRACELLULAR_MATRIX_ORGANIZATION	3683	3675	3674	64386	1634	823	960	3381	4593	7077	4238	7092	1462	999	3371	1298	4052	2006	10319	91522	3909	3918	1301	1308	87	8974	59277	3385	827	2192	8516	634	50509	5663	1286	1310	3693	5351	3682	1307	4680	9509	4313	22795	8425	3383	55214	3912	3655	1215	825	1299	7042	7093	8174	4320	5155	1511	4318	655	57642	284217	7076	4324	6650	7040	3386	7087	5802	1311	3696	5118	5054	8985	54829	9644	3384	1277	7448	7450	10536	1303	1297	3910	4015	6678	1294	3694	3676	84695	2202	2335	6382	7143	4811	4237	64175	1509	4317	7276	6696	4053	7043	63923	2331	5340	5033	4327	1300	6385	8785	1088	81578	652	650	8200	10893	826	3791	4016	1463	79709	7837	1289	3911	23473	4148	84034	3691	63827	4017	4038	1284	11095	1514	8728	3679	10753	3915	1515	11131	780	4316	9313	4322	7057	22801	102	11117	84171	140766	3685	2247	2201	1280	4060	3695	10516	4236	5045	3687	170692	1291	1292	351	11132	84467	3339	8515	1513	8751	3680	1295	170690	1404	222663	8573	8038	871	726	4684	283208	4314	3688	101	6868	667	1834	1758	5352	831	5578	58494	9510	11096	4325	9508	3681	4323	176	50848	9507	80274	3689	136227	3678	4146	9672	7412	4921	23385	824	92291	1520	27302	1293	2199	56999	26577	3673	836	3818	1278	1508	5654	83700	2200	4239	4319	5479	3817	4054	7148	649	1281	8754	1504	440387	1285	5650	169044	6383	3684	10491	255631	2266	2243	2244	1296	3913	7177	682	30008	256076	1605	85007	2	977	5339	9378	147968	633	80781	90187	5034	164656	1282	7373	1287	375790	84570	26254	50859	3908	4312	51399	85301	961	3914	5154	1305	1991	1288	8076	4326	23127	1756	388743	1302	1290	1306	5644	131873	3672	440854	340267	84290	3690	5175	4321	5645
REACTOME_NOTCH1_INTRACELLULAR_DOMAIN_REGULATES_TRANSCRIPTION	1387	10046	9734	8454	51564	7089	9759	10013	9978	2033	83933	22938	3091	6907	7091	2648	10014	55294	892	6500	8850	3280	3065	1024	23493	4609	7090	9611	6233	55869	4851	7316	9794	79885	26508	23462	3516	7314	8841	26960	79718	84441	9612	3066	7088	55534	388585	7311
REACTOME_PRE_NOTCH_PROCESSING_IN_GOLGI	10402	6400	4854	489	2683	10959	4242	3955	6484	6487	4853	5045	4851	5986	488	5870	487	4855
REACTOME_SIGNALING_BY_NOTCH1	1387	10046	1272	9734	8454	51564	7089	9759	83737	5663	113878	10013	9978	2033	83933	22938	3091	182	57534	6907	7091	9148	2648	10014	55294	23220	892	6500	8850	3280	3065	51107	54567	1024	8650	1840	23493	4609	408	102	83464	7090	9611	409	5664	6233	55869	4851	7316	6868	9794	23385	79885	26508	23462	3516	7314	8841	26960	79718	84441	3714	8788	92737	9612	3066	7088	55534	142678	388585	28514	55851	54492	7311
REACTOME_SIGNALING_BY_NOTCH3	23129	1387	10046	10460	4904	4854	5663	2033	22938	182	57534	9148	2648	23286	8850	3280	6772	51107	9787	54567	23493	102	83464	1950	5664	6233	1956	4851	7316	9794	23385	26508	2173	23462	3516	7314	171558	84441	3714	5087	10320	55534	142678	388585	11060	28514	55851	54492	7311
REACTOME_TRIGLYCERIDE_BIOSYNTHESIS	84649	9663	346606	57678	116255	64900	23175	80168	8694	150763	392636	2712	2710	2713
REACTOME_INSULIN_RECEPTOR_SIGNALLING_CASCADE	9846	5291	2263	2261	2255	27006	2249	2260	5289	26281	2323	5594	57761	2254	5595	208	5296	2887	2253	2549	2251	2246	6654	8074	5290	2322	9365	3845	152831	2250	2247	2252	5170	5295	5140	8817	8822	117145	6464	2264	9965	10818	3667	3643	3265	2885	5781	8660	2248	30849	8823	4893	54106	3630
REACTOME_ARMS_MEDIATED_ACTIVATION	5906	4803	57498	673	7529	1398	4914
REACTOME_PROLONGED_ERK_ACTIVATION_EVENTS	1399	5594	5595	2889	5906	5605	4803	57498	673	10818	7529	1398	5604	4914
REACTOME_SIGNALLING_TO_RAS	5898	1432	7867	6654	25759	3845	4803	5899	53358	5603	5900	6464	9261	3265	2885	5600	6300	6714	4914	4893
REACTOME_SIGNALING_BY_BMP	9765	7321	4092	91851	268	657	64750	7323	4090	93	4093	92	650	269	4091	658	94	4089	9350	6497	27302	11167	4086	64388	9241	57154	659	2658
REACTOME_CELL_SURFACE_INTERACTIONS_AT_THE_VASCULAR_WALL	4267	3683	3675	6401	2534	972	11136	960	5291	2817	8832	483	634	338	4680	51206	55423	2734	3655	285	23428	23759	9463	23539	10544	51378	83692	9057	8140	8797	7040	1048	5296	4099	857	1277	5197	6404	5777	3676	2888	2335	5624	6382	6654	965	914	962	4072	7010	8795	5290	51744	6385	5335	440533	1088	54210	29802	3543	482	56301	3512	3845	2995	3685	3687	9123	2886	481	5295	9046	90952	3688	23657	10461	284	1525	58494	6566	9056	7102	50848	2207	3689	120425	6464	3678	9672	83953	5196	1278	83700	6520	3635	6383	7441	3684	2993	5675	1084	682	4973	8793	6403	3265	7525	2885	7056	5781	2147	3932	2621	5678	5627	6402	5478	4312	961	6714	6693	140885	3897	57126	5673	28908	28907	28874	28778	28820	28822	28823	28776	28825	28791	28793	28813	28796	28797	28815	28816	28809	3538	3539	3494	3493	3507	28474	28457	28452	28450	28449	28442	28434	28395	28394	28465	28424	28420	28461	4893	5671	5676	28392	5669	28881	28912	28896	28937	28938	4282	28901	28914	28933	5670	28930	28883	5680	5672	28919	28940	28299	28921	28913	2994	28878	28893	4067	3690	5175	28439	28454	28817	28903
REACTOME_SIGNALLING_TO_ERKS	5898	1399	5594	5595	2889	1432	7867	6654	5906	5605	25759	3845	4803	57498	6016	5899	53358	6014	5603	673	5900	6464	9261	10818	7529	1398	5604	3265	2885	5600	6300	6714	4914	4893
REACTOME_P38MAPK_EVENTS	5898	1432	7867	3845	5899	5603	5900	9261	3265	5600	6300	6714	4893
REACTOME_ACYL_CHAIN_REMODELLING_OF_PI	8399	8605	5321	26279	79887	81579	79143	5322	22925	64600	283748	255189	5319	11145	123745	5320	30814
REACTOME_TGF_BETA_RECEPTOR_SIGNALING_IN_EMT_EPITHELIAL_TO_MESENCHYMAL_TRANSITION	387	5590	2280	50855	23370	7040	7046	57530	6233	56288	7316	50848	7048	7314	57154	7311
REACTOME_DOWNREGULATION_OF_TGF_BETA_RECEPTOR_SIGNALING	11171	23327	7514	23645	25805	4092	10273	7040	7046	9110	64750	51377	56937	9958	6233	7316	9372	7048	4088	7314	5499	4087	5501	57154	5500	7311
REACTOME_COLLAGEN_FORMATION	7092	1298	91522	3909	3918	1301	1308	8974	50509	1286	1310	5351	1307	9509	55214	3655	1299	7093	4318	57642	5118	8985	1277	10536	1303	1297	4015	1294	84695	64175	5033	1300	81578	4016	79709	7837	1289	3691	4017	1284	1514	1515	4316	9313	4322	84171	140766	1280	1291	1292	1295	871	283208	4314	667	5352	9508	136227	1520	1293	26577	1278	1508	5479	649	1281	1285	169044	10491	255631	1296	256076	977	5339	80781	5034	1282	7373	1287	84570	85301	3914	1305	1288	23127	1302	1290	1306	131873	340267
REACTOME_SMAD2_SMAD3_SMAD4_HETEROTRIMER_REGULATES_TRANSCRIPTION	25937	5933	905	8812	22938	4092	23439	5054	892	7029	3065	60436	904	1024	1875	4221	1025	4609	4089	6233	1030	7316	54778	4088	7314	3726	4087	7050	6667	7027	1874	7311
REACTOME_SIGNALING_BY_FGFR_IN_DISEASE	5439	9846	5431	2263	2261	2255	27006	2249	2260	26281	5434	5435	2254	5432	5438	2253	2549	2251	11052	26127	2246	22916	6772	6654	8074	11064	7750	5290	8805	5335	9208	2962	6776	3845	4686	2250	2247	2252	5433	5295	11160	5440	8817	9530	8822	2264	5437	10818	5436	6774	6777	3265	5441	2885	5430	613	2248	2963	8823	399687	11116	4893	1523
REACTOME_HS_GAG_DEGRADATION	3423	2817	2239	4669	6382	6385	3425	3339	2719	9672	79411	138050	6383	2990	2720	60495	10855	2262	6448	10082	375790	221914
REACTOME_SYNTHESIS_OF_PIPS_AT_THE_EARLY_ENDOSOME_MEMBRANE	5286	55300	3631	5289	8898	55697	9110	8821	9896	200576	54545	55361	54893	4534	30849	22876
REACTOME_SIGNALLING_TO_P38_VIA_RIT_AND_RIN	4803	6016	6014	673	4914
REACTOME_ACYL_CHAIN_REMODELLING_OF_PC	8399	54947	50487	8605	10162	5321	26279	79887	81579	5322	50640	129642	22925	79888	64600	283748	151056	255189	5319	254531	11145	255043	8398	123745	5320	30814	100137049
REACTOME_SYNTHESIS_OF_PIPS_AT_THE_GOLGI_MEMBRANE	5286	55300	5289	55697	9896	200576	4952	93492	377	5288	5298	375	56623	55361	30849	22908	5297	7179
REACTOME_TGF_BETA_RECEPTOR_SIGNALING_ACTIVATES_SMADS	11171	23327	7514	23645	2280	25805	4092	10273	7040	7046	9110	64750	867	51377	56937	4738	9040	9958	5045	4089	6233	7316	9372	7048	4088	7314	5499	4087	5501	57154	5500	7311
REACTOME_PHOSPHOLIPID_METABOLISM	9108	51573	55750	5286	114879	56895	10908	55300	3631	5291	54477	84649	8776	8399	23446	1103	1459	11343	5337	5289	8871	56910	3030	8895	23259	8898	43	9489	54947	54675	57605	114882	83394	50487	6305	1120	8897	80339	63874	80821	9362	1457	8760	9663	660	55613	6901	9468	79153	55697	23659	10423	66036	23646	8605	57664	5296	5294	84725	8395	59338	9110	8821	114971	9600	1119	56994	10162	9896	590	200576	2820	65977	5321	8443	26279	8503	51552	57678	79887	5290	4952	9926	81579	79143	56261	57110	5322	5338	57153	375775	51763	64900	93492	10400	5287	5920	54979	81846	10390	377	23175	50640	204962	85465	3032	84803	5288	55500	9107	58488	23533	126969	5298	8394	375	129642	55224	22874	5868	114884	51365	5295	25816	158835	84895	56623	54545	5305	23171	22925	79888	284161	55326	55361	9791	171586	81544	137964	64600	8867	283748	56894	5130	51205	79626	248	1040	5783	64419	151056	200879	64850	133121	3636	90809	122618	79837	54893	2819	117245	5867	84879	255189	3635	59339	10555	5319	4534	5293	5728	154141	253558	162466	81490	254531	11145	80230	57104	27132	201164	255043	374986	23760	388121	347516	8398	8694	27124	126282	5833	23396	150763	123745	5320	30814	149998	30849	22876	10554	80736	1460	22908	8904	10809	23761	5297	100137049	7179	146850	8396
REACTOME_CS_DS_DEGRADATION	3423	1634	1462	3074	411	3373	10675	3425	1463	63827	1464	633	8372	3073
REACTOME_SYNTHESIS_OF_PA	56895	8399	5337	23259	80821	2820	5321	8443	26279	57678	81579	5322	5338	84803	84895	23171	22925	79888	55326	137964	64600	283748	56894	51205	248	200879	2819	10555	5319	253558	254531	201164	374986	150763	5320	30814	149998	10554	100137049
REACTOME_SYNTHESIS_OF_PIPS_AT_THE_LATE_ENDOSOME_MEMBRANE	9108	5286	5289	8898	55697	66036	9110	9896	200576	4534	30849
REACTOME_SYNTHESIS_OF_PE	1120	9663	1119	64900	10390	23175	85465	55500	55224	64850	162466	5833	23761
REACTOME_GASTRIN_CREB_SIGNALLING_PATHWAY_VIA_PKC_AND_MAPK	6196	5594	5595	887	1839	6654	6195	1385	3845	1956	4314	5578	5598	3265	6197	2885	2520	4893
REACTOME_CHONDROITIN_SULFATE_BIOSYNTHESIS	1634	54480	1462	10675	9469	79586	1463	22856	63827	55501	56548	55790	83539	55454	50515	1464	166012	51363	633	337876
REACTOME_HYALURONAN_UPTAKE_AND_DEGRADATION	960	3074	8692	3161	6548	3373	10894	55576	2990	8372	11261	3073
REACTOME_SYNTHESIS_OF_PIPS_AT_THE_PLASMA_MEMBRANE	5286	55300	3631	5291	54477	8776	8871	8898	8897	660	55613	66036	57664	5296	5294	84725	8395	59338	8821	65977	8503	51552	5290	4952	51763	5287	81846	5288	9107	23533	8394	375	22874	5868	5295	5305	55361	8867	5783	64419	3636	79837	5867	3635	59339	4534	5293	5728	80230	27124	23396	146850	8396
REACTOME_THE_ACTIVATION_OF_ARYLSULFATASES	414	416	410	412	411	25870	22901	285362	415	153642	79642	340075	347527
REACTOME_TRANSCRIPTIONAL_ACTIVITY_OF_SMAD2_SMAD3_SMAD4_HETEROTRIMER	25937	23327	7321	5933	905	8812	22938	5494	4092	23439	5054	64750	7323	892	7029	3065	60436	8239	904	1024	1875	4221	6498	1025	4609	9611	4089	142	6233	1030	7316	54778	6497	4088	7314	3726	4087	7050	6667	9612	51592	7027	1874	7311
REACTOME_HYALURONAN_METABOLISM	960	3074	8692	3161	6548	3038	57214	3036	3373	10057	10894	55576	2990	3037	8372	11261	3073
REACTOME_DOWNREGULATION_OF_SMAD2_3_SMAD4_TRANSCRIPTIONAL_ACTIVITY	23327	7321	5494	64750	7323	3065	60436	8239	6498	9611	4089	142	6233	7316	54778	6497	4088	7314	4087	7050	9612	51592	7311
REACTOME_KERATAN_SULFATE_BIOSYNTHESIS	6482	10402	2683	4969	6484	8704	9331	8702	2331	6487	4958	11046	23563	4060	11081	93010	6483	176	9334	8703	10678	11041	9435	8534	79369	10331	4166	5549
REACTOME_REVERSIBLE_HYDRATION_OF_CARBON_DIOXIDE	771	760	768	23632	765	759	761	762	766	11238	763	377677
REACTOME_PI_METABOLISM	9108	51573	5286	10908	55300	3631	5291	54477	8776	5289	8871	8898	6305	8897	660	55613	79153	55697	66036	57664	5296	5294	84725	8395	59338	9110	8821	9896	200576	65977	8503	51552	5290	4952	375775	51763	93492	5287	81846	377	5288	9107	23533	5298	8394	375	22874	5868	5295	25816	56623	54545	5305	284161	55361	81544	8867	79626	5783	64419	133121	3636	90809	79837	54893	5867	3635	59339	4534	5293	5728	80230	23760	388121	27124	126282	23396	30849	22876	22908	5297	7179	146850	8396
REACTOME_ABACAVIR_TRANSPORT_AND_METABOLISM	22978	5243	6582	9429	5105	2987	6581	161823	6580	124
REACTOME_CHONDROITIN_SULFATE_DERMATAN_SULFATE_METABOLISM	3423	1634	64132	11285	54480	1462	3074	2817	2239	64131	27087	29940	10090	135152	411	3373	10675	6382	9469	79586	6385	3425	1463	22856	63827	55501	3339	56548	2719	55790	26229	83539	9672	113189	6383	55454	50515	92126	1464	126792	2262	166012	51363	633	10082	8372	375790	337876	221914	3073
REACTOME_SYNTHESIS_OF_PC	23446	1103	1459	56910	43	1120	1457	9663	9468	1119	56994	590	57153	64900	10400	10390	23175	204962	58488	126969	79888	171586	5130	84879	162466	80736	1460	10809
REACTOME_HS_GAG_BIOSYNTHESIS	9957	2817	3340	2239	6382	9956	6385	9953	11046	9394	26035	64579	3339	2719	2132	9653	9955	64711	9672	9348	8509	6383	90161	2262	2131	9951	10082	266722	375790	221914	222537
REACTOME_KERATAN_SULFATE_KERATIN_METABOLISM	6482	3074	10402	2683	4969	6484	8704	9331	8702	2331	6487	4958	11046	2799	23563	4060	11081	2588	93010	6483	176	9334	8703	79411	2720	10678	11041	9435	8534	79369	10331	4166	5549	3073
REACTOME_APOPTOSIS_INDUCED_DNA_FRAGMENTATION	3837	3836	3007	3024	1676	3148	836	3008	1677	3009	3006	3005	3146
REACTOME_KERATAN_SULFATE_DEGRADATION	3074	4969	2331	4958	2799	4060	11081	2588	176	79411	2720	5549	3073
REACTOME_HEPARAN_SULFATE_HEPARIN_HS_GAG_METABOLISM	9957	3423	1634	64132	11285	1462	2817	3340	2239	64131	4669	27087	135152	10675	6382	9956	6385	9953	3425	1463	11046	63827	9394	26035	64579	3339	2719	26229	2132	9653	9955	64711	9672	79411	9348	138050	8509	6383	2990	2720	90161	60495	10855	1464	126792	2262	6448	2131	633	9951	10082	266722	375790	221914	222537
REACTOME_GLYCOSAMINOGLYCAN_METABOLISM	9957	6482	3423	1634	64132	960	11285	54480	1462	3074	2817	10402	8692	3340	3161	2239	2683	6548	3038	64131	57214	3036	4969	4669	27087	6484	29940	10090	135152	411	3373	10675	10057	6382	8704	9331	8702	2331	9956	9469	79586	6385	51000	9953	6487	4958	3425	1463	11046	22856	63827	10894	2799	23563	55576	55501	9394	26035	64579	9061	4060	11081	2588	3339	10861	56548	2719	55790	26229	2132	9653	9955	83539	1836	93010	6483	347734	176	9334	8703	64711	9672	79411	9348	138050	8509	113189	6383	55454	2990	2720	10678	3037	90161	50515	92126	60495	10855	1464	11041	9435	8534	126792	79369	2262	10331	166012	6448	51363	2131	633	9951	10082	4166	266722	8372	11261	375790	5549	337876	9060	221914	3073	222537
REACTOME_ACYL_CHAIN_REMODELLING_OF_PG	8399	54675	50487	5321	26279	9926	81579	5322	22925	79888	64600	283748	255189	5319	254531	5320	30814	100137049
REACTOME_ACYL_CHAIN_REMODELLING_OF_PE	8399	50487	63874	8605	10162	5321	26279	79887	81579	57110	5322	5920	54979	50640	129642	22925	64600	283748	117245	255189	5319	154141	254531	11145	8398	123745	5320	30814	100137049
REACTOME_ACYL_CHAIN_REMODELLING_OF_PS	114879	8399	114882	10162	5321	26279	81579	5322	114884	51365	22925	64600	283748	255189	5319	154141	254531	11145	123745	5320	30814	100137049
REACTOME_MHC_CLASS_II_ANTIGEN_PRESENTATION	163	972	1175	5476	26153	3796	8907	7879	113457	22920	1781	832	3835	1785	3797	8655	3902	24137	162	5641	10484	81027	9371	1512	10671	10382	147700	1174	1759	6456	1075	10112	10802	10120	829	1509	81930	1211	10376	3831	821	7277	10053	11127	55860	51164	1514	1783	1515	11258	89953	7280	347733	9493	10121	3832	22872	1062	10427	84643	1213	114876	11004	1513	375	51143	9871	130340	112714	51128	3798	6396	1780	1173	29127	1520	56992	1508	164	84516	7846	84790	83547	3113	3799	260334	6712	8722	64837	10540	84617	9632	93661	79861	8905	161	51807	10383	3125	3123	1510	3120	3117	160	1778	26052	7278	3127	830	3111	3108	3122	1639	3118	3115	10437	3119	3109	285643	3126	3112	80086	1519	10381	347688	140735
REACTOME_GLYCEROPHOSPHOLIPID_BIOSYNTHESIS	55750	114879	56895	84649	8399	23446	1103	1459	11343	5337	56910	3030	8895	23259	43	9489	54947	54675	57605	114882	83394	50487	1120	80339	63874	80821	9362	1457	8760	9663	6901	9468	23659	10423	23646	8605	114971	9600	1119	56994	10162	590	2820	5321	8443	26279	57678	79887	9926	81579	79143	56261	57110	5322	5338	57153	64900	10400	5920	54979	10390	23175	50640	204962	85465	3032	84803	55500	58488	126969	129642	55224	114884	51365	158835	84895	23171	22925	79888	55326	9791	171586	137964	64600	283748	56894	5130	51205	248	1040	151056	200879	64850	122618	2819	117245	84879	255189	10555	5319	154141	253558	162466	81490	254531	11145	57104	27132	201164	255043	374986	23760	347516	8398	8694	5833	150763	123745	5320	30814	149998	10554	80736	1460	8904	10809	23761	100137049
REACTOME_A_TETRASACCHARIDE_LINKER_SEQUENCE_IS_REQUIRED_FOR_GAG_SYNTHESIS	1634	64132	11285	1462	2817	2239	64131	27087	135152	10675	6382	6385	1463	63827	3339	2719	26229	9672	6383	1464	126792	2262	633	10082	375790	221914
REACTOME_PLATELET_ADHESION_TO_EXPOSED_COLLAGEN	2534	51206	1277	7450	8515	3688	2207	3673	1278	2815	2814	2811	2812	3672	4067
REACTOME_VEGF_LIGAND_RECEPTOR_INTERACTIONS	2324	2321	7422	5228	3791	7424	2277	7423
REACTOME_MICRORNA_MIRNA_BIOGENESIS	5439	5431	26523	5434	5435	23405	5432	5438	29102	27161	57510	192669	54487	5901	192670	6895	5433	5440	5437	5436	5441	8575	5430	144233	407011
REACTOME_NUCLEAR_EVENTS_KINASE_AND_TRANSCRIPTION_FACTOR_ACTIVATION	4205	6196	1785	4208	5978	5594	2033	9252	5595	5516	4066	51231	5518	1845	1108	1432	5528	6722	5515	3398	1386	4209	3399	2152	6195	1385	6446	1958	1846	1959	466	2354	3397	2002	7425	7166	3727	1961	5519	4664	1848	429	6938	6457	9261	1849	1020	5598	6236	4665	2353	3726	8941	3400	10221	8061	8851	6197	1960	5600	23237
REACTOME_RETROGRADE_NEUROTROPHIN_SIGNALLING	163	1175	1785	10126	1759	6456	1211	4803	1213	1173	161	160	26052	4914
REACTOME_ERKS_ARE_INACTIVATED	5594	5595	5516	51231	5518	1845	5528	5515	1846	5519	1848	1849	5598
REACTOME_NEGATIVE_REGULATION_OF_THE_PI3K_AKT_NETWORK	2534	3082	23035	4254	5291	2065	5525	2263	2261	5526	2255	27006	2249	2260	5527	26281	23239	2099	5594	5155	57761	2254	5595	5516	208	5518	5296	4233	8395	2253	374	2549	2251	5528	1839	5515	2246	5159	942	9173	6801	10000	8503	8074	941	5290	2069	5880	9365	5156	152831	5879	90865	8870	5519	2250	2247	1950	2100	2252	2064	7409	207	8394	5295	1956	5305	5529	118788	8817	3084	3815	9542	8822	117145	2264	9965	7039	50852	29851	10818	79837	3667	145957	3643	5293	5728	4615	685	7189	391	930	2885	940	2066	5781	255324	3932	3654	10718	8660	23396	2248	3556	8823	6714	5154	51135	3630	8396
REACTOME_PI3K_AKT_ACTIVATION	5291	387	5296	5290	4803	5295	3667	8660	4914
REACTOME_EGFR_DOWNREGULATION	29924	5774	998	2060	8874	6456	374	867	1839	10254	2069	58513	5782	10253	8027	1950	6457	6455	6233	1956	30011	7316	5796	7039	10252	7314	685	2885	255324	9146	7311
REACTOME_PROCESSING_OF_CAPPED_INTRON_CONTAINING_PRE_MRNA	10181	5439	6936	5725	9716	23279	23517	5431	7175	84321	9877	55706	55749	9410	11338	4904	1994	27238	55746	29894	79023	56949	6626	9984	10450	51729	81929	10523	55696	51593	10992	2521	10914	10081	3183	10762	8086	23511	988	4670	5434	10291	6634	24144	4809	5435	84271	8563	55954	84844	22938	6430	8106	1477	8480	24148	51340	1478	51213	10084	9688	5432	3191	6625	8175	5438	11100	26121	57794	8896	23658	1993	22794	4927	1655	9343	1665	3312	27339	4928	55110	57122	8683	6428	9631	23398	22916	51639	23451	6432	6429	10286	9295	9129	25949	51692	2733	10285	348995	11193	84248	3181	10212	6431	11017	6631	9972	65109	79902	2962	57187	6633	8189	6628	6629	10236	22826	8021	3188	51691	6638	51690	25804	85313	79228	6627	23225	29107	56259	10250	84991	84950	3178	1660	11097	6426	6434	55339	9128	4686	51645	3184	53371	85437	6636	9818	9785	9775	10907	5546	10262	6637	23020	5433	81608	57721	9879	9589	27316	5440	79869	51503	1977	10283	3192	5903	23165	6396	7307	26097	10898	199746	6427	79622	10482	4116	129401	57703	80145	23350	5437	7884	11157	10569	3190	51585	56339	53981	11051	6632	23524	5436	7536	51362	154007	10713	3187	10421	8233	5093	3185	83443	220988	27258	5356	10465	10978	57819	10594	9416	9092	1479	23283	5441	10949	22827	5430	6635	10946	10189	11066	285755	55599	2963	10772	23450	9883	55660	5094	11325	7919	8449	84324	10921	23636	53938	57461	9939	56001	728343	100101267	54883
REACTOME_PECAM1_INTERACTIONS	2534	5777	5335	3685	3635	7525	5781	3932	6714	4067	3690	5175
REACTOME_TCR_SIGNALING	5689	920	5704	7454	5685	3937	5291	8454	23118	5588	23198	7321	23291	55824	5063	5788	2533	5705	5720	5711	5714	997	9402	5706	5684	5700	5693	5687	4792	5721	5688	5716	5713	1445	8767	3551	5296	5683	5709	5717	4790	5715	3702	6500	7535	10213	5290	5335	7408	9491	5690	7979	5682	10197	7322	26191	9398	6885	5695	5170	5694	8915	5686	6233	5295	5795	5058	7316	55740	143471	4690	5710	5692	917	5701	50852	9861	5702	8945	915	3113	3635	7314	5728	10892	5970	5707	7189	5708	7334	5062	3932	5719	3125	3123	51466	3120	3117	5718	5336	84433	3127	919	916	5696	3122	5699	3118	28682	28664	28653	1147	27040	3115	7311	122706	3119	3126	5698	7335	8517	28577	5691	28589
REACTOME_REGULATION_OF_PYRUVATE_DEHYDROGENASE_PDH_COMPLEX	5166	5164	5165	55066	1738	2954	8050	5467	5160	1737	5163	5161	54704	5162	57546	6256
REACTOME_BASIGIN_INTERACTIONS	3675	11136	483	3655	23428	23759	23539	9057	8140	4099	857	482	56301	9123	481	3688	23657	6566	9056	6520	682	5478	4312	6693	3897
REACTOME_AKT_PHOSPHORYLATES_TARGETS_IN_THE_CYTOSOL	572	2932	7249	208	2931	1027	10000	1026	842	23608	4193	207	84335	1147
REACTOME_GAB1_SIGNALOSOME	55824	5829	1445	374	2549	1839	5290	2069	1950	5295	1956	7039	685	2885	5781	255324	6714
REACTOME_SHC1_EVENTS_IN_EGFR_SIGNALING	374	1839	6654	2069	3845	1950	1956	6464	7039	3265	685	2885	255324	4893
REACTOME_ACTIVATION_OF_THE_MRNA_UPON_BINDING_OF_THE_CAP_BINDING_COMPLEX_AND_EIFS_AND_SUBSEQUENT_BINDING_TO_43S	6224	1975	26986	6193	8668	6222	51386	8664	8669	3646	6217	6223	8662	7458	8661	6207	6206	1981	6209	6230	6204	8894	6192	1968	8666	1965	6210	6194	6229	6187	6205	6202	6233	6189	8667	10480	6188	2197	1977	1974	1973	6208	3921	6203	6227	6201	1964	8665	6232	27335	6218	8663	51065	6228	1978	6231	6191	6235	6234	140032
REACTOME_GLUTAMATE_NEUROTRANSMITTER_RELEASE_CYCLE	9256	6857	6507	22999	57030	6511	5864	6804	6505	6506	2744	8500	6616	54407	27165	6812	8499	8497	10550	6512	10815	8541	10497	6844
REACTOME_ERK_MAPK_TARGETS	4205	6196	4208	5594	9252	5595	5516	51231	5518	1845	1432	5528	5515	6195	1846	2002	5519	1848	1849	5598	6197	5600
REACTOME_TIE2_SIGNALING	5291	285	51378	5296	2888	6654	7010	5290	3845	2886	5295	9046	284	6464	3265	2885	5781	4893
REACTOME_GENERATION_OF_SECOND_MESSENGER_MOLECULES	920	7454	3937	5063	2533	9402	3702	7535	5335	7408	9398	5058	55740	4690	917	915	3113	5062	3932	3125	3123	51466	3120	3117	5336	3127	919	916	3122	3118	28682	28664	28653	27040	3115	3119	3126	28577	28589
REACTOME_RESPONSE_TO_ELEVATED_PLATELET_CYTOSOLIC_CA2	3920	3674	928	3479	3082	7414	5874	3309	3700	9948	6694	87	6813	88	334	7018	350	7042	27154	7078	5155	10490	5267	7076	10916	94121	6810	29106	7040	5054	5919	55664	5216	3959	7450	9749	7422	6678	3827	3273	2335	5341	5768	6814	335	7043	1191	1	5340	5552	2162	10257	5582	7277	813	3671	81	22927	10487	948	967	7094	7057	29789	22915	1950	6647	351	1893	51097	7044	7873	197	10184	78991	710	23052	83706	226	7424	51571	5578	139322	7273	135228	8407	51706	3699	213	5473	5196	7123	51368	308	2277	54495	5579	3481	5345	5099	2266	2243	2244	54676	1521	1072	7423	6403	2	66005	2621	5627	2157	12	5478	374354	2316	10447	5265	5154	5660	1675	54863	801	2153	259215	7114	5005	5004	6414	3690	5175
REACTOME_TRANSPORT_OF_MATURE_TRANSCRIPT_TO_CYTOPLASM	23279	7175	84321	9877	55706	11338	55746	29894	79023	9984	81929	10762	8086	23511	84271	8563	6430	8480	51213	9688	22794	4927	4928	55110	57122	8683	6428	9631	22916	6432	6429	9295	51692	2733	348995	84248	10212	6431	9972	65109	79902	57187	8189	8021	79228	23225	29107	10250	11097	6426	55339	4686	53371	9818	9785	9775	81608	1977	5903	23165	6396	7307	26097	10898	199746	6427	10482	4116	129401	80145	7884	10569	53981	51362	10189	9883	7919	84324	10921	23636	9939	56001	728343	100101267
REACTOME_METABOLISM_OF_AMINO_ACIDS_AND_DERIVATIVES	4706	10165	5689	10157	6224	389434	6534	5704	55349	1373	6301	5009	51121	84245	5685	5832	586	6141	4942	3735	23198	23446	440	6160	3028	38	7299	10003	56922	1638	384	594	6193	3034	2346	5705	54498	6128	6175	1738	5720	26227	5711	6222	5714	4507	5625	23464	6122	25828	5706	5684	2954	5700	5693	5687	5721	5688	54363	191	5716	6611	10166	5713	8140	1428	10295	2184	4948	65263	2936	1158	4946	259307	6217	6223	587	2639	6142	6528	23474	4967	11112	7965	5683	7306	6158	6143	5709	443	5717	6164	51166	51091	8050	6207	5715	1610	6539	57515	6206	64902	5917	3081	6152	10213	6209	2744	7173	4953	8604	1615	8942	6146	6723	1491	79814	4548	8564	6230	383	1743	4329	2805	83884	11019	6144	6125	1757	1621	262	4552	6204	27232	9521	2806	9349	9491	5690	435	1892	7979	4357	7263	3712	5682	8424	7166	1036	15	6192	2593	6303	25873	445	6535	3620	10197	6155	1160	5160	64087	6538	51540	60678	1644	10247	10955	29958	23743	51520	7252	6210	29968	10993	1081	27165	2752	2058	5695	11224	9380	6194	58472	6176	53905	56267	1629	6229	9061	121278	144193	113675	6821	51380	50506	3067	2653	6123	6187	5409	5694	6205	23521	6135	113451	6202	5686	223	51686	29920	6233	51601	339896	6161	275	58478	6189	6167	635	5723	6134	6129	549	6130	2746	196743	51074	6188	2197	3176	1737	4143	27034	5860	6999	130013	57407	143471	51582	138199	6156	3242	5710	5692	8659	131669	875	10841	9673	6132	5701	162417	6154	80150	6159	23498	5161	200916	9861	152926	6133	116832	9255	51151	256987	6208	501	140801	6166	5702	84706	1152	374569	5092	6157	57494	4837	4141	6137	2875	63826	6520	3921	5162	347735	6203	883	5053	2628	6227	6201	5859	189	57571	6169	5707	6124	6138	5708	85007	387787	5827	6470	284716	6181	6232	2731	51268	22928	118672	7054	4947	120103	1728	55526	84890	55256	6218	2747	6165	5831	89874	1468	125061	619189	51065	5719	339983	55217	6228	79048	123688	169355	9045	36	3376	438	5718	1735	6231	6168	6136	6191	26275	6147	7296	6898	9060	4736	6170	8528	5696	5699	1734	1733	6235	100131187	7311	122706	548596	6171	6234	1159	5698	6173	11185	112817	593	58510	6139	102724560	5691	140032
REACTOME_FATTY_ACYL_COA_BIOSYNTHESIS	60481	64834	2182	51495	6319	9524	6576	23205	7923	6785	83401	2181	81616	3293	5538	47	22880	11000	79966	84869	51144	2180	55301	79993	23305	9200	9374	2194	79071	197322	401494	51703	54898	253017	201562	109703458	31
REACTOME_E2F_ENABLED_INHIBITION_OF_PRE_REPLICATION_COMPLEX_FORMATION	4998	23594	4999	5000	84515	891	23595	5001	983
REACTOME_P75NTR_RECRUITS_SIGNALLING_COMPLEXES	4804	8767	3551	4803	6233	7316	8878	5584	7314	4615	7189	3654	7311
REACTOME_BIOLOGICAL_OXIDATIONS	2729	1595	26	56603	79017	2328	4257	2326	9971	1800	1591	64816	2730	10858	27430	8574	6916	119391	348158	4129	54905	2950	8648	4258	6820	54498	1312	2327	5742	1592	3326	2953	2687	2678	1565	1727	2954	2937	191	80777	54928	6822	1577	196	1562	218	7365	6783	7358	9049	10728	1594	217	50512	13	84836	5443	23169	4548	10327	54996	5740	4552	4835	51000	5447	8459	79094	25830	1571	2686	55902	8639	314	91703	55748	653689	2944	2949	2947	1573	79799	54490	1593	219	670	7172	2230	1588	1545	391365	1559	1558	9061	2098	10499	1583	1543	1544	64180	1580	4259	405	2052	494143	55347	10861	285440	133688	51302	196743	9446	10249	4143	84532	113612	1836	10	7363	29104	219970	347734	874	1576	1551	1584	2232	284541	22977	10380	27306	134147	216	1557	4837	116285	92292	54578	64174	29785	124975	1581	167127	2948	4144	7360	8460	2941	7364	9	57834	126410	9915	9420	23491	8824	130	51504	27284	10941	2940	26873	1585	1582	221357	54988	123876	120227	8529	66002	64757	6256	11283	4051	1579	340665	124	4128	131	6817	125	7366	6799	1555	1572	373156	1553	7367	128	27233	1549	127	6819	1589	9060	1066	389396	246181	2946	445329	10720	57412	341392	54579	54600	54658	54576	54575	54659	2938	95	2939	54577	54657	126	1548	6818	112812	574537	2952	57491
REACTOME_REGULATED_PROTEOLYSIS_OF_P75NTR	4804	5663	4790	51107	83464	5664	6868	23385	5970	7189	55851
REACTOME_TRANSMISSION_ACROSS_CHEMICAL_SYNAPSES	84254	5577	9256	10368	163	9254	6853	6540	2556	2554	57554	1175	5923	816	2773	782	6857	10681	1103	815	6196	5566	27330	4905	27092	1739	113457	88	108	2782	6507	22999	1136	1741	43	2036	1312	5594	9647	9463	80331	81027	1137	140679	2742	8874	5595	83988	10382	64130	57030	6511	2906	5864	2901	6804	51422	6505	320	28964	1145	6532	5573	2557	2743	3312	6506	10645	8825	6539	217	81539	2784	5564	2570	7915	6582	5924	2566	590	5576	2771	59345	2744	53632	60482	116444	57576	6195	1143	1385	2891	3762	1135	113	10376	3759	2892	5582	51764	7277	2791	2792	2770	2571	196883	23229	8500	5565	6538	5562	1742	6616	3845	8536	54407	27165	4193	2752	1144	5879	2572	6812	9568	7280	347733	5330	109	1134	27163	8499	5170	2774	773	6531	59283	5567	8497	80852	10550	817	8001	2559	2561	2741	2569	8573	1142	8973	774	818	55327	9177	2900	5331	1740	2555	112714	814	2893	3773	4900	5578	2890	114	23426	7102	27020	6529	6854	3084	55799	3763	3772	1141	1173	2905	115	2785	6512	5563	3765	3760	2560	2899	2898	107	5568	6571	783	2562	5579	3359	10369	2793	94235	784	7846	84790	3761	2786	10815	1138	2897	2783	55970	26960	111	260334	2787	112	55584	3265	6580	22843	1139	84617	2788	2902	6197	8541	3766	170572	79861	2066	9495	5571	2567	785	3838	23236	161	18	200959	2903	51807	5613	220074	3768	8224	285242	200909	2558	54331	4137	6572	5575	10383	4128	4646	1146	160	6714	7278	777	801	10497	116443	2550	4893	346562	6844	2790	80086	10381	347688	55879	2904	4747
REACTOME_CASPASE_MEDIATED_CLEAVAGE_OF_CYTOSKELETAL_PROTEINS	7431	841	118	28988	839	2934	2620	836	840	5339	4137	6709
REACTOME_XENOBIOTICS	64816	54905	1565	1577	196	1562	1571	1573	1559	1558	1543	1544	405	1576	1551	1557	29785	9915	1555	1572	1553	1549	1548	57491
REACTOME_INTEGRIN_CELL_SURFACE_INTERACTIONS	3683	3675	3674	960	3381	999	3371	1298	91522	3385	8516	50509	1286	3693	3682	1307	3383	3655	1299	8174	3386	7087	1311	3696	3384	1277	7448	7450	1297	1294	3694	3676	2335	6696	1300	3791	1289	1284	3679	7057	22801	3685	1280	4060	3695	3687	1291	1292	3339	8515	3680	1295	3688	58494	3681	50848	3689	3678	7412	1293	3673	1278	83700	2200	1281	1285	3684	2266	2243	2244	1296	682	256076	80781	1282	1287	375790	961	1305	1288	1290	131873	3672	3690	5175
REACTOME_CYTOCHROME_P450_ARRANGED_BY_SUBSTRATE_TYPE	1595	56603	9971	1591	64816	10858	6916	54905	8648	1592	1565	1577	196	1562	1594	5443	5740	5447	1571	1573	1593	2230	1588	1545	1559	1558	10499	1583	1543	1544	1580	405	285440	51302	113612	1576	1551	1584	2232	284541	1557	29785	1581	57834	126410	9915	9420	1585	1582	120227	8529	66002	6256	11283	4051	1579	340665	1555	1572	1553	1549	1589	1548	112812	57491
REACTOME_APOPTOTIC_CLEAVAGE_OF_CELL_ADHESION_PROTEINS	999	1829	5317	1832	7082	9414	1830	1828	836	1499	100506658
REACTOME_NRAGE_SIGNALS_DEATH_THROUGH_JNK	572	7204	7984	4804	25791	55160	9138	64857	6655	4168	2245	8874	9639	23370	5599	9828	5924	1894	26084	6654	9181	10672	57580	23263	89846	9459	27237	23229	9826	10451	4803	50649	5879	84904	121512	7409	128272	221472	26230	10018	84033	7074	29	8997	7410	50650	55701	11214	57449	10276	9500	389337	23365	22899	6453	445328	100271715	54848	26574
REACTOME_SLBP_DEPENDENT_PROCESSING_OF_REPLICATION_DEPENDENT_HISTONE_PRE_MRNAS	6634	22916	6628	4686	6636	25888	6637	134353	7884	84967	6635
REACTOME_NRIF_SIGNALS_CELL_DEATH_FROM_THE_NUCLEUS	4804	5663	5599	51107	4803	83464	23421	5664	6233	7316	8878	23385	7314	7189	55851	7311
REACTOME_RNA_POLYMERASE_II_TRANSCRIPTION	4800	843	996	5439	1387	55904	7748	3683	3674	10127	1750	54623	7005	5689	7021	83741	9862	7752	22955	6924	672	9971	5704	10046	10138	637	25937	147948	4331	864	4361	55778	6617	58528	51230	10062	355	5452	9099	5685	84883	9440	5431	9734	50484	5982	57492	23327	50943	5888	84321	29945	8454	58508	639	816	9877	6515	9150	51564	7771	11338	55726	6873	28996	6882	5588	8621	6602	4802	6688	4287	865	9759	23198	6095	1459	815	6929	53615	29894	5566	6720	27125	7321	8626	6605	2736	4854	8463	8726	9891	7587	4292	51412	5915	57103	5527	54715	57690	83737	7161	9984	6595	27244	4850	5933	6932	4208	22869	440515	6604	5241	905	4986	2932	7994	10325	25799	79891	55659	54807	55663	9422	7760	51593	581	5705	7022	6790	4849	5775	22974	23368	79175	8550	51433	6910	55900	332	10914	8812	57060	10795	27327	58484	2099	5720	11198	26523	117584	10013	8697	23468	4436	5711	2289	27154	7738	23411	25	8317	5714	9739	5434	51586	6598	6634	5594	5435	84271	8563	23112	5816	9978	2033	83746	23774	83933	10419	5706	5684	22938	5494	6430	5700	5693	7528	8106	5687	5721	5875	4605	3172	4773	1477	51497	5688	1457	10398	182	1869	58490	8731	4092	5932	1478	5716	6907	23439	51213	5931	2623	54457	28984	26512	5595	5432	5713	8312	7249	26048	10273	7329	6923	5934	7082	55756	4683	10397	55174	2936	8797	5516	665	1082	10848	2068	56729	81857	6618	9441	79744	898	2821	208	5438	51343	27113	7040	7728	5518	8178	7561	1021	1749	94239	857	4233	835	7586	6878	5054	6119	2146	2737	5683	6009	51422	2645	2625	5709	22794	57508	9969	51003	6603	5717	2648	1277	10014	64750	7531	5608	6830	8649	4790	7323	1998	3558	55294	579	10891	595	25906	2965	5715	55110	1027	2967	7421	5985	3458	4848	4839	1108	5564	1911	1337	8683	8732	5467	4988	1432	6428	6648	892	9439	7101	64065	896	6908	7422	57472	900	5810	10111	6500	5515	2908	3977	604	7029	8850	3280	22916	55240	9540	5443	29959	3676	10213	6772	2744	53632	6432	9167	1386	1820	7341	6429	3065	28956	1647	9295	339488	2494	64121	127396	10000	10765	5929	5052	356	8289	6118	6794	4297	1385	5325	4602	6446	1490	80264	2309	60436	6696	894	22936	23314	51692	79109	8013	2103	57678	4488	2891	63970	80314	6883	1997	22835	7181	4801	317	8795	51123	79370	256051	10520	6045	847	84248	7755	79871	5395	11335	4852	7291	138474	11059	10212	3164	1017	4778	27161	6431	5105	7596	8239	8970	9477	1026	7913	860	23019	65109	6662	2962	57187	5469	8189	9491	6628	650	7692	4435	80818	4149	5690	192669	1340	7067	9572	25824	3276	8409	11105	54973	83744	59269	1350	8445	8089	5300	23309	6597	7979	54487	7533	2571	80237	79664	5682	79733	904	9070	2593	8881	348	4298	79230	26152	6874	10155	83667	57693	79088	55422	7770	7700	1327	1349	7376	10197	2538	79228	5914	5565	57343	8431	3958	7568	5468	5562	6117	3021	2874	5111	1024	6341	8900	5983	10250	84246	84626	694	3845	1875	4221	51241	10001	891	1022	10542	4853	10971	79577	3559	902	284252	1643	1912	192670	1514	1081	4005	27165	1019	23493	4193	1329	29079	3569	3364	91875	6426	51204	83990	86	640	2626	6498	55339	2572	1025	7295	9314	7539	7743	5695	2516	4686	1515	4609	7020	9656	129685	10413	5519	4322	834	7057	23168	4091	2959	5876	10128	1763	580	2660	81556	7222	901	246175	57117	839	51176	6636	79035	6601	283337	5925	23067	2100	6938	2958	80349	5371	55215	374655	9785	463	54925	5170	9611	57336	6875	10650	55197	7157	9775	51529	57521	57332	79755	8535	4089	5366	2064	114026	57677	23410	207	10498	5694	25888	80110	90874	5686	6258	5451	9970	6097	1513	25896	56950	7159	57459	65123	142	3930	6233	6637	84874	84524	5433	3329	2177	9125	85403	285349	8856	55840	81608	817	890	6502	10769	2966	91975	255626	84870	1956	3486	3484	168374	55869	7712	55634	7592	6872	7552	1392	5440	1030	1029	2649	6834	4851	29982	818	6934	6877	7761	7762	85456	6749	143686	92105	472	55004	9219	79869	1111	124446	5305	2308	7316	7068	144715	5458	4306	27287	55835	5457	83439	133746	284306	374928	284309	10172	814	5884	10018	64682	4929	2960	79047	148103	23460	6921	143471	7566	4343	9337	133383	133522	134353	9443	10670	84108	29028	114907	115509	7862	6750	3815	7567	54778	6497	84676	2176	26053	3017	995	8365	55571	65018	861	5710	5692	7832	112950	181	7773	7673	7638	353355	9310	29101	2063	7307	2539	7757	388561	148206	9442	26097	84124	10898	84449	9794	5701	199746	84911	6427	84765	3678	25946	7627	6886	4116	5563	5928	84838	84661	3020	23248	2071	55677	7039	204851	3549	79885	1493	23429	285521	80145	9861	5196	11073	64769	5437	5984	55193	7884	51058	3015	51385	84126	5308	9464	23379	10393	253260	3562	1437	10370	10569	7559	23462	619279	3174	90390	26173	1020	51808	1345	7534	94241	55656	6619	7486	2957	51585	221044	83860	6621	7248	90809	144455	5702	53981	29117	1353	7753	119504	6881	4004	123169	7702	5579	7551	80095	79837	7529	4088	11051	51755	7571	7769	7733	79759	54815	121274	8085	162963	84436	55762	148156	7001	64223	146434	5436	1499	54541	3516	648	200845	4336	84289	51362	3622	90075	1876	4204	367	6940	27166	114787	282890	190	8738	25942	92595	65988	1107	7532	197320	7324	7988	8427	983	7314	2353	4086	121340	80196	8493	51499	90338	55786	55657	3726	90594	126070	54811	93134	201514	10782	284307	8841	83695	163255	148268	4300	6241	5728	80032	115196	54205	1051	112858	10978	54971	5883	148203	169270	5916	285268	10524	5970	340252	2101	158399	6599	147687	8793	8794	64859	5707	1263	163049	80012	84733	23269	9156	10302	10781	9975	545	11065	5708	1649	4878	10025	9134	162655	4087	219749	116028	58492	7025	169841	2810	79898	1479	7525	2877	2290	29882	7694	1351	246184	627	8851	153129	7156	7050	7182	79718	55367	3725	23283	5441	253639	285267	30832	163071	285676	125919	117608	7766	84987	4094	349075	23512	9377	6879	79818	80010	9212	144348	5781	2624	161882	163732	7710	51333	122809	9282	51276	8334	8347	84333	10224	126375	79813	286075	4869	155061	5430	6657	339500	284459	84967	94039	5571	6635	441234	7562	219578	1436	170960	25904	389114	162967	1482	2903	653604	348327	10189	23466	11200	80139	100506888	100129543	387893	7122	126382	3654	8338	84441	4303	162239	9021	9968	8349	146198	7469	80789	8340	90827	353274	2811	7625	5892	5600	26013	6667	5719	79943	10308	84924	57711	51741	388567	7565	148254	6256	7626	10168	55615	654254	8784	5465	7003	339327	51616	7874	57335	387032	6917	7621	65243	339559	57474	199777	389541	390927	163087	79862	84527	2963	1121	3014	147694	147837	26155	25920	163081	4697	93659	196528	126231	7581	162966	80317	440519	5079	163223	374879	58500	7633	148213	6829	57573	284443	55888	100287226	147929	11091	80778	7699	342132	5770	7678	148266	27153	285971	100289635	90576	2104	9612	51434	3066	158431	7695	23660	7582	170959	147686	90592	55534	3013	140612	128312	440077	199704	7697	353088	388566	163227	57541	221785	126068	147923	8364	6714	168417	91120	400720	113835	8356	146540	5718	8363	2961	641	124411	51592	79027	136051	340385	171392	344787	3064	8351	79788	57547	284370	5275	163059	10794	6884	92283	100506658	121504	388536	85236	7004	342926	84671	58491	147741	10793	63934	65251	57209	27300	54989	7027	84775	55713	220992	7745	79973	7574	7296	147949	374900	147657	84914	7594	7576	9358	199692	7919	4194	801	4513	28514	8861	9646	57154	29883	2475	25925	4512	55170	4514	80108	6096	26831	26835	116228	1378	126961	8337	333932	100132074	1616	6015	6257	6046	5696	4855	7936	10919	1460	90233	90333	90317	7711	155054	5699	1874	84324	10921	51224	26871	407018	81856	94115	9534	6827	2968	730087	7652	100131539	442319	728957	100131980	91584	7311	122706	730291	100131827	57615	146542	117581	8341	54145	728927	100129842	10432	5698	632	163051	92285	55766	388569	163050	255403	162972	3630	9668	7556	90649	7768	59348	56242	90589	10780	100151683	9939	10628	406921	26974	7767	23619	554313	8148	8370	404672	723790	9757	152687	2904	8362	8342	8339	6880	8355	474382	8344	26149	6066	8361	8348	162699	8353	26824	7549	8368	8354	8345	8350	5691	267010	8294	8396	8331	3018	8367	3012	8360	8343	7703	93474	8968	8335	10002	8346	8359	728929	8366	8357	9997	406928	407013	407012	8358	8352
REACTOME_NEURONAL_SYSTEM	84254	5577	9256	6833	10368	163	9254	6853	6540	9546	9066	2556	9369	2554	3755	57554	321	1175	9454	3784	3757	5923	816	2773	782	6857	8514	10060	10681	1103	815	6196	5566	27330	56666	4905	3785	27092	1739	113457	88	108	2782	6507	2037	22999	1136	3781	22839	23136	1741	3776	43	2036	23415	1312	83795	9424	610	5594	9647	9463	54207	80331	81027	1137	140679	2742	3750	8874	5595	9455	83988	3783	10382	3743	64130	57030	6511	5802	2906	3780	5864	2901	6804	51422	6505	320	28964	1145	6532	5573	2557	2743	3312	9379	24145	6506	8496	10645	341359	8825	6539	3736	217	81539	2784	5564	2570	7915	6582	5924	2566	590	5576	2771	59345	57669	2744	53632	60482	116444	3749	58512	9132	57576	6195	1143	1385	2891	3762	1135	113	3764	22865	10376	3759	3787	89822	2892	79414	5582	51764	7277	2791	2792	2770	57622	2571	3746	196883	3741	23229	3748	94030	8500	5565	6538	5562	1742	2319	6616	10313	3845	8536	54407	84694	27165	23416	27345	4193	3775	2752	1144	5879	28988	2572	6812	9568	7280	347733	10211	5330	109	1134	10021	27163	8499	27133	4916	5170	2774	773	6531	59283	5567	5792	3744	3756	3782	57657	8497	127833	80852	10550	817	8001	2559	2561	2741	3779	26045	2569	57502	8573	1142	8973	774	818	55327	9177	2900	5331	1740	3742	3758	2555	112714	56659	9456	814	2893	2911	5789	3773	4900	5578	2890	114	23426	3778	7102	3788	57497	27020	6529	6854	3084	55799	3763	3772	3745	2035	57369	1141	1173	2905	50944	115	22941	2785	6512	5563	3765	347730	3754	3760	10611	2560	2899	2898	348980	107	27012	5568	22829	26050	6571	783	3747	2562	8495	5579	3359	10369	2793	94235	784	7846	84790	3761	2786	169522	93107	2915	10815	7881	11141	51305	1138	22871	57555	9196	9229	143425	3790	27094	170850	2897	3777	3752	2783	55970	26960	111	260334	91683	10089	78999	81033	2787	112	55584	3265	6580	22843	1139	84617	80059	2788	2902	6197	3738	3737	8541	3766	170572	114798	26251	79861	2066	81858	139065	9495	9378	5571	3739	2567	3770	785	50801	3838	23236	9312	10052	161	18	57596	200959	2903	51807	5613	131096	220074	3786	3768	3751	84189	90134	8224	56479	84631	285242	200909	2558	54331	338567	4137	3767	6572	5575	10383	26280	4128	3556	54413	4646	1146	160	6714	26037	10242	9228	7278	777	801	10497	347731	116443	2550	4893	346562	6844	2790	80086	10381	347688	55879	2904	4747
REACTOME_REGULATION_OF_BETA_CELL_DEVELOPMENT	1387	5080	10046	2255	2033	22938	3172	208	5078	2645	2648	8850	3280	2494	10000	3375	50674	3170	4821	6927	3651	207	5313	4851	2308	9794	4760	6514	4825	3174	3516	256297	3175	3171	3642	389692	84441	222546	55534	390874	3630	6928
REACTOME_CELL_DEATH_SIGNALLING_VIA_NRAGE_NRIF_AND_NADE	572	7204	7984	4804	25791	55160	9138	5663	64857	6655	4168	2245	8874	9639	23370	835	5599	7531	9828	5924	1894	26084	6654	9181	51107	10672	57580	23263	89846	9459	27237	23229	9826	10451	4803	50649	5879	84904	83464	121512	7409	128272	23421	5664	6233	221472	26230	7316	10018	84033	7074	29	8997	7410	8878	23385	50650	836	55701	27018	7314	11214	57449	10276	7189	9500	389337	23365	22899	55851	6453	445328	100271715	7311	54848	26574
REACTOME_NEUROTRANSMITTER_RELEASE_CYCLE	9256	6853	6540	6857	1103	6507	22999	80331	140679	64130	57030	6511	5864	6804	6505	320	3312	6506	8825	6539	7915	6582	2744	60482	2571	8500	6538	6616	54407	27165	2572	6812	27163	8499	8497	10550	8573	55327	6529	6854	6512	6571	10815	6580	8541	18	8224	6572	4128	10497	6844
REACTOME_P75_NTR_RECEPTOR_MEDIATED_SIGNALLING	572	7204	65078	7984	4804	25791	387	55160	9138	5663	64857	6655	4792	4168	2245	8874	8767	3551	9639	23370	4099	835	5599	7531	4790	9828	11108	5924	1894	26084	57142	6654	3065	9181	51107	10672	57580	23263	4974	89846	9459	27237	23229	9826	10451	4803	6610	50649	5879	84904	83464	121512	396	7409	128272	23421	5664	6233	221472	26230	7316	6868	10018	84033	7074	29	8997	7410	8878	23385	5584	50650	836	55701	27018	84894	7314	11214	57449	8841	4615	5970	10276	7189	9500	389337	3654	3066	23365	22899	55851	6453	445328	100271715	7311	54848	26574
REACTOME_AMINO_ACID_TRANSPORT_ACROSS_THE_PLASMA_MEMBRANE	6542	92745	11136	55117	23428	9057	8140	6510	6539	81539	117247	6509	206358	56301	6533	54407	6519	55089	6541	8501	23657	9056	54716	348932	84889	124935	6520	340024	120103	153201	10991	123096	11254
REACTOME_ENDOGENOUS_STEROLS	1595	9971	10858	8648	196	5443	5740	1593	2230	1588	1545	10499	1583	405	285440	51302	1584	2232	1581	9915	9420	1585	1582	6256	1589	112812	57491
REACTOME_REGULATION_OF_GENE_EXPRESSION_IN_BETA_CELLS	5080	3172	208	2645	10000	3375	3170	4821	6927	3651	207	5313	2308	4760	6514	4825	3174	3171	389692	222546	3630
REACTOME_GLYCOLYSIS	23279	7175	55706	5214	5315	55746	5566	2023	79023	2646	81929	10762	8086	23511	8480	5230	9688	5516	2821	5518	26330	2645	2027	4927	230	4928	57122	2597	7167	2026	5528	10007	9631	5515	5210	348995	5208	9972	79902	8021	23225	11097	229	5519	53371	9818	5211	5567	5313	226	5213	5903	23165	3098	6396	5207	83440	3099	3101	129401	132789	5224	5568	283209	5209	5232	5223	669	283871	9883	23636	100101267
REACTOME_PROCESSIVE_SYNTHESIS_ON_THE_LAGGING_STRAND	23649	5424	10714	5422	3978	6119	5425	6118	6117	5111	1763	5558	2237	57804	5557
REACTOME_MRNA_CAPPING	5439	4331	5431	5434	5435	8731	5432	2068	5438	2965	2967	8732	22916	2962	1022	902	4686	5433	2966	5440	2071	5437	5436	5441	5430	2963	6829	2968	404672
REACTOME_MITOCHONDRIAL_FATTY_ACID_BETA_OXIDATION	4706	6296	37	3030	11332	27349	1666	80724	55856	5096	33	51102	34	10965	35	23597	84693	1892	3032	3033	58488	4594	166785	1622	117145	26027	80221	10449	1632	134526	142827	5095	414149	641371	284486	84320	84129
REACTOME_SIGNALING_BY_GPCR	51384	84254	799	5577	6863	6376	6915	2696	695	50865	8630	5583	846	7204	54884	153	7504	2978	10911	7984	5733	23596	10886	816	1608	2769	7478	2817	9170	10203	2773	9340	1606	5588	5141	25791	387	6093	65055	10235	57113	51083	1815	10681	6343	1258	815	998	6196	51052	51109	5566	5151	10170	11343	9187	55160	6865	7479	8786	2239	9138	8527	108	2782	1906	117	27334	6344	50700	2920	4036	4986	338	7481	5475	2775	2778	5744	2767	5996	64857	26575	126370	4295	3710	5594	157	6655	623	26090	11255	4923	551	128674	5173	5332	5020	4935	2986	4168	5956	680	2245	3356	2862	8874	160851	5595	6367	6361	7976	5516	9639	3972	23370	208	64748	5518	5296	5143	5294	7472	7434	1395	2692	727	6019	6387	5532	8787	7473	6354	6347	6346	3292	5539	5573	5957	2798	10874	887	9828	337	345	796	10645	10988	11211	2784	4988	2740	442191	81696	81797	1235	10846	2979	5528	1839	8622	2916	5924	5144	5515	3274	3827	5948	5947	131890	7474	5576	1894	2779	2771	59345	26084	7433	6364	5443	5136	92840	2641	6869	7475	6382	6654	84634	4985	9181	5321	5997	6121	10000	5999	1889	8643	8503	163404	9890	6195	335	1385	7276	1268	2691	8111	2834	10672	1394	2853	148	5533	157506	9227	113	50836	50839	3375	50837	50835	353299	3061	9034	729230	2693	5290	29899	7852	94233	5737	4852	10268	3709	976	57486	5153	4035	10888	4159	57580	6385	1908	2914	26212	221391	6372	7471	2841	5732	2868	4987	2832	718	2797	8698	2925	23263	2867	2864	1236	5582	554	6003	89846	1907	50831	50832	54429	30817	390892	26658	26664	9002	51764	8388	2791	2792	2770	79924	2781	135	2847	8484	50833	6608	611	50940	51554	196883	7905	9459	79948	3949	348	81061	6295	27237	23229	5697	6370	84658	10266	84152	2488	10267	3000	26166	51308	6754	9826	56923	5145	1131	122042	5158	4922	3845	2780	7252	10451	7482	9475	2922	59340	4544	747	187	27202	301	3351	1081	5959	9038	4829	53630	183	85397	9290	3357	80326	11250	50649	1910	1607	4836	64108	347168	286362	9568	254973	6366	84904	3062	1208	4647	408	7225	5519	5330	64220	109	3973	5950	9626	7222	4283	5530	5998	121512	8608	50846	53831	8620	10161	6751	145226	8477	6017	5170	26689	2774	116	409	23533	7409	351	207	2854	113091	128272	3339	5567	84432	6375	6846	8490	6004	7483	388	79823	2840	5746	57007	1238	185	90226	9718	1609	817	285440	5295	1393	221472	9287	319100	83551	134864	26230	7432	2768	1956	2846	158835	3358	2719	2796	8601	1392	29967	54886	138804	392391	5995	818	3363	64106	6001	133	8525	338674	5058	1813	170589	5331	4314	390157	390162	150	64407	3708	1814	1909	56477	84539	57105	5741	5140	9397	814	2911	343170	8526	2838	5578	89780	84033	5137	7476	79544	389	8324	114	9630	2776	10563	7074	6750	51738	7804	3361	8321	9162	3362	336	7484	2695	6002	29	8392	5739	8997	7410	26086	643	1234	5745	5731	222236	3060	125962	58191	6755	115	2785	9249	9672	54361	127059	165140	7855	886	60675	3577	134	3549	57406	2921	6374	5473	5196	2919	7349	151056	1230	83597	6010	5580	50650	23173	5364	2912	4886	4889	2151	2150	3360	221955	6469	107	2852	1020	8323	5568	158131	392392	7253	221035	27199	390431	55701	11245	552	144124	120776	5598	5579	2587	4160	6866	219983	2793	81285	282763	390063	390061	94235	81168	10798	5368	4992	81697	4993	5729	2786	1524	624	4543	80346	2339	1128	10768	392309	3354	2915	23620	26533	343169	10636	3627	6373	154	64805	390445	5724	3576	6383	122740	81127	1880	10887	1816	50834	6870	5028	7480	83756	9283	2848	147	136	121214	3814	441639	26496	2861	11214	283297	341276	2492	2850	7200	390883	390882	125963	219858	1901	219875	2358	2357	347468	5581	26248	117579	26245	8862	27115	392390	26735	138881	138882	138883	59350	23566	5734	341152	10316	5031	57449	10287	719	146	26532	26538	390054	8383	26189	120586	6356	219429	219417	119764	10663	390201	219982	219981	2783	390191	390190	219954	55970	10022	283189	219493	338675	219477	390154	284433	5499	5139	10125	121275	6363	390199	441608	81341	26960	156	339403	111	10800	391109	6288	2829	10803	222545	80835	26737	10276	2787	112	134083	7201	1240	125958	3265	126006	8322	2015	390174	219482	9934	282775	282770	219431	132112	26696	121130	4023	120787	5406	5029	119765	797	4161	390442	219986	122748	390436	126541	390058	122742	390433	441308	79317	390429	441670	390195	2788	79346	256144	256148	390113	81099	283111	283110	119REACTOME_PEPTIDE_LIGAND_BINDING_RECEPTORS	6863	6376	50865	7504	10911	10886	51083	51052	6865	1906	2920	4986	4295	623	4923	551	128674	5173	5020	680	2862	6367	6361	727	6019	6387	6354	6347	6346	5539	10874	887	4988	1235	3827	6364	5443	6869	84634	4985	1889	2834	3061	9034	729230	2693	7852	4852	57486	4159	1908	6372	4987	2832	718	2925	1236	554	1907	9002	2847	8484	51554	5697	6370	6754	56923	122042	4922	2922	187	27202	301	4829	183	1910	6366	3062	4283	8620	6751	351	84432	6375	6846	57007	1238	185	9718	64106	1909	56477	84539	10563	6750	51738	643	1234	3060	58191	6755	886	60675	3577	2921	6374	5473	5196	2919	1230	4886	4889	2151	2150	2852	552	2587	4160	6866	5368	1524	624	23620	3627	6373	3576	10887	6870	9283	3814	2861	7200	2358	2357	117579	8862	59350	10316	719	6356	10663	10022	6363	339403	6288	2829	10803	7201	4161	1237	2147	6752	186	3579	5021	2149	5179	6357	2837	51289	8811	5367	1232	2831	1233	283869	256933	2826	4887	4158	2833	84109	885	387129	2359	347148	257313	728	4828	5660	3792	553	5540	129521	2532	10850	594857	1325	3640	4157	6352	6348	6368	6360	6351	414062	6349	6753
8805	5030	138802	391191	885	1645	387129	2359	390148	403239	340980	390323	390064	162998	285093	7477	338755	375790	5575	26659	283365	81442	391211	390084	347148	8326	155	1269	257313	401994	284521	403278	390261	390275	8644	81448	26476	26707	401992	81472	219873	441911	2917	283159	1604	390432	343173	81050	3269	284532	390036	390439	23365	27198	127074	6714	26493	26740	26497	26020	128372	728	390038	441933	81466	391112	83875	391189	4828	254783	5660	219965	119772	26494	219958	79310	3792	553	2870	57016	254879	1902	391192	219968	344892	1259	391194	1109	801	79490	24	2913	56670	22899	2869	343406	128368	401993	26246	391114	5540	138803	55937	129521	7932	2550	26716	442194	26529	26531	442186	442185	442184	26692	2843	390144	26338	5150	403284	403282	254786	390321	390078	119679	401667	401666	6453	63940	403277	259294	259296	50840	50838	402317	2532	445328	26211	4893	221914	1903	1241	56413	10850	594857	346562	100271715	135946	5534	393046	81318	259287	346525	4995	26188	135948	390260	392138	259286	135941	283093	346528	26686	442361	346517	143502	259292	127062	26683	79295	26341	402135	390037	26339	403274	219869	344	403273	259285	54848	219870	134860	403253	26648	343171	26219	115557	388761	1325	2790	401427	5032	81392	3640	431704	390197	390264	390167	390168	219487	219865	255725	259289	8843	26534	124538	79549	259295	259293	259290	79290	5726	2342	130075	79334	283092	4157	8386	219473	5949	9294	2652	6352	390538	6348	151	139189	6368	6360	6351	9560	414062	392376	146850	26687	390093	6349	338328	138799	390082	6753	79324	56656	79345	219952	128367	283160	391190	119695	127077	219437	144125	219428	390142	219479	256892	283162	347169	219959	504190	81458	140	390271	81399	26595	341568	729759
REACTOME_METABOLISM_OF_POLYAMINES	5689	5704	5685	23198	5705	54498	5720	5711	5714	5706	5684	5700	5693	5687	5721	5688	5716	6611	5713	4946	5683	5709	5717	5715	10213	4953	6723	79814	262	9491	5690	7979	5682	6303	10197	5695	5694	113451	5686	51686	196743	143471	51582	5710	5692	5701	9861	5702	5707	5708	4947	1728	5719	5718	5696	5699	122706	5698	5691
REACTOME_NOTCH_HLH_TRANSCRIPTION_PATHWAY	1387	10046	9734	51564	9759	4854	10013	83933	22938	6907	2648	10014	8850	3065	4853	9611	55869	4851	9794	79885	3516	8841	79718	84441	9612	3066	55534	4855
REACTOME_INTEGRATION_OF_ENERGY_METABOLISM	5577	6833	79602	9254	51085	2769	2182	10681	5566	32	108	2782	10411	2778	2767	11069	3710	5516	5518	6804	51422	6945	5573	2784	2740	5528	5515	5576	2771	59345	2641	5906	6513	6794	113	3709	2181	2864	51764	2791	2792	2770	196883	6861	47	5565	6616	1131	948	6812	5519	5330	109	8826	773	5567	5313	5331	150	3708	775	57105	5578	114	9630	2776	776	3745	5207	51094	115	2785	5563	6514	7086	107	5568	783	3747	2793	94235	784	2786	10768	2194	3790	2783	55970	111	2787	112	2788	6888	26251	9495	9370	23236	152	54331	3767	5575	777	10554	6844	2790	3630	31	4082
REACTOME_CELL_CYCLE_MITOTIC	8379	996	5577	10926	5048	1870	5689	728642	9918	5704	23649	4331	6683	29781	7444	23279	55166	5981	27175	54908	5685	8481	7175	5982	29945	10806	8454	4659	55706	23063	5424	55388	5525	3796	23198	22933	5526	55746	1459	5566	7321	8243	3161	23291	54820	4171	23332	79023	51512	113457	4175	4660	1781	10714	5527	5108	8556	3320	5933	10403	2932	7514	3842	23047	25978	81929	4998	9183	5705	6790	22974	8655	51433	332	10726	23594	5720	54930	10762	8318	990	8697	8086	5711	23511	3326	3717	25	8317	5714	5594	79019	4174	9978	2033	5905	5427	5706	5684	7443	5700	5693	5687	5721	9837	22981	4605	8480	81027	5688	5753	994	1457	22919	1869	128866	9663	79959	55125	5716	5422	10735	2010	2491	5595	9688	80152	5713	7329	5934	9738	22995	5862	5516	4173	10382	898	208	51343	3978	5518	1021	94239	6119	95681	5683	5425	9126	5709	3837	4927	5717	7531	64151	595	25906	22897	4928	5715	2305	1027	5985	57122	26271	4172	1871	51053	896	5528	55722	10112	4001	6500	9631	5515	10051	80321	7029	64689	1058	10213	56655	51652	26003	4999	5000	7341	7840	3065	10000	991	8548	4751	25936	1063	6118	10274	894	6418	11064	10783	91754	348995	91687	84930	7112	23397	81930	23244	11130	1031	64105	10133	1017	10376	80776	8970	1026	9972	79902	9491	84515	4149	11190	5690	10426	8021	9088	7277	10142	7979	85378	10776	5682	1032	84962	1028	151648	23383	8881	10844	27243	6249	51659	93323	7283	10197	7153	23225	5901	6117	3021	27183	5111	64900	8900	5983	1875	891	1022	23175	902	91768	55143	23595	1019	9700	1783	79866	11097	4957	10592	55755	5695	4609	11258	7280	347733	4926	5519	9493	57082	55142	27229	5861	79172	10121	1763	53371	8615	1062	22822	121441	9818	5925	84643	114799	7157	1453	51529	22994	207	5694	10733	23421	11004	5686	29922	83540	2029	3930	27436	6233	51143	1060	890	6502	255626	5558	113130	54892	55869	79648	1069	91782	84296	54801	1030	1029	84131	54107	3619	79980	7316	140609	23310	79682	55835	80097	112714	115106	57405	64946	64682	5903	25909	5529	200014	5578	9184	143471	220134	80028	23165	701	6396	9133	1859	3017	995	8365	1780	5710	5692	5116	57551	11243	4000	5701	147841	221496	5928	129401	3020	151246	23122	9861	5984	3015	993	4085	10393	25836	9232	92421	5885	5001	5702	9702	8945	119504	55839	7465	5579	4176	81565	5347	2801	28227	4218	81620	7846	84790	79003	7083	8290	2237	1876	699	7532	7324	983	7314	157570	6241	23133	1163	260334	653784	5707	23592	55055	9662	81876	11065	5708	10540	9793	378708	9134	8815	55844	57804	23399	84617	8636	79643	29882	246184	7298	23141	5426	6232	79861	9212	55920	1104	8334	8347	64785	9798	348235	80254	203068	23194	653604	51807	286826	387893	8338	9735	8349	8340	5719	5501	54821	10383	401541	3014	132660	9883	51434	3013	128312	8364	1778	6714	8356	5718	8363	8351	121504	85236	7278	5557	9814	7027	80184	126961	8337	333932	29935	5696	63943	1460	1639	440145	5699	1874	255919	51451	91750	23636	11116	55559	5500	1454	79441	51400	5520	7311	122706	1719	8341	54145	5698	80086	55766	984	23354	4067	29082	10381	347688	140735	55957	554313	8370	723790	100101267	8362	8342	8339	8355	474382	8344	8361	8348	8353	8368	8354	8345	8350	114791	5691	8294	8331	3018	8367	3012	8360	8343	8968	8335	8346	8359	8366	8357	8358	8352
REACTOME_GLUCONEOGENESIS	10165	4190	2023	6576	5106	5230	2821	26330	2027	8402	230	2597	7167	2026	8604	2805	5105	2806	8789	2538	219855	229	92579	4191	226	57818	54020	5224	2203	5232	5223	5091	1468	2542
REACTOME_DOPAMINE_NEUROTRANSMITTER_RELEASE_CYCLE	9256	6853	6857	22999	64130	5864	6804	320	8825	8500	6616	6812	8499	8497	8573	55327	6854	6571	10815	8541	8224	10497	6844
REACTOME_OPIOID_SIGNALLING	84254	5577	816	2773	5141	10681	815	5566	108	2782	2775	3710	5594	5173	5332	5516	5518	5143	5532	5573	10645	2784	4988	5528	5144	5515	5576	2779	2771	59345	5443	5136	5321	1385	5533	113	3709	5153	5582	51764	2791	2792	2770	2781	196883	84152	2780	5519	5330	109	5530	2774	5567	817	818	5331	3708	814	5578	5137	114	115	2785	5580	107	1020	5568	2793	94235	2786	10768	2783	55970	5499	26960	156	111	2787	112	2788	3838	23236	5613	5142	54331	5575	801	346562	5534	2790
REACTOME_RECRUITMENT_OF_MITOTIC_CENTROSOME_PROTEINS_AND_COMPLEXES	5577	5048	728642	27175	8481	10806	5566	54820	23332	1781	5108	3320	8655	54930	22981	22919	79959	55125	9738	22995	10382	5518	95681	7531	22897	55722	80321	7840	4751	11064	11190	10426	7277	10142	85378	10844	93323	7283	4957	55755	11258	55142	27229	10121	121441	1453	22994	10733	29922	1069	54801	84131	55835	80097	115106	5116	9702	5347	7846	7532	983	653784	9662	10540	9793	8636	80254	203068	10383	1778	9814	80184	1639	440145	11116	55559	1454	79441	984	23354	114791
REACTOME_MITOCHONDRIAL_TRNA_AMINOACYLATION	23395	3735	55699	124454	54938	2617	23438	10352	55157	57505	79587	57176	79731	27068	51067	80222	10667	57038	25973	5859	92935
REACTOME_CYTOSOLIC_TRNA_AMINOACYLATION	6301	3735	16	7407	2617	7965	833	6897	5917	1615	10056	9521	51520	4677	8565	2058	7453	9255	4141	3035	5859	2193	5464	3376
REACTOME_CA_DEPENDENT_EVENTS	84254	5577	816	815	5566	108	5594	5573	10645	5576	5136	5321	1385	113	5153	5582	196883	109	5567	817	818	814	5578	5137	114	115	5580	107	5568	26960	156	111	112	3838	5613	5575	801
REACTOME_ACETYLCHOLINE_NEUROTRANSMITTER_RELEASE_CYCLE	9256	6857	1103	22999	5864	6804	60482	8500	6616	6812	8499	8497	10815	8541	6572	10497	6844
REACTOME_ADENYLATE_CYCLASE_ACTIVATING_PATHWAY	108	113	196883	109	2774	114	115	107	111	112
REACTOME_ADENYLATE_CYCLASE_INHIBITORY_PATHWAY	2773	108	2771	113	2770	196883	109	2774	114	115	107	111	112	346562
REACTOME_DARPP_32_EVENTS	5577	5141	5566	5516	5518	5143	5532	5573	5528	5144	5515	5576	5533	84152	5519	5530	5567	1020	5568	5499	5142	5575	801	5534
REACTOME_CHEMOKINE_RECEPTORS_BIND_CHEMOKINES	6376	2920	6367	6361	6387	6354	6347	6346	1235	6364	9034	729230	7852	6372	1236	51554	6370	6366	4283	6375	6846	57007	1238	56477	10563	643	1234	58191	3577	2921	6374	5473	5196	2919	1230	1524	3627	6373	3576	6356	10663	6363	2829	10803	1237	3579	6357	1232	1233	2826	2833	10850	6352	6348	6360	6351	414062	6349
REACTOME_CELL_CYCLE_CHECKPOINTS	8379	996	10926	5048	5689	672	5704	4361	51230	23279	55166	54908	5685	5982	29945	55388	5525	7158	3796	23198	5526	55746	7321	54820	4171	23332	79023	51512	4175	1781	5527	10403	7514	81929	4998	9183	5705	51720	8655	51433	332	57060	10726	23594	5720	63967	8318	990	8697	5711	8317	5714	79019	4174	5905	5706	5684	5700	5693	5687	5721	5688	22919	5932	5716	2491	80152	5713	4683	5516	4173	898	51588	29086	5518	6119	5683	5709	5717	7531	7468	25906	4928	5715	1027	5985	57122	4172	9025	5528	5810	10111	5515	1058	10213	4999	5000	7341	991	25936	1063	6118	348995	91687	81930	11130	64105	1017	80776	8970	1026	79902	9491	84515	5690	9088	7979	7533	8924	5682	151648	8881	6249	10197	6117	8900	5983	891	10971	55143	23595	4193	1783	3364	83990	5695	9656	5519	57082	79172	1763	580	1062	84643	7157	51529	5694	23421	11004	5686	64326	83540	6233	51143	1060	890	255626	1029	472	3619	1111	79980	7316	144715	79682	57405	5884	64946	64682	5903	25909	5529	9184	143471	220134	701	6396	9133	9577	3017	995	8365	1780	5710	5692	57551	11243	5701	25946	147841	84142	151246	23122	9861	11073	5984	165918	993	84126	4085	10393	5001	7534	7486	5702	119504	55839	7465	4176	81565	5347	7529	79003	8290	7336	699	7532	7324	983	7314	83695	5883	10524	5707	9156	55055	545	11065	5708	9793	378708	9134	116028	2810	29882	246184	7156	7334	6232	80010	9212	55920	8347	348235	11200	9735	8349	8340	79184	5719	5501	54821	401541	3014	51434	128312	8364	1778	5718	8363	641	121504	85236	4194	5696	5699	7311	122706	8341	54145	5698	140735	554313	8370	8362	8342	8339	8344	8361	8348	8368	8345	5691	8294	3018	8367	8360	8343	8346	8359	8366
REACTOME_P130CAS_LINKAGE_TO_MAPK_SIGNALING_FOR_INTEGRINS	3674	9564	54518	7450	2335	5906	5908	7094	1398	5747	2266	2243	2244	6714	3690
REACTOME_NOREPINEPHRINE_NEUROTRANSMITTER_RELEASE_CYCLE	9256	6857	22999	5864	6804	6582	8500	6616	6812	8499	8497	6571	10815	6580	8541	4128	10497	6844
REACTOME_PEPTIDE_HORMONE_BIOSYNTHESIS	3972	1082	5443	3624	3623	2488	7252	1081	83729	3625	3626	5122	93659	94115
REACTOME_G_PROTEIN_ACTIVATION	2773	10681	2782	2775	5173	2784	4988	2779	2771	59345	5443	51764	2791	2792	2770	2781	2780	2785	2793	94235	2786	2783	55970	2787	2788	54331	346562	2790
REACTOME_ACETYLCHOLINE_BINDING_AND_DOWNSTREAM_EVENTS	1136	1137	1145	1143	1135	1144	1134	1142	8973	1141	1138	55584	1139	1146
REACTOME_ABC_FAMILY_PROTEINS_MEDIATED_TRANSPORT	1080	340273	5244	5689	5704	1244	8504	5685	10347	23198	27248	10060	6400	51009	5243	5705	368	5720	5711	5714	91319	5706	5684	5700	5693	5687	5721	5688	5716	215	5713	4363	5683	20	10613	5709	5717	8714	5715	10057	10213	10058	5825	335	85320	89845	10257	9491	8894	5690	7979	5682	1968	22	10197	1965	10956	23456	5695	79139	64240	91445	10351	5694	5686	64241	6233	26154	11160	23457	7316	10350	23460	10349	23461	143471	5710	5692	9619	5701	5824	9861	7415	5702	21	7314	64137	225	5707	5708	6048	5719	3767	11194	5718	24	5696	23	5699	7311	122706	5698	5691
REACTOME_TRNA_AMINOACYLATION	23395	6301	3735	55699	16	7407	124454	54938	2617	7965	833	23438	6897	5917	1615	10056	10352	55157	57505	9521	51520	4677	8565	79587	2058	57176	79731	27068	51067	7453	80222	10667	57038	25973	9255	4141	3035	5859	2193	5464	3376	92935
REACTOME_OLFACTORY_SIGNALING_PATHWAY	65055	2782	126370	442191	81696	81797	92840	26212	390892	26658	26664	8388	2792	7905	81061	51308	64108	347168	286362	254973	26689	2774	138804	392391	338674	390157	390162	343170	79544	8392	125962	127059	83597	158131	392392	221035	390431	144124	120776	219983	81285	282763	390063	390061	81168	10798	4992	81697	4993	80346	392309	26533	343169	390445	122740	81127	441639	26496	283297	341276	390883	390882	125963	219858	219875	347468	26248	26245	392390	26735	138881	138882	138883	341152	26532	26538	390054	8383	26189	120586	219429	219417	119764	390201	219982	219981	390191	390190	219954	283189	219493	338675	219477	390154	284433	121275	390199	441608	81341	391109	26737	134083	125958	390174	219482	282775	282770	219431	132112	26696	121130	120787	119765	390442	219986	122748	390436	126541	390058	122742	390433	441308	79317	390429	441670	390195	79346	256144	256148	390113	81099	283111	283110	119678	119682	81282	119687	401665	401663	119692	119694	403244	127066	391196	127064	391195	127608	343172	81469	81470	127623	26682	120775	150681	286365	135924	121129	341418	341416	121364	8387	4994	128371	219960	79541	391107	143503	196335	120796	390081	390077	79473	390075	387748	390072	390181	219484	219874	338662	390066	390067	219469	390155	219464	284383	219453	390152	390151	219447	341799	219432	81300	81309	81328	81327	119774	23538	389090	120066	285659	390265	441669	343563	390649	8390	79339	390079	120065	127068	338751	120793	283694	127069	390648	127385	4991	79470	390437	390083	390059	8590	390327	26693	26333	390326	119749	79501	219436	219438	128360	128366	219956	219957	26539	138805	138802	391191	390148	403239	340980	390323	390064	162998	285093	338755	26659	283365	81442	391211	390084	401994	284521	403278	390261	390275	81448	26476	26707	401992	81472	219873	441911	283159	390432	343173	81050	284532	390036	390439	127074	26493	26740	26497	128372	390038	441933	81466	391112	391189	254783	219965	119772	26494	219958	79310	254879	391192	219968	344892	391194	79490	343406	128368	401993	26246	391114	138803	7932	26716	442194	26529	26531	442186	442185	442184	26692	390144	26338	403284	403282	254786	390321	390078	119679	401667	401666	403277	402317	26211	135946	393046	81318	346525	4995	26188	135948	390260	392138	135941	283093	346528	26686	442361	346517	143502	127062	26683	79295	26341	402135	390037	26339	403274	219869	403273	219870	403253	26648	343171	26219	388761	401427	81392	390197	390264	390167	390168	219487	219865	255725	26534	124538	79549	79290	130075	79334	283092	8386	219473	390538	392376	26687	390093	138799	390082	79324	56656	79345	219952	128367	283160	391190	119695	127077	219437	144125	219428	390142	219479	256892	283162	347169	219959	504190	81458	390271	81399	26595	341568	729759
REACTOME_PKA_MEDIATED_PHOSPHORYLATION_OF_CREB	5577	5566	108	5573	5576	1385	113	196883	109	5567	114	115	107	5568	26960	111	112	5613	5575	801
REACTOME_RECRUITMENT_OF_NUMA_TO_MITOTIC_CENTROSOMES	5577	5048	27175	8481	10806	5566	54820	23332	113457	1781	5108	3320	8655	54930	22981	81027	22919	79959	55125	9738	22995	10382	5518	95681	7531	22897	55722	80321	7840	4751	11064	10376	11190	10426	7277	10142	85378	10844	93323	7283	4957	55755	11258	7280	347733	4926	55142	27229	10121	121441	1453	22994	10733	29922	1069	54801	84131	55835	80097	112714	115106	5116	9702	5347	7846	84790	7532	983	260334	653784	9662	10540	9793	84617	8636	79861	80254	203068	51807	10383	1778	7278	9814	80184	1639	440145	11116	55559	1454	79441	80086	23354	10381	347688	114791
REACTOME_NUCLEAR_RECEPTOR_TRANSCRIPTION_PATHWAY	9971	10062	6095	5915	5241	2099	3172	7421	5467	7101	2908	29959	2494	8013	2103	7181	3164	5469	7067	9572	7376	5914	8431	5468	2516	2100	9611	6258	9970	6097	8856	2649	29982	7068	4306	4929	2063	3174	367	190	5916	2101	9975	7025	7182	126382	6256	5465	2104	9612	6096	6257	10002
REACTOME_GLUCAGON_SIGNALING_IN_METABOLIC_REGULATION	5577	5566	108	2782	2778	5573	2784	5576	59345	2641	113	51764	2791	196883	109	5567	57105	114	115	2785	107	5568	94235	2786	2783	55970	111	2787	112	2788	54331	5575	2790
REACTOME_SIGNALING_BY_PDGF	1298	9564	5291	8440	50509	1286	1299	1399	5155	5327	5296	2889	1297	7060	5159	6772	6654	6696	5290	5340	5335	6776	5782	1289	3845	5156	1284	7057	1280	5045	2886	1291	1292	56034	5295	5921	4690	1293	6778	1398	1281	6774	1285	7059	80310	256076	6777	3265	2885	5781	7058	1282	1287	6714	5154	1290	131873	4893
REACTOME_ASSOCIATION_OF_TRIC_CCT_WITH_TARGET_PROTEINS_DURING_BIOSYNTHESIS	26224	22803	10528	8237	83752	898	26330	6468	55294	10575	26270	26234	26190	6950	11328	10564	84261	10693	10574	10238	63971	3801	55135	7157	908	22948	26272	10694	54461	7203	10576	6774	8841	10517	9134	8877	2629	26985	6499
REACTOME_HORMONE_LIGAND_BINDING_RECEPTORS	3972	2798	2797	2488	7252	1081	3973	2796	170589	7253	2492	122876
REACTOME_GPVI_MEDIATED_ACTIVATION_CASCADE	2534	3937	5291	387	5590	998	51206	5296	5294	1277	5777	8503	5290	5880	10451	5879	5170	23533	7409	388	5295	2207	7410	10630	1278	6850	51266	391	5781	3932	5336	80739	27040	4067	146850
REACTOME_PROTEIN_FOLDING	26224	2773	10681	1459	60	113457	8786	2782	2775	22803	5203	81027	1457	10528	8237	83752	10382	898	1155	26330	6468	8787	55294	2784	5201	2779	2771	59345	10575	26270	26234	26190	6950	11328	5204	10376	10564	6903	51764	7277	2791	2792	2770	2781	84261	10693	2780	10574	10238	5082	63971	7280	347733	3801	55135	7157	6904	5202	908	22948	26272	112714	7411	10694	54461	2785	7203	10576	2793	94235	7846	84790	2786	6774	6902	8841	10517	2783	55970	2787	9134	84617	8877	2788	2629	79861	9628	6000	51807	26985	54331	10383	7278	10471	6499	1460	402	346562	2790	80086	10381	6905
REACTOME_FORMATION_OF_TUBULIN_FOLDING_INTERMEDIATES_BY_CCT_TRIC	113457	81027	10382	10575	6950	10376	7277	10693	10574	7280	347733	908	22948	112714	10694	7203	10576	7846	84790	84617	79861	51807	10383	7278	80086	10381
REACTOME_PEROXISOMAL_LIPID_METABOLISM	54677	30	224	8310	1384	10478	10005	215	23417	5264	91452	1962	55825	6342	51179	26061	3295	11001	283927	55289	51	8309	122970	79777	10455	641372	390916	23600	26063
REACTOME_POST_CHAPERONIN_TUBULIN_FOLDING_PATHWAY	113457	81027	10382	1155	10376	6903	7277	7280	347733	6904	112714	7846	84790	6902	84617	79861	51807	10383	7278	402	80086	10381	6905
REACTOME_STRIATED_MUSCLE_CONTRACTION	7431	88	4606	7125	7138	4621	4633	7134	7139	29767	7137	7140	7136	4626	4607	7111	29766	7168	7170	58	7273	7135	70	4634	29765	7171	4632	8557	1674	4703	4604	4624	4635	7169	1756	89
REACTOME_METABOLISM_OF_NUCLEOTIDES	204	151531	1890	159	56474	50484	954	22978	790	102157402	51733	51292	25939	1723	4832	4833	2936	4521	3614	203	64077	10591	64902	7372	1716	271	270	84618	9615	51251	30833	3704	10606	5471	1854	1635	8226	83549	272	4907	55270	7295	2766	953	471	122481	7371	2987	1807	26289	221264	132	1633	7498	978	2618	51727	205	8833	11164	158067	3251	25961	7084	6240	7083	956	1841	161823	56985	53343	1503	6241	2745	7298	3615	5198	79077	7378	93034	122622	957	1806	377841	100	9583	955	57089	54963	7296	131870	4860	353	56953	2876	4830	158	4831	79873
REACTOME_AMINE_LIGAND_BINDING_RECEPTORS	153	1815	11255	4935	3356	3274	148	1131	59340	3351	9038	3357	9287	319100	83551	134864	3358	3363	1813	150	1814	3361	3362	3360	1128	3354	154	1816	147	146	3350	3355	3352	1132	1129	152	1812	1133	155	3269	134860	151
REACTOME_DOWNSTREAM_SIGNAL_TRANSDUCTION	9564	5291	8440	1399	5155	5296	2889	5159	6772	6654	5290	5335	6776	3845	5156	2886	5295	5921	4690	6778	1398	6774	6777	3265	2885	5781	6714	5154	4893
REACTOME_MUSCLE_CONTRACTION	10368	6329	9254	25937	477	7431	7414	3784	3757	816	493	2983	28996	4638	782	492	10060	483	815	490	5566	489	6717	27092	88	779	3776	3693	4606	5829	6910	4842	5349	4637	10580	83795	3710	9424	54207	6547	10398	7125	10627	778	3750	2259	1760	7138	478	59284	6324	93408	58498	59	29098	4621	4633	8850	2257	7134	30818	6543	7139	103910	845	2281	30819	10174	800	3709	3759	60598	89822	10142	29767	482	2258	7137	59285	7140	7136	480	4626	4629	4607	301	8291	3775	6326	6332	2626	7111	7094	53826	486	29766	7168	59283	481	844	7170	58	6323	7220	10699	817	818	5058	6327	53828	3708	93589	775	23704	56659	2977	6328	781	7273	1193	491	776	55799	7135	9992	70	4882	4634	80228	2256	72	29765	4880	204851	476	25802	2982	8645	783	55800	10369	6786	7171	784	3761	11280	4632	10768	4881	51305	6335	6588	3777	3752	10089	8557	488	1674	4878	10008	23630	6330	493829	29895	5062	3753	30820	3770	785	50801	859	302	6546	1482	4703	6331	3768	56660	3751	6336	80333	10345	338567	3767	4604	6261	487	140465	6334	309	4624	4635	444	7169	5350	6262	801	6263	1756	3672	4636	53822	89	5348	84876
REACTOME_SEROTONIN_RECEPTORS	3356	3351	3357	3358	3363	3361	3362	3360	3354	3350	3355	3352
REACTOME_CDC6_ASSOCIATION_WITH_THE_ORC_ORIGIN_COMPLEX	1870	4998	23594	990	1869	1871	4999	5000	84515	23595	5001
REACTOME_MRNA_SPLICING	10181	5439	6936	5725	9716	23517	5431	55749	9410	11338	4904	1994	27238	29894	56949	6626	10450	51729	10523	55696	51593	10992	2521	10914	10081	3183	988	4670	5434	10291	6634	24144	4809	5435	55954	84844	22938	6430	8106	1477	24148	51340	1478	10084	5432	3191	6625	8175	5438	11100	26121	57794	8896	23658	1993	22794	1655	9343	1665	3312	27339	55110	8683	6428	23398	22916	51639	23451	6432	6429	10286	9295	9129	25949	51692	10285	11193	3181	6431	11017	6631	65109	2962	6633	8189	6628	6629	10236	22826	3188	51691	6638	51690	25804	85313	6627	56259	10250	84991	84950	3178	1660	6426	6434	55339	9128	4686	51645	3184	85437	6636	9785	9775	10907	5546	10262	6637	23020	5433	81608	9879	27316	5440	79869	51503	10283	3192	7307	10898	199746	6427	79622	4116	57703	23350	5437	11157	10569	3190	51585	53981	11051	6632	23524	5436	7536	51362	154007	10713	3187	10421	8233	5093	3185	83443	220988	27258	5356	10465	10978	57819	10594	9416	9092	1479	23283	5441	10949	22827	5430	6635	10946	10189	11066	285755	55599	2963	10772	23450	55660	5094	11325	8449	10921	53938	57461	9939	54883
REACTOME_MRNA_SPLICING_MINOR_PATHWAY	5439	5431	9410	4904	10992	10081	5434	6634	4809	5435	55954	24148	5432	5438	9343	22916	51639	23451	6432	6431	2962	6633	6628	6426	4686	85437	6636	10907	10262	6637	23020	5433	5440	6427	79622	5437	6632	5436	154007	8233	83443	57819	10594	9416	5441	5430	6635	11066	55599	2963	23450	11325
REACTOME_PROCESSING_OF_CAPPED_INTRONLESS_PRE_MRNA	29894	10914	6634	8106	1477	1478	22916	51692	8189	6628	55339	4686	6636	25888	6637	81608	79869	134353	10898	7884	51585	53981	11051	10978	1479	23283	84967	6635
REACTOME_PURINE_RIBONUCLEOSIDE_MONOPHOSPHATE_BIOSYNTHESIS	159	3614	64077	10606	5471	471	2618	8833	3615	5198	122622	158
REACTOME_CITRIC_ACID_CYCLE_TCA_CYCLE	1431	3421	6389	4200	1738	2271	50	3420	4967	23530	6390	1743	8803	6391	4191	10873	8802	3419	8801	81889	3418	6392
REACTOME_POLYMERASE_SWITCHING	23649	5981	5982	5424	10714	5422	5425	5985	5111	5983	5558	5984	57804	5557
REACTOME_NUCLEOTIDE_EXCISION_REPAIR	5439	3980	2067	4331	9716	8554	5981	5431	1161	5982	5424	7515	60	56949	10714	10450	5434	5435	9978	2033	5427	7528	79913	5432	7329	2068	5438	3978	29844	8178	6119	5425	27339	2965	2967	5985	50813	93973	54891	83444	56655	7341	6118	5887	10987	51426	85015	54617	10038	9557	10401	6117	5111	5983	1022	902	1643	2073	86	7507	51138	8451	8533	142	6233	5433	64708	2966	1069	5440	54107	7316	125476	7508	54778	8450	2071	5437	5984	57654	9318	1642	5436	10980	7336	283899	2873	7314	4798	57804	2072	8607	5426	5441	7334	5886	5430	6612	7874	6917	10445	6613	10920	91603	3150	2968	7311	2074	57461	404672
REACTOME_G_ALPHA_Q_SIGNALLING_EVENTS	6863	6915	695	5583	846	7204	10911	10886	1608	2769	9170	1606	5588	10235	57113	10681	6196	11343	6865	8527	2782	1906	27334	2767	5996	26575	4295	3710	5594	623	26090	4923	551	128674	5332	5020	4935	680	3356	2862	160851	5595	5296	2798	10874	887	2784	1839	3827	59345	2641	6869	6654	84634	5997	5999	8503	6195	1385	8111	148	353299	3061	2693	5290	94233	5737	3709	1908	2797	2925	2867	2864	6003	1907	9002	51764	2791	2792	2847	56923	1131	4922	3845	2922	747	301	4829	183	3357	1910	1607	3062	7225	5330	7222	5998	8620	10161	8477	351	84432	6375	6846	8490	6004	2840	185	1609	5295	1956	2846	3358	2796	64106	8525	5331	4314	64407	3708	1909	84539	57105	2911	8526	5578	9630	2776	51738	9162	8997	5731	3060	2785	886	60675	57406	5580	2151	2150	221955	552	5598	6866	2793	94235	2786	624	1128	2915	23620	5724	10887	6870	5028	147	3814	7200	2358	5581	23566	10316	5031	10287	146	2783	55970	10125	156	10800	6288	2829	222545	2787	7201	3265	5029	2788	6197	2828	2885	2147	5021	2149	2837	23236	5367	29933	2863	2520	57121	1133	2865	338557	54331	84109	885	387129	347148	257313	3269	4828	553	1902	2869	129521	4893	1241	56413	594857	115557	2790	5032	431704	139189	6368
REACTOME_P2Y_RECEPTORS	27334	10161	2840	2846	64805	5028	5031	9934	5029	53829	5030	5032
REACTOME_TRAFFICKING_OF_AMPA_RECEPTORS	10368	163	1175	816	815	4905	27092	1739	2036	9463	2891	2892	5582	1742	4193	59283	80852	817	818	2893	5578	2890	23426	7102	1173	5579	10369	9495	161	4646	160
REACTOME_NCAM1_INTERACTIONS	8913	1298	782	50509	1286	779	1299	8911	1297	7903	9048	5623	64096	1463	1289	1284	1280	8128	1291	1292	4684	775	2674	776	1293	783	784	1281	2675	2668	1285	4902	5621	256076	785	6900	1282	1287	375790	8912	1290	131873
REACTOME_CLASS_C_3_METABOTROPIC_GLUTAMATE_PHEROMONE_RECEPTORS	846	2916	50836	50839	50837	50835	2914	50831	50832	54429	50833	9568	2911	2912	2915	50834	83756	222545	80835	80834	2918	338398	353164	2917	2913	2550	259294	259296	50840	50838	259287	259286	259292	259285	259289	259295	259293	259290	5726
REACTOME_REGULATION_OF_INSULIN_SECRETION	5577	6833	9254	2769	2182	10681	5566	2782	10411	2778	2767	11069	3710	6804	5573	2784	2740	5576	2771	59345	2641	5906	6513	3709	2181	2864	51764	2791	2792	2770	6861	6616	1131	948	6812	5330	8826	773	5567	5331	150	3708	775	5578	114	9630	2776	776	3745	2785	6514	5568	783	3747	2793	94235	784	2786	10768	3790	2783	55970	111	2787	112	2788	26251	9495	23236	152	54331	3767	5575	777	6844	2790	3630	4082
REACTOME_NCAM_SIGNALING_FOR_NEURITE_OUT_GROWTH	8913	2534	1298	782	6710	2260	50509	1286	779	1299	5594	8911	9252	5595	1297	7903	6711	6654	9048	1385	5623	64096	1463	1289	5786	3845	1284	51332	1280	8128	1291	1292	4684	775	2674	776	57731	1293	6708	783	784	1281	2675	2668	1285	5747	4902	5621	256076	6712	3265	2885	785	6900	1282	1287	375790	8912	6714	6709	1290	131873	4893
REACTOME_NUCLEOTIDE_LIKE_PURINERGIC_RECEPTORS	27334	135	10161	2840	2846	134	64805	5028	136	5031	9934	5029	53829	5030	5032	140
REACTOME_EICOSANOID_LIGAND_BINDING_RECEPTORS	6915	5733	5737	5732	2840	57105	5739	5731	165140	5729	5734	10800	11251	1241	56413
REACTOME_CLASS_B_2_SECRETIN_FAMILY_RECEPTORS	51384	799	2696	7478	10203	9340	10681	6343	7479	2782	117	6344	7481	2778	5744	7976	7472	7434	1395	2692	7473	796	11211	2784	2740	7474	59345	7433	2641	7475	8643	2691	1394	3375	10268	976	7471	30817	51764	2791	2792	79924	6608	84658	10266	10267	7482	80326	50846	116	113091	7483	5746	90226	1393	7432	1392	133	57105	5741	89780	7476	8324	8321	7484	2695	5745	2785	54361	7855	3549	7349	6469	8323	2793	94235	2786	7480	2783	55970	2787	8322	2015	797	2788	8325	114131	2535	5727	54331	7477	8326	1604	2790
REACTOME_GLUCAGON_TYPE_LIGAND_RECEPTORS	2696	9340	10681	6343	2782	117	6344	2778	7434	2692	2784	2740	59345	7433	2641	2691	51764	2791	2792	116	7432	57105	2695	2785	2793	94235	2786	2783	55970	2787	2788	54331	2790
REACTOME_FANCONI_ANEMIA_PATHWAY	2067	29089	6119	2178	57599	55120	6118	64858	353497	91442	548593	6117	55215	6233	2177	7316	146956	2176	199990	7398	84126	201254	7314	80198	545	378708	2072	2187	79008	2188	80233	2175	57697	84464	197342	22909	9937	2189	7311
REACTOME_TRAFFICKING_OF_GLUR2_CONTAINING_AMPA_RECEPTORS	163	1175	4905	9463	2891	2892	5582	80852	2893	5578	2890	23426	7102	1173	5579	161	160
REACTOME_PROSTANOID_LIGAND_RECEPTORS	6915	5733	5737	5732	5739	5731	5729	5734	11251
REACTOME_OPSINS	23596	5956	94233	221391	611	5995	6010	10692	2652
REACTOME_FORMATION_OF_RNA_POL_II_ELONGATION_COMPLEX	5439	54623	6924	4331	5431	9150	27125	905	8812	11198	5434	5435	51497	5432	6923	2068	5438	8178	6830	2965	2967	22916	2962	904	4298	1022	79577	902	1025	4686	23168	80349	5433	85403	55840	2966	5440	6749	6921	2071	55677	5437	123169	5436	4300	5441	5430	100506888	7469	6917	2963	25920	6829	9646	7936	51224	6827	2968	404672	162699	728929
REACTOME_SLC_MEDIATED_TRANSMEMBRANE_TRANSPORT	6542	85413	6521	292	9058	6540	6534	92745	6556	11136	9497	6570	1497	1356	9498	6515	6558	84679	6550	23446	6559	55117	9187	6557	6717	6507	8671	6561	6579	6564	80024	9843	6548	5172	1811	57084	23428	23539	6523	6527	6547	28231	551	140679	7355	23568	9057	8140	6530	23516	57030	6511	6510	26291	6528	6505	56606	6506	51296	5002	4891	6539	81539	28234	6005	117247	7922	6582	2030	83697	28965	10723	6508	7781	6549	60482	6509	23169	6513	23443	200010	6543	9194	26503	51248	206358	6560	57468	6568	51000	57153	376497	56301	11046	6569	6533	6538	57127	8170	254428	66035	54407	10599	6553	84102	29988	1317	10864	11309	9153	204962	8884	6519	30061	64116	53919	55089	121260	6541	283375	123041	9990	51458	6524	25800	6563	284111	9123	29985	6531	55244	126969	27173	6574	57282	115286	10861	345274	64924	154091	6581	6567	115111	55630	392399	159963	8501	9376	23657	114134	291	55676	125206	6566	9056	1836	25769	9154	6529	347734	10568	7780	64849	23382	85414	115584	861	11182	3933	6512	148867	55356	6565	6514	213	54716	348932	10559	222962	26266	169026	6522	84889	6571	29986	9152	10999	124935	6520	55867	6575	293	55974	9197	7779	133418	682	91749	144195	353189	340024	115019	6578	3177	6580	28232	79751	389812	246213	389015	146802	120103	284129	285195	55343	6517	83733	6546	1468	286256	57419	153201	10991	283652	57835	347	6536	55532	57181	123096	6583	155184	6584	81031	64078	23315	116085	9356	55315	142680	801	10479	6526	80736	84912	402	6248	65010	160728	11254
REACTOME_CD28_CO_STIMULATION	9020	2534	998	5063	9402	57761	208	5296	1326	942	10000	8503	79109	941	5290	5879	5170	7409	207	5295	5058	117145	253260	64223	7525	2885	940	5062	3932	55615	6714	2475	4067
REACTOME_SYNTHESIS_SECRETION_AND_DEACYLATION_OF_GHRELIN	3479	43	1395	590	28972	2641	9789	60559	9314	23478	7941	51738	7349	90701	3952	5122	619373	3630	2688
REACTOME_ADHERENS_JUNCTIONS_INTERACTIONS	999	1008	1495	1001	5817	60	1015	1005	5818	1007	1004	1013	5819	4301	64403	1009	1012	81607	1016	1006	1010	57863	1499	1000	3728	253559	25945	1002	1003	23705	71	1500	283
REACTOME_CRMPS_IN_SEMA3A_SIGNALING	2534	1400	10371	5362	2932	1808	8829	1809	5361	55558	10570	56896	1020	8851	2242	91584
REACTOME_OTHER_SEMAPHORIN_INTERACTIONS	23129	7305	5362	5788	57556	54209	9037	5361	10154	971	80031	8482	3688	9723	10507	64218	5365	3672	91584
REACTOME_PURINE_SALVAGE	51292	1716	271	270	272	2766	132	1633	3251	161823	100	4860	353
REACTOME_G_ALPHA_I_SIGNALLING_EVENTS	84254	5577	6376	50865	8630	846	54884	2978	5733	23596	816	2817	9170	2773	5588	5141	51083	1815	10681	1258	815	51109	5566	10170	9187	8786	2239	108	2782	50700	2920	4036	4986	338	5475	2775	2778	5996	26575	3710	5594	623	11255	5173	5332	2986	5956	5516	5518	5143	727	6387	5532	8787	6346	3292	5539	5573	5957	10874	337	345	10645	10988	2784	4988	1235	2979	5528	2916	5144	5515	3827	5948	5947	131890	5576	2779	2771	59345	6364	5443	5136	6382	4985	5321	6121	5999	335	1385	7276	1268	2853	5533	157506	9227	113	50836	50839	50837	50835	353299	729230	29899	7852	4852	3709	5153	4035	6385	2914	221391	6372	2841	2868	4987	2832	718	8698	1236	5582	6003	50831	50832	54429	51764	2791	2792	2770	2781	2847	8484	50833	611	196883	3949	348	6295	5697	6370	84152	3000	26166	6754	56923	5145	5158	2780	59340	4544	187	301	3351	5959	53630	183	85397	9290	4836	9568	6366	1208	4647	5519	5330	64220	109	5950	9626	4283	5530	5998	8608	6751	145226	6017	2774	351	3339	5567	8490	6004	79823	2840	57007	817	285440	158835	2719	8601	29967	5995	818	6001	5331	150	64407	3708	1814	56477	84539	9397	814	5578	5137	114	10563	6750	7804	3361	336	6002	26086	643	1234	222236	58191	6755	115	2785	9249	9672	165140	3577	134	2921	6374	5473	5196	2919	151056	1230	6010	5580	23173	2912	4886	4889	107	2852	1020	5568	27199	2587	2793	94235	5368	2786	1524	624	4543	2339	10768	3354	10636	3627	6373	64805	3576	6383	1880	50834	83756	9283	121214	2861	1901	2358	2357	117579	8862	23566	10316	10287	719	10663	2783	55970	10022	5499	6363	26960	156	339403	111	6288	10803	80835	2787	112	126006	9934	4023	5406	2788	3350	80834	3355	2262	3352	2918	1237	10692	6752	1132	53637	186	3579	1129	5179	6357	53829	3838	23236	51289	8811	9628	338442	6000	10082	11251	5367	1232	2831	1233	5613	283869	256933	152	2826	57121	5142	4887	5148	338398	6011	353164	388531	54331	2833	5030	1645	2359	375790	5575	1269	8644	2917	27198	6714	26020	728	83875	5660	57016	1902	1259	1109	801	24	2913	56670	5540	55937	129521	2550	63940	259294	259296	50840	50838	221914	1903	10850	346562	5534	259287	259286	259292	344	259285	1325	2790	431704	259289	8843	259295	259293	259290	5726	2342	5949	9294	2652	6352	151	6368	6360	6351	9560	338328	6753	140
REACTOME_SEMA3A_PAK_DEPENDENT_AXON_REPULSION	2534	10371	5362	5063	3320	3326	8829	3984	5361	55558	5879	5058	1072	5062	2242	91584
REACTOME_CD28_DEPENDENT_VAV1_PATHWAY	2534	998	5063	942	941	5879	7409	5058	2885	940	5062	3932
REACTOME_SEMA4D_IN_SEMAPHORIN_SIGNALING	387	6093	4637	4627	10398	79784	4233	3984	103910	6237	9826	4628	4629	9475	5879	2064	388	389	2909	5364	27289	3985	10507	23365
REACTOME_SEMAPHORIN_INTERACTIONS	23129	9855	2534	7305	387	6093	1400	10371	5362	5063	3320	5788	2932	57556	4637	1808	54209	3326	8829	4627	10398	79784	4233	3984	9037	1809	5361	103910	6237	55558	9826	4628	4629	9475	10154	5879	7094	971	80031	8482	2064	388	5058	3688	10570	389	56896	2909	5364	1020	9723	27289	1072	8851	5062	2242	3985	23396	10507	64218	23365	5365	3672	91584
REACTOME_SEMA4D_INDUCED_CELL_MIGRATION_AND_GROWTH_CONE_COLLAPSE	387	6093	4637	4627	10398	79784	3984	103910	9826	4628	4629	9475	2064	388	389	5364	27289	3985	10507	23365
REACTOME_SEMA3A_PLEXIN_REPULSION_SIGNALING_BY_INHIBITING_INTEGRIN_ADHESION	9855	2534	10371	5362	8829	5361	6237	55558	5879	7094	27289	2242	23396	91584
REACTOME_LYSOSOME_VESICLE_BIOGENESIS	4074	8907	1785	23431	162	11154	1522	1777	1174	6456	3312	9829	8673	1211	6845	10053	27243	10717	2647	2799	408	1213	351	375	134829	130340	164	1212	157807	8905	9146	8906	6844	9179	81567
REACTOME_G_BETA_GAMMA_SIGNALLING_THROUGH_PI3KGAMMA	387	10681	2782	208	5294	2784	59345	10000	51764	2791	2792	5170	23533	207	2785	2793	94235	2786	2783	55970	2787	2788	54331	2790	146850
REACTOME_SPHINGOLIPID_METABOLISM	221	414	3074	2581	416	56848	5476	8611	57704	224	55331	10558	79603	410	64781	9517	9218	412	2717	55512	79152	427	25865	5007	10087	411	4759	23683	57488	2531	29095	9217	81537	94101	25870	222	1455	2583	6610	55627	51228	91012	23344	22901	8612	29956	8560	285362	7357	204219	142891	415	83850	10825	8613	130367	79411	151742	166929	153642	171546	8879	6609	125981	123099	8706	2720	94103	253782	55304	7368	8877	340485	2629	79642	339221	340075	5587	4758	56624	165679	2760	5660	259230	129807	347527	3073	10715	80772
REACTOME_G_ALPHA_S_SIGNALLING_EVENTS	799	2696	153	10203	2773	9340	5141	65055	10681	6343	5151	108	2782	117	6344	2778	5744	126370	157	551	3972	5143	7434	1395	2692	6019	796	2784	2740	442191	81696	81797	10846	8622	5144	3274	2771	59345	7433	5443	5136	92840	2641	2691	1394	113	3375	10268	5153	10888	4159	26212	5732	554	390892	26658	26664	51764	8388	2791	2792	2770	79924	2781	135	50940	196883	7905	81061	10266	2488	10267	51308	122042	7252	1081	9038	11250	64108	347168	286362	254973	408	109	3973	53831	26689	2774	116	409	2854	113091	5746	9287	319100	83551	134864	7432	1392	138804	392391	3363	133	338674	170589	390157	390162	57105	5741	5140	343170	2838	79544	114	3362	2695	8392	5739	5745	125962	115	2785	127059	83597	3360	107	158131	392392	7253	221035	390431	11245	144124	120776	4160	219983	2793	81285	282763	390063	390061	94235	81168	10798	4992	81697	4993	5729	2786	80346	392309	26533	343169	154	390445	122740	81127	1816	2848	136	441639	26496	283297	341276	2492	2850	390883	390882	125963	219858	219875	347468	26248	117579	26245	27115	392390	26735	138881	138882	138883	59350	5734	341152	26532	26538	390054	8383	26189	120586	219429	219417	119764	390201	219982	219981	2783	390191	390190	219954	55970	283189	219493	338675	219477	390154	284433	5139	121275	390199	441608	81341	156	111	391109	26737	2787	112	134083	125958	390174	219482	282775	282770	219431	132112	26696	121130	120787	119765	797	4161	390442	219986	122748	390436	126541	390058	122742	390433	441308	79317	390429	441670	390195	2788	79346	256144	256148	390113	81099	283111	283110	119678	119682	81282	119687	401665	401663	119692	119694	403244	127066	391196	127064	391195	127608	343172	81469	81470	127623	26682	285601	120775	150681	286365	135924	122876	121129	341418	341416	121364	151306	8387	4994	128371	219960	79541	391107	143503	196335	120796	390081	390077	79473	390075	387748	390072	390181	219484	219874	338662	390066	390067	219469	390155	219464	284383	219453	390152	390151	219447	341799	219432	81300	81309	81328	81327	119774	23538	389090	120066	285659	390265	441669	343563	390649	8390	79339	390079	120065	127068	338751	120793	283694	2863	127069	390648	127385	4991	79470	390437	390083	390059	1812	8590	390327	4158	26693	26333	390326	119749	79501	219436	219438	128360	128366	54331	219956	219957	5138	26539	138805	138802	391191	387129	390148	403239	340980	390323	390064	162998	285093	338755	26659	283365	81442	391211	390084	155	401994	284521	403278	390261	390275	81448	26476	26707	401992	81472	219873	441911	283159	390432	343173	81050	284532	390036	390439	127074	6714	26493	26740	26497	128372	390038	441933	81466	391112	391189	254783	219965	119772	26494	219958	79310	2870	254879	391192	219968	344892	391194	79490	2869	343406	128368	401993	26246	391114	138803	7932	26716	442194	26529	26531	442186	442185	442184	26692	2843	390144	26338	5150	403284	403282	254786	390321	390078	119679	401667	401666	403277	402317	26211	594857	346562	135946	393046	81318	346525	4995	26188	135948	390260	392138	135941	283093	346528	26686	442361	346517	143502	127062	26683	79295	26341	402135	390037	26339	403274	219869	403273	219870	134860	403253	26648	343171	26219	388761	2790	401427	5032	81392	3640	390197	390264	390167	390168	219487	219865	255725	26534	124538	79549	79290	130075	79334	283092	4157	8386	219473	390538	392376	26687	390093	138799	390082	79324	56656	79345	219952	128367	283160	391190	119695	127077	219437	144125	219428	390142	219479	256892	283162	347169	219959	504190	81458	390271	81399	26595	341568	729759
REACTOME_CELL_CELL_JUNCTION_ORGANIZATION	5010	999	1008	1495	1001	51208	54549	64398	5817	60	1015	1005	50855	24146	5818	1007	1004	10686	84612	1013	5819	4301	92359	10207	9071	64403	1009	1012	81607	1016	221935	56288	1006	1010	26285	9073	9069	50848	23562	57863	9076	5584	149461	1365	9075	1499	1000	49861	3728	253559	53842	25945	84552	1002	1003	1366	23705	71	7122	9074	1364	1500	9080	283	137075
REACTOME_G_ALPHA_Z_SIGNALLING_EVENTS	5583	2773	5588	10681	108	2782	2778	26575	2784	2771	59345	5999	113	353299	5582	51764	2791	2792	2770	2781	196883	109	6004	8601	150	5578	114	115	2785	5580	107	5579	2793	94235	2786	5581	10287	2783	55970	111	2787	112	2788	152	54331	346562	2790	151
REACTOME_COSTIMULATION_BY_THE_CD28_FAMILY	9020	920	2534	5525	5526	998	5063	5527	9402	57761	1445	5516	208	5518	5296	1326	5777	5528	5515	942	10000	8503	79109	29126	941	5290	5879	5519	5170	7409	207	5295	5058	5529	8764	117145	23308	917	1493	29851	253260	915	64223	3113	7525	2885	940	5781	5062	3932	151888	55615	5133	3125	3123	3120	3117	6714	80380	3127	2475	919	916	3122	3118	28682	28664	28653	3115	3119	3126	4067	28577	28589
REACTOME_CD28_DEPENDENT_PI3K_AKT_SIGNALING	9020	2534	57761	208	5296	1326	942	10000	8503	79109	941	5290	5170	207	5295	117145	253260	64223	940	3932	55615	2475
REACTOME_TIGHT_JUNCTION_INTERACTIONS	5010	51208	64398	50855	24146	10686	84612	92359	10207	9071	56288	26285	9073	9069	50848	23562	9076	5584	149461	1365	9075	49861	53842	84552	1366	7122	9074	1364	9080	137075
REACTOME_G_PROTEIN_BETA_GAMMA_SIGNALLING	695	387	10681	998	2782	208	5294	2784	59345	10000	51764	2791	2792	9459	5330	5170	23533	207	5058	5331	2785	2793	94235	2786	2783	55970	2787	2788	23236	54331	2790	146850
REACTOME_TRANSPORT_OF_INORGANIC_CATIONS_ANIONS_AND_AMINO_ACIDS_OLIGOPEPTIDES	6542	6521	92745	11136	9497	1497	9498	6558	84679	6550	6559	55117	9187	6557	6717	6507	8671	6564	80024	6548	5172	1811	57084	23428	6547	140679	9057	8140	57030	6511	6510	6528	6505	6506	51296	6539	81539	117247	83697	10723	6508	6549	6509	6543	26503	206358	6560	57468	6568	56301	6569	6533	54407	6553	6519	55089	121260	6541	123041	9990	6574	57282	115286	10861	115111	159963	8501	23657	9056	1836	25769	10568	23382	6512	6565	54716	348932	6522	84889	124935	6520	6575	340024	115019	79751	246213	389015	120103	284129	285195	83733	6546	1468	57419	153201	10991	283652	57835	123096	23315	142680	801	10479	65010	160728	11254
REACTOME_GOLGI_ASSOCIATED_VESICLE_BIOGENESIS	5286	84062	7037	8907	8301	7163	1785	23431	2512	27131	25977	162	26258	8775	1174	6456	1362	5878	152503	3312	7164	9685	9829	8673	4952	1211	6845	10053	51429	9026	8546	54885	6272	10717	9698	2647	408	1213	23557	375	130340	10618	164	2495	2804	1176	2580	286451	8905	64746	55330	388552	3482	6643	6844	81567
REACTOME_CTLA4_INHIBITORY_SIGNALING	2534	5525	5526	5527	5516	208	5518	5528	5515	942	10000	941	5519	207	5529	1493	7525	5781	3932	6714	4067
REACTOME_BRANCHED_CHAIN_AMINO_ACID_CATABOLISM	586	3028	38	56922	594	1738	10295	587	11112	4329	1892	3712	64087	1629	549	27034	9673	152926	36	26275	593
REACTOME_FORMATION_OF_FIBRIN_CLOT_CLOTTING_CASCADE	7035	2155	2160	3053	10544	2158	708	5197	7450	3827	5624	2152	462	2162	2159	2161	5270	5547	2165	710	5196	3818	2815	2266	2243	2244	2	7056	2814	2147	2149	5627	2157	2811	5104	5657	2153	2812	57126
REACTOME_DEADENYLATION_OF_MRNA	1975	26986	4850	79670	4849	4848	57472	1981	23019	23318	9924	246175	5073	9775	9125	85456	1977	255967	9337	1974	55571	1973	10605	25904	29883
REACTOME_MRNA_DECAY_BY_5_TO_3_EXORIBONUCLEASE	23644	23658	1656	54464	51690	25804	196513	11157	219988	27258	167227	57819	27257	80153	55802
REACTOME_SIGNAL_AMPLIFICATION	6915	2769	2773	10681	2782	2767	2784	1432	2771	59345	5321	10672	51764	14	2791	2792	2770	9630	2776	2785	2793	94235	2786	64805	5028	2783	55970	2787	2788	54331	6714	346562	2790
REACTOME_ZINC_TRANSPORTERS	23516	7922	7781	64116	283375	25800	29985	27173	64924	55630	55676	7780	148867	169026	29986	7779	57181
REACTOME_METAL_ION_SLC_TRANSPORTERS	6556	1356	9843	23516	4891	7922	7781	254428	84102	1317	30061	64116	283375	25800	29985	27173	64924	55630	55676	7780	148867	169026	29986	7779	55532	57181
REACTOME_SMOOTH_MUSCLE_CONTRACTION	7414	2983	4638	3693	5829	4637	10580	10398	10627	93408	58498	59	103910	10174	800	4629	301	8291	7094	7168	7170	5058	2977	72	25802	2982	7171	493829	29895	5062	859	302	140465	309	7169	801	3672	4636
REACTOME_MRNA_DECAY_BY_3_TO_5_EXORIBONUCLEASE	23016	56915	22894	51010	28960	10767	11340	5393	23404	80349	115024	51013	54512	9652	6499	118460
REACTOME_DEADENYLATION_DEPENDENT_MRNA_DECAY	23644	1975	26986	23016	56915	4850	79670	22894	4849	23658	51010	28960	1656	4848	10767	57472	54464	1981	11340	5393	23019	51690	25804	23404	23318	9924	246175	80349	5073	9775	115024	9125	85456	196513	1977	255967	9337	1974	55571	1973	11157	219988	27258	51013	10605	167227	57819	27257	54512	80153	25904	9652	29883	6499	118460	55802
REACTOME_THROMBOXANE_SIGNALLING_THROUGH_TP_RECEPTOR	6915	2769	10681	2782	2767	2784	59345	10672	51764	14	2791	2792	9630	2776	2785	2793	94235	2786	2783	55970	2787	2788	54331	2790
REACTOME_CELL_EXTRACELLULAR_MATRIX_INTERACTIONS	87	55679	10979	60	5829	7016	7408	2318	9459	6251	3688	54751	3611	3987	71	29780	2316	55742
REACTOME_CELL_JUNCTION_ORGANIZATION	5010	999	1008	1495	3909	3918	1001	1308	51208	54549	87	55679	64398	5817	10979	60	1015	1005	5829	3655	50855	24146	7016	5818	1007	1004	10686	84612	7408	2318	9459	1013	5819	4301	92359	3691	10207	9071	64403	1009	1012	81607	1016	221935	6251	56288	3688	1006	667	1010	26285	9073	9069	50848	23562	54751	57863	9076	5584	149461	1365	9075	3611	1499	3987	1000	49861	3728	253559	53842	977	25945	84552	5339	1002	1003	1366	23705	71	7122	9074	3852	3861	29780	1364	3914	2316	55742	1500	9080	283	137075
REACTOME_PYRUVATE_METABOLISM	5166	5164	51660	3029	4199	5165	55066	1738	23539	2954	8050	3945	5467	2739	5160	3939	9123	25874	1737	5163	6566	5161	54704	3948	160287	5162	92483	682	57546	6256	7416
REACTOME_PURINE_CATABOLISM	22978	4521	10591	84618	9615	30833	3704	4907	55270	7498	11164	56985	53343	93034	131870	4860	2876	79873
REACTOME_METABOLISM_OF_RNA	81887	10181	5976	5439	6936	60528	115939	5689	6224	51096	5725	5704	4331	9716	51106	23279	51121	54888	4234	23644	23517	5685	54802	54960	5431	7175	84321	51602	9877	55781	55706	55749	9410	1975	6141	11338	11218	10885	57418	23536	4904	1994	60487	55623	27238	24140	23198	55746	23293	26986	6160	114049	29894	3028	51095	10644	1207	79023	23016	56949	6626	56915	9984	1653	4850	25929	7514	79670	3842	22894	6193	10450	51729	81929	10523	27292	55696	51593	5705	8602	51637	10992	4849	8570	22803	6128	6175	51605	2521	10914	10081	54517	5720	55644	3183	8487	10762	8086	5711	23511	6222	988	5714	4670	5434	10291	6634	23481	24144	4809	5435	51493	84271	8563	164668	6122	55954	84844	55687	10419	5706	5684	22938	6430	5700	5693	8106	9692	5687	5721	1477	8480	24148	5688	51340	10528	8731	8780	1478	5716	51213	10084	9688	5432	5713	2935	10940	90459	3191	6625	2068	8175	55621	10775	6217	2091	5438	11100	6223	5518	26121	6142	54555	57794	56006	3315	8896	55131	23658	5683	1993	51010	1787	6158	6143	5709	22794	4927	117246	55813	1655	5717	9343	6164	54433	1665	3312	83480	28960	27339	1656	6207	4928	2965	5715	55110	2967	57122	4848	11103	4839	339	8683	8732	1432	6428	6206	10767	705	54974	57472	9631	5515	23398	54464	6152	22916	9136	1981	4691	51639	10213	6209	84128	23451	6432	56902	63892	6146	6429	79084	9887	10286	9295	9129	10969	387338	27042	25949	6230	51692	55127	6418	2733	51077	10285	10171	348995	11193	11340	2107	27340	6144	84248	130916	6125	54482	3181	29960	10212	5393	6431	11017	10199	88745	6631	6204	10930	83732	10799	9972	23019	65109	79902	2962	57187	9349	6633	8189	9491	6628	6629	10236	5690	22826	10436	57570	8021	3188	7979	7538	200315	51691	6638	5682	6192	25873	84705	51690	25804	23404	1736	25926	85313	10197	6155	79228	6627	23225	5901	57050	51388	29107	56259	10250	1022	6210	84991	902	23318	84950	134430	25821	55226	9924	3178	84946	10200	1660	79074	10643	11097	6426	6434	2058	55339	92856	9128	54881	5695	4686	11224	6194	51645	96764	91801	6176	6229	55759	3184	53371	246175	85437	6636	9818	8125	80349	5073	9785	6123	6187	84916	28987	27043	9775	1453	115024	10907	207	79760	5694	25888	6205	23521	90353	6135	6202	5686	5546	81875	10262	6233	6637	23020	51002	5433	9125	6161	81608	93587	57721	6189	6167	2966	9879	55651	54901	9589	27316	6134	6129	5440	6130	29974	10556	22984	85456	6188	79869	2197	51503	57647	7316	196513	1977	26019	79691	79833	10557	255967	10283	3192	5903	5578	143471	80746	152992	9337	23165	134353	6156	10813	1974	6396	23049	55571	10642	5710	5692	10785	7307	8568	26097	103	10898	6132	5701	199746	6427	8741	26168	1973	6154	79622	10482	6159	4116	79707	127253	9261	129450	129401	2071	57703	200916	80145	9861	6133	11102	23350	23160	5437	116832	5580	26354	7884	11157	84135	6208	10569	51808	7534	25879	3190	65083	51585	140801	6166	9188	9790	56339	5702	53981	115708	6157	219988	7529	11051	6632	81605	54920	51367	55181	6137	55720	23524	5436	3921	7536	51362	154007	9836	10713	3187	65110	10421	8233	10073	5093	3185	83443	220988	7314	27258	6203	79042	55006	283742	51013	5356	5394	6227	55178	6201	10465	6606	10605	112858	10248	10978	167227	6169	57819	51504	403314	5707	54931	348180	10594	9416	6124	6138	5708	27257	9092	1479	339487	80324	6181	23283	5441	10949	6232	55272	54913	54512	80153	50628	9582	22827	5430	84967	6635	55505	283989	6218	6165	25904	10946	51118	55039	10189	10607	11066	11260	79050	51065	285755	5600	5719	677	55599	6228	2963	10772	9045	134637	23450	55629	27341	23708	6829	9883	55660	8270	5094	5718	10438	104	6231	6168	6136	6191	11325	6147	7919	9652	4736	29883	116461	55253	6170	23381	9277	5696	6499	3303	8449	5699	84324	6607	10921	4550	4549	23636	81890	113179	6235	2968	51202	1454	5520	7311	122706	118460	6171	6234	5698	79897	53938	57461	221078	6173	5822	27350	57604	9724	23246	9939	6139	56001	728343	404672	100101267	55802	54883	79159	79922	5691	85495	11056	140032
REACTOME_MITOTIC_G1_PHASE_AND_G1_S_TRANSITION	10926	1870	5689	5704	23649	4331	5685	8454	55388	4171	4175	5933	4998	5705	23594	5720	8318	990	5711	3717	25	8317	5714	4174	5427	5706	5684	5700	5693	5687	5721	4605	5688	5753	1869	5716	5422	5713	5934	5516	4173	898	208	5518	1021	6119	5683	5709	5717	595	5715	1027	26271	4172	1871	51053	896	6500	5515	7029	10213	56655	4999	5000	3065	10000	6118	894	1031	1017	1026	9491	84515	4149	5690	7979	5682	1032	1028	10197	7153	6117	5111	8900	1875	891	1022	902	91768	23595	1019	5695	4609	5519	5925	207	5694	5686	6233	890	6502	5558	1030	1029	54107	7316	1859	5710	5692	5701	5928	9861	993	5001	5702	7465	4176	28227	81620	7083	1876	983	7314	6241	1163	5707	5708	9134	7298	5426	286826	5719	132660	6714	5718	5557	7027	29935	5696	5699	1874	91750	5520	7311	1719	5698	4067	55957	5691
REACTOME_TAK1_ACTIVATES_NFKB_BY_PHOSPHORYLATION_AND_ACTIVATION_OF_IKKS_COMPLEX	23118	4791	10454	4792	8767	3551	4793	10392	4790	3656	6885	351	6233	7316	257397	6285	6283	64127	28511	7314	5970	6288	7189	7334	3654	3146	28512	177	1147	7311	7335	8517
REACTOME_MYOGENESIS	9043	1495	50937	1496	4756	4205	998	6929	4208	25	5608	4618	4617	1432	4209	4656	4654	1013	6938	663	91653	4917	1499	1000	1002	5600	6300	6925	100271849
REACTOME_ACTIVATION_OF_KAINATE_RECEPTORS_UPON_GLUTAMATE_BINDING	10681	1739	2782	1741	83988	2901	2784	59345	51764	2791	2792	1742	5330	2900	5331	2785	2899	2898	2793	94235	2786	2897	2783	55970	2787	2788	23236	54331	801	2790
REACTOME_IONOTROPIC_ACTIVITY_OF_KAINATE_RECEPTORS	1739	1741	83988	2901	1742	2900	2899	2898	2897	801
REACTOME_MAPK_TARGETS_NUCLEAR_EVENTS_MEDIATED_BY_MAP_KINASES	5601	4205	6196	4208	5594	9252	5595	5516	51231	5518	5599	1845	5602	1432	5528	5515	1386	6195	1385	1846	466	2002	5519	1848	9261	1849	5598	2353	6197	3725	5600
REACTOME_GPCR_LIGAND_BINDING	51384	799	6863	6376	6915	2696	50865	846	153	7504	10911	5733	23596	10886	7478	9170	10203	9340	51083	1815	10681	6343	51052	6865	7479	2782	1906	117	27334	6344	2920	4986	7481	2778	5744	4295	623	11255	4923	551	128674	5173	5020	4935	5956	680	3356	2862	6367	6361	7976	3972	64748	7472	7434	1395	2692	727	6019	6387	7473	6354	6347	6346	5539	2798	10874	887	796	11211	2784	4988	2740	1235	2916	3274	3827	7474	59345	7433	6364	5443	2641	6869	7475	84634	4985	1889	8643	163404	9890	1268	2691	8111	2834	1394	2853	148	50836	50839	3375	50837	50835	3061	9034	729230	2693	7852	94233	5737	4852	10268	976	57486	4159	1908	2914	221391	6372	7471	2841	5732	4987	2832	718	2797	8698	2925	2867	2864	1236	554	1907	50831	50832	54429	30817	9002	51764	2791	2792	79924	135	2847	8484	50833	6608	611	51554	79948	5697	6370	84658	10266	2488	10267	6754	56923	1131	122042	4922	7252	7482	2922	59340	4544	187	27202	301	3351	1081	9038	4829	183	9290	3357	80326	1910	9568	6366	3062	3973	4283	50846	8620	10161	6751	8477	116	351	113091	84432	6375	6846	7483	2840	5746	57007	1238	185	90226	9718	1393	9287	319100	83551	134864	7432	2846	3358	2796	1392	54886	5995	3363	64106	133	1813	170589	150	1814	1909	56477	84539	57105	5741	2911	89780	7476	8324	10563	6750	51738	3361	8321	3362	7484	2695	5739	643	1234	5745	5731	3060	58191	6755	2785	54361	165140	7855	886	60675	3577	134	3549	2921	6374	5473	5196	2919	7349	1230	6010	2912	4886	4889	2151	2150	3360	6469	2852	8323	7253	27199	552	2587	4160	6866	2793	94235	5368	5729	2786	1524	624	4543	1128	3354	2915	23620	3627	6373	154	64805	5724	3576	1880	10887	1816	50834	6870	5028	7480	83756	9283	147	136	3814	2861	2492	7200	1901	2358	2357	117579	8862	59350	23566	5734	10316	5031	719	146	6356	10663	2783	55970	10022	6363	339403	10800	6288	2829	10803	222545	80835	2787	7201	1240	8322	2015	9934	5029	797	4161	2788	8325	2828	3350	114131	2859	80834	3355	3352	122876	2918	151306	1237	2147	10692	2535	6752	1132	53637	186	3579	5021	1129	2149	5179	6357	2837	53829	51289	8811	338442	11251	5367	29933	1232	2831	1233	2863	283869	256933	152	2826	57121	1812	1133	4887	4158	2865	338398	5727	353164	338557	54331	2833	84109	5030	885	387129	2359	7477	347148	8326	155	1269	257313	2917	1604	3269	27198	728	4828	5660	3792	553	1902	2913	56670	5540	129521	2550	259294	259296	50840	50838	2532	1903	1241	56413	10850	594857	259287	259286	259292	259285	134860	1325	2790	5032	3640	259289	8843	259295	259293	259290	5726	4157	9294	2652	6352	6348	151	6368	6360	6351	414062	6349	6753	140
REACTOME_JNK_C_JUN_KINASES_PHOSPHORYLATION_AND_ACTIVATION_MEDIATED_BY_ACTIVATED_HUMAN_TAK1	5601	23118	6416	5609	10454	8767	10392	5599	5602	3656	6885	6233	7316	257397	64127	7314	7189	7334	3654	7311	7335	8517
REACTOME_THROMBIN_SIGNALLING_THROUGH_PROTEINASE_ACTIVATED_RECEPTORS_PARS	2769	10681	2782	2767	5594	5595	2784	59345	10672	9002	51764	2791	2792	408	409	2768	9630	2776	2785	2151	2793	94235	2786	2783	55970	2787	2788	2147	2149	54331	6714	2790
REACTOME_ENERGY_DEPENDENT_REGULATION_OF_MTOR_BY_LKB1_AMPK	58528	55437	10325	5494	81617	7249	6009	51422	8649	5564	53632	28956	64121	6794	5565	5562	10542	51719	57521	55004	10670	5563	7248	64223	153129	5571	389541	2475	92335
REACTOME_MITOTIC_G2_G2_M_PHASES	5577	5048	5689	728642	5704	4331	27175	5685	8481	10806	8454	4659	23198	5566	3161	23291	54820	23332	51512	113457	4660	1781	5108	3320	7514	5705	6790	22974	8655	5720	54930	5711	3326	5714	9978	2033	5706	5684	5700	5693	5687	5721	22981	4605	81027	5688	994	22919	1869	79959	55125	5716	5713	9738	22995	5516	10382	5518	95681	5683	5709	5717	7531	22897	5715	2305	1871	55722	6500	5515	80321	10213	7840	4751	1063	11064	10133	1017	10376	1026	9491	11190	5690	10426	9088	7277	10142	7979	85378	5682	84962	10844	93323	7283	10197	8900	891	1022	902	79866	4957	55755	5695	11258	7280	347733	5519	55142	27229	10121	22822	121441	7157	1453	22994	5694	10733	5686	29922	6233	890	1069	54801	84131	7316	55835	80097	112714	115106	143471	80028	9133	995	5710	5692	5116	5701	5928	9861	993	5702	9702	8945	7465	5347	28227	4218	7846	84790	7532	983	7314	260334	653784	5707	9662	5708	10540	9793	84617	8636	79861	80254	203068	23194	51807	286826	5719	10383	132660	1778	5718	7278	9814	80184	5696	63943	1639	440145	5699	51451	91750	11116	55559	5500	1454	79441	51400	5520	7311	122706	5698	80086	984	23354	10381	347688	55957	114791	5691
REACTOME_ACTIVATED_TAK1_MEDIATES_P38_MAPK_ACTIVATION	5606	23118	10454	8767	10392	5608	1432	7867	3656	6885	6233	7316	257397	9261	64127	7314	7189	7334	3654	5600	7311	7335	8517
REACTOME_DNA_REPAIR	5893	5439	3980	5980	9031	83932	5536	672	2067	4331	4361	9716	8554	5981	11284	55775	5431	1161	5982	5888	10721	5424	6047	2139	4913	9682	7158	7353	5423	56852	7515	54962	60	4292	7374	56949	29089	51548	10714	7520	55183	79728	10450	51720	54890	26277	63967	4436	25	5434	5435	84164	9978	2033	5427	7528	328	79913	11201	5932	65057	5432	4350	9100	7329	2138	4683	2068	51588	5438	29086	3978	29844	8178	94239	6119	5425	5599	5889	55247	7468	27339	2965	10635	2967	5985	8914	50813	51567	2178	9025	10973	2070	4437	5810	10111	93973	4968	57599	54891	83444	56655	55120	7341	2956	10459	54936	6118	64858	7320	5887	10987	7706	51426	5395	27434	1017	23583	85015	8970	7517	23030	25913	8924	54617	8930	10038	353497	9557	10401	91442	548593	6117	7014	5111	4595	8900	5983	1022	902	1643	2073	51455	3364	83990	86	7507	9656	51008	1763	580	51138	6996	675	8451	79661	55215	79068	8533	7157	51514	142	6233	5433	64708	2177	890	2966	255626	1069	7013	5440	54107	472	1111	5531	7316	144715	7518	64421	5884	8467	125476	252969	7508	124739	146956	9246	22976	54778	9577	2140	2176	8450	3017	8365	199990	7398	2071	84142	151987	25898	11073	5437	5984	8314	57654	165918	3015	84126	23514	7415	7486	27343	221120	9318	322	9768	54386	1642	5436	10980	8290	2237	7336	283899	201254	2873	7314	4798	4255	5429	83695	5883	80198	10524	9156	3981	545	378708	57804	2072	116028	8607	5426	7156	5441	7334	348654	80010	5886	8334	8347	5430	2187	79008	7318	5890	55666	3838	2188	11200	8338	8349	6612	8340	5892	80233	79184	7874	9636	6917	79840	2175	10445	57697	3014	6613	84464	121642	2547	7516	3013	128312	8364	8363	641	197342	121504	85236	10920	22909	91603	9937	8337	3150	2968	2189	7311	2074	8505	8341	54145	57461	55766	5591	51750	554313	8370	404672	723790	8362	8342	8339	474382	8344	8361	8348	8368	8345	8294	8331	3018	8367	3012	8360	8343	8335	8346	8359	8366
REACTOME_EFFECTS_OF_PIP2_HYDROLYSIS	5583	1608	1606	5588	10235	57113	11343	8527	3710	26090	160851	3709	747	1607	7225	7222	1609	8525	3708	8526	9162	57406	5580	221955	5581	10125	139189
REACTOME_POST_TRANSLATIONAL_PROTEIN_MODIFICATION	8813	2519	1080	5893	90293	381	221981	51226	1387	26224	51666	54972	54623	414	10942	79090	1087	9091	5689	7021	6482	29954	22955	5329	672	9971	5704	51667	5238	54764	330	10062	286	23279	56052	2530	55236	8554	8452	9099	27430	1462	5874	5685	3371	54165	9820	7175	1356	57646	1161	11174	4052	5954	79931	27095	51602	8454	23369	2155	8975	55706	55650	51564	416	10402	28996	5476	53339	51665	4287	6672	79091	7158	387	9759	55593	23198	55746	6095	9488	5873	7353	6710	10272	5423	55808	10610	56852	11320	6400	6596	6694	7321	8243	23291	51009	6480	4905	3998	57719	79023	60	7879	113457	27252	7155	4791	29089	23032	1781	832	7319	9063	3093	7419	80341	29843	9817	23011	174	5241	54437	1540	334	338	8648	60509	10890	966	81929	55624	2683	10959	79796	94005	9509	5705	51720	57542	7022	6790	29929	55741	1789	57506	8655	1114	23193	332	78990	79594	84196	3912	7018	2099	5720	23256	3183	63967	10762	55350	9117	8086	23468	1725	372	5711	23511	54187	51322	22931	5714	54620	997	84861	3053	3956	11015	10521	9929	25793	9609	25809	410	23170	10454	8542	9978	2033	83746	5905	5372	79609	5706	64841	10175	5283	5684	57452	51676	3091	5700	5693	7528	80344	5687	4792	5721	10484	5875	8480	1522	81027	5688	55738	1471	79913	128869	9097	29906	4092	5716	412	79868	91851	10735	2158	28952	5973	140462	5931	84061	8237	7076	5611	55757	10232	9688	5713	25839	8312	9100	79791	7329	6923	9738	9810	8766	29106	8767	55284	5862	7264	10671	7991	4924	3972	10382	22870	51588	7040	2109	1048	29086	8775	10945	9545	29844	5864	11316	23770	10282	10392	84132	56913	5683	10652	168391	7046	23586	54926	2625	11196	54780	6468	80351	8729	79176	9126	8453	27338	84961	5709	9570	9487	4927	9527	1655	5717	5193	2648	5878	64750	54757	1801	26118	83871	23142	374	7323	11275	7466	51809	55294	683	51088	10891	1075	7704	7007	3312	55291	6484	2348	116519	374378	329	29099	4928	5715	9761	420	7421	22818	55832	5869	57122	50813	8078	84727	64426	55907	6489	11021	1911	4121	266727	26268	51715	26235	2822	8876	8875	8724	23113	2762	4124	9037	411	7903	6500	9631	2908	10802	8614	5067	93973	3827	9616	8850	1294	7375	10342	1154	57599	51122	64689	54891	81562	150465	10254	10213	51130	64135	83444	7841	6711	2591	84141	2335	3488	9736	2677	4759	8869	9486	5624	80067	2034	7341	23463	5768	11315	80267	3065	829	26232	26270	51377	2494	81849	6675	5929	8934	991	8704	51611	462	57134	79947	727897	10274	51146	335	9331	84085	7128	10981	81847	26234	6185	6696	196483	7347	8074	23314	7320	80235	205564	5887	51552	26190	5537	79695	85365	26094	23093	1788	26503	3416	6975	348995	89866	83887	84078	29880	7181	8835	10987	7706	6045	26984	8702	7512	1314	25950	8434	79269	10376	51209	92552	9367	23682	23363	140687	51604	57403	140825	64377	10617	55577	23326	64344	27076	8239	8970	51299	9972	64284	265	652	79902	718	63908	9491	128637	11070	5690	6487	2159	8858	10054	7067	8678	5199	3895	55288	8021	821	7186	54850	146330	7277	7979	79644	4248	7425	813	8924	54617	1315	5682	25870	9526	84932	4738	1603	83475	26290	5589	348	79016	56995	9210	3270	11047	10585	9040	10155	1786	7317	80328	164395	83639	7187	117248	7376	4245	9945	10197	7322	7153	5914	10401	55829	55860	84261	4148	10489	5468	23225	6117	7326	10117	1984	5111	57111	50717	1802	93611	51164	8900	57511	79589	9215	4221	7428	9695	89978	8774	377	79577	1643	83844	9363	1912	55143	25941	3703	11095	51014	324	23287	51280	84749	23014	6885	1081	10956	9958	1368	4193	1783	55336	22796	80896	5279	3915	9654	57695	84101	10970	55901	83548	4008	11014	11097	3569	11173	10238	86	11227	56886	8027	27090	55014	10868	8818	5695	2516	79139	4609	90865	11258	7020	7280	8737	347733	9656	408	27314	84259	7057	23168	54839	102	51332	79739	5876	5861	10113	80204	10121	57559	140766	580	9101	51138	22872	53371	8615	10427	164714	91445	84920	254013	5830	6996	9818	11226	55647	8451	161357	8816	376267	51156	91833	9245	54939	92912	80349	10499	9960	5371	170691	79748	4240	8128	5045	5373	10164	170692	8720	6187	8533	22901	51651	2589	409	432	7157	10966	1453	79672	3607	57332	8535	4152	4089	201456	3487	91978	55527	351	10055	81794	5694	5195	23038	8915	3491	10026	5686	55827	64326	27005	93183	54507	51514	5872	2590	375	149111	142	10130	79823	6233	55252	84620	80731	114805	151194	285362	64708	5868	29926	152330	51143	84892	9039	8856	84276	4585	197	287	890	10299	170690	6502	56929	51397	171019	10318	26249	255626	257218	3486	3484	142685	340351	136371	401409	347517	8473	2719	1069	115426	1029	26267	140459	9919	92715	23412	338596	282969	84364	3619	149951	53942	55208	221143	4253	116372	130576	11098	9871	7316	7068	55768	288	81792	4306	3698	22944	5281	9781	26272	112714	4249	10618	7518	219333	8404	1758	56955	51128	115827	5903	4929	125476	116150	127247	7070	90268	9868	7345	375056	6921	143471	9510	11096	7508	285381	51560	80028	29761	2890	23165	146183	56254	10670	154064	116442	9508	57188	419	10600	122416	1915	135228	114907	286053	93010	6396	6483	197258	415	5192	9577	79623	8450	3017	8365	9334	1780	26958	8703	9507	336	79053	54461	65264	5710	5692	267	8883	10417	1487	284348	10020	118424	7109	11093	30815	57731	6294	54742	4061	11282	222235	5701	126433	92591	126119	433	90864	899	51005	10825	51035	6811	84447	23358	9903	249	254173	54587	114803	22854	114548	2215	148789	5194	129401	150726	79677	7039	54876	251	248	84142	84541	11167	3490	7048	6708	56648	213	6314	9861	56999	51725	6184	59343	8314	91869	26043	165918	54965	4241	993	285231	51246	63891	140458	153642	10559	221613	55568	10466	25862	5828	5885	157869	221937	25879	221656	3190	140456	5277	7415	84720	7486	2350	122769	89890	7417	23172	120071	5702	79841	170689	51762	2200	8945	123228	9318	8065	6881	123169	23423	7184	9382	84516	4088	114785	2923	124872	2801	57171	26263	64127	64772	64122	4218	4597	51693	7846	84790	53916	83696	8000	8581	1938	55611	25837	1642	10980	5867	4247	648	200845	378	91949	11031	3622	8313	79155	51255	92305	10116	54951	367	7336	255738	197370	5865	10960	53917	154	7369	2813	25942	6383	1043	83987	143662	283899	2873	140453	4584	23252	161725	1107	10477	58485	7324	140838	55031	2720	983	7314	4798	10678	10972	4086	1000	28991	9306	284076	11236	120526	2525	10474	9655	29071	4589	171023	2266	2243	80176	144699	5728	23627	10517	7857	83452	3913	10869	257194	7690	1798	199857	79694	142684	3054	118430	339122	326624	6670	93624	5970	80070	150684	260334	2804	8658	1605	29925	9986	5707	56667	9804	80012	84733	6712	54872	442117	11041	254263	81876	26259	11065	80124	92369	7189	5708	10540	22845	4087	144245	5870	146712	158135	8607	84617	79369	84002	220441	55884	51301	200958	4062	9632	374907	171169	11253	3090	51046	57104	56975	7334	93661	51272	140461	92949	63917	79861	55175	258	23512	4351	9212	54344	2517	811	5886	54734	64856	10331	2147	90411	8204	8334	8347	55432	79642	126003	94025	4869	5179	92815	84282	6478	22820	55343	25834	401036	122553	6304	50863	79087	50614	9112	2621	140460	390243	6048	23194	64410	4978	668	51807	256281	340075	256435	8073	140739	8338	317772	1435	9276	4303	4758	5627	9021	8349	7327	54732	90135	6612	4588	11274	2157	56160	8340	9230	10196	147111	64409	5071	9146	4582	79184	4045	5034	5719	7332	339366	51227	84197	146760	84871	7058	6256	7328	23275	349667	5465	4286	2650	51616	7874	145173	401138	79875	10445	123904	115273	123879	10383	170622	1121	6613	349633	9883	1604	84628	11091	8295	79754	6399	9612	4122	57591	3066	51399	8329	8969	3013	128312	8364	1778	80055	5718	8363	5265	641	137797	283807	23145	57799	23556	10210	6709	121504	8733	9719	85236	7278	10905	2673	192134	10920	4194	55958	801	9646	2153	142689	23137	830	7150	1122	353091	503542	399818	8337	440689	129807	1616	6015	5696	55777	80740	394263	5987	1639	10206	5699	10071	347527	720	58530	201475	10537	3105	23243	23636	84342	440307	7416	26140	10195	9189	360226	4586	7311	122706	377630	100288520	645836	728386	100287205	728419	728379	728373	401447	728400	100287144	728405	728369	100287238	100287178	8341	390594	728393	645402	392188	84752	7844	142686	10324	5698	26286	632	154881	80086	1650	100287404	100287513	100287327	100287478	100287441	100287364	440138	5591	3630	8790	84992	493861	401258	59348	8693	10381	646627	347688	8139	10418	9641	140735	56957	9554	115290	8517	554313	8370	723790	100101267	147719	123624	8362	8342	8339	8344	8361	8348	85235	8368	8330	284098	8345	5691	8294	8331	3018	338382	8332	8367	3012	8360	8343	7703	338328	8335	8346	8359	8336	8366
REACTOME_CHROMOSOME_MAINTENANCE	23649	55166	5981	51773	5982	5424	10714	26277	79019	5422	5931	2491	80152	65057	11339	3978	94239	6119	5425	79991	54433	5985	1058	6118	91687	64105	55355	8970	63922	25913	55320	1736	6117	7014	5111	5983	79075	57082	79172	1763	80119	55135	23421	1060	55651	255626	5558	7013	79682	64946	8467	3017	8365	54069	5928	5984	3015	7015	7486	55839	54386	8290	2237	54921	201254	378708	57804	8607	80169	8334	8347	4869	55505	10856	8338	8349	8340	401541	3014	3013	128312	8364	8363	641	121504	85236	5557	387103	8337	8341	54145	55766	100134934	51750	554313	8370	723790	8362	8342	8339	474382	8344	8361	8348	8368	8345	8294	8331	3018	8367	3012	8360	8343	8335	8346	8359	8366
REACTOME_L1CAM_INTERACTIONS	3674	163	6329	10048	11313	1272	286	1175	6710	1459	6196	27330	3785	60	1739	113457	1641	2260	1785	1741	24137	4897	3912	7430	1808	8829	5594	9252	81027	1457	284217	5595	10382	6324	1759	6456	8506	3312	6711	6195	8828	1211	10376	5605	7277	1463	1742	2048	8650	27255	10752	3915	5879	6326	6332	7280	347733	6386	5962	51332	3685	1213	8515	6323	3680	287	1956	4478	5058	4684	6327	3688	288	112714	6328	7410	57731	1173	3678	8986	23114	6708	3673	55800	7846	84790	11280	5604	6335	214	2596	260334	6712	84617	6330	6197	79861	161	51807	6331	71	6900	3786	6336	57698	10383	6334	160	6714	6709	26052	7278	3897	1460	3672	285643	80086	10381	3690	347688	100133941
REACTOME_INTERACTION_BETWEEN_L1_AND_ANKYRINS	6329	286	6710	3785	60	4897	6324	6711	6326	6332	51332	6323	287	6327	288	6328	57731	23114	6708	55800	11280	6335	6712	6330	6331	71	3786	6336	6334	6709	3897
REACTOME_SIGNAL_TRANSDUCTION_BY_L1	3674	1459	2260	8829	5594	1457	5595	5605	5879	3685	3680	1956	5058	4684	3688	7410	3678	5604	3897	1460	3690
REACTOME_TRANSPORT_OF_VITAMINS_NUCLEOSIDES_AND_RELATED_MOLECULES	292	6579	28231	551	7355	23568	28234	2030	28965	23169	23443	51248	51000	376497	11046	10599	11309	9153	8884	53919	6567	392399	291	9154	347734	3933	213	10559	222962	10999	293	9197	353189	6578	3177	28232	389812	55343	286256	347	64078	55315	84912	402
REACTOME_HIGHLY_CALCIUM_PERMEABLE_POSTSYNAPTIC_NICOTINIC_ACETYLCHOLINE_RECEPTORS	1136	1137	1143	1135	1134	1142	8973	1141	1138	55584	1139
REACTOME_ORGANIC_CATION_ANION_ZWITTERION_TRANSPORT	85413	5002	6582	10864	6581	9376	861	55356	55867	6580	6583	6584	116085	9356	6248
REACTOME_DCC_MEDIATED_ATTRACTIVE_SIGNALING	2534	7204	9423	998	3983	8976	5879	1793	4690	84448	5747	22885	1630	6714
REACTOME_RECYCLING_PATHWAY_OF_L1	163	1175	6196	27330	60	113457	1785	24137	7430	1808	5594	9252	81027	10382	1759	6456	6195	1211	10376	7277	8650	7280	347733	5962	1213	4478	112714	1173	8986	7846	84790	260334	84617	6197	79861	161	51807	71	57698	10383	160	6714	26052	7278	3897	285643	80086	10381	347688
REACTOME_SYNTHESIS_OF_SUBSTRATES_IN_N_GLYCAN_BIOSYTHESIS	8813	6482	5238	10402	5476	55808	10610	6480	54187	5372	64841	29906	5973	7264	6484	55907	6489	2762	7903	4759	8869	81849	6675	79947	26503	29880	55577	6487	79644	9945	80896	27090	8818	8128	5373	84620	29926	338596	282969	116150	6483	197258	10020	30815	51005	10825	10559	57171	4597	140838	2720	29925	22845	51046	4351	54344	55343	256281	256435	4758	2673	129807	8790
REACTOME_RESPIRATORY_ELECTRON_TRANSPORT	55471	4706	7384	4719	4710	6389	4708	4713	79133	2109	4717	4728	1337	51300	374291	80219	9167	6390	4709	4702	29078	4694	1340	10131	1350	10975	4698	51295	4705	1327	1349	4695	6341	51241	93058	1329	51204	4711	51103	10128	4704	2108	7385	4716	6391	4726	54539	4715	6834	4718	80224	137682	7381	4720	4731	285521	91942	4724	27089	1345	4712	4714	1353	4723	4725	7386	4696	55863	2110	54205	7388	126328	1351	28976	25915	4729	84987	9377	1537	4707	29796	55967	4700	51079	4697	4541	4513	4519	4536	4540	4512	4537	4538	4535	4514	116228	6392	4722	4701	9997
REACTOME_ASPARAGINE_N_LINKED_GLYCOSYLATION	8813	381	51226	79090	6482	5238	286	56052	2530	27095	10402	5476	6710	55808	10610	11320	6400	51009	6480	4905	3998	113457	1781	832	966	2683	10959	79796	29929	55741	8655	23193	23256	9117	372	54187	11015	5372	64841	10175	5700	10484	1522	81027	55738	29906	79868	5973	84061	55757	25839	7264	10671	7991	3972	10382	22870	8775	10945	11316	10282	10652	11196	8729	9570	9527	374	1075	55291	6484	2348	9761	22818	55907	6489	4121	2762	4124	7903	10802	1294	10342	64689	81562	7841	6711	4759	8869	9486	80267	829	81849	6675	8704	57134	79947	9331	6185	5887	5537	85365	26503	89866	29880	26984	8702	1314	10376	64377	55577	63908	128637	11070	6487	821	7277	79644	4248	1315	9526	1603	5589	4245	9945	55860	51164	57511	9695	8774	377	3703	51014	1081	10956	1783	22796	80896	83548	11014	56886	27090	55014	8818	79139	11258	7280	347733	51332	5861	10113	10121	22872	8615	10427	91445	84920	79748	8128	5373	432	1453	375	149111	6233	84620	29926	51143	287	10299	9919	338596	282969	84364	4253	9871	7316	55768	288	112714	4249	51128	116150	375056	2890	6396	6483	197258	9334	1780	26958	8703	79053	267	10020	7109	30815	57731	11282	433	51005	10825	51035	6811	84447	7039	6708	6184	91869	10559	10466	7415	23423	9382	84516	2923	124872	2801	57171	64772	4597	51693	7846	84790	83696	4247	378	91949	10960	7369	58485	140838	2720	7314	10972	11236	2525	1798	199857	79694	260334	2804	29925	6712	254263	81876	10540	22845	144245	84617	9632	11253	51046	93661	51272	79861	4351	54344	2517	811	90411	126003	22820	55343	25834	122553	79087	6048	51807	256281	256435	9276	4758	54732	2157	10383	1604	6399	4122	51399	1778	5265	6709	7278	10905	2673	2153	830	129807	1639	10206	23243	84342	10195	7311	7844	26286	80086	1650	440138	3630	8790	10381	347688	140735	9554
REACTOME_ASSEMBLY_OF_THE_PRE_REPLICATIVE_COMPLEX	1870	5689	5704	5685	23198	4171	4175	4998	5705	23594	5720	990	5711	5714	4174	5706	5684	5700	5693	5687	5721	5688	1869	5716	5713	4173	5683	5709	5717	5715	4172	1871	51053	10213	4999	5000	9491	84515	5690	7979	5682	10197	23595	5695	5694	5686	6233	7316	143471	5710	5692	5701	9861	5001	5702	4176	81620	7314	5707	5708	5719	5718	5696	5699	7311	122706	5698	5691
REACTOME_BIOSYNTHESIS_OF_THE_N_GLYCAN_PRECURSOR_DOLICHOL_LIPID_LINKED_OLIGOSACCHARIDE_LLO_AND_TRANSFER_TO_A_NASCENT_PROTEIN	8813	6482	5238	56052	10402	5476	55808	10610	6480	79796	29929	54187	5372	64841	29906	79868	5973	7264	6484	55907	6489	2762	7903	4759	8869	81849	6675	79947	85365	26503	29880	55577	6487	79644	9526	9945	80896	27090	8818	84920	8128	5373	84620	29926	338596	282969	116150	6483	197258	79053	10020	30815	51005	10825	91869	10559	57171	4597	140838	2720	1798	199857	29925	22845	144245	51046	4351	54344	55343	79087	256281	256435	4758	2673	129807	10195	440138	8790
REACTOME_CGMP_EFFECTS	10335	10846	5136	5153	50940	27345	5593	8654	3779	3708	3778	5152	27094	5592	5138	10242
REACTOME_REGULATION_OF_SIGNALING_BY_CBL	2534	5291	29760	1399	3055	5296	2889	867	8503	5290	7409	6233	5295	7316	6850	1398	7314	5293	7525	2885	7311	4067
REACTOME_CALNEXIN_CALRETICULIN_CYCLE	6400	51009	55741	23193	55757	80267	821	5589	9695	10956	56886	91445	6233	10299	7316	267	84447	2923	7314	11236	11253	811	6048	10206	7311	7844
REACTOME_PASSIVE_TRANSPORT_BY_AQUAPORINS	363	343	366	4284	89872	362	364	360	359	361	282679	375318	358
REACTOME_NITRIC_OXIDE_STIMULATES_GUANYLATE_CYCLASE	4843	2983	10335	4842	10846	5136	5153	50940	27345	5593	8654	3779	3708	2977	3778	5152	2982	4846	27094	5592	5138	10242
REACTOME_PLATELET_HOMEOSTASIS	2268	4843	493	2983	5525	492	5526	57113	10681	490	10335	489	6717	5527	2782	5026	338	2778	5027	4842	3710	9127	6547	5516	5518	5023	5024	2784	5777	1432	10846	5528	5515	59345	5136	5321	6543	3709	5153	51764	2791	2792	50940	5025	27345	7225	5519	5593	8654	7222	3779	3708	2977	5529	3778	491	7804	5051	5739	5152	80228	2785	2982	4846	2793	6786	94235	2786	27094	2783	55970	2787	488	2788	5781	6546	5592	54331	5138	22953	487	10242	801	2790	5175	84876
REACTOME_N_GLYCAN_TRIMMING_IN_THE_ER_AND_CALNEXIN_CALRETICULIN_CYCLE	6400	51009	55741	23193	5700	55757	9761	7841	80267	5887	821	5589	9695	10956	56886	79139	91445	6233	10299	7316	55768	267	51035	84447	7415	2923	64772	7314	11236	11253	811	6048	10206	7311	7844
REACTOME_PLATELET_SENSITIZATION_BY_LDL	2268	5525	5526	5527	338	5516	5518	5777	1432	5528	5515	5321	5519	5529	7804	5781	5175
REACTOME_AQUAPORIN_MEDIATED_TRANSPORT	5577	10681	5566	108	2782	363	2778	551	343	366	8766	22841	5573	2784	5576	59345	113	554	51764	2791	2792	196883	4284	109	5567	89872	114	362	115	2785	107	5568	364	360	2793	4645	94235	359	2786	361	2783	55970	111	2787	112	2788	282679	375318	54331	5575	358	2790
REACTOME_RAP1_SIGNALLING	10235	5566	5909	10411	11069	5906	5908	5894	23108	5567	7534	5568	7529	10125	5592	6494
REACTOME_PLATELET_CALCIUM_HOMEOSTASIS	493	492	57113	490	489	6717	5026	5027	3710	9127	6547	5023	5024	6543	3709	5025	7225	7222	3708	491	80228	6786	488	6546	22953	487	801	84876
REACTOME_PROSTACYCLIN_SIGNALLING_THROUGH_PROSTACYCLIN_RECEPTOR	10681	2782	2778	2784	59345	51764	2791	2792	5739	2785	2793	94235	2786	2783	55970	2787	2788	54331	2790
REACTOME_GABA_SYNTHESIS_RELEASE_REUPTAKE_AND_DEGRADATION	6540	6857	22999	80331	140679	5864	6804	3312	6539	7915	2571	6538	6616	2572	6812	6529	10815	18	6844
REACTOME_INCRETIN_SYNTHESIS_SECRETION_AND_INACTIVATION	5080	3670	2784	28972	2641	9789	2864	51764	60559	2922	2626	23478	139760	6934	2695	1045	90701	1499	3952	5122	338557	1803	346562
REACTOME_TRANSPORT_OF_ORGANIC_ANIONS	6579	28231	551	28234	10599	11309	53919	6567	213	353189	6578	28232
REACTOME_SYNTHESIS_SECRETION_AND_INACTIVATION_OF_GLUCAGON_LIKE_PEPTIDE_1_GLP_1	5080	2784	28972	2641	9789	2864	51764	60559	2922	23478	139760	6934	1045	90701	1499	3952	5122	338557	1803	346562
REACTOME_IRAK1_RECRUITS_IKK_COMPLEX	3551	57161	6233	7316	7314	246330	7189	7334	3654	57162	1147	7311	7335	8517
REACTOME_TRAF6_MEDIATED_IRF7_ACTIVATION	1387	80143	57506	2033	23586	64135	3443	3445	7706	3661	7186	10010	3452	3442	3449	3456	7189	84282	29110	3665	3446	3440	3439	3444	3448	3447	3451	3441	9641
REACTOME_CIRCADIAN_CLOCK	1387	26224	1407	56938	8454	2155	6095	6720	4208	6604	8648	1390	23411	2033	3091	551	6907	1628	23373	10135	5054	10743	64854	10891	1374	6500	2908	1386	4209	1385	83401	1408	79365	5469	9572	85441	8864	406	8553	9575	96764	10499	64784	9611	1453	150094	10498	6233	7316	25819	200186	28999	4783	8945	7314	4862	8841	5499	5936	80205	79718	5187	8204	5501	6256	5465	23054	5500	1454	7311
REACTOME_FACTORS_INVOLVED_IN_MEGAKARYOCYTE_DEVELOPMENT_AND_PLATELET_PRODUCTION	23028	5577	30845	30846	23095	10362	26153	3796	998	5566	60	113457	22920	832	3835	55604	3797	23348	1795	64147	55614	23186	24137	23468	3717	25	3705	81027	9371	2623	10382	147700	81704	2625	5889	11216	5573	10938	10019	10112	5576	3065	829	85440	9927	23046	4602	3443	3445	8165	81930	1017	4778	10376	3834	3659	3831	7277	9732	10749	57572	547	140628	64145	11127	3021	91768	1794	51317	64780	55619	5879	2626	11311	113220	3452	89953	7280	347733	9493	3832	9585	1062	55605	84643	2627	7157	5567	11004	5868	139818	80005	50808	3442	3449	81928	1793	112714	3798	10603	29127	55083	3020	56992	221458	1020	5568	55582	7465	7846	84790	90990	3660	25942	23414	3799	55669	3456	221037	260334	64837	84617	25970	79861	2624	161882	5890	653604	51807	23764	146909	3446	5575	10383	3440	124602	3048	3066	4097	8356	8351	23303	3439	7278	7975	830	126961	333932	3833	3046	3047	3444	3045	285643	3448	3447	3451	3441	80086	3043	10381	347688	8355	8353	8354	8350	8968	8357	8358	8352
REACTOME_REGULATION_OF_IFNG_SIGNALING	3459	8554	3717	3458	5777	6772	7341	3460	3716	5771	5781	9021	8651	5770
REACTOME_REGULATION_OF_MRNA_STABILITY_BY_PROTEINS_THAT_BIND_AU_RICH_ELEMENTS	5689	5704	5685	1994	23198	26986	23016	56915	7514	3842	22894	5705	8570	5720	5711	5714	5706	5684	5700	5693	5687	5721	5688	5716	5713	3315	5683	51010	5709	5717	3312	5715	1432	54464	1981	10213	6418	11340	5393	9491	5690	8021	7979	7538	5682	23404	10197	5695	3184	8125	5073	207	5694	5686	6233	7316	5578	143471	5710	5692	5701	8741	9261	9861	5580	7534	5702	7529	7314	51013	167227	5707	5708	54512	5600	5719	677	5718	5696	3303	5699	7311	122706	118460	5698	55802	5691
REACTOME_TRAF3_DEPENDENT_IRF_ACTIVATION_PATHWAY	1387	80143	57506	2033	23586	64135	7706	3661	7187	3456	84282	29110	3665	9641
REACTOME_GABA_B_RECEPTOR_ACTIVATION	2773	10681	108	2782	2784	2771	59345	3762	113	3759	51764	2791	2792	2770	196883	9568	109	2774	3773	114	3763	3772	115	2785	3765	3760	107	2793	94235	3761	2786	2783	55970	111	2787	112	2788	3766	3768	54331	2550	346562	2790
REACTOME_TRANSPORT_TO_THE_GOLGI_AND_SUBSEQUENT_MODIFICATION	381	51226	79090	286	2530	27095	6710	11320	6480	4905	3998	113457	1781	832	966	2683	10959	8655	23256	9117	372	11015	10175	10484	1522	81027	55738	25839	10671	3972	10382	22870	8775	10945	11316	10282	10652	11196	8729	9570	9527	374	1075	55291	6484	2348	22818	4121	4124	10802	1294	10342	64689	81562	6711	9486	829	8704	57134	9331	5537	89866	26984	8702	1314	10376	64377	63908	128637	11070	7277	4248	1315	4245	55860	51164	57511	8774	377	51014	1081	1783	22796	83548	11014	55014	11258	7280	347733	51332	5861	10113	10121	22872	8615	10427	79748	8128	1453	375	149111	51143	287	9919	338596	84364	4253	9871	288	112714	4249	51128	375056	2890	6396	9334	1780	26958	8703	7109	57731	11282	6811	7039	6708	10466	23423	9382	84516	2801	51693	7846	84790	83696	4247	378	91949	10960	58485	10972	2525	79694	260334	2804	6712	254263	81876	10540	84617	9632	51046	93661	51272	79861	2517	90411	126003	22820	25834	122553	51807	9276	54732	2157	10383	1604	6399	4122	51399	1778	5265	6709	7278	10905	2153	830	1639	23243	84342	26286	80086	3630	10381	347688	140735	9554
REACTOME_IRON_UPTAKE_AND_TRANSPORT	3077	535	51606	1356	8454	537	79901	7037	113235	2512	9843	57192	7018	51310	3162	51382	3163	50617	7036	10539	10312	4891	55832	6500	8992	523	55240	525	533	26234	9429	48	9296	4738	529	3658	9550	30061	245973	6233	526	245972	3934	7316	127124	528	261729	9114	28982	2495	7314	155066	94033	23545	527	534	7311	90423
REACTOME_INTERFERON_GAMMA_SIGNALING	960	3459	8554	816	6672	815	4938	3383	3717	4281	23087	9830	23321	10612	4940	4939	3458	5777	10475	6772	7341	55223	2635	2633	3664	7706	117854	4502	3659	3661	3663	6737	85363	10346	80263	8638	3662	7726	10107	11074	3134	23650	5371	3394	817	818	4684	79097	2209	115362	3460	3716	2634	115361	7412	51127	80128	5580	567	55128	3660	3113	5724	81603	5771	5781	3119	4261	163351	9021	8651	3665	3125	3123	5770	3120	3117	2210	3127	3122	3107	3133	3135	3118	3136	3106	3105	388646	10379	3115	10437	3126	53840
REACTOME_N_GLYCAN_ANTENNAE_ELONGATION	11320	6480	2683	6484	8704	9331	8702	8128	338596	4249	9334	8703	11282	51046	25834
REACTOME_TRAF6_MEDIATED_IRF7_ACTIVATION_IN_TLR7_8_OR_9_SIGNALING	51311	6233	7316	7314	4615	7189	7334	3654	3665	51284	51135	7311	54106	7335
REACTOME_ACTIVATION_OF_IRF3_IRF7_MEDIATED_BY_TBK1_IKK_EPSILON	23098	3661	148022	7187	10010	7099	6233	7316	23643	7314	929	5781	29110	3665	7311	353376	9641
REACTOME_ION_TRANSPORT_BY_P_TYPE_ATPASES	27032	477	10079	23200	816	493	9914	492	23250	483	815	490	489	6717	479	5205	5349	286410	79895	478	495	57130	23120	51076	51248	540	10396	84239	482	148229	480	51761	53826	486	481	57198	57205	817	818	53828	491	23400	476	538	374868	6588	488	496	344905	487	5350	801	57194	53822	5348
REACTOME_INTERFERON_ALPHA_BETA_SIGNALING	3430	51447	4938	25939	7297	4940	4939	5777	6772	3664	3437	3433	3443	3445	1958	3659	3661	2537	3663	684	54739	91543	8638	6041	3452	3662	3134	3394	10410	3454	3442	3449	4599	3455	103	3716	2634	6059	3429	3660	6773	3456	3669	5781	4600	9021	11274	10581	8651	3665	3434	8519	3446	9636	3440	5770	3439	5696	3107	3133	3135	3136	3106	3105	10379	3444	3448	3447	3451	3441
REACTOME_ADVANCED_GLYCOSYLATION_ENDPRODUCT_RECEPTOR_SIGNALING	5594	5595	829	5589	3958	351	6285	6283	6288	3146	830	177	1650
REACTOME_GABA_RECEPTOR_ACTIVATION	2556	2554	2773	10681	108	2782	2557	2784	2570	2566	2771	59345	3762	113	3759	51764	2791	2792	2770	196883	23229	9568	109	2774	2559	2561	2569	2555	3773	114	27020	3763	3772	115	2785	3765	3760	2560	107	2562	2793	94235	3761	2786	2783	55970	111	2787	112	2788	3766	2567	200959	3768	2558	54331	2550	346562	2790	55879
REACTOME_KINESINS	23095	26153	3796	113457	22920	3835	3797	64147	55614	24137	81027	9371	10382	147700	10112	23046	81930	10376	3834	3831	7277	10749	547	11127	113220	89953	7280	347733	9493	3832	9585	1062	55605	84643	11004	112714	3798	29127	55083	56992	221458	55582	7846	84790	90990	3799	260334	64837	84617	79861	51807	146909	10383	124602	23303	7278	3833	285643	80086	10381	347688
REACTOME_N_GLYCAN_ANTENNAE_ELONGATION_IN_THE_MEDIAL_TRANS_GOLGI	2530	11320	6480	2683	3972	6484	4124	9486	8704	9331	8702	64377	4248	1081	8128	338596	4249	9334	8703	11282	4247	2525	51046	2517	25834	4122
REACTOME_REGULATION_OF_IFNA_SIGNALING	7297	5777	6772	3443	3445	3452	3454	3442	3449	3455	3716	6773	3456	5781	9021	11274	8651	3446	3440	5770	3439	3444	3448	3447	3451	3441
REACTOME_INTERFERON_SIGNALING	960	3459	23279	8554	7175	5610	816	55706	6672	3430	51447	55746	4734	815	8672	79023	81929	4938	3383	10762	8086	23511	3717	8480	25939	4281	3839	5595	9688	23087	7297	9830	23586	3837	4927	23321	10612	1982	4928	4940	4939	3458	57122	5777	10475	9631	3836	1981	6772	7341	55223	2635	2633	3664	3437	3433	3443	3445	348995	1958	7706	117854	5335	9972	4502	3659	79902	3661	2537	8021	5300	3663	684	6737	23225	85363	10346	54739	80263	91543	8638	6041	9470	2317	11097	3452	3662	7726	10107	11074	3134	23650	5495	51191	53371	9818	5371	3394	9775	10410	3454	6233	817	3442	3449	818	4684	79097	2209	7316	1977	5903	115362	23165	9246	1974	6396	4599	3455	3460	103	373856	1973	3716	2634	115361	7412	51127	129401	317649	80128	5580	6059	3429	25820	567	55128	3660	3113	5724	7324	7314	6773	81603	3456	3669	201626	5771	7334	5781	3119	4261	7318	3838	163351	4600	9021	11274	10581	8651	402569	3665	3434	8519	3840	3446	9636	3440	3125	3123	9883	5770	3120	3117	3841	2316	3439	2210	3127	5696	3122	3107	3133	3135	3118	3136	3106	3105	23636	388646	10379	3444	3115	10437	7311	3126	3448	3447	3451	3441	53840	100101267
REACTOME_TRANSFERRIN_ENDOCYTOSIS_AND_RECYCLING	3077	535	51606	537	7037	57192	7018	51382	50617	7036	10312	8992	523	55240	525	533	9296	529	9550	245973	526	245972	127124	528	261729	9114	155066	23545	527	534	90423
REACTOME_DSCAM_INTERACTIONS	9423	5599	1432	5879	5058	5603	1826	57453	5600	1630	6300
REACTOME_ION_CHANNEL_TRANSPORT	1185	1179	22802	27032	477	535	54831	51606	57101	23327	10079	55283	23200	816	493	65125	9914	492	23250	57113	483	815	490	29850	537	55515	7224	1183	489	57719	6717	479	28962	5205	80036	5349	57192	54822	51382	26133	10110	286410	259232	1186	79895	23678	8989	478	495	57130	50617	40	1182	10312	41	59341	6337	8992	523	1181	525	533	23120	6446	845	140803	2281	51076	51248	11059	540	10396	10786	65266	84239	144453	56302	9296	482	11035	148229	54795	529	55107	5894	480	51761	7223	161003	57578	4308	63982	80727	9550	8737	7225	53826	486	9635	7222	94015	7226	266675	481	844	57198	245973	6233	285175	79054	7220	57205	817	50636	526	245972	2040	818	53828	7316	127124	121601	255231	528	1193	491	1831	23400	9114	55129	219931	7809	6339	284525	476	150159	133308	55503	65268	538	374868	6340	57348	162514	7439	197259	6338	6588	7314	155066	1184	203859	285335	488	196527	1188	338440	23545	527	496	10345	1187	53373	344905	51393	1180	6261	487	65267	7442	444	5350	6262	801	6263	57194	534	9311	53822	7311	90423	51802	5348
REACTOME_IKK_COMPLEX_RECRUITMENT_MEDIATED_BY_RIP1	23098	330	7321	3551	7323	329	148022	11035	7322	7099	8737	6233	7316	23643	7314	929	7189	7334	1147	7311	353376	7335	8517
REACTOME_FORMATION_OF_INCISION_COMPLEX_IN_GG_NER	2067	4331	8554	9978	7329	2068	6119	2965	2967	7341	6118	5887	85015	10038	9557	10401	6117	1022	902	1643	2073	7507	8451	142	6233	2966	1069	7316	7508	54778	8450	2071	1642	7336	7314	2072	7334	5886	6612	6613	2968	7311	404672
REACTOME_TRANSCRIPTIONAL_REGULATION_OF_WHITE_ADIPOCYTE_DIFFERENTIATION	1387	9862	9440	9967	55588	6720	27332	6604	8648	51586	2033	6907	688	81857	9441	7040	9969	51003	4790	10891	892	9439	896	84498	80306	1959	23389	8202	5105	9477	7471	5469	85441	54797	5468	1024	84246	10001	948	1019	29079	9314	96764	10499	55090	9611	10498	6837	10974	9412	23097	9443	219541	112950	9442	400569	1879	90390	5346	51129	7480	2167	8841	1051	5970	3952	10025	4023	80205	79718	9282	9370	168544	6517	9968	7026	6256	5465	9612	23054	6721	7124	1052	1050
REACTOME_ENDOSOMAL_SORTING_COMPLEX_REQUIRED_FOR_TRANSPORT_ESCRT	51534	7251	25978	51510	128866	10254	51652	9525	27243	84313	27183	51028	8027	79720	93343	6233	91782	7316	137492	11267	51160	92421	51271	55048	7314	79643	155382	9146	89853	7311	29082
REACTOME_MEIOTIC_RECOMBINATION	672	4361	5888	23626	4438	4292	11144	5932	4683	94239	6119	5889	10111	6118	27030	84057	1017	8970	29893	6117	3021	56154	1019	675	255626	472	3017	8365	3020	3015	56979	8290	7156	8334	8347	653604	8338	8349	8340	3014	3013	128312	8364	8356	8363	641	8351	121504	85236	126961	8337	333932	4439	8341	54145	55766	554313	8370	723790	8362	8342	8339	8355	474382	8344	8361	8348	8353	8368	8354	8345	8350	8294	8331	3018	8367	3012	8360	8343	8968	8335	8346	8359	8366	8357	8358	8352
REACTOME_PLATELET_AGGREGATION_PLUG_FORMATION	3674	9564	10235	54518	10411	7066	11069	1445	1277	7450	2335	6654	5906	4352	5908	7094	5170	207	150	6464	1278	6850	1398	5747	2815	2266	2243	2244	10125	2885	2814	2147	152	2811	5770	6714	2812	3690	151
REACTOME_SIGNALING_BY_NOTCH	23129	1387	5689	5704	10046	10460	1272	2324	5685	9734	8454	51564	10402	7089	4904	9759	6400	4854	489	51548	57690	83737	5663	2683	10959	5705	27327	113878	5720	26523	10013	5711	5714	4242	23112	9978	2033	83933	3002	5706	5684	22938	3091	5700	5693	5687	5721	5688	23509	182	1869	57534	5716	6907	5713	2208	94239	3955	5683	7091	59	9148	5709	5717	2648	10014	55294	23220	6484	595	4192	5715	892	1871	6500	23286	7029	8850	3280	10213	6772	3065	51107	1385	27161	8970	9491	5690	192669	6487	9787	7979	54567	5682	10197	3021	1024	8650	4853	192670	1840	23493	5695	4609	408	102	83464	1950	7090	5045	9611	409	7157	207	5694	5686	5664	6233	255626	1956	55869	4851	7316	6868	4343	3017	8365	861	5710	5692	9794	5701	23385	3020	56983	1999	79885	5584	9861	26508	3015	2173	23462	7534	5702	4088	3516	5986	7314	171558	8841	26960	5707	488	5708	5870	79718	3725	8334	8347	653604	8338	84441	8349	3714	8340	8788	5719	5087	10320	92737	3014	487	9612	3066	7088	55534	3013	128312	8364	8356	5718	8363	8351	142678	121504	85236	388585	7027	11060	28514	554213	126961	8337	333932	5696	4855	55851	5699	407042	406989	406957	406985	693123	406984	406942	407041	407028	54492	7311	8341	54145	5698	55766	100313923	554313	8370	723790	8362	8342	8339	8355	474382	8344	8361	8348	8353	8368	8354	8345	8350	5691	8294	8331	3018	8367	3012	8360	8343	8968	8335	8346	8359	8366	8357	8358	8352
REACTOME_LAGGING_STRAND_SYNTHESIS	23649	5981	5982	5424	10714	5422	3978	6119	5425	5985	6118	6117	5111	5983	1763	5558	5984	2237	57804	5557
REACTOME_INHIBITION_OF_REPLICATION_INITIATION_OF_DAMAGED_DNA_BY_RB1_E2F1	23649	1869	5422	5516	5518	5515	7029	5519	5925	5558	28227	5557	7027
REACTOME_ETHANOL_OXIDATION	217	55902	219	84532	216	130	124	131	125	128	127	126
REACTOME_SYNTHESIS_OF_VERY_LONG_CHAIN_FATTY_ACYL_COAS	60481	64834	2182	51495	9524	23205	6785	83401	2181	81616	3293	11000	51144	2180	79993	23305	9200	79071	197322	401494	51703	54898	253017	201562
REACTOME_DNA_REPLICATION	996	10926	1870	5689	5704	23649	5981	5685	5982	29945	8454	5424	55388	23198	7321	4171	4175	10714	4998	5705	51433	23594	5720	8318	990	8697	5711	8317	5714	4174	9978	5427	5706	5684	5700	5693	5687	5721	9837	5688	1869	5716	5422	5713	4173	898	51343	3978	6119	5683	5425	5709	5717	25906	5715	5985	4172	1871	51053	6500	10213	56655	4999	5000	6118	1017	9491	84515	5690	7979	5682	8881	51659	10197	6117	5111	8900	5983	23595	5695	1763	51529	5694	5686	6233	890	6502	5558	84296	54107	7316	64682	143471	5710	5692	5701	9861	5984	10393	5001	5702	119504	4176	81620	2237	7324	7314	5707	11065	5708	9134	57804	29882	246184	5426	64785	5719	51434	5718	5557	29935	5696	5699	7311	122706	5698	5691
REACTOME_E2F_MEDIATED_REGULATION_OF_DNA_REPLICATION	23649	4998	23594	1869	5422	5516	5518	5515	7029	4999	5000	84515	891	23595	5519	5925	5558	5001	28227	983	5557	7027
REACTOME_METABOLISM_OF_CARBOHYDRATES	9957	10165	6482	3423	1634	23324	4190	64132	51071	960	11285	23279	54480	1462	5256	7175	3074	8908	55706	2817	10402	5214	5255	5315	8692	5837	55746	3340	5566	3161	2023	79023	2239	5236	2646	81929	231	2683	6548	10762	9942	8086	23511	6576	5836	5106	5834	8480	5634	5230	5257	9688	3038	64131	57214	5516	4125	2997	2821	3036	5518	26330	2645	4969	2584	2027	8402	4927	4669	230	4126	27087	6484	4928	57122	2597	7167	2026	2998	29940	10090	135152	7957	5528	411	10007	9631	5515	5210	3373	2632	10675	10057	8604	6382	2582	6513	8704	10327	9331	5507	2805	348995	8702	2331	9956	9469	5208	79586	6385	5105	51000	9972	2806	9953	79902	6487	8021	4958	3425	1463	25796	2527	8789	11046	2538	22856	23225	63827	10894	219855	2799	23563	55576	55501	11097	9394	229	5519	3795	26035	64579	53371	9061	4060	11081	9818	6652	4123	2588	92579	5211	5226	3339	5567	5313	6233	10861	4191	56548	5631	2719	55790	26007	26229	226	7316	2132	57818	5213	5903	22934	9653	9955	83539	23165	1836	2528	3098	5261	93010	6396	6483	347734	176	9334	5207	8703	83440	3099	54020	2539	30815	3101	64711	9672	8707	178	129401	132789	79411	2992	7086	9348	5224	5260	5568	216	138050	2203	283209	51084	8509	124872	3906	132158	113189	55276	6383	51181	7360	55454	2990	2720	7314	10678	5209	5232	3037	90161	2525	64080	2548	50515	5223	92126	8708	669	10690	84750	60495	10855	1464	5091	11041	2523	9435	8534	126792	79369	2524	6888	2262	10331	2529	166012	6448	51363	2131	633	9951	1468	10082	4166	10317	283871	266722	8372	6007	11261	378884	375790	6006	5549	9883	2526	170384	23729	6120	337876	801	9060	8705	23636	221914	3073	2592	7311	221823	729020	222537	100101267	2542
REACTOME_SIGNALING_BY_INSULIN_RECEPTOR	9846	535	51606	5291	2263	2261	2255	27006	537	2249	2260	5289	26281	2323	5594	51382	57761	2254	5595	208	5296	50617	2887	2253	2549	10312	2251	2246	8992	523	6654	525	533	8074	5290	2322	9296	529	9365	3845	152831	9550	2250	2247	2252	5170	245973	5295	526	245972	127124	5140	528	8817	8822	117145	9114	6464	2264	9965	10818	3667	3643	155066	3265	2885	5781	23545	527	8660	2248	30849	8823	534	4893	54106	90423	3630
REACTOME_SIGNAL_ATTENUATION	5594	5595	2887	6654	6464	3667	3643	2885	8660	3630
REACTOME_SOS_MEDIATED_SIGNALLING	6654	3845	3667	3265	2885	8660	4893
REACTOME_HEMOSTASIS	2268	4267	7035	23028	5577	3683	3675	3920	3674	6915	4843	6401	928	2534	5329	30845	3479	972	3082	11136	30846	960	5583	7414	5874	3937	3309	9564	5291	23095	3700	2155	493	1608	2769	2983	2817	10362	2773	1606	5588	5525	8832	26153	387	5590	492	3796	10235	5526	57113	483	10681	998	490	9948	5566	6694	87	10335	489	11343	6717	60	113457	22920	6813	8527	54518	88	832	5527	2782	10411	634	3835	55604	5026	334	338	3797	4680	2778	51206	2767	23348	1795	64147	2160	55423	5027	55614	4842	23186	7066	2734	24137	3655	11069	7018	350	285	23428	7042	23468	27154	3710	3717	25	3053	9127	23759	5594	9463	23539	7078	5155	10490	3705	5267	6547	26090	10544	81027	51378	9371	2158	2623	83692	7076	10916	94121	160851	5595	9057	8140	6810	1445	29106	5327	8797	5516	10382	147700	7040	1048	5518	5296	4099	5294	857	5054	5919	55664	81704	2625	5889	5023	5216	708	11216	3959	1277	5573	5197	5024	10938	7450	6404	10019	2784	5777	1432	9749	10846	5528	7422	10112	6678	5515	3827	3273	5576	2771	59345	3676	5136	2888	2335	5624	6382	6654	5341	5768	6814	5906	3065	829	85440	9927	5321	965	914	23046	962	4352	8503	2152	462	335	6543	4602	7043	4072	10672	7010	3443	3445	1191	8795	8165	1	81930	5290	5340	51744	5328	5552	3709	5153	1017	4778	10376	6385	5335	440533	1088	2162	5269	54210	10257	3834	3659	3831	2159	5582	5908	9002	51764	7277	14	2791	2792	2770	29802	3543	5880	9732	813	50940	3671	482	10749	57572	547	81	140628	56301	22927	2161	10487	64145	11127	5894	3512	3021	3845	10451	91768	1794	747	5025	948	51317	967	64780	27345	55619	5270	5879	1607	2626	11311	2995	113220	7094	3452	89953	7280	347733	408	5547	7225	5519	7057	9493	3832	9585	29789	3685	5593	22915	8654	7222	1062	1950	55605	3687	5170	84643	2627	409	23533	7157	9123	2886	7409	6647	351	207	5567	11004	8515	481	2165	1893	51097	7044	388	5868	7873	197	1609	5295	10184	78991	3779	2768	139818	9046	80005	50808	3442	3449	8525	710	23052	90952	81928	83706	226	3688	150	7424	1793	3708	23657	112714	2977	10461	51571	8526	5529	284	5578	1525	58494	139322	6566	9056	7273	3798	9630	2776	3778	7102	135228	491	7804	9162	5051	8407	50848	2207	51706	5739	5152	3689	7410	120425	6464	80228	10603	3678	29127	2785	3699	10630	9672	55083	83953	3020	213	57406	5473	5196	56992	7123	5580	51368	308	2982	3673	2151	3818	221955	221458	1278	4846	1020	7534	6850	5568	55582	2277	51266	83700	5271	54495	7465	5579	2793	1398	3481	6786	94235	7846	84790	90990	5345	6520	2786	3660	3635	64805	25942	5747	6383	7441	2815	5099	5028	3684	23414	2993	3799	5675	1084	55669	27094	5581	2266	2243	2244	3456	221037	682	2783	55970	54676	1521	10125	1072	260334	4973	7423	8793	2787	6403	488	3265	64837	2	84617	7525	2788	391	66005	2885	25970	79861	7056	2814	5781	2624	161882	2147	2149	5890	302	3932	6546	2621	653604	5678	51807	152	5627	2157	23764	2811	5592	146909	54331	5138	3446	22953	5575	10383	3440	6402	5104	12	124602	5478	487	5770	5657	3048	3066	4312	961	374354	2316	10447	4097	6714	8356	5265	8351	5154	6693	10242	5055	5660	6281	1675	23303	3439	5336	7278	140885	54863	7975	801	2153	830	3897	2812	126961	333932	3833	80739	259215	57126	5673	7114	28908	28907	28874	28778	28820	28822	28823	28776	28825	28791	28793	28813	28796	28797	28815	28816	28809	3538	3539	3494	3493	3507	28474	28457	28452	28450	28449	28442	28434	28395	28394	28465	28424	28420	28461	4893	27040	3046	3047	3672	3444	346562	5671	5676	3045	28392	285643	3448	5005	5004	5669	3447	3451	3441	28881	28912	28896	28937	28938	4282	28901	28914	28933	5670	28930	28883	2790	5680	5672	28919	28940	28299	80086	28921	28913	3043	2994	6414	28878	28893	4067	10381	3690	5175	347688	28439	8355	151	28454	139189	8353	8354	8350	84876	146850	8968	28817	8357	28903	8358	8352
REACTOME_HIV_INFECTION	292	5439	163	5689	51534	920	2534	6924	5704	4331	23279	5685	1175	51606	5431	7175	23327	55706	9150	6873	6882	23198	55746	8907	7251	79023	7520	905	7514	25978	81929	51510	5705	8812	5720	11198	10762	8086	5711	23511	5714	5434	5902	5435	162	9978	5905	5706	5684	5700	5693	5687	5721	8480	51497	5688	3055	128866	8731	5716	54457	9688	5432	5713	6923	2068	5438	3978	8178	6878	1174	5683	5709	3837	4927	5717	4928	2965	5715	2967	57122	8732	6908	6500	9631	3836	22916	10213	51652	9525	348995	6883	7852	138474	9972	79902	2962	9491	5690	8021	7979	5682	904	10053	6874	27243	10197	23225	5901	27183	1022	902	1794	5879	11097	4836	1025	5695	4686	3159	2959	53371	9818	79720	2958	5045	6875	93343	5694	5686	375	6233	5433	2966	6872	91782	5440	6877	6749	7316	291	130340	7518	9397	5903	2960	6921	143471	23165	9844	137492	6396	5710	5692	1234	51160	5701	1173	129401	2071	9861	5437	92421	11168	51271	2957	83860	5702	8945	8065	6881	567	164	55048	5436	2237	293	10015	7314	926	5707	3981	55690	5708	8815	79643	155382	5441	940	6879	1104	5062	4869	5430	8905	3932	161	100506888	7469	5719	51616	6917	2963	25920	6829	5478	9883	2547	89853	160	5718	2961	6884	919	5696	7936	5699	51224	3105	23636	6827	2968	7311	122706	60489	5698	29082	8148	404672	100101267	6880	162699	5691	728929
REACTOME_HIV_LIFE_CYCLE	5439	51534	920	6924	4331	23279	5431	7175	23327	55706	9150	6873	6882	55746	7251	79023	7520	905	7514	25978	81929	51510	8812	11198	10762	8086	23511	5434	5902	5435	5905	8480	51497	128866	8731	54457	9688	5432	6923	2068	5438	3978	8178	6878	4927	4928	2965	2967	57122	8732	6908	9631	3836	22916	51652	9525	348995	6883	7852	138474	9972	79902	2962	8021	904	6874	27243	23225	5901	27183	1022	902	11097	4836	1025	4686	3159	2959	53371	9818	79720	2958	5045	6875	93343	6233	5433	2966	6872	91782	5440	6877	6749	7316	7518	9397	5903	2960	6921	23165	137492	6396	1234	51160	129401	2071	5437	92421	11168	51271	2957	83860	6881	55048	5436	2237	10015	7314	3981	8815	79643	155382	5441	6879	1104	5430	100506888	7469	51616	6917	2963	25920	6829	5478	9883	2547	89853	2961	6884	7936	51224	23636	6827	2968	7311	29082	8148	404672	100101267	6880	162699	728929
REACTOME_EARLY_PHASE_OF_HIV_LIFE_CYCLE	920	7520	3978	3836	7852	3159	7518	1234	11168	2237	3981	8815	5478	2547
REACTOME_HOST_INTERACTIONS_OF_HIV_FACTORS	292	163	5689	920	2534	5704	23279	5685	1175	51606	7175	55706	23198	55746	8907	79023	7514	81929	5705	5720	10762	8086	5711	23511	5714	5902	162	9978	5905	5706	5684	5700	5693	5687	5721	8480	5688	3055	5716	9688	5713	6923	1174	5683	5709	3837	4927	5717	4928	5715	57122	6500	9631	3836	10213	348995	9972	79902	9491	5690	8021	7979	5682	904	10053	10197	23225	5901	1794	5879	11097	1025	5695	3159	53371	9818	5694	5686	375	6233	7316	291	130340	5903	6921	143471	23165	9844	6396	5710	5692	5701	1173	129401	9861	11168	5702	8945	8065	567	164	293	7314	926	5707	55690	5708	8815	940	1104	5062	4869	8905	3932	161	5719	5478	9883	160	5718	919	5696	5699	3105	23636	7311	122706	60489	5698	100101267	5691
REACTOME_RESPIRATORY_ELECTRON_TRANSPORT_ATP_SYNTHESIS_BY_CHEMIOSMOTIC_COUPLING_AND_HEAT_PRODUCTION_BY_UNCOUPLING_PROTEINS	55471	4706	7384	4719	4710	6389	4708	513	4713	79133	9016	2109	4717	7350	4728	506	1337	51300	374291	80219	9167	515	6390	4709	4702	29078	514	4694	27109	1340	10131	1350	10975	4698	51295	4705	1327	1349	4695	6341	51241	517	93058	1329	51204	4711	51103	10128	4704	2108	7385	4716	6391	4726	54539	4715	6834	4718	80224	498	9481	518	522	137682	7381	4720	516	4731	148811	285521	91942	4724	27089	1345	4712	509	4714	1353	10632	4723	10476	4725	521	7386	4696	55863	2110	54205	7388	126328	7352	7351	1351	28976	25915	4729	84987	9377	1537	4707	29796	55967	4700	51079	4697	4541	4513	4519	4536	4540	4512	4537	4538	4535	4508	4514	116228	6392	4722	4509	9551	539	4701	9997
REACTOME_VIRAL_MESSENGER_RNA_SYNTHESIS	5439	23279	5431	7175	55706	55746	79023	81929	10762	8086	23511	5434	5435	8480	9688	5432	5438	4927	4928	57122	9631	348995	9972	79902	2962	8021	23225	11097	53371	9818	5433	5440	5903	23165	6396	129401	5437	5436	5441	5430	2963	9883	23636	100101267
REACTOME_INTERACTIONS_OF_VPR_WITH_HOST_CELLULAR_PROTEINS	292	23279	7175	55706	55746	79023	81929	10762	8086	23511	8480	9688	4927	4928	57122	9631	3836	348995	9972	79902	8021	23225	11097	3159	53371	9818	291	5903	23165	6396	129401	11168	293	8815	9883	23636	100101267
REACTOME_FORMATION_OF_ATP_BY_CHEMIOSMOTIC_COUPLING	513	506	515	514	27109	517	498	518	522	516	509	10632	10476	521	4508	4509	9551	539
REACTOME_APC_C_CDH1_MEDIATED_DEGRADATION_OF_CDC20_AND_OTHER_APC_C_CDH1_TARGETED_PROTEINS_IN_LATE_MITOSIS_EARLY_G1	996	5689	5704	5685	29945	23198	7321	5705	6790	51433	5720	8697	5711	5714	5706	5684	5700	5693	5687	5721	5688	5716	5713	51343	5683	5709	5717	25906	5715	10213	991	9491	5690	7979	5682	8881	10197	5695	51529	5694	5686	6233	6502	7316	64682	143471	5710	5692	5701	9861	10393	9232	5702	119504	5347	7324	7314	5707	11065	5708	29882	246184	9212	5719	51434	5718	5696	5699	7311	122706	5698	5691
REACTOME_ACTIVATION_OF_ATR_IN_RESPONSE_TO_REPLICATION_STRESS	10926	5982	55388	4171	4175	4998	23594	63967	8318	990	8317	4174	4173	6119	5985	4172	5810	4999	5000	6118	1017	84515	6117	5983	23595	3364	1111	144715	5884	995	5984	993	84126	5001	4176	5883	545
REACTOME_UNWINDING_OF_DNA	4171	4175	8318	4174	9837	4173	4172	84515	51659	84296	4176	64785
REACTOME_GLUCURONIDATION	7365	7358	23169	79799	54490	55347	133688	7363	54578	167127	7360	7364	10941	7366	7367	10720	54579	54600	54658	54576	54575	54659	54577	54657	574537
REACTOME_INNATE_IMMUNE_SYSTEM	2268	3075	2519	22875	26	843	23098	1387	4353	3683	3920	9020	221	4843	5689	4257	8993	64386	10747	5646	920	695	2534	54476	5329	7305	4057	240	5704	9961	55703	1774	823	55	7454	6556	4361	1992	732	23071	330	51071	8635	960	7133	2896	57554	9846	535	5606	7414	7077	175	729	5685	3937	51606	3074	5601	5291	1535	23593	80143	8454	26999	23118	6317	2665	9474	23200	55718	6515	30	10787	63916	841	5476	1265	6416	5588	8621	5315	387	6093	4205	55593	23250	10235	23198	8514	5873	998	6196	5566	7321	4775	6793	23291	8907	80216	7294	60	5337	7879	3385	5609	4791	5063	3093	5289	83737	80341	54472	7520	634	5236	1785	1361	5663	3320	3080	4208	5788	5317	1540	10450	2950	338	10890	966	2219	9522	8895	2683	4680	7462	10075	2512	5705	5775	140850	57506	8655	5027	4842	11213	4069	30835	58484	54918	22861	5720	8773	201294	51816	4214	5711	54209	10321	9436	3326	3710	1832	25	22931	4650	5714	997	5434	9342	5594	5435	1727	10043	410	9145	10454	4627	9402	4689	2033	171568	1511	5836	5706	51382	5684	5641	1113	5700	9252	5693	5687	4792	5721	4318	5834	4773	80331	1522	5688	10326	3055	671	1471	57119	9218	54941	5716	10857	51311	84061	8411	2717	5611	10562	5595	6367	6361	5713	23406	83716	4210	55313	3163	29108	57020	1512	79895	8767	3551	79792	5516	427	4125	4793	5971	56729	51231	2821	23646	945	8778	9545	5518	5296	5864	50617	8887	10392	835	11333	8976	3614	5683	3984	727	1759	23586	5599	5532	1326	81619	5709	5023	3837	3384	5717	79132	5878	10493	1845	5608	7448	230	8649	4790	4126	7323	5602	683	1075	3312	23220	81622	2352	24145	329	29099	975	10312	5715	9761	51411	4048	10094	55832	5869	5777	50856	2444	1432	8936	8876	1235	5528	55754	9450	730	23197	3702	411	10622	6500	5515	735	8992	56954	25852	523	7867	10120	10096	10213	64135	25801	10578	25797	6654	7456	1386	525	5768	5906	829	28956	4688	10878	965	11240	1380	4179	533	9588	6195	1143	727897	1509	78989	4317	1385	7276	4033	7128	383	8673	8987	51552	22954	10577	51646	1369	3443	3445	84418	51248	317	1846	1191	8288	7706	1	847	729230	84265	5290	644150	653509	5328	84329	3709	10549	976	466	64333	3071	51209	7130	57826	722	725	5266	6590	5335	6406	81030	10396	1088	5269	54210	9208	4620	3553	718	81623	22918	9491	140881	92747	5690	3661	3346	5199	2002	7186	5648	5908	5787	5300	23352	148022	14	7979	10875	5880	9296	1315	5682	5338	968	57153	27180	11035	417	3929	84766	158747	51295	5589	684	10095	9040	9535	10288	140683	117285	529	4772	10487	7187	84658	64145	10197	47	1729	7322	55860	3958	6737	5894	10462	6616	10621	1401	842	10810	1116	1118	6441	3845	272	4064	3656	10451	10877	81494	1794	3824	1828	1823	6947	27202	26578	1514	948	6885	967	7006	2799	1660	64114	51719	10970	5879	28988	10010	10006	7295	7099	9550	5695	1515	3452	10695	8737	7097	5547	8836	6386	5519	834	102	10097	23317	3417	10152	3685	51191	5530	11010	1848	121260	53831	54509	57161	11001	6727	9051	8826	3687	84166	5170	2588	11322	5211	7409	7226	351	5694	6518	8547	8915	5567	5686	963	8804	2212	1513	388698	6279	6278	3608	8560	79169	127829	245973	6233	130120	114790	51143	9039	4585	197	51316	92610	4651	5295	10788	9140	79930	6993	84443	526	51125	84513	245972	5440	93100	3442	3449	2040	2934	210	6836	80142	3934	23412	11128	710	5795	5058	55004	26007	932	2206	79980	226	2209	114609	1793	7316	3708	4718	127124	101	79888	23643	143471	5799	528	9844	10694	1915	10394	9246	5603	731	257397	4690	10163	653361	978	2207	714	5710	5692	715	114771	9114	83858	8566	1476	3689	7410	6285	2220	147945	917	6271	6464	79671	23218	3101	114770	5701	117159	51728	178	10092	114548	23385	2215	9261	5284	1520	6282	57115	6280	6283	3577	10109	23114	4332	3428	9447	9861	5806	5473	2919	2992	5437	5580	6286	820	327	1849	7098	116842	115004	2171	25798	1508	1670	1669	1671	1672	4846	6850	5568	138050	1536	538	7415	10910	4153	84659	5702	8945	10576	717	122618	5598	26253	338339	7184	89777	567	290	6778	128859	1398	64127	4025	53916	3903	1938	3848	11314	84514	197358	2495	1499	8772	5049	28511	11031	661	10768	79155	5604	53917	55276	6036	6037	5747	5724	6039	143662	10555	81844	140453	4584	3684	2990	58485	2720	7314	2353	929	5036	126014	1084	2358	2357	155066	5581	4589	116844	2548	124583	5223	9533	147179	598	2266	2243	2244	1673	115727	596	3456	719	5068	94103	10892	566	64581	160364	118430	10125	1072	326624	4615	5970	10855	3310	713	712	4973	122665	6288	5707	56667	3728	353189	81793	7096	10333	246330	3265	170506	7189	5708	374403	5870	10458	7525	56888	140596	414325	733	200958	29952	503618	391	196527	6197	55894	100289462	930	475	3725	245928	5441	2885	7334	3615	51806	245938	1370	124599	2517	5781	2205	154664	55600	2147	5062	245937	245936	23526	245932	3579	245915	94025	5912	84282	9798	7318	10159	716	302	3932	222487	199675	161	51428	203068	29110	71	3654	245911	338324	10584	8398	4758	5627	340061	4588	8694	387263	59307	729238	8651	23545	5600	25840	374395	4582	3665	5719	527	3916	245939	10623	644414	51082	149954	342510	2204	400830	245908	245910	4771	245909	504180	5553	3446	503841	7100	9636	64170	6300	10383	5320	3440	6402	387921	3146	12	9725	5478	1604	5657	2547	30849	4311	51284	2760	961	837	284266	3482	1778	5094	6714	5718	5265	57162	728	4644	3004	10533	1991	6709	5660	1675	4641	28512	388697	3439	5336	26052	51135	140885	503614	258010	170482	51297	84433	801	80184	4860	919	830	353	1378	2214	196051	245913	5696	177	3304	3303	1460	3107	394263	245934	11025	3133	57126	5699	10071	3426	3347	3822	93978	613211	613209	613210	1667	720	534	3105	28908	28907	28874	28778	28820	28822	28823	28776	28825	28791	28793	28813	28796	28797	28815	28816	28809	3538	3539	3497	3503	3501	3500	28474	28457	28452	28450	28449	28442	28434	28395	28394	28465	28424	28420	28461	4893	1147	27040	51517	11277	22914	3444	8904	245927	403339	4586	1654	245930	245929	5534	7311	122706	3106	28392	721	3448	5005	5004	245940	100133267	100293534	3447	3451	150372	3441	81567	28881	54106	629	5698	1668	28912	28896	728358	28937	28938	4282	28901	27297	28914	10093	10552	80301	28933	28930	28883	5273	28919	28940	353376	28299	4831	1650	28921	3078	28913	7335	3043	441864	100526773	90423	28878	28893	5591	4067	100049587	55845	401258	3240	8972	23601	5175	9641	10628	8517	28439	23191	11026	3809	3813	28454	3810	100132285	5645	5691	3806	28817	28903
REACTOME_MITOTIC_PROMETAPHASE	8379	5577	5048	9918	23279	55166	27175	54908	8481	10806	23063	5525	3796	5526	55746	1459	5566	8243	54820	23332	79023	113457	1781	5527	5108	3320	10403	7514	23047	81929	9183	8655	332	10726	54930	79019	5905	22981	81027	1457	22919	79959	55125	10735	2491	80152	9738	22995	5516	10382	5518	95681	9126	7531	64151	22897	4928	57122	5528	55722	5515	10051	80321	1058	7840	991	4751	25936	1063	10274	11064	10783	91754	348995	91687	23397	81930	23244	11130	64105	10376	80776	79902	11190	10426	7277	10142	85378	151648	10844	6249	93323	7283	891	55143	1783	4957	10592	55755	11258	7280	347733	4926	5519	57082	55142	27229	79172	10121	1062	121441	84643	1453	22994	10733	23421	11004	29922	83540	27436	51143	1060	113130	55869	1069	54801	84131	3619	79980	140609	79682	55835	80097	112714	115106	57405	64946	5903	25909	5529	9184	220134	701	6396	9133	1780	5116	57551	11243	147841	151246	23122	4085	5885	9702	55839	81565	5347	7846	84790	79003	699	7532	983	260334	653784	55055	9662	10540	9793	378708	84617	8636	6232	79861	9212	55920	348235	80254	203068	51807	9735	5501	54821	10383	401541	1778	7278	9814	80184	1460	1639	440145	11116	55559	1454	79441	80086	23354	10381	347688	140735	114791
REACTOME_APC_C_CDC20_MEDIATED_DEGRADATION_OF_CYCLIN_B	996	29945	7321	51433	8697	25906	991	8881	891	51529	6233	7316	64682	10393	119504	7324	983	7314	11065	29882	246184	51434	7311
REACTOME_G1_S_SPECIFIC_TRANSCRIPTION	5933	4998	8318	990	1869	5422	5934	898	26271	7029	3065	5111	8900	1875	5928	993	81620	7083	1876	983	6241	7298	286826	132660	7027	1874	91750	1719	55957
REACTOME_SIGNALING_BY_TGF_BETA_RECEPTOR_COMPLEX	25937	11171	23327	387	5590	7321	5933	905	7514	23645	2280	8812	25805	22938	5494	4092	23439	50855	10273	23370	7040	5054	7046	9110	64750	7323	867	892	7029	3065	51377	60436	56937	8239	904	4738	9040	1024	1875	4221	9958	6498	1025	4609	5045	9611	4089	57530	142	6233	1030	56288	7316	9372	54778	6497	50848	7048	4088	7314	3726	5499	4087	7050	6667	5501	9612	51592	7027	57154	1874	5500	7311
REACTOME_CONVERSION_FROM_APC_C_CDC20_TO_APC_C_CDH1_IN_LATE_ANAPHASE	996	29945	7321	8556	51433	8697	51343	25906	991	8881	51529	64682	10393	119504	7324	11065	29882	246184	51434
REACTOME_PHOSPHORYLATION_OF_THE_APC_C	996	29945	7321	51433	8697	25906	8881	891	51529	64682	10393	119504	5347	7324	983	11065	29882	246184	51434
REACTOME_CYTOSOLIC_SULFONATION_OF_SMALL_MOLECULES	6820	54928	6822	6783	50512	84836	51000	8459	25830	391365	9061	10861	1836	347734	10380	8460	27284	6817	6799	27233	6819	9060	445329	6818
REACTOME_INTEGRATION_OF_PROVIRUS	7520	3836	3159	7518	11168	3981	8815	5478	2547
REACTOME_GLUTATHIONE_CONJUGATION	2729	79017	4257	2730	119391	2950	4258	2953	2687	2678	2954	2937	10327	79094	2686	55748	653689	2944	2949	2947	2098	4259	494143	9446	27306	124975	2948	2941	2940	26873	221357	373156	2946	2938	2939	2952
REACTOME_COMPLEMENT_CASCADE	3075	10747	732	729	1361	3080	966	2219	727	7448	975	730	735	10878	1380	4179	78989	1369	1191	722	725	718	5199	5648	1401	10877	81494	27202	8547	710	731	714	715	2220	4153	717	719	713	712	733	930	1370	2147	716	10584	5627	1604	728	3004	1991	1675	1378	3426	720	28908	28907	28874	28778	28820	28822	28823	28776	28825	28791	28793	28813	28796	28797	28815	28816	28809	3538	3539	3503	3501	3500	28474	28457	28452	28450	28449	28442	28434	28395	28394	28465	28424	28420	28461	28392	721	100293534	28881	629	28912	28896	28937	28938	28901	28914	28933	28930	28883	28919	28940	28299	28921	3078	28913	28878	28893	28439	28454	28817	28903
REACTOME_MTORC1_MEDIATED_SIGNALLING	58528	1975	10325	29904	6009	6198	8649	1981	28956	64121	10542	6194	57521	55004	1977	10670	7529	64223	153129	1978	389541	2475	84335
REACTOME_ACTIVATION_OF_BH3_ONLY_PROTEINS	572	637	8626	7161	23368	8655	1869	90427	208	27113	5599	7531	7029	10000	5533	7533	10971	7157	5366	207	7159	10018	7534	7529	7532	596	2810	7027	5534	140735
REACTOME_GLUCOSE_METABOLISM	10165	4190	23279	7175	55706	5214	5315	55746	5566	2023	79023	2646	81929	10762	8086	23511	6576	5106	8480	5230	9688	5516	2821	5518	26330	2645	2027	8402	4927	230	4928	57122	2597	7167	2026	5528	10007	9631	5515	5210	8604	2805	348995	5208	5105	9972	2806	79902	8021	8789	2538	23225	219855	11097	229	5519	53371	9818	92579	5211	5567	5313	4191	226	57818	5213	5903	23165	3098	6396	5207	83440	3099	54020	3101	129401	132789	5224	5568	2203	283209	5209	5232	5223	669	5091	1468	283871	9883	23636	100101267	2542
REACTOME_VOLTAGE_GATED_POTASSIUM_CHANNELS	3755	3784	3757	8514	3785	23415	3750	3743	3736	3749	9132	3787	3746	3741	3748	23416	27133	3744	3756	3742	3788	3745	3754	27012	3747	169522	93107	7881	9196	3790	170850	3752	81033	3738	3737	26251	3739	9312	131096	3786	3751	90134	56479
REACTOME_ADAPTIVE_IMMUNE_SYSTEM	4267	90293	996	26224	3683	51666	9020	163	974	29116	5689	9690	920	695	2534	9902	7305	933	5704	9604	23376	7454	972	23304	57823	11119	55236	25897	8452	999	5685	1175	3937	9820	3309	9341	23327	5291	1535	29945	8454	23118	29927	64718	6047	5476	53339	1308	55176	5588	51665	5525	26153	3796	10235	23198	5526	29121	4734	27071	55658	998	5566	84708	7321	2213	4775	23291	8907	5817	7879	113457	22920	27252	55824	3385	5909	5063	1781	832	7319	3093	5527	83737	51619	10411	3835	1785	9817	5788	79876	2533	3693	3797	57531	29992	10075	5705	57542	6614	2280	8655	51433	3902	3383	30835	24137	11069	4345	5720	25831	8773	8697	5711	29760	54209	9436	3710	5714	54620	997	8174	84861	25793	162	9402	4689	9978	114088	5706	5684	5641	51676	5700	5693	5687	4792	5721	10484	958	4773	81027	5688	57761	9371	5716	140462	959	23295	5713	79791	10273	6923	6810	1445	8925	1512	8767	55284	3551	10671	5516	4793	10382	147700	10859	11024	208	51343	27181	973	3386	7087	945	946	8778	5518	10990	5296	1174	5683	10952	1759	56654	6456	54926	5532	6468	79176	1326	8453	27338	84961	5709	4591	642	3384	5717	1277	64750	26118	4790	7323	11275	55294	51088	1075	7704	56253	9354	975	5715	9976	84727	5777	3820	10384	80329	26268	79865	26235	6892	5528	11120	10112	3702	55819	79908	4012	6500	5515	10802	942	7337	9616	868	10120	7535	3676	10213	51130	6654	50489	5906	829	127544	26232	26270	4688	10000	11126	991	8503	1509	90025	84085	26234	8673	5493	7320	22954	26190	79109	9870	29126	84078	941	81930	29990	5290	5930	1211	3709	11059	10376	5335	55905	10385	696	54210	3802	718	7408	9491	10616	5690	79654	3831	10870	821	5908	54850	23352	146330	7277	6049	7979	8924	25847	5682	10053	27180	8881	5819	10422	9040	7317	79465	10288	4772	51132	11127	10197	7322	84231	55860	84261	6737	10489	5894	23108	7326	23480	93611	51164	23608	6441	3845	7428	26191	9398	3824	3821	51444	7174	1514	23014	948	6885	1783	55336	4008	5879	640	7099	5695	1515	11258	89953	7280	347733	255488	3134	7097	5519	9493	80204	10121	3832	57520	3685	8916	55008	51191	22872	1062	10427	5530	10219	196500	1280	3695	92912	55070	5170	84643	9520	1213	114876	51529	201456	7409	207	5694	89790	8915	5567	11004	5686	1513	375	6233	51143	9039	7220	9730	6502	5295	26249	90933	4794	154214	135892	142685	89122	136371	30011	26267	140459	90678	26091	5795	5058	51348	3688	2209	114609	10666	9871	7316	3708	89910	26272	130340	112714	55521	25780	51128	64682	10225	925	9320	5529	127247	91694	81559	55740	57630	6921	23643	143471	1525	80028	118788	3798	9246	114907	6396	54778	8764	84676	4690	7498	81035	912	909	911	910	653361	1780	54461	65264	5710	5692	117145	197131	118424	23308	3689	120425	917	55585	80228	222235	5701	1173	126433	114132	146894	92591	29127	340205	899	9903	7412	114836	5966	150726	1520	84541	64320	50852	1493	29851	131450	9861	25898	56992	51725	151636	285231	63891	140458	10393	51752	64167	253260	135250	1278	1508	7534	6850	5568	1536	140456	143279	122769	89890	153579	5702	8945	8065	5579	567	164	84516	7529	2923	26263	915	6786	7846	84790	3903	3904	3811	83547	10871	11314	64223	200845	3113	6890	1281	10768	3635	27036	7336	10477	7324	7314	929	80196	3799	126014	5293	80176	144699	5728	10517	7064	926	10892	10125	4615	5970	260334	5707	57674	6712	947	8722	7096	10333	3265	11146	26259	64837	11065	92369	7189	5708	10540	158506	63893	84617	7525	29882	246184	51320	9632	148581	930	10425	2885	7334	93661	140461	79861	55175	940	124599	811	5781	223082	5062	221687	64219	6478	10193	401036	7318	7325	8905	339390	3932	161	100507436	140460	23194	64410	10293	51807	4068	140739	9021	7327	90135	22888	8651	5071	5592	5719	7332	10134	140691	8519	146722	84937	151888	342510	11118	7328	55615	11006	353514	55182	285852	374383	10383	5133	6402	3805	9437	3125	3123	1510	5478	79754	51466	6477	51434	3120	3117	160	1778	6714	5718	283807	142678	10533	80380	5336	26052	2210	7278	84433	3127	117157	55958	801	57154	2475	919	51465	916	26046	142689	830	9666	9867	2214	3111	3108	5696	6891	3122	56244	100131439	259197	4277	3107	11025	3133	56658	3135	1639	5699	3118	3106	3105	131405	28908	28907	28874	28778	28820	28822	28823	28776	28825	28791	28793	28813	28796	28797	28815	28816	28809	3538	3539	28682	28664	28653	3495	3507	28474	REACTOME_NOD1_2_SIGNALING_PATHWAY	330	23118	841	83737	1540	10454	8767	3551	10392	835	5608	329	1432	7128	14	842	3656	6885	834	6233	7316	5603	257397	64127	7314	7189	7334	3654	5600	64170	6300	837	1147	7311	7335	8517
	28937	3812	28938	28901	28914	28933	28930	28883	28919	28940	154881	28299	3804	80086	28921	28913	79168	7335	28878	28893	4067	89858	1519	10381	4360	347688	8139	140735	27246	9554	115290	8517	28439	11026	28454	28577	100132285	5691	3803	84876	3806	28589	28817	28903
REACTOME_CYTOKINE_SIGNALING_IN_IMMUNE_SYSTEM	3674	9244	9020	51330	5898	4843	5689	9235	10048	920	2534	5536	240	5704	53832	3082	330	7431	960	3459	7133	23279	57554	9846	8554	5606	7414	8452	5685	7175	608	4254	3604	5601	5291	8454	23118	5610	55540	5923	816	55706	1265	2065	6416	5525	2263	6672	7132	2261	3430	4205	51447	23198	5526	55746	6095	4734	6710	2255	27006	815	998	6196	5566	26469	23291	5743	8672	79023	2249	9462	4140	6624	60	1739	25930	6813	5609	4791	3566	54518	88	2260	369	5289	5527	26281	54472	3320	2920	4208	3595	1741	200081	81929	5705	4313	5775	4938	6175	5037	8315	332	3383	11213	2323	3568	5720	10762	8086	5711	23511	29760	3589	3717	3594	5714	4507	1399	5008	5594	3162	5155	10454	1439	3560	9978	1511	6655	5706	5684	3091	5700	9252	5693	5687	4792	5721	4318	958	8480	5688	57761	3055	25939	5716	4281	959	7076	10673	2254	3839	5595	9688	6367	5713	6810	50615	1445	23087	8767	3551	3574	5516	4793	5971	2208	9466	51231	64926	208	10148	7040	7297	2906	5518	3718	5296	10156	4233	6804	10392	5803	5683	9830	944	23586	2889	2625	5599	2253	1326	1440	5709	3837	4927	5717	6347	1845	5608	8649	4790	374	5602	2549	3558	23321	9693	3312	595	10612	1982	3587	329	867	9049	4928	84867	7450	5715	51561	2251	80824	4055	4940	4939	8437	55801	3458	57122	5777	79923	4988	1432	6648	3605	112744	10475	5528	7422	2690	3313	1839	3593	5924	4001	5618	3565	3567	6500	9631	5515	2246	3977	5159	604	942	3836	1154	7867	1981	3552	6364	5443	10213	6711	2335	6772	7850	3554	8808	9173	8809	8807	6382	6654	1386	7341	4985	5906	829	55223	58480	28956	2635	2633	9048	8503	356	7292	3664	6195	1385	2309	8074	1441	3437	3433	1843	7010	3443	3445	348995	8995	6950	8600	84078	1958	8835	1846	2185	943	7706	117854	941	729230	5290	2322	3181	7291	1271	84292	466	3598	5335	6845	3581	27189	2162	1026	9972	2069	4502	3659	79902	3553	27178	5623	8744	970	8740	9491	64096	5690	3661	6776	2537	2002	8021	5605	821	7186	5908	50616	5300	6597	7979	5782	3976	3663	5682	25759	3929	684	3911	9040	1852	60401	7187	10197	3597	6627	6737	5894	23225	85363	10346	54739	1742	6616	5786	9365	3845	759	3656	80263	91543	3572	3559	3601	5156	152831	301	84868	8638	948	6885	7006	6041	9470	10913	2317	3936	11097	3569	2689	1442	3586	56300	3557	27179	26525	27177	84639	153090	5695	4609	90865	3590	7094	3452	5292	10817	3662	7726	10107	11074	3134	408	10068	23650	5519	834	51332	5495	1847	6775	51191	2250	59067	2247	53371	1950	939	1848	9818	57161	2252	5371	8826	3687	3394	5170	8844	409	7157	9775	8792	2064	7409	10410	3454	6647	351	207	29949	5694	10256	58985	5686	5451	6097	4170	11221	375	5778	6233	54756	9039	817	9180	5295	5921	85480	3578	2676	1956	4478	3561	3442	3449	53358	3934	6935	818	9446	4684	4314	22866	3688	79097	1489	2209	27250	1740	3606	2308	7316	1977	6868	2674	5784	5140	25780	9987	5903	5529	284	115362	143471	23165	5922	10538	8817	9246	1974	6396	3084	146433	3815	4599	257397	673	8764	1844	9542	1896	8822	3455	3460	5710	5692	117145	115650	3689	6285	57731	6464	103	3570	1234	2264	8878	5701	373856	246	8741	1973	9965	3716	149233	2634	115361	7412	8682	9261	50604	11009	51127	129401	6283	7039	152559	317649	80128	6708	5783	9861	132014	84818	2919	1230	5580	1849	3600	6059	836	3562	1437	116379	133396	1278	4982	7534	6850	3636	5979	5702	3429	161742	64806	8945	10818	25820	5896	5598	7184	567	6778	6809	7529	4088	5245	1398	64127	55128	28511	3660	3113	2675	6774	2668	3575	3592	79155	3635	3965	5604	3667	3596	3627	11141	5747	5724	5780	3576	654483	145957	3185	3684	7324	7314	2353	6773	1901	2357	4902	9655	81603	3726	283455	598	2266	2243	2244	5293	115727	596	3456	6356	5617	3669	3603	10125	6363	1072	4615	5970	4296	6288	5707	6777	6712	5306	246330	53833	3265	685	201626	5897	7189	5708	5771	23529	7525	2902	6888	6197	3725	23765	2885	7334	25970	2066	5781	3119	4261	5062	6657	9966	7318	282618	3838	1436	255324	4692	302	3932	552900	163351	4600	653604	282616	29110	71	3654	1435	1850	9021	11274	59307	10581	3563	8651	5600	163702	402569	4582	3665	5034	5719	54014	10718	3434	8519	8660	22821	128178	3840	3446	7293	8784	2248	9636	3440	399473	4128	3146	3556	3125	3123	5478	9883	5770	5657	30849	8823	3120	4312	4763	3117	3841	2316	282617	6714	8356	5718	246778	8831	57162	8351	5154	5055	6709	28512	3439	51135	2210	1438	200734	3127	801	4215	221002	126961	333932	26095	5696	3122	177	4050	7124	3107	3133	3135	386653	5699	64109	3118	3136	3106	3105	3497	3503	3500	23636	4893	1147	388646	27040	10379	3444	3115	8718	10437	6844	1052	7311	122706	4049	3126	3448	3447	3451	3441	8742	54106	5698	23495	4282	1270	8771	3588	2939	7335	4067	53840	3690	2688	8517	6352	100101267	2904	8355	6348	8353	6351	8354	8350	5691	414062	6349	4747	8968	8357	8358	8352
REACTOME_MEIOTIC_SYNAPSIS	672	23224	10734	8243	8468	27127	26277	25777	9985	11083	10735	65057	7329	94239	9126	4001	10274	8970	3306	25913	23345	7014	50511	255626	7013	56158	3017	8365	4000	256126	3015	5885	23353	54386	8290	93426	545	8334	8347	8338	8349	8340	3014	10388	3013	128312	8364	8363	121504	85236	6847	8337	644186	8341	54145	55766	554313	8370	723790	8362	8342	8339	474382	8344	8361	8348	8368	8345	8294	8331	3018	8367	3012	8360	8343	8335	8346	8359	8366
REACTOME_ANTIGEN_PRESENTATION_FOLDING_ASSEMBLY_AND_PEPTIDE_LOADING_OF_CLASS_I_MHC	3309	10484	6892	10802	821	3134	22872	10427	9871	51128	6396	51752	64167	567	2923	6890	9632	811	10134	6891	3107	3133	3135	3106	3105
REACTOME_THE_NLRP3_INFLAMMASOME	4791	5027	3326	4210	29108	4790	24145	7295	834	9051	351	114548	10910	5970	10628
REACTOME_CLASS_I_MHC_MEDIATED_ANTIGEN_PROCESSING_PRESENTATION	90293	996	26224	51666	29116	5689	9690	695	9902	5704	9604	23376	23304	55236	25897	8452	5685	9820	3309	9341	23327	1535	29945	8454	29927	64718	6047	53339	55176	51665	23198	4734	55658	84708	7321	23291	27252	7319	3093	83737	51619	9817	79876	3693	57531	10075	5705	57542	51433	5720	25831	8773	8697	5711	5714	54620	997	84861	25793	4689	9978	114088	5706	5684	51676	5700	5693	5687	5721	10484	5688	5716	140462	23295	5713	79791	10273	6923	6810	8925	55284	3551	51343	5683	10952	54926	6468	79176	8453	27338	84961	5709	4591	642	5717	64750	26118	7323	11275	55294	51088	7704	9354	5715	84727	26268	26235	6892	55819	4012	6500	10802	7337	9616	868	10213	51130	50489	127544	26232	26270	4688	991	90025	84085	26234	8673	7320	22954	26190	9870	84078	5930	11059	55905	9491	10616	5690	79654	821	54850	23352	146330	6049	7979	8924	25847	5682	8881	10422	9040	7317	51132	10197	7322	84231	84261	6737	10489	7326	23480	93611	23608	7428	51444	7174	1514	23014	948	55336	4008	7099	5695	1515	255488	3134	7097	80204	57520	3685	8916	55008	51191	22872	10427	92912	55070	9520	51529	201456	5694	5686	6233	9039	9730	6502	26249	90933	154214	135892	142685	89122	136371	26267	140459	90678	26091	2209	114609	9871	7316	89910	26272	55521	51128	64682	9320	127247	91694	81559	57630	6921	23643	143471	80028	9246	114907	6396	54778	84676	653361	54461	65264	5710	5692	197131	118424	55585	222235	5701	126433	92591	899	9903	150726	1520	84541	64320	9861	25898	51725	151636	285231	63891	140458	10393	51752	64167	1536	140456	143279	122769	89890	5702	8945	8065	567	2923	26263	200845	6890	7336	10477	7324	7314	929	80196	80176	144699	10517	7064	4615	5707	57674	7096	10333	11146	26259	11065	92369	5708	158506	63893	29882	246184	51320	9632	148581	10425	7334	140461	55175	811	223082	221687	64219	6478	10193	401036	7318	7325	140460	23194	64410	10293	140739	9021	7327	90135	22888	8651	5071	5719	7332	10134	140691	84937	7328	55182	79754	6477	51434	5718	283807	142678	10533	2210	55958	57154	51465	26046	142689	9666	9867	5696	6891	3107	3133	56658	3135	5699	3106	3105	131405	1147	7311	122706	390594	142686	10324	5698	154881	7335	4360	8139	27246	9554	115290	8517	5691
REACTOME_ANTIGEN_PROCESSING_UBIQUITINATION_PROTEASOME_DEGRADATION	90293	996	26224	51666	29116	5689	9690	5704	9604	23376	23304	55236	25897	8452	5685	9820	23327	29945	8454	64718	6047	53339	51665	23198	4734	55658	84708	7321	23291	27252	7319	3093	83737	51619	9817	79876	57531	10075	5705	57542	51433	5720	25831	8697	5711	5714	54620	997	84861	25793	9978	114088	5706	5684	51676	5700	5693	5687	5721	5688	5716	140462	23295	5713	79791	10273	6923	8925	55284	51343	5683	54926	6468	79176	8453	27338	84961	5709	4591	642	5717	64750	26118	7323	11275	55294	51088	7704	9354	5715	84727	26268	26235	55819	4012	6500	7337	9616	868	10213	51130	127544	26232	26270	991	90025	84085	26234	7320	22954	26190	9870	84078	5930	11059	55905	9491	10616	5690	79654	54850	23352	146330	6049	7979	8924	25847	5682	8881	10422	9040	7317	51132	10197	7322	84231	84261	6737	10489	7326	93611	23608	7428	51444	7174	23014	55336	4008	5695	255488	80204	57520	8916	55008	51191	92912	55070	9520	51529	201456	5694	5686	6233	9039	9730	6502	26249	90933	154214	135892	142685	89122	136371	26267	140459	90678	26091	7316	89910	26272	55521	64682	9320	127247	91694	81559	57630	6921	143471	80028	9246	114907	54778	84676	54461	65264	5710	5692	197131	118424	55585	222235	5701	126433	92591	899	9903	150726	84541	64320	9861	25898	51725	151636	285231	63891	140458	10393	140456	143279	122769	89890	5702	8945	8065	26263	200845	7336	10477	7324	7314	80196	80176	144699	10517	7064	5707	57674	11146	26259	11065	92369	5708	158506	63893	29882	246184	51320	148581	10425	7334	140461	55175	223082	221687	64219	6478	10193	401036	7318	7325	140460	23194	64410	10293	140739	9021	7327	90135	22888	8651	5071	5719	7332	140691	84937	7328	55182	79754	6477	51434	5718	283807	142678	10533	55958	57154	51465	26046	142689	9666	9867	5696	56658	5699	131405	7311	122706	390594	142686	10324	5698	154881	7335	8139	27246	115290	5691
REACTOME_TANDEM_PORE_DOMAIN_POTASSIUM_CHANNELS	3776	83795	9424	54207	89822	3775	56659	51305	3777	10089	50801	338567
REACTOME_INFLAMMASOMES	4791	5027	58484	22861	3326	4210	29108	4790	24145	7295	834	9051	351	114548	9447	10910	598	596	5970	10628
REACTOME_POTASSIUM_CHANNELS	6833	3755	3784	3757	8514	10060	10681	3785	2782	3781	3776	23415	83795	9424	610	54207	3750	3783	3743	3780	3736	2784	59345	3749	9132	3762	3764	3759	3787	89822	51764	2791	2792	3746	3741	3748	23416	27345	3775	9568	10021	27133	3744	3756	3782	57657	3779	3742	3758	56659	3773	3778	3788	3763	3772	3745	2785	3765	3754	3760	348980	27012	3747	2793	94235	3761	2786	169522	93107	7881	51305	9196	3790	27094	170850	3777	3752	2783	55970	10089	81033	2787	2788	3738	3737	3766	26251	3739	3770	50801	9312	131096	3786	3768	3751	90134	56479	54331	338567	3767	10242	2550	2790
REACTOME_NUCLEOTIDE_BINDING_DOMAIN_LEUCINE_RICH_REPEAT_CONTAINING_RECEPTOR_NLR_SIGNALING_PATHWAYS	330	23118	841	4791	83737	1540	5027	58484	22861	3326	10454	4210	29108	8767	3551	10392	835	5608	4790	24145	329	1432	7128	14	842	3656	6885	7295	834	9051	351	6233	7316	5603	257397	114548	9447	10910	64127	7314	598	596	5970	7189	7334	3654	5600	64170	6300	837	1147	7311	7335	10628	8517
REACTOME_INWARDLY_RECTIFYING_K_CHANNELS	6833	10060	10681	2782	2784	59345	3762	3764	3759	51764	2791	2792	9568	3758	3773	3763	3772	2785	3765	3760	2793	94235	3761	2786	2783	55970	2787	2788	3766	3770	3768	54331	3767	2550	2790
REACTOME_TELOMERE_MAINTENANCE	23649	5981	5982	5424	10714	26277	5422	65057	3978	94239	6119	5425	79991	54433	5985	6118	8970	63922	25913	1736	6117	7014	5111	5983	79075	1763	80119	55135	55651	255626	5558	7013	3017	8365	5984	3015	7015	7486	54386	8290	2237	54921	57804	8607	80169	8334	8347	55505	10856	8338	8349	8340	3014	3013	128312	8364	8363	641	121504	85236	5557	8337	8341	54145	55766	100134934	51750	554313	8370	723790	8362	8342	8339	474382	8344	8361	8348	8368	8345	8294	8331	3018	8367	3012	8360	8343	8335	8346	8359	8366
REACTOME_PLATELET_ACTIVATION_SIGNALING_AND_AGGREGATION	3920	3674	6915	928	2534	3479	3082	5583	7414	5874	3937	3309	9564	5291	3700	1608	2769	2773	1606	5588	387	5590	10235	57113	10681	998	9948	6694	87	11343	6813	8527	54518	88	2782	10411	334	51206	2767	7066	11069	7018	350	7042	27154	3710	5594	7078	5155	10490	5267	26090	7076	10916	94121	160851	5595	6810	1445	29106	7040	5296	5294	5054	5919	55664	5216	3959	1277	7450	2784	5777	1432	9749	7422	6678	3827	3273	2771	59345	2335	6654	5341	5768	6814	5906	5321	4352	8503	335	7043	10672	1191	1	5290	5340	5552	3709	2162	10257	5582	5908	9002	51764	7277	14	2791	2792	2770	5880	813	3671	81	22927	10487	5894	10451	747	948	967	5879	1607	7094	408	7225	7057	29789	22915	7222	1950	5170	409	23533	7409	6647	351	207	1893	51097	7044	388	7873	197	1609	5295	10184	78991	2768	8525	710	23052	83706	226	150	7424	3708	51571	8526	5578	139322	7273	9630	2776	135228	9162	8407	2207	51706	7410	6464	2785	3699	10630	213	57406	5473	5196	7123	5580	51368	308	2151	221955	1278	7534	6850	2277	51266	54495	5579	2793	1398	3481	94235	5345	2786	64805	5747	2815	5099	5028	5581	2266	2243	2244	2783	55970	54676	1521	10125	1072	7423	2787	6403	2	2788	391	66005	2885	2814	5781	2147	2149	3932	2621	152	5627	2157	2811	54331	12	5478	5770	374354	2316	10447	6714	5265	5154	5660	1675	5336	54863	801	2153	2812	80739	259215	7114	27040	346562	5005	5004	2790	6414	4067	3690	5175	151	139189	146850
REACTOME_REMOVAL_OF_THE_FLAP_INTERMEDIATE_FROM_THE_C_STRAND	5424	10714	6119	5425	6118	6117	5111	1763	7486	2237	57804
REACTOME_CREATION_OF_C4_AND_C2_ACTIVATORS	10747	2219	78989	5648	1401	8547	714	715	2220	4153	713	712	716	10584	28908	28907	28874	28778	28820	28822	28823	28776	28825	28791	28793	28813	28796	28797	28815	28816	28809	3538	3539	3503	3501	3500	28474	28457	28452	28450	28449	28442	28434	28395	28394	28465	28424	28420	28461	28392	28881	28912	28896	28937	28938	28901	28914	28933	28930	28883	28919	28940	28299	28921	28913	28878	28893	28439	28454	28817	28903
REACTOME_APC_CDC20_MEDIATED_DEGRADATION_OF_NEK2A	996	29945	7321	51433	8697	25906	991	4751	8881	51529	6233	7316	64682	9184	701	4085	10393	119504	7324	7314	11065	29882	246184	51434	7311
REACTOME_INITIAL_TRIGGERING_OF_COMPLEMENT	10747	2219	78989	718	5199	5648	1401	8547	714	715	2220	4153	717	713	712	716	10584	3004	1675	720	28908	28907	28874	28778	28820	28822	28823	28776	28825	28791	28793	28813	28796	28797	28815	28816	28809	3538	3539	3503	3501	3500	28474	28457	28452	28450	28449	28442	28434	28395	28394	28465	28424	28420	28461	28392	721	100293534	28881	629	28912	28896	28937	28938	28901	28914	28933	28930	28883	28919	28940	28299	28921	28913	28878	28893	28439	28454	28817	28903
REACTOME_EXTENSION_OF_TELOMERES	23649	5981	5982	5424	10714	26277	5422	65057	3978	6119	5425	79991	54433	5985	6118	63922	25913	1736	6117	7014	5111	5983	79075	1763	80119	55135	55651	5558	7013	5984	7015	7486	54386	2237	54921	57804	8607	80169	55505	10856	641	5557	100134934	51750
REACTOME_G2_M_CHECKPOINTS	10926	5689	672	5704	4361	5685	5982	55388	7158	23198	4171	51512	4175	4998	5705	51720	23594	5720	63967	8318	990	5711	8317	5714	4174	5706	5684	5700	5693	5687	5721	5688	5932	5716	5713	4683	4173	51588	29086	6119	5683	5709	5717	7531	7468	5715	5985	4172	9025	5810	10111	10213	4999	5000	7341	6118	1017	8970	9491	84515	5690	9088	7979	7533	8924	5682	10197	6117	5983	891	10971	23595	3364	83990	5695	9656	1763	580	7157	5694	5686	6233	255626	472	1111	7316	144715	5884	143471	9133	9577	3017	995	8365	5710	5692	5701	84142	9861	11073	5984	165918	993	84126	5001	7534	7486	5702	7465	4176	7529	8290	7336	7532	983	7314	83695	5883	10524	5707	9156	545	5708	116028	2810	7156	7334	80010	8347	11200	8349	8340	79184	5719	3014	128312	8364	5718	8363	641	121504	85236	5696	5699	7311	122706	8341	54145	5698	554313	8370	8362	8342	8339	8344	8361	8348	8368	8345	5691	8294	3018	8367	8360	8343	8346	8359	8366
REACTOME_G2_M_DNA_DAMAGE_CHECKPOINT	672	4361	5982	7158	51720	5932	4683	51588	29086	6119	7531	7468	5985	9025	5810	10111	7341	6118	8970	7533	8924	6117	5983	891	10971	3364	83990	9656	1763	580	7157	255626	472	1111	144715	5884	9577	3017	995	8365	84142	11073	5984	165918	84126	7534	7486	7465	7529	8290	7336	7532	983	83695	5883	10524	9156	545	116028	2810	7156	7334	80010	8347	11200	8349	8340	79184	3014	128312	8364	8363	641	121504	85236	8341	54145	554313	8370	8362	8342	8339	8344	8361	8348	8368	8345	8294	3018	8367	8360	8343	8346	8359	8366
REACTOME_S_PHASE	996	5689	5704	23649	4331	5981	5685	5982	29945	8454	23063	5424	23198	7321	8243	4171	4175	10714	2932	23047	4998	5705	51433	23594	5720	8318	990	8697	5711	5714	4174	9978	5427	5706	5684	5700	5693	5687	5721	9837	5688	5753	994	1869	5716	5422	10735	5713	5934	4173	898	208	51343	3978	6119	5683	5425	9126	5709	5717	595	25906	5715	1027	5985	4172	6500	7029	10213	56655	4999	5000	10000	6118	10274	23244	1017	1026	9491	84515	4149	5690	7979	5682	8881	51659	10197	6117	5111	8900	5983	1875	1022	902	91768	23595	1019	5695	4609	1763	5925	114799	51529	207	5694	5686	6233	890	6502	5558	113130	84296	54107	7316	64682	143471	5710	5692	5701	5928	9861	5984	993	10393	5885	5001	5702	119504	7465	4176	81620	2237	7324	7314	157570	1163	5707	11065	5708	9134	57804	29882	246184	5426	64785	286826	5719	132660	51434	5718	5557	7027	5696	5699	1874	91750	7311	122706	5698	55957	5691
REACTOME_TRYPTOPHAN_CATABOLISM	8140	51166	8942	8564	3620	56267	6999	130013	23498	6520	883	120103	125061	169355
REACTOME_DNA_STRAND_ELONGATION	23649	5981	5982	5424	4171	4175	10714	8318	4174	9837	5422	4173	3978	6119	5425	5985	4172	6118	84515	51659	6117	5111	5983	1763	5558	84296	5984	4176	2237	57804	64785	5557
REACTOME_CHOLESTEROL_BIOSYNTHESIS	1595	6307	3422	2222	6713	6309	4598	3157	3156	1718	39	51478	3930	10682	50814	91734	7108	9453	4047	2224	10654	4597	1717	64801	403313
REACTOME_FGFR2C_LIGAND_BINDING_AND_ACTIVATION	2263	2249	26281	2254	2253	2251	2246	8074	2250	2247	8817	8822	8823
REACTOME_METABOLISM_OF_PORPHYRINS	1352	1355	211	1244	2235	1371	645	3162	4363	3163	644	28234	9429	7389	10599	11309	5498	210	212	28982	2168	213	7390	2938	54657	3145
REACTOME_SIGNALING_BY_FGFR	5439	3730	5725	5431	2263	2261	2255	27006	2249	2260	26281	8569	4670	5434	5594	5435	23543	2254	5595	5432	80004	54845	5516	5438	5518	2253	2549	867	2251	5515	2246	22916	2591	6654	7072	8074	5290	5335	2962	23767	23769	53834	9365	3845	152831	3178	10253	4686	10817	9982	83888	2250	2247	2252	6233	5433	5295	5440	7316	7073	8817	673	8822	6464	2264	9965	5437	161742	10818	5436	3187	3185	7314	143282	3265	5441	2885	5781	5430	23768	2248	2963	8823	6714	200734	4893	7311
REACTOME_DIGESTION_OF_DIETARY_CARBOHYDRATE	6476	3938	11181	1118	27159	277	278	276	280	279	8972
REACTOME_FGFR1_LIGAND_BINDING_AND_ACTIVATION	3730	2255	27006	2249	2260	26281	2254	2253	2251	2246	8074	9365	2250	2247	8822	2248
REACTOME_GAP_JUNCTION_ASSEMBLY	113457	81027	10382	2703	10804	2700	10376	7277	81025	84694	7280	347733	112714	2697	57369	375519	2706	7846	84790	2705	260334	84617	219770	79861	10052	125111	51807	2701	10383	2707	2709	127534	7278	57165	80086	10381	347688	2702
REACTOME_SYNTHESIS_OF_GLYCOSYLPHOSPHATIDYLINOSITOL_GPI	9091	55650	9488	5283	9487	80235	5279	8818	93183	5281	54965	5277	84720	54872	51227	23556	84992	284098
REACTOME_INTRINSIC_PATHWAY_FOR_APOPTOSIS	572	637	578	841	8626	7161	581	23368	8655	5594	3002	1869	331	5595	90427	208	27113	22900	5599	5414	708	7531	7029	10000	317	5533	7533	842	10971	4836	55075	7157	5366	207	7159	1029	51074	10018	836	7534	840	7529	6774	57099	7532	598	596	54205	2810	56616	7027	5534	140735
REACTOME_APOPTOTIC_EXECUTION_PHASE	7431	999	1829	841	5588	6093	5317	118	10059	63967	1832	22985	660	8428	7082	3837	329	4001	3836	9414	3007	3024	51765	1830	1828	324	28988	839	2934	2620	1676	4000	5580	3148	836	840	1499	3008	2339	5747	1677	5339	5062	6304	3009	10134	4137	3006	3005	3146	6709	100506658
REACTOME_INTERLEUKIN_6_SIGNALING	3717	7297	867	6772	3572	3569	3570	3716	6774	5781	9021
REACTOME_MAPK3_ERK1_ACTIVATION	3717	5595	7297	3572	3569	3570	3716	5604	983	5781
REACTOME_TRANSLESION_SYNTHESIS_BY_Y_FAMILY_DNA_POLYMERASES_BYPASSES_LESIONS_ON_DNA_TEMPLATE	5980	83932	5981	5982	5424	7353	10714	5427	11201	9100	6119	5425	5985	56655	10459	6118	7706	51426	6117	5111	5983	51455	6233	54107	7316	124739	9246	25898	5984	7415	9768	7314	5429	57804	5426	7318	55666	9636	7311
REACTOME_RECOGNITION_OF_DNA_DAMAGE_BY_PCNA_CONTAINING_REPLICATION_COMPLEX	5981	5982	5424	56852	10714	9978	5427	6119	5425	5985	57599	56655	6118	7320	6117	5111	5983	8451	51514	6233	54107	7316	8450	7398	5984	1642	7314	57804	5426	7311
REACTOME_TRANSLESION_SYNTHESIS_BY_POLH	83932	5981	5982	7353	6119	5985	6118	6117	5111	5983	6233	7316	25898	5984	7415	7314	5429	55666	7311
REACTOME_DISPLACEMENT_OF_DNA_GLYCOSYLASE_BY_APEX1	4913	7374	328	4350	4968	23583	8930	4595	6996
REACTOME_POLB_DEPENDENT_LONG_PATCH_BASE_EXCISION_REPAIR	5423	328	3978	54936	10038	142	2237	8505
REACTOME_ACTIVATION_OF_BAD_AND_TRANSLOCATION_TO_MITOCHONDRIA	572	637	208	7531	10000	5533	7533	10971	207	7534	7529	7532	596	2810	5534
REACTOME_ACTIVATION_OF_NOXA_AND_TRANSLOCATION_TO_MITOCHONDRIA	1869	7029	7157	5366	7027
REACTOME_BH3_ONLY_PROTEINS_ASSOCIATE_WITH_AND_INACTIVATE_ANTI_APOPTOTIC_BCL_2_MEMBERS	572	637	90427	27113	5366	10018	6774	598	596
REACTOME_RELEASE_OF_APOPTOTIC_FACTORS_FROM_THE_MITOCHONDRIA	578	581	5414	54205	56616
REACTOME_ACTIVATION_OF_CASPASES_THROUGH_APOPTOSOME_MEDIATED_CLEAVAGE	331	317	842	836	840	54205
REACTOME_CYTOCHROME_C_MEDIATED_APOPTOTIC_RESPONSE	5594	331	5595	22900	317	842	55075	51074	836	840	57099	54205	56616
REACTOME_SMAC_XIAP_REGULATED_APOPTOTIC_RESPONSE	331	5414	317	842	836	840	54205	56616
REACTOME_APOPTOTIC_FACTOR_MEDIATED_RESPONSE	578	581	5594	331	5595	22900	5414	708	317	842	55075	1029	51074	836	840	57099	54205	56616
REACTOME_CAMK_IV_MEDIATED_PHOSPHORYLATION_OF_CREB	84254	816	815	10645	1385	817	818	814	3838	801
REACTOME_G_PROTEIN_MEDIATED_EVENTS	84254	5577	816	2773	815	5566	108	2775	3710	5594	5332	5573	10645	5576	2779	2771	5136	5321	1385	113	3709	5153	5582	2770	2781	196883	2780	5330	109	2774	5567	817	818	5331	3708	814	5578	5137	114	115	5580	107	5568	10768	26960	156	111	112	3838	23236	5613	5575	801	346562
REACTOME_PRESYNAPTIC_DEPOLARIZATION_AND_CALCIUM_CHANNEL_OPENING	9254	782	27092	773	774	55799	783	10369	784	785	777
REACTOME_NEUROTRANSMITTER_CLEARANCE	43	1312	6532	217	6582	590	6531	6580	220074	4128
REACTOME_NEUROTRANSMITTER_RECEPTORS_AND_POSTSYNAPTIC_SIGNAL_TRANSMISSION	84254	5577	10368	163	2556	2554	57554	1175	5923	816	2773	10681	815	6196	5566	27330	4905	27092	1739	113457	88	108	2782	1136	1741	2036	5594	9647	9463	81027	1137	2742	8874	5595	83988	10382	64130	2906	2901	51422	320	28964	1145	5573	2557	2743	10645	8825	2784	5564	2570	5924	2566	5576	2771	59345	53632	116444	57576	6195	1143	1385	2891	3762	1135	113	10376	3759	2892	5582	51764	7277	2791	2792	2770	196883	23229	5565	5562	1742	3845	8536	4193	1144	5879	9568	7280	347733	5330	109	1134	5170	2774	59283	5567	80852	817	8001	2559	2561	2741	2569	8573	1142	8973	818	55327	9177	2900	5331	1740	2555	112714	814	2893	3773	4900	5578	2890	114	23426	7102	27020	3084	3763	3772	1141	1173	2905	115	2785	5563	3765	3760	2560	2899	2898	107	5568	2562	5579	3359	10369	2793	94235	7846	84790	3761	2786	1138	2897	2783	55970	26960	111	260334	2787	112	55584	3265	22843	1139	84617	2788	2902	6197	3766	170572	79861	2066	9495	5571	2567	3838	23236	161	200959	2903	51807	5613	3768	285242	200909	2558	54331	4137	5575	10383	4646	1146	160	6714	7278	801	116443	2550	4893	346562	2790	80086	10381	347688	55879	2904	4747
REACTOME_IRS_MEDIATED_SIGNALLING	9846	5291	2263	2261	2255	27006	2249	2260	5289	26281	2323	57761	2254	208	5296	2253	2549	2251	2246	6654	8074	5290	2322	9365	3845	152831	2250	2247	2252	5170	5295	5140	8817	8822	117145	2264	9965	10818	3667	3265	2885	5781	8660	2248	30849	8823	4893	54106
REACTOME_RAF_INDEPENDENT_MAPK1_3_ACTIVATION	3717	5594	5595	7297	80824	1843	1846	5605	1852	3572	3569	1847	1848	11221	1844	3570	3716	8682	1849	5604	983	5781	1850
REACTOME_MAPK1_ERK2_ACTIVATION	3717	5594	7297	5605	3572	3569	3570	3716	5781
REACTOME_FORMATION_OF_THE_EARLY_ELONGATION_COMPLEX	5439	4331	5431	9150	5434	5435	51497	5432	2068	5438	2965	2967	22916	2962	1022	902	4686	5433	2966	5440	2071	5437	5436	5441	5430	7469	2963	25920	6829	7936	6827	2968	404672
REACTOME_DISINHIBITION_OF_SNARE_FORMATION	6810	6814	5582	5578	5579
REACTOME_ACTIVATION_OF_RAS_IN_B_CELLS	3845	25780	10125	3265	4893
REACTOME_FERTILIZATION	928	5016	2683	57828	113177	49	7783	2515	6677	57829	84329	79820	8748	11085	8747	22917	347732	126123	117155	257062	117144	284359	7784	378807	100129669	157855
REACTOME_ROS_AND_RNS_PRODUCTION_IN_PHAGOCYTES	4353	4843	6556	535	51606	1535	4842	4689	51382	50617	10312	8992	523	525	4688	533	84329	5880	9296	529	9550	245973	526	245972	127124	528	653361	9114	4846	1536	4025	155066	23545	527	534	90423
REACTOME_REGULATION_OF_GENE_EXPRESSION_BY_HYPOXIA_INDUCIBLE_FACTOR	1387	2033	3091	768	7422	2034	64344	2056	405	10370	25994
REACTOME_CELLULAR_RESPONSE_TO_HYPOXIA	1387	5689	5704	5685	23198	7321	5705	5720	5711	5714	9978	2033	5706	5684	3091	5700	5693	5687	5721	5688	5716	5713	6923	5683	768	8453	5709	5717	7323	5715	7422	10213	2034	64344	9491	5690	7979	5682	84962	112399	2056	10197	7322	7428	54583	5695	126374	5694	5686	405	6233	8994	7316	6921	143471	5710	5692	5701	9861	10370	5702	55662	7314	5707	5708	25994	5719	5718	5696	5699	7311	122706	5698	112398	5691
REACTOME_CROSS_PRESENTATION_OF_PARTICULATE_EXOGENOUS_ANTIGENS_PHAGOSOMES	1535	3693	4689	4688	948	3685	653361	1536
REACTOME_METHIONINE_SALVAGE_PATHWAY	84245	4507	2805	58478	51074	55256
REACTOME_ERYTHROCYTES_TAKE_UP_OXYGEN_AND_RELEASE_CARBON_DIOXIDE	6521	760	6005	759	762	3040	3039	358	3043
REACTOME_SHC1_EVENTS_IN_ERBB2_SIGNALING	2065	1839	6654	2069	5782	3845	1950	2064	1956	5578	3084	9542	6464	5580	145957	5581	3265	685	2885	2066	10718	4893
REACTOME_DOWNREGULATION_OF_ERBB4_SIGNALING	4734	83737	11059	6233	7316	7314	2066	6714	7311
REACTOME_INTERLEUKIN_7_SIGNALING	3082	3574	3718	5296	1154	8503	8835	6776	6597	5295	85480	3561	3716	5896	6774	3575	3667	6777	5897	653604	8651	54014	8660	8356	8351	126961	333932	64109	8355	8353	8354	8350	8968	8357	8358	8352
REACTOME_CA2_ACTIVATED_K_CHANNELS	3781	3783	3780	27345	3782	3779	3778	27094	10242
REACTOME_SPERM_MOTILITY_AND_TAXES	57828	84329	79820	347732	117155	257062	117144	378807	157855
REACTOME_ACROSOME_REACTION_AND_SPERM_OOCYTE_MEMBRANE_BINDING	928	113177	49	126123	284359	100129669
REACTOME_GRB7_EVENTS_IN_ERBB2_SIGNALING	2065	2064	2886	3084	9542
REACTOME_TRANSCRIPTION_OF_E2F_TARGETS_UNDER_NEGATIVE_CONTROL_BY_DREAM_COMPLEX	5933	990	1869	5934	7029	3065	4149	7153	5111	1875	4609	5928	993	286826	132660	7027	1874	91750	55957
REACTOME_TRANSCRIPTION_OF_E2F_TARGETS_UNDER_NEGATIVE_CONTROL_BY_P107_RBL1_AND_P130_RBL2_IN_COMPLEX_WITH_HDAC1	5933	4605	1869	5934	7029	3065	1875	890	5928	983	286826	132660	7027	1874	91750	55957
REACTOME_MITOCHONDRIAL_IRON_SULFUR_CLUSTER_BIOGENESIS	150274	81689	23479	2230	51312	81894	2232	2395	122961	51218	57128	9054	112812
REACTOME_RORA_ACTIVATES_GENE_EXPRESSION	1387	6095	6720	6604	8648	2033	6907	1374	5469	85441	96764	10499	10498	80205	79718	6256	5465	23054
REACTOME_BMAL1_CLOCK_NPAS2_ACTIVATES_CIRCADIAN_GENE_EXPRESSION	1387	56938	2155	6604	8648	551	6907	1628	10135	5054	79365	5469	85441	406	8553	9575	96764	10499	10498	25819	28999	4862	80205	79718	6256	5465	23054
REACTOME_ABC_TRANSPORTERS_IN_LIPID_HOMEOSTASIS	8504	10347	215	20	5825	335	64240	64241	26154	10350	23460	10349	23461	9619	5824	21	64137	225
REACTOME_ELEVATION_OF_CYTOSOLIC_CA2_LEVELS	57113	5026	5027	3710	9127	5023	5024	3709	5025	7225	7222	3708	80228	6786	22953	84876
REACTOME_ACTIVATION_OF_PUMA_AND_TRANSLOCATION_TO_MITOCHONDRIA	8626	7161	23368	1869	27113	7029	7157	7159	7027
REACTOME_CASPASE_ACTIVATION_VIA_DEATH_RECEPTORS_IN_THE_PRESENCE_OF_LIGAND	8837	355	841	8717	8797	356	8795	8743	7186	148022	7099	8737	23643	8772	929	353376
REACTOME_EXTRINSIC_PATHWAY_OF_FIBRIN_CLOT_FORMATION	7035	2155	2158	2152	2159
REACTOME_INTRINSIC_PATHWAY_OF_FIBRIN_CLOT_FORMATION	2160	3053	2158	708	7450	3827	5624	462	2159	2161	5270	5547	710	3818	2815	2	2814	2147	5627	2157	2811	5104	2812
REACTOME_COMMON_PATHWAY_OF_FIBRIN_CLOT_FORMATION	3053	10544	5197	5624	462	2162	2159	5270	2165	5196	2266	2243	2244	7056	2147	2149	5627	2157	5104	5657	2153	57126
REACTOME_THE_CITRIC_ACID_TCA_CYCLE_AND_RESPIRATORY_ELECTRON_TRANSPORT	55471	4706	5166	5164	7384	4719	51660	1431	3029	4710	4199	3421	5165	6389	4200	79944	4708	55066	1738	2271	513	4713	23539	50	2954	79133	3420	9016	2109	4967	4717	7350	8050	4728	506	3945	1337	5467	23530	51300	374291	80219	9167	515	6390	4709	4702	1743	29078	514	2739	4694	27109	1340	10131	1350	10975	4698	51295	4705	1327	1349	4695	5160	6341	51241	3939	517	93058	1329	8803	51204	4711	51103	10128	4704	2108	7385	4716	9123	25874	6391	4726	4191	54539	137872	4715	6834	1737	4718	10873	80224	498	5163	9481	518	522	6566	137682	7381	4720	516	4731	148811	5161	8802	285521	91942	4724	27089	1345	54704	4712	509	4714	1353	3419	3948	160287	10632	4723	10476	5162	4725	521	7386	4696	55863	2110	92483	54205	682	8801	57546	7388	126328	7352	7351	1351	28976	25915	4729	84987	9377	1537	81889	728294	3418	4707	29796	55967	4700	51079	6256	4697	4541	4513	4519	4536	4540	4512	4537	4538	4535	4508	4514	116228	6392	7416	4722	4509	9551	539	4701	9997
REACTOME_REGULATION_OF_SIGNALING_BY_NODAL	93	92	130399	91	55997	7044	9350	4838	199699	6997	10637
REACTOME_COLLAGEN_DEGRADATION	1298	91522	1301	1308	50509	1286	1310	1307	4313	1299	4320	4318	4324	1277	1303	1297	1294	1509	4317	4327	1300	1289	1284	1514	4316	9313	4322	102	1280	5045	1291	1292	1513	1295	4314	6868	4323	136227	1293	1278	1508	4319	1281	8754	1285	1296	256076	85007	80781	164656	1282	7373	1287	84570	4312	1305	1991	1288	1302	1290	1306	131873	4321	5645
REACTOME_TRANSLOCATION_OF_SLC2A4_GLUT4_TO_THE_PLASMA_MEMBRANE	5898	23216	10640	60	113457	22920	10890	55763	8773	4627	81027	9371	6810	8766	10382	208	51422	7531	5564	9847	55770	4012	53632	6814	149371	51552	23433	10376	7277	7533	11127	60412	5565	10971	9882	5879	7280	347733	54536	207	5872	112714	5563	7534	7529	4218	7846	84790	5867	79058	7532	57148	260334	2810	84617	79861	11336	6517	5571	23265	51807	71	10383	57186	4644	4641	7278	801	6844	80086	10381	347688
REACTOME_ALPHA_DEFENSINS	5646	920	417	1670	1669	1671	1667	1668	728358	5645
REACTOME_REPRODUCTION	928	672	4361	5888	23224	23626	4438	10734	8243	4292	8468	27127	5016	2683	26277	57828	113177	11144	25777	49	9985	11083	5932	10735	65057	7329	7783	4683	2515	94239	6677	6119	9126	5889	4001	10111	57829	6118	10274	27030	84057	84329	1017	8970	3306	25913	23345	29893	6117	3021	7014	56154	79820	8748	11085	1019	50511	675	8747	255626	7013	472	22917	56158	347732	3017	8365	4000	126123	256126	3020	3015	56979	5885	23353	117155	54386	8290	93426	257062	545	117144	7156	8334	8347	284359	653604	8338	8349	8340	7784	3014	378807	10388	3013	128312	8364	8356	8363	641	8351	121504	85236	6847	126961	8337	333932	4439	100129669	157855	644186	8341	54145	55766	554313	8370	723790	8362	8342	8339	8355	474382	8344	8361	8348	8353	8368	8354	8345	8350	8294	8331	3018	8367	3012	8360	8343	8968	8335	8346	8359	8366	8357	8358	8352
REACTOME_ACYL_CHAIN_REMODELING_OF_CL	3030	6901	5321	3032	253558	8398
REACTOME_ACYL_CHAIN_REMODELING_OF_DAG_AND_TAG	84649	11343	80339	158835	57104	347516	8694
REACTOME_HYDROLYSIS_OF_LPC	23659	8605	5321	79887	56261	283748	255189	123745	100137049
REACTOME_SYNTHESIS_OF_PG	5337	9489	8760	23646	114971	5338	122618	201164
REACTOME_SYNTHESIS_OF_PI	57605	83394	10423	9600	1040
REACTOME_SYNTHESIS_OF_PIPS_AT_THE_ER_MEMBRANE	55300	8898	6305	22908	5297
REACTOME_INOSITOL_PHOSPHATE_METABOLISM	9108	3631	3632	51447	80271	55586	3705	5332	66036	51477	9562	8821	23007	84812	4952	170685	5335	64768	3612	3706	5330	51196	89869	3613	3707	23262	9651	5331	253430	3628	8867	113026	117283	3636	122618	9677	3635	5728	11163	9807	23236	27124	5333	55190	5336	801	3633	11165
REACTOME_SIGNALING_BY_ACTIVIN	10272	93	92	3624	130399	10468	91	4089	8928	3625	4088	4087	10589
REACTOME_PHASE_II_CONJUGATION_OF_COMPOUNDS	2729	79017	4257	2730	27430	119391	348158	2950	4258	6820	1312	2953	2687	2678	2954	2937	191	54928	6822	7365	6783	7358	50512	84836	23169	4548	10327	4552	51000	8459	79094	25830	2686	55748	653689	2944	2949	2947	79799	54490	7172	391365	9061	2098	1544	4259	494143	55347	10861	133688	9446	10249	4143	1836	10	7363	29104	219970	347734	10380	27306	4837	116285	92292	54578	124975	167127	2948	4144	7360	8460	2941	7364	9	51504	27284	10941	2940	26873	221357	54988	123876	6817	7366	6799	373156	7367	27233	6819	9060	389396	2946	445329	10720	57412	341392	54579	54600	54658	54576	54575	54659	2938	2939	54577	54657	6818	574537	2952
REACTOME_METHYLATION	27430	1312	191	4548	4552	7172	1544	9446	4143	29104	4837	4144	51504	57412
REACTOME_AMINO_ACID_CONJUGATION	348158	10249	219970	116285	92292	54988	123876	389396	341392
REACTOME_ELASTIC_FIBRE_FORMATION	4238	4052	2006	2192	8516	3693	8425	7042	655	7040	3696	7448	4015	3694	84695	2202	2335	4237	4053	7043	652	650	8200	4016	84034	4017	11117	84171	3685	2201	10516	4236	5045	84467	3688	3678	27302	2199	2200	4239	4054	30008	90187	8076	3690
REACTOME_FIBRONECTIN_MATRIX_FORMATION	634	4680	2335	1088	3688	3678
REACTOME_POLO_LIKE_KINASE_MEDIATED_EVENTS	2033	4605	2305	1063	9088	891	9133	995	5928	993	7465	5347	286826	132660	91750	55957
REACTOME_GAP_JUNCTION_TRAFFICKING_AND_REGULATION	8218	60	113457	1785	81027	7082	10382	1759	2703	10804	2700	1211	10376	7277	81025	84694	7280	347733	1213	112714	2697	1601	57369	1173	375519	2706	7846	84790	2705	260334	1212	84617	219770	79861	10052	125111	51807	71	2701	10383	2707	2709	127534	4646	6714	7278	57165	80086	10381	347688	2702
REACTOME_MITOCHONDRIAL_BIOGENESIS	1387	55735	211	51106	4208	6604	8648	23409	513	5442	25813	6907	2553	23373	6742	4899	54927	51422	56652	7019	64854	10891	506	5564	1432	6648	3313	53632	1386	515	4209	1385	514	23408	27109	5469	9572	7978	10651	85441	55902	5565	10989	517	96764	10499	64784	9611	23410	10498	2746	23082	498	814	518	522	2551	139322	133522	516	84303	200186	5563	64216	509	10632	10476	521	8841	54205	3054	2101	4580	440574	125988	80205	79718	8834	5571	3418	2747	79135	5600	6256	5465	84808	6300	23054	801	4508	4509	9551	539	11232
REACTOME_TRANSPORT_OF_THE_SLBP_DEPENDANT_MATURE_MRNA	23279	7175	55706	55746	79023	81929	10762	8086	23511	8480	9688	4927	4928	57122	9631	22916	348995	9972	79902	8021	23225	11097	4686	53371	9818	1977	5903	23165	6396	10482	129401	7884	10189	9883	23636	100101267
REACTOME_TRANSPORT_OF_MATURE_MRNAS_DERIVED_FROM_INTRONLESS_TRANSCRIPTS	23279	7175	55706	55746	29894	79023	81929	10762	8086	23511	8480	9688	4927	4928	57122	9631	22916	51692	348995	9972	79902	8189	8021	23225	11097	55339	4686	53371	9818	81608	1977	5903	23165	6396	10898	10482	129401	7884	53981	10189	9883	23636	100101267
REACTOME_ACTIVATION_OF_MATRIX_METALLOPROTEINASES	64386	7077	4313	1215	4320	1511	4318	7076	4324	4317	5340	10893	1515	4316	4322	5045	1513	4314	4325	4323	3818	4319	3817	1504	440387	7177	80781	50859	4312	1991	4326	5644	5645
REACTOME_REMOVAL_OF_AMINOTERMINAL_PROPEPTIDES_FROM_GAMMA_CARBOXYLATED_PROTEINS	2155	2158	5624	2159	8858	5045	2147	2621	5627	632
REACTOME_ZBP1_DAI_MEDIATED_INDUCTION_OF_TYPE_I_IFNS	4791	4792	3551	4793	4790	23220	81030	3661	148022	11035	1660	8737	147945	7098	28511	4615	5970	29110	28512	1147	8517
REACTOME_IRF3_MEDIATED_ACTIVATION_OF_TYPE_1_IFN	23220	81030	3661	147945	29110
REACTOME_SULFIDE_OXIDATION_TO_SULFATE	23474	7263	58472	6821	1468	100131187
REACTOME_DEGRADATION_OF_CYSTEINE_AND_HOMOCYSTEINE	25828	23474	1491	2806	4357	7263	1036	58472	6821	51380	339896	84890	1468	100131187
REACTOME_BUDDING_AND_MATURATION_OF_HIV_VIRION	51534	23327	7251	25978	51510	128866	51652	9525	27243	27183	79720	93343	6233	91782	7316	137492	51160	92421	51271	55048	10015	7314	79643	155382	5478	89853	7311	29082
REACTOME_GOLGI_CISTERNAE_PERICENTRIOLAR_STACK_REORGANIZATION	5594	5595	5862	64689	26003	8548	891	5861	8615	9133	5347	2801	983	81876
REACTOME_ATTACHMENT_OF_GPI_ANCHOR_TO_UPAR	5329	94005	128869	51604	10026	80055	8733
REACTOME_POST_TRANSLATIONAL_MODIFICATION_SYNTHESIS_OF_GPI_ANCHORED_PROTEINS	8813	10942	1087	9091	5329	55650	9488	94005	55350	5283	128869	10232	1048	9487	683	7007	420	266727	2822	8876	8875	5067	80235	6975	7512	8434	51604	27076	51299	80328	83639	1368	5279	8818	161357	10026	93183	152330	53942	116372	130576	5281	7070	146183	154064	419	135228	284348	54742	4061	249	22854	2215	251	248	54965	4241	5277	84720	2350	8000	8581	2813	1043	23627	257194	54872	4062	171169	54344	50863	390243	4978	4045	51227	146760	349667	123904	349633	84628	80055	137797	23556	8733	353091	503542	80740	58530	360226	84992	646627	147719	284098	338328
REACTOME_PKA_MEDIATED_PHOSPHORYLATION_OF_KEY_METABOLIC_FACTORS	51085	5566	5567	5207	5568
REACTOME_TRIGLYCERIDE_CATABOLISM	8228	51099	5566	11343	3991	150379	10226	857	2820	2170	5567	2169	2168	2173	2171	5568	5346	2172	2167	5499	5501	646486	646480	5500
REACTOME_AMPK_INHIBITS_CHREBP_TRANSCRIPTIONAL_ACTIVATION_ACTIVITY	79602	51085	51422	6794	5565	51094	5563	9370
REACTOME_CHREBP_ACTIVATES_METABOLIC_GENE_EXPRESSION	51085	32	6945	47	5313	2194	10554	31
REACTOME_PP2A_MEDIATED_DEPHOSPHORYLATION_OF_KEY_METABOLIC_FACTORS	51085	5516	5518	5528	5515	5519	5207
REACTOME_GAMMA_CARBOXYLATION_HYPUSINE_FORMATION_AND_ARYLSULFATASE_ACTIVATION	414	2155	416	1725	410	412	2158	1801	411	2677	5624	23463	51611	2159	8858	25870	83475	1984	1802	89978	5045	22901	79672	285362	92715	285381	415	56648	153642	64122	1938	120526	2147	79642	2621	340075	5627	347527	632
REACTOME_DISEASE	8813	2268	2729	1080	572	56603	6521	799	1856	292	5439	221981	5577	1387	5244	3674	6833	163	80853	55750	4843	2328	27035	5689	6224	29954	51534	928	2696	3423	920	695	2534	6924	1185	1634	4057	5704	10046	823	7454	1800	1591	3082	4331	11136	1244	2730	11285	23279	56052	9846	5606	7414	51121	1462	999	5685	1175	153	51606	5431	7175	1356	9734	4254	11174	23327	3074	5291	1535	55733	8454	10827	26999	5610	8908	816	55706	6916	9150	51564	10787	63916	6141	2817	6873	5476	10203	6882	4913	2773	3843	9340	2065	6416	5525	2263	6857	9759	2261	23198	27248	5526	55746	10060	10681	4040	2984	6343	2255	27006	815	998	6559	6160	6400	5566	51009	8907	8647	4854	8726	7251	9187	2023	6557	79023	2249	4140	60	7879	113457	4292	2239	5609	4791	1781	54518	2260	369	56922	108	5527	2782	117	26281	6507	7520	5236	6344	8671	5663	3320	905	54437	2932	7514	6193	25978	2646	81929	2060	55624	2683	51510	79796	9509	5705	2778	5744	29929	2280	8655	6128	5027	6175	5037	8315	9843	8812	6476	5172	1811	368	2099	5720	11198	10762	10013	8086	4436	5711	23511	6222	3326	3710	3717	25	4650	5714	112755	5434	5902	91319	2687	5594	2678	5435	6523	162	5155	6122	4627	1439	9978	2033	5905	83933	1511	5706	5684	22938	5700	5693	8106	5687	4792	5721	2937	8480	51497	81027	5688	551	994	3055	182	128866	191	8731	57534	5716	6907	79868	215	5931	5956	7355	5230	64840	54457	5611	2254	3839	11151	5595	9688	5432	5713	8312	7249	4210	6923	29108	6530	1445	3551	27121	54845	5516	2997	3972	10382	2068	6217	208	5438	7040	6223	11140	3978	5518	6142	6528	5296	8178	2931	1021	79872	56829	4233	3955	7434	6804	1395	2692	6878	8976	1174	56913	2146	5683	2645	6505	7046	4969	6019	23189	6456	1855	10613	8029	5599	2253	80351	9148	22943	6158	6143	5709	54894	3837	10951	2584	4927	708	5717	2648	4669	10014	5573	7531	5608	4790	374	2549	6164	56606	55294	55247	81622	867	5002	796	6207	4928	2965	7450	5715	4891	51411	1594	10094	2251	80824	1027	2967	57122	11052	2784	28234	2998	26127	8732	1432	6005	6648	2740	892	8936	6206	7957	9444	6908	5528	55914	9037	11044	1839	411	4437	4001	6500	9631	5515	2246	1452	5159	3274	942	4968	3836	5096	5947	8850	7474	5576	3280	2771	3373	6152	8087	59345	2632	22916	10675	57599	7433	3552	10096	5443	10254	10213	2641	6209	7841	2591	2335	6772	51652	10058	60482	6801	3938	6382	6654	7456	2956	6146	5906	3065	6421	23169	4548	10000	2582	51107	6513	5052	8503	356	23443	79947	727897	335	6230	1385	7276	2309	2691	8074	11064	79109	79695	85365	9525	5826	26503	5507	1394	348995	6883	9227	113	3375	941	7750	5290	7852	22987	6144	2331	6125	5395	644150	10268	1211	138474	57670	8805	653509	9469	3709	3071	3164	10376	10888	4159	6385	5335	4552	6204	8970	1026	9972	9208	2069	5732	4620	79902	3553	2962	9349	718	9491	5690	6487	826	6776	5199	2002	8021	554	5605	821	4958	5908	3425	51764	148022	7277	10142	2791	7979	2792	5782	2770	79644	3791	79924	2781	135	5880	611	54567	5682	9526	904	10053	196883	79651	6192	25873	1463	10095	6874	10585	27243	10155	5119	6569	7187	10197	6155	84313	10266	2538	79412	2488	64087	22856	5894	23225	10267	5901	2926	2874	27183	6616	63827	25974	4595	8546	842	1024	10810	23164	122042	9365	9215	6441	3845	1022	7252	10451	4853	6210	902	1794	10599	2694	5156	11095	152831	324	5025	948	4907	1081	5959	1019	10956	23493	9038	2799	4193	1783	1593	11250	51028	55901	5879	11097	3569	11173	4836	3586	8027	10006	1025	7295	7099	229	8818	5695	4686	11224	79139	4609	7094	6194	7280	347733	3159	7172	7097	408	5519	2230	834	7057	6176	102	64220	1588	2959	3795	109	3973	1545	10097	64240	6519	953	5950	140766	6229	3417	10152	30061	83464	2250	2247	53371	1950	9061	91445	2120	6843	4060	11081	326625	9818	50846	53831	79720	145226	2100	123041	9990	2252	2958	9051	79661	1583	5371	170691	6017	5045	8826	6457	5373	6524	170692	6123	6187	5170	2588	9611	8844	64180	92579	1213	6875	116	409	4089	2064	7409	93343	6455	351	207	81794	6531	5694	2854	6205	113091	23521	10256	6135	3339	5567	6202	5686	2212	54507	375	5664	127833	64241	6233	80731	5433	5746	26154	5868	51143	2803	6161	4585	81608	817	6189	170690	4651	6167	10769	5295	2966	171019	255626	4594	9287	319100	83551	134864	7432	1956	30011	55869	6872	2719	6134	91782	11160	1392	6129	5440	55630	1029	6130	4851	818	3363	6934	1586	6877	133	6749	6REACTOME_PKA_ACTIVATION_IN_GLUCAGON_SIGNALLING	5577	5566	108	2778	5573	5576	113	196883	109	5567	114	115	107	5568	111	112	5575
7518	9397	814	10018	831	5903	22934	2960	116150	5529	2838	89780	6921	23643	143471	9510	11096	27123	113612	6566	9056	23165	118788	8324	9844	1836	114	137492	9508	57188	8817	6156	3098	9530	6396	9372	3084	3815	673	10568	176	4690	10163	3017	995	8365	9542	1780	3362	8822	9507	79053	9900	11267	2695	3141	5710	5692	10417	1487	9715	10020	5739	7410	11093	917	6464	4000	1234	5745	2264	1584	10898	51160	6132	9794	222236	5701	1857	1173	2232	6154	115	2785	6159	84447	4041	9965	9672	5928	10092	114548	23385	824	129401	2071	7039	7855	118429	10109	3549	7048	79885	50852	6514	200916	29851	9861	56999	6133	2992	54716	5437	26508	116832	91869	993	55109	3360	253260	7098	348932	10559	221613	6208	23462	6469	92421	107	157869	1020	8323	11168	51271	6850	19	5568	138050	3190	7415	7253	10910	2957	140801	6166	83860	5702	9152	161742	11245	170689	81693	552	8945	10818	8065	6881	6157	4160	567	164	7529	4088	2793	5245	2801	10999	1398	64174	94235	6137	7846	84790	1938	51293	7001	64223	21	55048	5436	6520	3921	1499	3516	55788	5729	2786	4247	27249	6440	2237	6575	6774	10768	6439	5604	3667	4204	293	113189	154	9197	25942	5747	6383	143662	84168	1816	51181	145957	686	140453	4584	2990	2848	10015	2720	7314	136	929	2492	2850	6203	117579	29071	4589	2548	283455	147179	59350	5734	2266	2243	2244	5293	8841	5053	6227	719	5728	6201	126410	926	1798	682	199857	2783	79849	55970	118430	6169	9420	4615	5970	80070	111	10800	260334	8658	4296	1605	1464	5091	5707	56667	6777	57674	2787	81793	7096	10333	112	340024	3981	6124	6578	11041	6138	3265	8322	685	1488	55690	5708	5095	22845	8815	4087	6199	10458	797	84617	126792	7525	79643	4161	155382	2788	627	8851	200958	391	6888	11253	8325	930	79718	9332	6181	3725	57085	5441	2885	6232	285601	92949	79861	940	2066	23512	4351	26873	6879	54344	1585	811	5781	2262	246213	122876	151306	1104	5062	8334	8347	94025	4869	92815	5430	6448	285195	55343	2131	8905	3838	633	255324	22906	6218	79087	3932	6165	161	10082	4166	6048	653604	83999	51807	100506888	2863	5613	71	26276	8338	317772	84441	4303	4758	139285	8349	1812	3714	4588	7469	51065	8340	4158	729238	6948	9146	402569	4582	9899	5719	10718	339366	8660	120227	153201	7058	3840	6228	54331	55615	613	2248	957	387129	51616	3767	340665	7100	378884	9636	145173	79875	6917	375790	5575	10383	2963	283652	10811	399473	155	5549	9045	25920	4128	6829	5478	9883	124056	2547	8823	9612	399687	3066	4763	8329	55534	8969	89853	3013	128312	3841	160	8364	1778	6714	8356	27044	5718	8363	2961	6584	8351	5154	81031	142678	4644	10533	23145	6231	6168	6884	121504	9719	4641	116085	85236	388585	5336	6136	51135	7278	6191	553	1438	6147	55315	200734	2673	7296	1589	1500	142680	801	9060	10479	24	28514	4736	2475	919	6170	2214	126961	8337	440689	333932	100132074	1616	5696	4855	7936	3303	394263	84335	5987	2843	55851	5699	10071	51224	3105	28908	28907	28874	28778	28820	28822	28823	28776	28825	28791	28793	28813	28796	28797	28815	28816	28809	3538	3539	3503	3501	3500	28474	28457	28452	28450	28449	28442	28434	28395	28394	28465	28424	28420	28461	23636	11116	6827	4893	1147	221914	3073	51517	6235	2968	2592	10195	594857	54492	346562	4586	6844	1052	7311	122706	28392	6171	253970	8341	6234	134860	28881	60489	5698	28912	28896	28937	28938	28901	6173	28914	10093	54658	10552	28933	28930	28883	2790	28919	28940	28299	80086	95	28921	5032	28913	54657	3640	28878	28893	440138	4067	29082	55845	84290	1523	4157	10381	3690	4360	347688	10418	140735	6139	10628	112812	11254	2652	8517	554313	28439	8148	8370	404672	723790	100101267	8362	8342	23191	8339	6880	8355	8344	28454	8361	8348	162699	8353	85235	8368	31	8330	8354	8345	8350	5691	8294	8331	3018	8332	8367	3012	8360	8343	8968	28817	8335	8346	8359	728929	8336	8366	8357	28903	140032	2542	8358	8352
REACTOME_2_LTR_CIRCLE_FORMATION	7520	3159	7518	11168	3981	8815	2547
REACTOME_NEF_AND_SIGNAL_TRANSDUCTION	2534	3055	1794	5879	9844	5062	3932	919
REACTOME_THE_ROLE_OF_NEF_IN_HIV_1_REPLICATION_AND_DISEASE_PATHOGENESIS	163	920	2534	1175	51606	8907	162	3055	1174	10053	1794	5879	375	130340	9844	1173	567	164	926	55690	940	5062	8905	3932	161	160	919	3105
REACTOME_COLLAGEN_BIOSYNTHESIS_AND_MODIFYING_ENZYMES	7092	1298	91522	1301	1308	8974	50509	1286	1310	5351	1307	9509	55214	1299	7093	57642	5118	8985	1277	10536	1303	1297	1294	64175	5033	1300	81578	79709	1289	1284	140766	1280	1291	1292	1295	871	283208	5352	9508	136227	1293	26577	1278	5479	649	1281	1285	169044	10491	255631	1296	256076	80781	5034	1282	7373	1287	84570	85301	1305	1288	23127	1302	1290	1306	131873	340267
REACTOME_MTOR_SIGNALLING	58528	1975	55437	10325	5494	81617	7249	29904	208	6009	51422	6198	8649	5564	1981	53632	28956	64121	6794	5565	5562	10542	51719	6194	57521	207	55004	1977	10670	5563	7248	7529	64223	153129	5571	1978	389541	2475	84335	92335
REACTOME_REGULATION_OF_CHOLESTEROL_BIOSYNTHESIS_BY_SREBP_SREBF	4800	1595	1387	51360	4802	3422	6720	32	2222	6604	8648	6319	10484	6907	6713	3837	6309	4598	3157	3156	10802	22937	57678	4801	51141	5469	85441	5901	96764	10427	10499	8720	10498	7108	9871	51128	9453	4047	2224	10654	4597	2194	79071	1717	9632	80205	79718	6667	6256	3638	5465	4520	23054	6721	31
REACTOME_TOLL_LIKE_RECEPTOR_4_TLR4_CASCADE	23098	695	330	5606	5601	8454	23118	841	6416	4205	6196	7321	23291	5609	4791	1785	4208	5775	11213	4214	5594	10454	9252	4792	671	5595	8767	3551	5516	4793	51231	5518	10392	1759	5599	1326	1845	5608	4790	7323	5602	329	1432	5528	9450	6500	5515	7867	1386	6195	1385	1846	653509	466	3661	2002	148022	11035	3929	51295	7187	7322	6441	4064	3656	948	6885	10010	7099	8737	7097	5519	1848	57161	351	6233	114609	7316	23643	257397	3689	6285	9261	6283	1849	8945	5598	64127	8772	28511	79155	5604	3684	7314	2353	929	4615	5970	6288	7096	10333	246330	7189	6197	3725	7334	5781	29110	3654	59307	729238	8651	5600	3665	3146	57162	28512	5336	26052	51135	177	1147	7311	353376	7335	9641	8517
REACTOME_MITOCHONDRIAL_UNCOUPLING	9016	7350	9481	148811	7352	7351
REACTOME_SIGNALING_BY_NTRKS	163	5898	2534	1175	5291	387	4205	6196	117	1785	4208	5978	581	1795	5125	1399	5594	10126	2033	9252	5595	5516	4066	51231	5802	5518	5296	1759	2889	6456	1845	2549	1108	1432	5528	6722	5515	7867	3398	6654	1386	5906	4209	3399	2152	6195	1385	6446	1958	1846	5290	1211	1959	466	5335	2354	3397	2002	5605	135	7425	7166	25759	3727	3845	4803	57498	1961	5879	10817	5519	5607	4664	1848	429	6938	5046	4916	5045	6457	1213	116	6016	5899	5295	4915	53358	5800	6014	7074	5603	673	5900	6464	1173	9261	1849	1020	10818	5598	6236	4665	7529	1398	6774	5604	3667	2353	3726	8941	3400	10221	3265	8061	627	8851	6197	2885	5781	1960	161	5600	4908	8660	6300	25920	160	6714	26052	4914	23237	4893	4909	2904
REACTOME_LECTIN_PATHWAY_OF_COMPLEMENT_ACTIVATION	10747	2219	78989	5648	8547	2220	4153	10584
REACTOME_TERMINAL_PATHWAY_OF_COMPLEMENT	732	729	727	730	735	1191	731	733
REACTOME_TRANSCRIPTION_OF_THE_HIV_GENOME	5439	6924	4331	5431	9150	6873	6882	905	8812	11198	5434	5435	51497	8731	54457	5432	6923	2068	5438	8178	6878	2965	2967	8732	6908	22916	6883	138474	2962	904	6874	1022	902	1025	4686	2959	2958	6875	5433	2966	6872	5440	6877	6749	2960	6921	2071	5437	2957	83860	6881	5436	5441	6879	5430	100506888	7469	51616	6917	2963	25920	6829	2961	6884	7936	51224	6827	2968	8148	404672	6880	162699	728929
REACTOME_ABORTIVE_ELONGATION_OF_HIV_1_TRANSCRIPT_IN_THE_ABSENCE_OF_TAT	5439	5431	9150	5434	5435	51497	5432	5438	22916	2962	4686	5433	5440	5437	5436	5441	5430	7469	2963	25920	6829	7936	6827
REACTOME_HIV_ELONGATION_ARREST_AND_RECOVERY	5439	6924	5431	9150	905	8812	11198	5434	5435	51497	5432	6923	5438	8178	2962	904	1025	5433	5440	6749	6921	5437	5436	5441	5430	100506888	7469	6917	2963	25920	6829	7936	51224	6827	162699	728929
REACTOME_NEF_MEDIATED_CD4_DOWN_REGULATION	163	920	1175	51606	375	1173	3932	161	160
REACTOME_TOLL_LIKE_RECEPTOR_9_TLR9_CASCADE	5606	5601	8454	23118	6416	4205	6196	23291	5609	4791	5289	4208	4214	5594	10454	9252	4792	51311	8411	5595	8767	3551	5516	4793	51231	5518	10392	5599	1326	1845	5608	4790	5602	1432	5528	6500	5515	7867	1386	6195	1385	1846	466	2002	148022	51295	64145	3656	6885	7099	5519	1848	57161	351	6233	7316	23643	257397	6285	9261	6283	1849	8945	5598	64127	28511	79155	5604	7314	2353	929	4615	5970	6288	246330	7189	6197	3725	7334	3654	5600	3665	3146	30849	51284	57162	28512	51135	177	1147	7311	54106	353376	7335	8517
REACTOME_TOLL_LIKE_RECEPTOR_TLR1_TLR2_CASCADE	695	5606	5601	8454	23118	6416	4205	6196	23291	5609	4791	4208	11213	4214	5594	10454	9252	4792	5595	8767	3551	5516	4793	51231	5518	10392	5599	1326	1845	5608	4790	5602	1432	5528	6500	5515	7867	1386	6195	1385	1846	653509	466	2002	51295	6441	3656	948	6885	7099	7097	5519	1848	57161	351	6233	114609	7316	23643	257397	6285	9261	6283	1849	8945	5598	64127	28511	79155	5604	7314	2353	929	4615	5970	6288	7096	10333	246330	7189	6197	3725	7334	3654	59307	729238	8651	5600	3146	57162	28512	51135	177	1147	7311	7335	8517
REACTOME_INFLUENZA_INFECTION	5439	6224	23279	51121	5431	7175	5610	55706	6141	3843	55746	6160	79023	3320	7514	6193	81929	6128	6175	10762	8086	23511	6222	5434	5435	6122	8106	8480	5611	3839	9688	5432	6217	5438	7040	6223	6142	6158	6143	3837	4927	6164	6207	4928	57122	6206	9631	3836	6152	6209	6146	6230	348995	6144	6125	1211	6204	9972	79902	2962	9349	8021	821	6192	25873	6155	23225	5901	2926	6210	11097	11224	6194	6176	6229	53371	9818	6123	6187	1213	6205	23521	6135	6202	6233	5433	6161	6189	6167	6134	6129	5440	6130	6188	2197	5903	23165	6156	6396	10898	6132	6154	6159	129401	200916	6133	5437	116832	6208	140801	6166	6157	6137	5436	3921	293	6203	6227	6201	6169	6124	6138	6181	5441	6232	811	5430	3838	6218	6165	51065	402569	3840	6228	9636	2963	9045	9883	3841	6231	6168	6136	6191	6147	4736	6170	3303	23636	6235	7311	6171	6234	6173	6139	100101267	140032
REACTOME_EXPORT_OF_VIRAL_RIBONUCLEOPROTEINS_FROM_NUCLEUS	23279	7175	55706	55746	79023	7514	81929	10762	8086	23511	8480	9688	4927	4928	57122	9631	348995	9972	79902	8021	23225	5901	11097	53371	9818	5903	23165	6396	129401	9883	3303	23636	100101267
REACTOME_NEUROTOXICITY_OF_CLOSTRIDIUM_TOXINS	6857	112755	6804	22987	6616	6843	127833	9900	9899	6844
REACTOME_TOLL_LIKE_RECEPTOR_CASCADES	23098	695	330	5606	5601	8454	23118	841	6416	4205	6196	7321	23291	5609	4791	5289	1785	4208	338	5775	11213	4214	5594	10454	5641	9252	4792	671	51311	8411	5595	8767	3551	5516	4793	51231	5518	10392	1759	5599	1326	1845	5608	4790	7323	5602	81622	329	1432	5528	9450	6500	5515	7867	1386	6195	1385	1846	653509	466	3661	2002	148022	11035	3929	51295	7187	64145	7322	6441	4064	3656	1514	948	6885	10010	7099	1515	10695	8737	7097	5519	1848	57161	351	1513	6279	6233	114609	7316	23643	257397	3689	6285	6271	9261	1520	6280	6283	1849	7098	1508	8945	5598	7184	64127	8772	28511	79155	5604	3684	7314	2353	929	2266	2243	2244	4615	5970	6288	81793	7096	10333	246330	7189	6197	3725	7334	5781	29110	3654	59307	729238	8651	5600	3665	7100	3146	30849	51284	57162	28512	5336	26052	51135	177	1147	7311	54106	353376	7335	9641	8517
REACTOME_TICAM1_RIP1_MEDIATED_IKK_COMPLEX_RECRUITMENT	330	7321	3551	7323	329	148022	11035	7322	8737	6233	7316	7098	7314	7189	7334	1147	7311	7335	8517
REACTOME_DDX58_IFIH1_MEDIATED_INDUCTION_OF_INTERFERON_ALPHA_BETA	843	1387	54476	80143	9474	841	55593	7321	4791	3093	83737	1540	57506	4214	2033	4792	54941	3551	4793	8887	23586	79132	4790	7323	64135	7128	3443	3445	7706	3661	7186	5300	7187	7322	10010	3452	8737	51191	84166	351	6233	9140	3442	3449	26007	7316	9246	6285	79671	6283	8772	28511	7314	3456	5970	6288	7189	84282	7318	29110	3665	3446	9636	3440	3146	5094	28512	3439	177	1147	3444	7311	3448	3447	3451	3441	9641	8517
REACTOME_TELOMERE_EXTENSION_BY_TELOMERASE	26277	65057	54433	25913	1736	7014	80119	55135	55651	7013	7015	54386	8607	55505	10856	51750
REACTOME_ALTERNATIVE_COMPLEMENT_ACTIVATION	718	5199	3004	1675	629
REACTOME_TRANSPORT_AND_SYNTHESIS_OF_PAPS	51000	9061	10861	1836	347734	9060
REACTOME_GLUTATHIONE_SYNTHESIS_AND_RECYCLING	2729	79017	2730	2687	2678	2937	79094	2686	55748	494143	124975	26873
REACTOME_PROCESSIVE_SYNTHESIS_ON_THE_C_STRAND_OF_THE_TELOMERE	5424	10714	3978	6119	5425	6118	6117	5111	1763	7486	2237	57804	641
REACTOME_TELOMERE_C_STRAND_LAGGING_STRAND_SYNTHESIS	23649	5981	5982	5424	10714	5422	3978	6119	5425	79991	5985	6118	63922	6117	5111	5983	79075	1763	5558	5984	7486	2237	54921	57804	80169	641	5557	100134934
REACTOME_ACTIVATION_OF_C3_AND_C5	727	718	5199	717	720	721	100293534	629
REACTOME_PLASMA_LIPOPROTEIN_ASSEMBLY_REMODELING_AND_CLEARANCE	163	29116	51360	10062	1175	6646	84699	5566	949	338	1071	5125	29801	91289	5360	9388	64788	26291	51599	8029	3988	116519	337	345	3069	335	10577	1211	3949	55908	348	341	7376	27329	4547	5046	5045	8720	1213	4864	5567	57552	7436	51128	26119	336	9619	1173	213	19	5568	3990	81693	51129	8435	649	255738	23491	319	4023	2	161	55911	5034	63924	160	4018	3931	344	346	338328
REACTOME_ASSEMBLY_OF_THE_HIV_VIRION	7251	79720	5045	93343	6233	7316	9397	137492	51160	51271	55048	7314	155382	5478	89853	7311
REACTOME_PHOSPHORYLATION_OF_EMI1	51343	26271	991	891	5347	983
REACTOME_CONJUGATION_OF_BENZOATE_WITH_GLYCINE	348158	10249	219970	116285	92292	389396
REACTOME_INTERACTIONS_OF_REV_WITH_HOST_CELLULAR_PROTEINS	23279	7175	55706	55746	79023	7514	81929	10762	8086	23511	5902	5905	8480	9688	3837	4927	4928	57122	9631	348995	9972	79902	8021	23225	5901	11097	53371	9818	5903	23165	6396	129401	1104	4869	9883	23636	100101267
REACTOME_SIGNALING_BY_EGFR	29924	5774	998	55824	2060	5829	8874	1445	6456	374	2549	867	1839	10254	6654	5290	5335	2069	58513	14	5782	3845	10253	8027	102	1950	6457	6455	6233	26018	5295	1956	30011	8038	7316	6868	5796	6464	7039	10252	7314	3265	685	2885	5781	255324	9146	6714	4893	7311
REACTOME_APOBEC3G_MEDIATED_RESISTANCE_TO_HIV_1_INFECTION	3159	11168	8815	5478	60489
REACTOME_NUCLEAR_IMPORT_OF_REV_PROTEIN	23279	7175	55706	55746	79023	81929	10762	8086	23511	8480	9688	3837	4927	4928	57122	9631	348995	9972	79902	8021	23225	5901	11097	53371	9818	5903	23165	6396	129401	1104	4869	9883	23636	100101267
REACTOME_RIP_MEDIATED_NFKB_ACTIVATION_VIA_ZBP1	4791	4792	3551	4793	4790	81030	148022	11035	1660	8737	7098	28511	4615	5970	28512	1147	8517
REACTOME_SEROTONIN_NEUROTRANSMITTER_RELEASE_CYCLE	9256	6853	6857	22999	5864	6804	8500	6616	6812	8499	8497	6854	6571	10815	8541	8224	10497	6844
REACTOME_NEF_MEDIATED_CD8_DOWN_REGULATION	163	1175	51606	1173	926	161	160
REACTOME_STING_MEDIATED_INDUCTION_OF_HOST_IMMUNE_RESPONSES	4361	7520	23220	3661	6737	147945	3428	115004	6778	197358	51428	29110	340061	2547	11277	5591
REACTOME_CYTOSOLIC_SENSORS_OF_PATHOGEN_ASSOCIATED_DNA	1387	55703	4361	55718	4791	7520	5434	5435	2033	171568	4792	3551	4793	4790	23220	10622	22954	84265	81030	9208	3661	148022	11035	6737	10621	1660	8737	6233	5440	11128	7316	147945	51728	3428	5437	7098	115004	6778	197358	1499	28511	661	81844	7314	9533	4615	5970	170506	5441	51428	29110	340061	3665	10623	51082	2547	28512	1147	11277	7311	27297	5591	8517
REACTOME_SIGNALING_BY_CYTOSOLIC_FGFR1_FUSION_MUTANTS	9846	11052	26127	6772	11064	7750	5290	8805	9208	6776	5295	6774	6777	2885	613	399687	11116	1523
REACTOME_FGFR1_MUTANT_RECEPTOR_ACTIVATION	9846	2249	2260	26281	2254	2253	2251	11052	26127	2246	6772	8074	11064	7750	5290	8805	9208	6776	2250	2247	5295	11160	9530	8822	6774	6777	2885	613	399687	11116	1523
REACTOME_FGFR2_MUTANT_RECEPTOR_ACTIVATION	5439	5431	2263	2255	27006	2249	26281	5434	5435	2254	5432	5438	2253	2251	2246	22916	8074	2962	4686	2250	2247	2252	5433	5440	8817	8822	5437	5436	5441	5430	2248	2963	8823
REACTOME_ORGANELLE_BIOGENESIS_AND_MAINTENANCE	5577	1387	57787	5048	55735	5310	54903	211	51106	8100	8481	57545	10806	57560	10640	1258	5566	54820	23332	113457	22920	1781	5108	3320	4208	51668	6604	3842	8648	3797	8655	23409	9727	55763	54930	10013	80173	513	5442	25813	11020	9321	22981	51098	81027	9371	22919	79959	55125	6907	6102	23059	23322	9738	8766	22995	2553	10382	5518	23373	79989	6742	4899	95681	54927	51422	56652	8729	7019	27077	7531	90410	64854	10891	22897	506	5564	1432	6648	55770	55722	3313	84100	27031	80321	55081	10575	53632	1386	7840	515	4209	149371	57576	4751	56912	1385	5311	57539	89891	11064	112752	26123	6950	84902	27241	28981	10376	79809	80776	514	23408	583	27109	5469	8195	83658	11190	9572	55112	117177	7277	10142	7978	2847	64792	6608	10651	146057	85441	55902	93323	11127	7283	60412	261734	5565	1262	10989	22832	517	54806	4957	55755	11258	7280	347733	79969	96764	55142	26160	51626	10121	403	54536	55212	121441	10499	585	64784	9611	1453	22994	23410	10498	10733	4867	1069	54801	84131	56623	2746	23082	22948	132320	55835	112714	498	115106	814	200132	50807	518	522	2551	139322	133522	10694	5147	57728	516	84303	5116	200186	5563	64216	129880	7203	54585	55764	6010	91147	123016	509	9702	10576	5347	10632	4218	7846	84790	10476	26005	378	4735	83657	79867	521	200894	7532	983	8841	54205	3054	2101	4580	260334	9657	440574	51134	582	9662	125988	10540	9793	84747	84617	8636	80205	79718	8834	79861	79738	11336	166379	5571	3418	23265	79598	2747	80254	203068	51807	1260	6991	79135	5600	6256	347240	5465	51259	79659	9742	84808	6300	10383	85302	150737	1778	92104	7278	9814	23054	801	80184	4508	26146	1639	79600	192668	11116	255758	55559	1454	79441	92482	4509	9551	539	80086	23354	11232	10381	347688	140735	6753
REACTOME_SYNTHESIS_OF_PYROPHOSPHATES_IN_THE_CYTOSOL	3705	170685	64768	23262	117283	9677	11163	9807	55190	11165
REACTOME_SYNTHESIS_OF_IP2_IP_AND_INS_IN_THE_CYTOSOL	9108	3631	3632	55586	66036	51477	8821	4952	3612	3613	3628	8867	27124	3633
REACTOME_SYNTHESIS_OF_IP3_AND_IP4_IN_THE_CYTOSOL	80271	3705	5332	23007	84812	4952	5335	3706	5330	51196	89869	3707	9651	5331	8867	113026	3636	122618	3635	5728	23236	27124	5333	5336	801	3633
REACTOME_ACTIVATION_OF_TRKA_RECEPTORS	117	135	4803	116	4915	4914
REACTOME_NGF_INDEPENDANT_TRKA_ACTIVATION	117	135	116	4915	4914
REACTOME_SCF_SKP2_MEDIATED_DEGRADATION_OF_P27_P21	5689	5704	5685	8454	5705	5720	5711	5714	5706	5684	5700	5693	5687	5721	5688	5753	5716	5713	898	5683	5709	5717	595	5715	1027	6500	10213	1017	1026	9491	5690	7979	5682	10197	8900	1019	5695	5694	5686	6233	890	6502	7316	5710	5692	5701	9861	5702	7314	1163	5707	5708	9134	5719	5718	5696	5699	7311	5698	5691
REACTOME_CELLULAR_HEXOSE_TRANSPORT	6515	6523	6527	26291	56606	6513	200010	66035	29988	6524	154091	125206	85414	11182	6514	55974	91749	144195	6517	155184	81031
REACTOME_HEME_BIOSYNTHESIS	1352	1355	211	2235	1371	9429	7389	5498	210	212	28982	213	7390	3145
REACTOME_HEME_DEGRADATION	1244	645	3162	4363	3163	644	28234	9429	10599	11309	2168	213	2938	54657
REACTOME_FGFR3_LIGAND_BINDING_AND_ACTIVATION	2261	2249	26281	2254	2253	2246	2591	8074	2250	2247	8817	8822	8823
REACTOME_FGFR2_LIGAND_BINDING_AND_ACTIVATION	2263	2255	27006	2249	26281	2254	2253	2251	2246	8074	9982	83888	2250	2247	2252	8817	8822	143282	2248	8823
REACTOME_FGFR1B_LIGAND_BINDING_AND_ACTIVATION	2255	27006	2260	2246	2247	2248
REACTOME_FGFR3B_LIGAND_BINDING_AND_ACTIVATION	2261	26281	2254	2253	2246	8817	8822
REACTOME_FGFR1C_LIGAND_BINDING_AND_ACTIVATION	3730	2249	2260	26281	2254	2253	2251	2246	8074	2250	2247	8822
REACTOME_FGFR2B_LIGAND_BINDING_AND_ACTIVATION	2263	2255	27006	2246	9982	83888	2247	2252	143282	2248
REACTOME_TRANSPORT_OF_CONNEXONS_TO_THE_PLASMA_MEMBRANE	113457	81027	10382	10376	7277	7280	347733	112714	2697	2706	7846	84790	260334	84617	79861	51807	10383	7278	80086	10381	347688
REACTOME_PRE_NOTCH_PROCESSING_IN_THE_ENDOPLASMIC_RETICULUM	4854	23509	4853	4851	56983	4855
REACTOME_DIGESTION_OF_DIETARY_LIPID	1208	1056	5406	8513	5407	119548	5408
REACTOME_ESTROGEN_BIOSYNTHESIS	3294	51171	3292	1588	51170	441282
REACTOME_P75NTR_SIGNALS_VIA_NF_KB	4804	4792	8767	3551	4790	4803	6233	7316	8878	5584	7314	4615	5970	7189	3654	7311
REACTOME_P75NTR_NEGATIVELY_REGULATES_CELL_CYCLE_VIA_SC1	4804	11108	3065	4803	8841	3066
REACTOME_P75NTR_REGULATES_AXONOGENESIS	65078	4804	387	4168	4099	57142	4974	4803	396	84894
REACTOME_SYNTHESIS_OF_BILE_ACIDS_AND_BILE_SALTS_VIA_27_HYDROXYCHOLESTEROL	9971	8648	80270	6718	5740	1593	10499	1646	1581	9420	1582	6256	1645	8644	1109
REACTOME_MINERALOCORTICOID_BIOSYNTHESIS	3972	1081	1585	1589	3283	3284
REACTOME_GLUCOCORTICOID_BIOSYNTHESIS	5443	3290	1586	1584	866	3291	1585	1589	3283	3284
REACTOME_SIGNALING_BY_VEGF	2534	9047	2324	1495	9564	5291	1535	26999	10787	63916	387	5590	6093	998	8440	5566	60	5063	3320	5829	3710	8829	4689	57761	2321	208	5296	857	3315	6461	1432	8936	7422	7867	4688	10000	8828	79109	5228	2185	5290	3709	3071	5335	14	3791	25759	10810	3845	10451	9475	5879	10006	10152	3685	5170	7409	207	5567	5295	5921	5058	7424	1793	3708	5578	9844	5603	4690	10163	653361	117145	7410	9261	5580	253260	4846	5568	1536	2277	5579	1398	558	64223	1499	10768	5747	7423	3728	3265	10458	8877	1003	5062	71	5600	55615	6300	6714	1500	801	2475	4893	55845	3690	23191
REACTOME_RHO_GTPASE_CYCLE	115703	9912	23221	10928	51306	57514	55789	7204	116984	395	7984	2665	25791	4649	387	998	79658	9886	55160	55843	9138	4983	79822	51291	393	64857	84144	4650	6655	394	4168	2245	8874	171177	9639	23370	85360	5296	1124	57584	9828	397	5924	1894	26084	6654	58480	9181	23433	10672	64411	91614	4952	64333	57580	343578	9322	23263	57381	55288	89846	5880	1123	58504	9459	9754	27237	23229	9826	90627	10451	9743	50649	5879	84904	57569	9411	83478	10144	121512	54509	55114	89941	396	7409	128272	388	23092	221472	93663	26230	158763	80728	84033	389	7074	201176	29	2909	8997	7410	29127	9938	50650	117289	10395	94134	55701	143872	399	5881	11214	57449	29984	10276	392	2	391	23526	389337	257106	116985	613	9901	23365	57522	9824	22899	2664	3633	6453	445328	84986	100271715	54848	23779	398	23380	57636	89839
REACTOME_DEGRADATION_OF_BETA_CATENIN_BY_THE_DESTRUCTION_COMPLEX	5689	5704	54764	5685	8454	7089	5525	23198	5526	5527	6932	2932	5705	5720	5711	5714	9978	5706	5684	5700	5693	5687	5721	5688	5716	5713	8312	5516	166	5518	5683	7091	5709	5717	5715	5528	6500	5515	1452	10213	3065	9491	5690	7979	5682	10197	324	5695	4609	5519	51176	7090	5694	5686	6233	6934	7316	83439	5529	143471	5710	5692	1487	5701	9861	10023	5702	8945	1499	8313	7314	5707	1488	5708	23401	139285	5719	7088	5718	5696	5699	7311	122706	5698	5691
REACTOME_RHO_GTPASE_EFFECTORS	1080	8379	23028	1856	5048	27035	695	7454	23279	55166	999	54908	1495	57120	1535	26999	4659	10787	5586	54763	4638	5525	387	5590	6093	3796	5526	55746	5217	998	54820	23332	50508	79023	60	113457	4660	5063	1781	5289	5527	10403	7514	81929	2017	9183	8655	332	10726	4637	25	5594	79019	4627	4689	5905	23002	81027	10398	22919	2491	5595	80152	5516	10382	64130	147700	79784	5518	94239	8976	3984	23081	1855	5216	7531	4928	10094	1027	57122	1432	8936	5528	6722	5515	6242	10096	1058	7456	4688	991	25936	1063	9928	103910	23433	348995	91687	81930	644150	11130	11113	5585	64105	3071	10376	80776	8970	79902	3831	3895	5300	7277	7533	5880	151648	10095	6249	1729	85415	3021	1742	10810	4628	4629	4221	10971	9475	55143	1783	5879	10006	89953	7280	347733	5519	57082	10097	79172	10152	1062	81624	10499	8826	5170	84643	354	23421	11004	83540	6279	388	51143	1060	10788	255626	1730	5058	3619	79980	3688	79682	112714	57405	64946	5903	25909	5529	5578	9184	220134	389	3798	701	6396	114793	4690	114822	10163	3017	995	8365	653361	1780	29941	57551	11243	1857	91010	147841	10092	3020	6280	10109	151246	23122	5580	3015	4085	7534	1536	55839	5579	81565	5347	7529	7846	84790	94274	3817	79003	1499	367	5747	699	7532	3799	147179	1072	29984	260334	286205	55055	64837	9793	378708	2810	10458	84617	391	2885	6232	79861	9212	55920	5062	8334	8347	3985	348235	653604	51807	128239	71	8338	9735	8349	752	8340	5600	5501	4771	54821	10383	401541	3014	10811	51466	124056	30849	57591	3013	128312	2316	8364	1778	6714	8356	8363	8351	121504	85236	7278	801	9055	126961	8337	333932	5500	51517	30851	8341	54145	10093	10552	80086	55766	55845	10381	347688	140735	23380	554313	8370	723790	8362	8342	23191	8339	8355	474382	8344	8361	8348	8353	8368	8354	8345	8350	8294	8331	3018	8367	3012	8360	8343	8968	8335	8346	8359	8366	8357	8358	8352
REACTOME_METABOLISM_OF_STEROID_HORMONES	9256	83930	231	3294	51171	706	3972	3292	5443	3290	79644	3293	10948	1081	2230	1588	1583	6715	6770	1586	51144	1584	2232	134429	866	147323	3291	1585	51170	1589	3283	3284	441282	112812	6716
REACTOME_PREGNENOLONE_BIOSYNTHESIS	9256	83930	231	706	10948	2230	1583	6770	2232	134429	147323	112812
REACTOME_BETA_CATENIN_PHOSPHORYLATION_CASCADE	5525	5526	5527	2932	8312	5516	5518	5528	5515	1452	324	5519	5529	10023	1499	23401	139285
REACTOME_COBALAMIN_CBL_VITAMIN_B12_TRANSPORT_AND_METABOLISM	5646	4363	8029	4548	5826	4552	25974	2694	6947	326625	4594	166785	11330	81693	51293	55788	27249	1504	440387	6948	5644
REACTOME_METABOLISM_OF_FOLATE_AND_PTERINES	10797	113235	4522	25902	160428	10588	2356	10840	441024	81034	2350	6573	6470	4524	200895	6472	1719
REACTOME_BIOTIN_TRANSPORT_AND_METABOLISM	32	56922	5096	51248	64087	8884	3141	686	5091	5095	31
REACTOME_COENZYME_A_BIOSYNTHESIS	80347	79646	8034	80025	79717	60490	53354	55229
REACTOME_VITAMIN_D_CALCIFEROL_METABOLISM	1591	4036	5641	7329	51588	8029	1594	7421	2638	120227	6613
REACTOME_NICOTINATE_METABOLISM	952	65220	5743	27231	143	23475	10135	54981	683	83594	5740	4907	56965	83666	54956	93100	79668	133686	23057	128240	349565	4837	55191	9390	54625	64802	84875	1582	55328	55739	160728
REACTOME_VITAMIN_B1_THIAMIN_METABOLISM	10560	60386	80704	27010	79178
REACTOME_VITAMIN_C_ASCORBATE_METABOLISM	6515	119391	9962	1727	6513	9446	1528	9963
REACTOME_VITAMIN_B2_RIBOFLAVIN_METABOLISM	113278	54	55065	55312	80308	79581	5167
REACTOME_METABOLISM_OF_WATER_SOLUBLE_VITAMINS_AND_COFACTORS	952	65220	5646	6515	119391	10797	80347	5743	55034	113235	32	27231	56922	9962	1727	4522	113278	54	143	4363	23475	10135	54981	8029	55163	683	8876	8875	83594	5096	4548	6513	10560	5826	79646	25902	51248	8034	5740	27304	4552	4337	60386	80025	79717	64087	55065	25974	2694	6947	55312	4907	80704	160428	10588	2356	5168	56965	8884	316	83666	54956	60490	326625	10840	4594	93100	9446	60496	166785	79668	133686	53354	5169	23057	55229	3141	8566	80308	11330	128240	441024	349565	4338	81034	2350	81693	1528	4837	51293	55788	27249	1504	440387	2194	686	9963	10243	55191	9390	54625	5091	64802	6573	5095	6470	4524	84875	200895	1582	6472	55328	6948	79581	27010	5167	5644	55739	1719	9054	160728	79178	31
REACTOME_NICOTINAMIDE_SALVAGING	5743	143	10135	83594	5740	56965	83666	54956	93100	79668	128240	4837	9390	54625	84875	1582	55328	55739	160728
REACTOME_AKT_PHOSPHORYLATES_TARGETS_IN_THE_NUCLEUS	208	10000	1385	2309	3164	207	2308	6199	4303	100132074
REACTOME_CREB_PHOSPHORYLATION	6196	9252	6195	1385	466	9261	6197
REACTOME_ER_TO_GOLGI_ANTEROGRADE_TRANSPORT	381	51226	79090	286	27095	6710	4905	3998	113457	1781	832	966	10959	8655	23256	9117	372	11015	10175	10484	1522	81027	55738	25839	10671	10382	22870	8775	10945	11316	10282	10652	11196	8729	9570	9527	374	1075	55291	2348	22818	10802	1294	10342	64689	81562	6711	829	5537	89866	26984	1314	10376	63908	128637	11070	7277	1315	55860	51164	57511	8774	377	51014	1783	22796	83548	11014	55014	11258	7280	347733	51332	5861	10113	10121	22872	8615	10427	79748	1453	375	149111	51143	287	9919	84364	4253	9871	288	112714	51128	375056	2890	6396	1780	26958	7109	57731	6811	7039	6708	10466	23423	9382	84516	2801	51693	7846	84790	83696	378	91949	10960	58485	10972	260334	2804	6712	254263	81876	10540	84617	9632	93661	51272	79861	90411	126003	22820	122553	51807	9276	54732	2157	10383	1604	6399	51399	1778	5265	6709	7278	2153	830	1639	23243	84342	26286	80086	3630	10381	347688	140735	9554
REACTOME_CARNITINE_METABOLISM	32	51422	1374	5467	5565	7069	1376	5563	58526	788	6256	6584	1375	31
REACTOME_TCF_DEPENDENT_SIGNALING_IN_RESPONSE_TO_WNT	23072	1856	1387	5689	5704	440193	864	8452	5685	7478	7089	5525	23198	5526	4040	1459	7479	5527	6932	2932	7514	5705	5720	5711	5714	25776	9978	2033	5706	5684	5700	5693	57680	5687	5721	5688	1457	343637	5716	331	5713	8312	6422	27121	5516	208	5518	94239	857	5683	7091	8395	1855	80351	22943	5709	54894	7473	5717	64750	55553	5715	5528	5515	1452	7474	10213	9736	607	3065	59349	5929	81847	8970	6659	7471	6662	9491	5690	6597	7979	5682	9070	10197	79412	3021	59352	1455	4221	79577	6658	324	5695	4609	5519	9101	51176	8549	7090	207	5694	5686	7483	9580	6233	6423	255626	84870	340419	6934	7316	83439	5529	89780	143471	27123	11197	8321	3017	8365	5710	5692	1487	5701	1857	4041	54361	3020	7855	90780	9861	6259	3015	7015	64321	7534	8323	51339	10023	5702	8945	123169	8085	50964	1499	8290	8313	80319	284654	7314	26108	83595	10524	8658	5707	8322	5708	8607	8325	56998	2535	8334	8347	23401	6657	84133	653604	83999	8338	139285	8349	6736	8340	5719	283149	3014	8295	6925	7088	3013	128312	8364	8356	5718	8363	8351	121504	85236	126961	8337	333932	5696	1460	55366	5699	1454	7311	122706	8341	54145	5698	55766	554313	8370	723790	8362	8342	8339	8355	474382	8344	8361	8348	8353	8368	8354	8345	8350	5691	8294	8331	3018	8367	3012	8360	8343	8968	8335	8346	8359	8366	8357	8358	8352
REACTOME_WNT_MEDIATED_ACTIVATION_OF_DVL	1856	1459	1457	8395	1855	1857	1460	1454
REACTOME_FORMATION_OF_THE_BETA_CATENIN_TCF_TRANSACTIVATING_COMPLEX	1387	864	7089	6932	2033	94239	7091	607	3065	5929	8970	6597	9070	3021	4221	79577	4609	51176	7090	255626	6934	83439	3017	8365	3020	90780	3015	7015	123169	8085	1499	8290	8313	26108	10524	8607	8334	8347	653604	8338	8349	8340	283149	3014	8295	6925	7088	3013	128312	8364	8356	8363	8351	121504	85236	126961	8337	333932	8341	54145	55766	554313	8370	723790	8362	8342	8339	8355	474382	8344	8361	8348	8353	8368	8354	8345	8350	8294	8331	3018	8367	3012	8360	8343	8968	8335	8346	8359	8366	8357	8358	8352
REACTOME_METABOLISM_OF_NITRIC_OXIDE_ENOS_ACTIVATION_AND_REGULATION	1785	3320	857	8976	6697	10434	207	51070	23576	114757	115677	4846	340481	801	23564
REACTOME_ASSEMBLY_OF_COLLAGEN_FIBRILS_AND_OTHER_MULTIMERIC_STRUCTURES	7092	1298	3909	3918	1301	1308	50509	1286	3655	1299	7093	4318	5118	1277	1303	1297	4015	1294	84695	1300	4016	7837	1289	3691	4017	1284	1514	1515	4316	9313	4322	84171	1280	1291	1292	1295	4314	667	1520	1293	1278	1508	649	1281	1285	255631	1296	256076	977	5339	80781	1282	7373	1287	85301	3914	1288	1302	1290	1306	131873
REACTOME_METABOLISM_OF_ANGIOTENSINOGEN_TO_ANGIOTENSINS	1361	1215	1511	2999	1522	1509	59272	183	2028	5972	84909	1360	1636	1359	290	10159	4311	1066
REACTOME_DERMATAN_SULFATE_BIOSYNTHESIS	1634	1462	29940	10090	10675	1463	63827	113189	92126	1464	633
REACTOME_CALCINEURIN_ACTIVATES_NFAT	4775	2280	4773	5532	4772	5530	5478	801	5534
REACTOME_FCGAMMA_RECEPTOR_FCGR_DEPENDENT_PHAGOCYTOSIS	2268	695	2534	7454	5291	26999	10787	63916	998	60	5337	3320	3326	3710	25	4650	5594	4627	3055	5595	23646	5296	8976	3984	10094	8936	10096	7456	5290	644150	3709	3071	5335	4620	5338	10095	10810	10451	5879	10006	10097	10152	7409	2212	4651	5295	84513	5058	2209	1793	3708	9844	4690	10163	7410	917	10092	10109	5580	6850	122618	1398	10768	5747	5581	147179	1072	10458	7525	2885	71	8398	4771	6714	4644	4641	5336	919	2214	196051	28908	28907	28874	28778	28820	28822	28823	28776	28825	28791	28793	28813	28796	28797	28815	28816	28809	3538	3539	3503	3501	3500	28474	28457	28452	28450	28449	28442	28434	28395	28394	28465	28424	28420	28461	51517	28392	28881	28912	28896	28937	28938	28901	28914	10093	10552	28933	28930	28883	28919	28940	28299	28921	28913	28878	28893	4067	55845	28439	23191	28454	28817	28903
REACTOME_FCGR_ACTIVATION	2268	2534	3055	2212	2209	917	6850	7525	6714	919	2214	28908	28907	28874	28778	28820	28822	28823	28776	28825	28791	28793	28813	28796	28797	28815	28816	28809	3538	3539	3503	3501	3500	28474	28457	28452	28450	28449	28442	28434	28395	28394	28465	28424	28420	28461	28392	28881	28912	28896	28937	28938	28901	28914	28933	28930	28883	28919	28940	28299	28921	28913	28878	28893	4067	28439	28454	28817	28903
REACTOME_ROLE_OF_PHOSPHOLIPIDS_IN_PHAGOCYTOSIS	5291	5337	3710	23646	5296	5290	3709	5335	5338	2212	5295	84513	2209	3708	917	5580	6850	122618	10768	5581	8398	5336	919	2214	196051	28908	28907	28874	28778	28820	28822	28823	28776	28825	28791	28793	28813	28796	28797	28815	28816	28809	3538	3539	3503	3501	3500	28474	28457	28452	28450	28449	28442	28434	28395	28394	28465	28424	28420	28461	28392	28881	28912	28896	28937	28938	28901	28914	28933	28930	28883	28919	28940	28299	28921	28913	28878	28893	28439	28454	28817	28903
REACTOME_ENOS_ACTIVATION	3320	857	6697	10434	207	23576	114757	4846	340481	801	23564
REACTOME_NOSTRIN_MEDIATED_ENOS_TRAFFICKING	1785	857	8976	115677	4846
REACTOME_COPII_MEDIATED_VESICLE_TRANSPORT	79090	27095	4905	3998	966	10959	23256	9117	10175	10484	1522	22870	8775	10282	10652	11196	9570	374	1075	55291	2348	10802	1294	10342	64689	81562	5537	89866	26984	63908	128637	8774	55014	5861	10113	22872	8615	10427	79748	1453	149111	9919	9871	51128	2890	6396	7109	6811	7039	2801	51693	83696	10960	58485	10972	254263	81876	9632	90411	126003	122553	2157	6399	51399	5265	2153	23243	9554
REACTOME_ALPHA_LINOLENIC_OMEGA3_AND_LINOLEIC_OMEGA6_ACID_METABOLISM	60481	30	64834	10005	215	6342	83401	3295	9415	3992	2180	51	54898
REACTOME_LINOLEIC_ACID_LA_METABOLISM	60481	64834	215	83401	9415	3992	2180	54898
REACTOME_NADE_MODULATES_DEATH_SIGNALLING	4804	835	7531	4803	836	27018
REACTOME_NF_KB_IS_ACTIVATED_AND_SIGNALS_SURVIVAL	4804	4792	3551	4790	4803	6233	7316	8878	7314	5970	7189	3654	7311
REACTOME_METABOLISM_OF_AMINE_DERIVED_HORMONES	389434	6528	7173	1621	7166	15	1644	7252	1081	53905	121278	50506	5409	7054	438	1735	1734	1733
REACTOME_SEROTONIN_AND_MELATONIN_BIOSYNTHESIS	7166	15	1644	121278	438
REACTOME_THYROXINE_BIOSYNTHESIS	389434	6528	7173	7252	1081	53905	50506	1735	1734	1733
REACTOME_REGULATION_OF_GENE_EXPRESSION_IN_LATE_STAGE_BRANCHING_MORPHOGENESIS_PANCREATIC_BUD_PRECURSOR_CELLS	1387	10046	2033	22938	2648	8850	3280	50674	4851	9794	3516	3175	84441	55534	390874	6928
REACTOME_REGULATION_OF_GENE_EXPRESSION_IN_ENDOCRINE_COMMITTED_NEUROG3_PROGENITOR_CELLS	5078	50674	4821	4760	3642
REACTOME_REGULATION_OF_GENE_EXPRESSION_IN_EARLY_PANCREATIC_PRECURSOR_CELLS	2255	2494	3651	4825	256297	3175	390874	6928
REACTOME_GENE_SILENCING_BY_RNA	5439	23279	5431	7175	55706	55746	54456	79023	8468	57690	3320	81929	27327	26523	10762	8086	23511	56165	5434	5435	23112	23405	8480	9688	5432	5438	94239	4927	4928	57122	29102	9631	7257	348995	27161	57510	8970	9972	9271	79902	192669	8021	54487	23225	5901	3021	10526	143689	192670	11097	53371	9818	6895	84944	5433	255626	5440	54514	5903	136991	23165	122402	6396	3017	8365	113802	129401	3020	5437	3015	5436	91646	5441	201164	221400	8575	8334	8347	5430	11022	653604	8338	8349	8340	4603	144233	3014	9883	3013	128312	8364	8356	55124	8363	8351	121504	85236	126961	8337	333932	407011	7247	23636	8341	54145	55766	554313	8370	723790	100101267	8362	8342	8339	8355	474382	8344	8361	8348	8353	8368	8354	8345	8350	8294	8331	3018	8367	3012	8360	8343	8968	8335	8346	8359	8366	8357	8358	8352
REACTOME_VITAMINS	56603	1591	1592	1594	120227	340665
REACTOME_FATTY_ACIDS	1565	1573	1580	284541	57834	126410	8529	66002	11283	4051	1579	1555	1572	1553	1549
REACTOME_PHASE_I_FUNCTIONALIZATION_OF_COMPOUNDS	1595	26	56603	2328	2326	9971	1591	64816	10858	6916	4129	54905	8648	54498	2327	5742	1592	3326	1565	1727	80777	1577	196	1562	218	9049	10728	1594	217	13	5443	54996	5740	4835	5447	1571	55902	8639	314	1573	1593	219	670	2230	1588	1545	1559	1558	10499	1583	1543	1544	1580	405	2052	285440	51302	196743	84532	113612	874	1576	1551	1584	2232	284541	134147	216	1557	29785	1581	57834	126410	9915	9420	23491	8824	130	1585	1582	120227	8529	66002	64757	6256	11283	4051	1579	340665	124	4128	131	125	1555	1572	1553	128	1549	127	1589	1066	126	1548	112812	57491
REACTOME_MISCELLANEOUS_SUBSTRATES	64816	54905	1565	1580	113612	284541	29785	57834	126410	8529	4051	1579
REACTOME_EICOSANOIDS	6916	5740	1580	284541	57834	126410	1582	8529	66002	11283	4051	1579
REACTOME_CYP2E1_REACTIONS	1565	1571	1559	1558	1557	29785	1555	1572	1553	1549	1548
REACTOME_EPIGENETIC_REGULATION_OF_GENE_EXPRESSION	3720	9031	4331	51742	57504	30834	25885	53615	8726	60	11176	2932	1789	23411	5434	5435	2033	6839	5931	9013	2068	221830	94239	2146	7343	2648	2965	2967	1108	64426	5252	6908	8850	23451	9014	3065	10849	26147	1788	11335	8970	7913	7270	84172	23309	1786	23378	10514	3021	8932	1022	902	79595	64425	80312	121536	6996	29947	22823	9015	57459	2966	255626	5440	9219	10284	8467	3017	8365	29115	5928	3020	2071	5437	3015	8819	79685	9188	79101	54815	54790	25942	1107	9533	5441	23512	8334	8347	9112	653604	8338	8349	8340	51082	200424	3014	3066	3013	128312	8364	8356	8363	8351	121504	4641	85236	126961	8337	333932	10919	2968	2074	8341	54145	55766	554313	8370	404672	723790	8362	8342	8339	8355	474382	8344	8361	8348	8353	8368	8354	8345	8350	29128	8294	8331	3018	8367	3012	8360	8343	8968	8335	8346	8359	8366	8357	8358	8352
REACTOME_PRC2_METHYLATES_HISTONES_AND_DNA	3720	8726	1789	5931	94239	2146	5252	26147	1788	8970	1786	3021	121536	22823	255626	3017	8365	5928	3020	3015	23512	8334	8347	653604	8338	8349	8340	3014	3013	128312	8364	8356	8363	8351	121504	85236	126961	8337	333932	8341	54145	55766	554313	8370	723790	8362	8342	8339	8355	474382	8344	8361	8348	8353	8368	8354	8345	8350	8294	8331	3018	8367	3012	8360	8343	8968	8335	8346	8359	8366	8357	8358	8352
REACTOME_EGFR_INTERACTS_WITH_PHOSPHOLIPASE_C_GAMMA	374	1839	5335	2069	1950	1956	7039	685	255324
REACTOME_MOLECULES_ASSOCIATED_WITH_ELASTIC_FIBRES	4238	4052	2006	2192	8516	3693	8425	7042	655	7040	3696	7448	3694	2202	2335	4237	4053	7043	652	650	8200	84034	11117	3685	2201	10516	4236	84467	3688	27302	2199	2200	4239	4054	30008	90187	8076	3690
REACTOME_SYNTHESIS_OF_EPOXY_EET_AND_DIHYDROXYEICOSATRIENOIC_ACIDS_DHET	2053	1573	1545	1559	1558	1543	1544	1557
REACTOME_SYNTHESIS_OF_5_EICOSATETRAENOIC_ACIDS	5444	240	5446	5445	241	2879	2877	4056	2876
REACTOME_SYNTHESIS_OF_LEUKOTRIENES_LT_AND_EOXINS_EX	240	1800	2687	2678	4363	22949	4048	241	64180	1580	246	284541	9261	64174	57834	126410	8529	11283	4051	1579	4056
REACTOME_SYNTHESIS_OF_LIPOXINS_LX	240	22949	239	241	3248	4056
REACTOME_SYNTHESIS_OF_12_EICOSATETRAENOIC_ACID_DERIVATIVES	239	246	2879	2877	59344	242	2876
REACTOME_ARACHIDONIC_ACID_METABOLISM	5444	240	1800	6916	5743	5742	2687	2678	4363	5446	5445	22949	5730	239	10728	4048	5321	2166	2053	5740	241	1573	1545	1559	1558	145482	1543	1544	64180	1580	80142	9536	113612	127281	873	246	284541	9261	27306	3248	158584	1557	64174	2879	57834	126410	2877	59344	242	247	1582	8529	11283	4051	1579	8644	158833	4056	2876
REACTOME_SYNTHESIS_OF_15_EICOSATETRAENOIC_ACID_DERIVATIVES	5743	246	2879	2877	247	2876
REACTOME_UBIQUINOL_BIOSYNTHESIS	57017	84274	51004	51805	23590	57107	10229	27235
REACTOME_SYNTHESIS_OF_16_20_HYDROXYEICOSATETRAENOIC_ACIDS_HETE	1545	1559	1558	1543	1544	113612	1557	8529	1579
REACTOME_HYALURONAN_BIOSYNTHESIS_AND_EXPORT	3038	57214	3036	10057	3037
REACTOME_TRANSCRIPTIONAL_ACTIVATION_OF_MITOCHONDRIAL_BIOGENESIS	1387	211	51106	4208	6604	8648	23409	5442	6907	2553	23373	6742	4899	56652	7019	64854	10891	506	6648	1386	4209	1385	23408	5469	9572	7978	85441	55902	96764	10499	64784	9611	23410	10498	2746	23082	814	2551	133522	200186	64216	8841	54205	3054	2101	80205	79718	3418	2747	6256	5465	84808	23054	801	11232
REACTOME_ACTIVATION_OF_PPARGC1A_PGC_1ALPHA_BY_PHOSPHORYLATION	51422	10891	5564	1432	53632	5565	5563	5571	5600	6300
REACTOME_ABACAVIR_TRANSMEMBRANE_TRANSPORT	5243	6582	9429	6581	6580
REACTOME_ABACAVIR_METABOLISM	22978	5105	2987	161823	124
REACTOME_SYNTHESIS_OF_PROSTAGLANDINS_PG_AND_THROMBOXANES_TX	6916	5743	5742	5730	10728	5740	145482	80142	9536	127281	873	27306	3248	1582	8644
REACTOME_SCAVENGING_OF_HEME_FROM_PLASMA	8542	259	3263	335	4035	3512	213	9332	3040	3039	28908	28907	28874	28778	28820	28822	28823	28776	28825	28791	28793	28813	28796	28797	28815	28816	28809	3538	3539	3494	3493	28474	28457	28452	28450	28449	28442	28434	28395	28394	28465	28424	28420	28461	28392	28881	28912	28896	28937	28938	28901	28914	28933	28930	28883	28919	28940	28299	28921	28913	3043	28878	28893	3240	3250	28439	28454	28817	28903
REACTOME_DAP12_INTERACTIONS	695	2534	7305	3937	5291	54209	9436	9402	10326	5296	6654	5290	5335	54210	3845	10451	3824	5879	5295	7410	6464	6850	567	3265	2885	124599	3932	342510	284266	5336	3107	3133	3822	4893	27040	22914	3106	100049587	23601	3809	3813	3810	100132285	3806
REACTOME_BINDING_AND_UPTAKE_OF_LIGANDS_BY_SCAVENGER_RECEPTORS	23166	8685	4481	949	8578	3320	338	2512	8542	259	1277	3263	6678	78989	335	10808	4035	5648	348	3512	1284	948	55576	10525	81035	213	117156	1278	7184	2495	286133	1281	6288	9332	811	284297	1282	3040	3039	28908	28907	28874	28778	28820	28822	28823	28776	28825	28791	28793	28813	28796	28797	28815	28816	28809	3538	3539	3494	3493	28474	28457	28452	28450	28449	28442	28434	28395	28394	28465	28424	28420	28461	28392	28881	28912	28896	28937	28938	28901	28914	28933	28930	28883	28919	28940	28299	28921	28913	3043	28878	28893	3240	3250	28439	28454	28817	28903
REACTOME_EGFR_TRANSACTIVATION_BY_GASTRIN	1839	6654	3845	1956	4314	5578	3265	2885	4893
REACTOME_THE_RETINOID_CYCLE_IN_CONES_DAYLIGHT_VISION	5956	611	6017	158835	9249	5949	2652
REACTOME_VISUAL_PHOTOTRANSDUCTION	8630	54884	2978	2817	5588	10681	1258	51109	10170	9187	2239	2782	50700	4036	338	5475	2986	5956	8787	3292	5957	337	345	10988	2979	5948	5947	131890	2779	6382	6121	335	7276	157506	9227	4035	6385	2868	2792	611	3949	348	6295	3000	5145	5158	5959	53630	4836	1208	4647	64220	5950	9626	8608	145226	6017	3339	79823	285440	158835	2719	29967	9397	5578	7804	336	222236	9249	9672	151056	6010	23173	2339	6383	121214	4023	5406	2262	10082	5148	6011	388531	1645	375790	8644	26020	83875	57016	1259	1109	801	24	55937	221914	344	2342	5949	2652	338328
REACTOME_NOTCH2_INTRACELLULAR_DOMAIN_REGULATES_TRANSCRIPTION	10046	2033	3002	2208	3280	1385	4853	9794	3516	84441	55534	388585
REACTOME_MUCOPOLYSACCHARIDOSES	3423	4669	411	3373	3425	2799	2588	138050	2990	2720	6448
REACTOME_ANCHORING_FIBRIL_FORMATION	7092	3909	3918	1286	7093	1277	1294	1284	1278	649	1285	1282	1287	3914	1288
REACTOME_PI3K_AKT_SIGNALING_IN_CANCER	572	2534	3082	4254	5291	2065	2263	2261	2255	27006	2249	2260	26281	2932	2099	5155	2254	7249	208	5296	2931	4233	2253	374	2549	2251	1027	1839	2246	5159	942	6801	10000	8503	1385	2309	8074	79109	941	5290	3164	1026	2069	5880	842	9365	5156	152831	4193	5879	2250	2247	1950	2100	2252	5170	2064	7409	207	5295	1956	2308	118788	8817	3084	3815	9542	8822	2264	9965	7039	50852	29851	253260	10818	64223	3667	145957	5293	5728	685	6199	391	930	2885	940	2066	5781	255324	3932	4303	10718	8660	55615	2248	8823	6714	5154	2475	100132074	84335	1147
REACTOME_CONSTITUTIVE_SIGNALING_BY_ABERRANT_PI3K_IN_CANCER	2534	3082	4254	5291	2065	2263	2261	2255	27006	2249	2260	26281	2099	5155	2254	5296	4233	2253	374	2549	2251	1839	2246	5159	942	6801	8503	8074	941	5290	2069	5880	9365	5156	152831	5879	2250	2247	1950	2100	2252	2064	7409	5295	1956	118788	8817	3084	3815	9542	8822	2264	9965	7039	50852	29851	10818	3667	145957	5293	685	391	930	2885	940	2066	5781	255324	3932	10718	8660	2248	8823	6714	5154
REACTOME_CROSSLINKING_OF_COLLAGEN_FIBRILS	7092	1286	7093	5118	1277	4015	84695	4016	7837	4017	1284	84171	1278	649	1285	1282	1287	1288
REACTOME_CONDENSATION_OF_PROPHASE_CHROMOSOMES	29781	94239	10051	6418	8970	3021	891	10592	5925	255626	54892	79648	23310	3017	8365	3020	3015	5347	8290	983	23133	8334	8347	653604	387893	8338	8349	8340	3014	3013	128312	8364	8356	8363	8351	121504	85236	126961	8337	333932	8341	54145	55766	554313	8370	723790	8362	8342	8339	8355	474382	8344	8361	8348	8353	8368	8354	8345	8350	8294	8331	3018	8367	3012	8360	8343	8968	8335	8346	8359	8366	8357	8358	8352
REACTOME_PHOSPHATE_BOND_HYDROLYSIS_BY_NUDT_PROTEINS	4521	55270	11164	56985	53343	131870	79873
REACTOME_SIGNALING_BY_TYPE_1_INSULIN_LIKE_GROWTH_FACTOR_1_RECEPTOR_IGF1R	3479	9846	5291	2263	2261	2255	27006	2249	2260	5289	26281	2323	57761	2254	208	5296	2253	2549	2251	2246	6654	8074	5290	2322	9365	8471	3845	152831	8483	2250	2247	2252	3480	5170	5295	5140	8817	8822	117145	6464	2264	9965	10818	3481	3667	3265	2885	5781	8660	2248	30849	8823	4893	54106
REACTOME_METABOLISM_OF_INGESTED_SEMET_SEC_MESEC_INTO_H2SE	191	1491	27232	51540	3176	4143	875	4837
REACTOME_SELENOAMINO_ACID_METABOLISM	6224	6301	51121	6141	3735	6160	6193	6128	6175	6222	6122	191	2936	6217	6223	6142	7965	6158	6143	6164	51091	6207	6206	5917	6152	6209	1615	6146	1491	6230	6144	6125	6204	27232	9521	9349	6192	25873	6155	51540	60678	51520	6210	2058	11224	6194	6176	6229	9061	6123	6187	6205	23521	6135	6202	6233	6161	6189	6167	6134	6129	6130	6188	2197	3176	4143	6156	875	6132	6154	6159	200916	6133	116832	9255	6208	140801	6166	6157	4837	4141	6137	3921	6203	6227	6201	5859	6169	6124	6138	6181	6232	22928	118672	6218	6165	51065	6228	79048	9045	3376	6231	6168	6136	6191	6147	7296	9060	4736	6170	6235	7311	6171	6234	6173	11185	6139	140032
REACTOME_DAP12_SIGNALING	695	2534	7305	3937	5291	54209	9402	5296	6654	5290	5335	3845	10451	3824	5879	5295	7410	6464	6850	567	3265	2885	3932	5336	3133	3822	4893	27040	22914
REACTOME_ACTIVATION_OF_GENE_EXPRESSION_BY_SREBF_SREBP	4800	1595	1387	4802	3422	6720	32	2222	6604	8648	6319	6907	6713	6309	4598	3157	3156	57678	4801	5469	85441	96764	10499	10498	7108	9453	4047	2224	10654	4597	2194	79071	1717	80205	79718	6667	6256	5465	4520	23054	6721	31
REACTOME_SHC_RELATED_EVENTS_TRIGGERED_BY_IGF1R	3479	6654	3845	3480	6464	3481	3265	2885	4893
REACTOME_THE_CANONICAL_RETINOID_CYCLE_IN_RODS_TWILIGHT_VISION	8630	51109	10170	50700	3292	5947	6121	7276	157506	9227	5959	4647	64220	5950	8608	145226	6017	285440	222236	6010	121214	24	5949
REACTOME_FC_EPSILON_RECEPTOR_FCERI_SIGNALING	5689	695	2534	5704	9846	5685	3937	5601	5291	8454	23118	6416	5588	10235	23198	7321	4775	23291	7294	5609	7462	5705	5720	4214	5711	3710	5714	997	5594	10454	9402	5706	5684	5700	5693	5687	4792	5721	4773	5688	5716	5595	5713	3551	5296	5683	5599	5532	5709	5717	4790	5602	5715	3702	6500	10213	6654	5290	3709	5335	9491	5690	7979	5682	4772	10197	7322	3845	10451	6885	7006	5879	5695	5530	5170	7409	5694	8915	5686	6233	5295	5058	2206	7316	3708	143471	257397	2207	5710	5692	7410	6464	5701	9861	6850	5702	8945	10768	7314	2353	115727	10892	10125	5970	5707	3265	7189	5708	3725	2885	7334	2205	5062	5719	5718	5336	84433	801	5696	5699	28908	28907	28874	28778	28820	28822	28823	28776	28825	28791	28793	28813	28796	28797	28815	28816	28809	3538	3539	3497	28474	28457	28452	28450	28449	28442	28434	28395	28394	28465	28424	28420	28461	4893	1147	27040	5534	7311	122706	28392	28881	5698	28912	28896	28937	28938	28901	28914	28933	28930	28883	28919	28940	28299	28921	28913	7335	28878	28893	4067	8517	28439	28454	5691	28817	28903
REACTOME_MASTL_FACILITATES_MITOTIC_PROGRESSION	5516	5518	5515	84930	10776	891	5519	2029	983	55844
REACTOME_ESTABLISHMENT_OF_SISTER_CHROMATID_COHESION	23063	8243	23047	10735	9126	10274	23244	114799	113130	5885	157570
REACTOME_COHESIN_LOADING_ONTO_CHROMATIN	23063	8243	23047	10735	9126	10274	23244	23383	25836	5885
REACTOME_ACTIVATION_OF_THE_PHOTOTRANSDUCTION_CASCADE	1258	9187	2782	2779	2792	6295	5145	5158	6010	5148	1259
REACTOME_RESOLUTION_OF_SISTER_CHROMATID_COHESION	8379	5048	23279	55166	54908	23063	5525	3796	5526	55746	8243	54820	23332	79023	113457	1781	5527	10403	7514	23047	81929	9183	8655	332	10726	79019	5905	81027	22919	10735	2491	80152	5516	10382	5518	9126	4928	57122	5528	5515	1058	991	25936	1063	10274	348995	91687	81930	23244	11130	64105	10376	80776	79902	7277	151648	6249	891	55143	1783	7280	347733	5519	57082	79172	1062	84643	23421	11004	83540	51143	1060	113130	55869	3619	79980	79682	112714	57405	64946	5903	25909	5529	9184	220134	701	6396	9133	1780	57551	11243	147841	151246	23122	4085	5885	55839	81565	5347	7846	84790	79003	699	983	260334	55055	9793	378708	84617	6232	79861	9212	55920	348235	51807	9735	5501	54821	10383	401541	1778	7278	80086	10381	347688	140735
REACTOME_CONDENSATION_OF_PROMETAPHASE_CHROMOSOMES	9918	1459	1457	64151	10051	23397	891	10592	9133	983	1460
REACTOME_THE_PHOTOTRANSDUCTION_CASCADE	2978	5588	10681	1258	9187	2782	5475	2986	8787	5957	10988	2979	131890	2779	2868	2792	6295	3000	5145	5158	4836	9626	79823	9397	5578	6010	23173	2339	5148	6011	388531	1259	801	2342
REACTOME_INTERACTION_WITH_CUMULUS_CELLS_AND_THE_ZONA_PELLUCIDA	5016	2683	7783	2515	6677	57829	8748	11085	8747	22917	7784
REACTOME_MITOTIC_METAPHASE_AND_ANAPHASE	8379	996	5048	5689	5704	6683	7444	23279	55166	54908	5685	29945	55706	23063	5525	3796	23198	22933	5526	55746	7321	8243	54820	23332	79023	113457	1781	5527	10403	7514	3842	23047	25978	81929	9183	5705	8655	51433	332	10726	5720	8697	5711	23511	5714	79019	5905	5706	5684	7443	5700	5693	5687	5721	81027	5688	22919	128866	5716	10735	2010	2491	9688	80152	5713	7329	5516	10382	5518	5683	9126	5709	3837	5717	25906	4928	5715	57122	26271	5528	4001	9631	5515	1058	10213	51652	7341	991	25936	1063	10274	348995	91687	7112	81930	23244	11130	64105	10376	80776	79902	9491	5690	7277	7979	5682	151648	8881	27243	6249	10197	5901	27183	891	55143	9700	1783	5695	7280	347733	5519	57082	79172	53371	1062	9818	84643	51529	5694	23421	11004	5686	83540	3930	6233	51143	1060	113130	55869	91782	3619	79980	7316	79682	112714	57405	64946	64682	5903	25909	5529	200014	9184	143471	220134	23165	701	6396	9133	1780	5710	5692	57551	11243	4000	5701	147841	221496	129401	151246	23122	9861	4085	10393	9232	92421	5885	5702	119504	55839	81565	5347	7846	84790	79003	699	7324	983	7314	260334	5707	23592	55055	11065	5708	9793	378708	8815	84617	79643	29882	246184	23141	6232	79861	9212	55920	1104	9798	348235	51807	9735	5719	5501	54821	10383	401541	9883	51434	1778	5718	7278	5696	5699	23636	5520	7311	122706	5698	80086	29082	10381	347688	140735	5691
REACTOME_OXIDATIVE_STRESS_INDUCED_SENESCENCE	1870	22955	5606	5601	6416	9448	8726	5609	57690	8550	27327	26523	5594	23112	1869	5931	5595	1021	94239	2146	5599	5608	5602	1911	1432	1871	7029	7867	6045	1031	8970	192669	1032	3021	23135	1912	192670	1019	4193	7295	50488	7157	57332	8535	6233	255626	1030	1029	7316	23043	4343	3017	8365	5928	9261	3020	3015	648	7314	2353	3456	80012	84733	3725	23512	8334	8347	653604	23466	8338	8349	8340	5600	3014	3013	128312	8364	8356	8363	8351	4217	121504	85236	7027	4194	126961	8337	333932	6015	7311	8341	54145	55766	554313	8370	723790	8362	8342	8339	8355	474382	8344	8361	8348	8353	8368	8354	8345	8350	8294	8331	3018	8367	3012	8360	8343	8968	8335	8346	8359	8366	8357	407013	407012	8358	8352
REACTOME_SENESCENCE_ASSOCIATED_SECRETORY_PHENOTYPE_SASP	996	29945	6196	7321	51433	8697	5594	5595	51343	1021	94239	4790	25906	1027	3552	6195	1031	1017	8970	1026	1032	8881	3021	8900	1019	3569	51529	6233	890	255626	1030	1029	7316	27287	64682	3017	8365	3020	3490	3015	10393	119504	5598	6774	3576	7324	7314	2353	1051	5970	11065	29882	246184	6197	3725	8334	8347	79813	653604	8338	8349	8340	3014	51434	3013	128312	8364	8356	8363	8351	121504	85236	126961	8337	333932	10919	7311	8341	54145	55766	554313	8370	723790	8362	8342	8339	8355	474382	8344	8361	8348	8353	8368	8354	8345	8350	8294	8331	3018	8367	3012	8360	8343	8968	8335	8346	8359	8366	8357	8358	8352
REACTOME_CELLULAR_SENESCENCE	996	1870	22955	4361	5606	5601	29945	6416	9448	6196	7321	8726	5609	57690	8550	51433	27327	26277	26523	8697	23523	5594	7290	23112	1869	5931	5595	65057	4683	898	51343	2077	1021	94239	2146	5599	5608	4790	5602	25906	1027	1911	25842	1432	1871	4001	10111	7029	7867	3552	6195	29855	6045	1031	1017	3007	3024	8970	1026	3397	192669	25913	1032	8881	3021	23135	7014	8900	1912	192670	2113	1019	4193	3569	7295	3159	5925	50488	7157	51529	57332	8535	6233	890	255626	7013	1030	1029	472	8091	7316	27287	64682	23043	4343	2114	3017	8365	5928	9261	3020	3490	3015	10393	119504	5598	54386	8290	648	3008	6774	3576	7324	7314	2353	3456	1051	10524	5970	80012	84733	11065	9134	29882	246184	6197	3725	23512	8334	8347	79813	57634	653604	23466	8338	3009	8349	8340	5600	6667	3006	3014	3005	51434	3013	128312	8364	8356	8363	8351	4217	121504	85236	7027	4194	126961	8337	333932	6015	10919	7311	8341	54145	55766	554313	8370	723790	8362	8342	8339	8355	474382	8344	8361	8348	8353	8368	8354	8345	8350	8294	8331	3018	8367	3012	8360	8343	8968	8335	8346	8359	8366	8357	407013	407012	8358	8352
REACTOME_FORMATION_OF_SENESCENCE_ASSOCIATED_HETEROCHROMATIN_FOCI_SAHF	23523	7290	25842	4001	29855	3007	3024	1026	3159	5925	7157	8091	3008	57634	3009	3006	3005
REACTOME_ONCOGENE_INDUCED_SENESCENCE	1870	57690	27327	26523	5594	23112	1869	5595	2077	1021	1871	7029	1031	3397	192669	1032	192670	2113	1019	4193	5925	7157	6233	1030	1029	7316	4343	2114	7314	6667	7027	4194	7311	407013	407012
REACTOME_DNA_DAMAGE_TELOMERE_STRESS_INDUCED_SENESCENCE	4361	26277	23523	7290	65057	4683	898	94239	1027	25842	4001	10111	29855	1017	3007	3024	8970	1026	25913	7014	8900	3159	5925	7157	890	255626	7013	472	8091	3017	8365	3015	54386	8290	3008	10524	9134	8334	8347	57634	8338	3009	8349	8340	3006	3014	3005	3013	128312	8364	8363	121504	85236	8337	8341	54145	55766	554313	8370	723790	8362	8342	8339	474382	8344	8361	8348	8368	8345	8294	8331	3018	8367	3012	8360	8343	8335	8346	8359	8366
REACTOME_TRIF_MEDIATED_PROGRAMMED_CELL_DEATH	841	148022	11035	7099	8737	23643	8772	929	353376
REACTOME_CYTOSOLIC_IRON_SULFUR_CLUSTER_ASSEMBLY	57019	5424	10101	64428	4682	2068	22	83990	9391	64210	51647	27158	51750
REACTOME_REGULATION_OF_PLK1_ACTIVITY_AT_G2_M_TRANSITION	5577	5048	8481	10806	8454	4659	5566	23291	54820	23332	4660	1781	5108	3320	6790	8655	54930	22981	22919	79959	55125	9738	22995	10382	5518	95681	7531	22897	55722	6500	80321	7840	4751	11064	10133	11190	7277	10142	84962	93323	7283	891	79866	4957	55755	11258	55142	10121	121441	1453	22994	10733	6233	1069	54801	84131	7316	55835	115106	9133	5116	9702	8945	5347	4218	7846	7532	983	7314	9662	10540	9793	8636	80254	203068	10383	1778	9814	80184	1639	11116	55559	5500	1454	79441	7311	23354
REACTOME_SIGNALING_BY_LEPTIN	3717	3953	6776	6774	3667	6777	3952	25970	5781	9021	8660
REACTOME_FBXW7_MUTANTS_AND_NOTCH1_IN_CANCER	8454	9978	55294	6500	4851
REACTOME_INSULIN_PROCESSING	5873	10640	56605	55763	6804	1363	55770	149371	5126	60412	54536	64924	57393	55676	3798	148867	169026	3800	25924	3799	5122	11336	23265	4644	30001	6844	3630
REACTOME_SIGNALING_BY_NOTCH1_T_7_9_NOTCH1_M1580_K2555_TRANSLOCATION_MUTANT	182	54567	102	4851	6868	3714	28514
REACTOME_STIMULI_SENSING_CHANNELS	1185	1179	22802	54831	57101	23327	55283	65125	57113	29850	55515	7224	1183	57719	6717	28962	80036	57192	54822	26133	10110	259232	1186	23678	8989	40	1182	41	59341	6337	1181	6446	845	140803	2281	11059	10786	65266	144453	56302	11035	54795	55107	5894	7223	161003	57578	4308	63982	80727	8737	7225	9635	7222	94015	7226	266675	844	6233	285175	79054	7220	50636	2040	7316	121601	255231	1193	1831	55129	219931	7809	6339	284525	150159	133308	55503	65268	6340	57348	162514	7439	197259	6338	7314	1184	203859	285335	196527	1188	338440	10345	1187	53373	51393	1180	6261	65267	7442	444	6262	801	6263	9311	7311	51802
REACTOME_EPH_EPHRIN_SIGNALING	163	2534	1175	2042	25791	387	6093	8218	998	2046	8440	60	5063	285220	5663	4313	1947	4637	1943	4627	4318	10398	10627	8874	79784	2051	8976	3984	1759	28964	1949	10094	10096	2043	51107	103910	1211	1948	10095	4628	2048	4629	10451	9475	2045	5879	6386	102	10097	83464	1213	1969	1944	5664	2044	5921	2041	5058	2047	7074	8997	7410	1173	10092	23385	10109	1942	5747	6383	1072	3265	1212	7525	2902	5062	3985	2049	161	284656	71	1946	2050	160	6714	55851	6453	64283	10093	10552	1945	4067	2904
REACTOME_SIGNALING_BY_NOTCH1_HD_DOMAIN_MUTANTS_IN_CANCER	182	57534	9148	54567	102	6233	4851	7316	6868	7314	3714	142678	28514	54492	7311
REACTOME_ROLE_OF_LAT2_NTAL_LAB_ON_CALCIUM_MOBILIZATION	2534	9846	5291	7462	5296	6654	5290	5170	5295	2206	2207	6464	6850	2885	2205	28908	28907	28874	28778	28820	28822	28823	28776	28825	28791	28793	28813	28796	28797	28815	28816	28809	3538	3539	3497	28474	28457	28452	28450	28449	28442	28434	28395	28394	28465	28424	28420	28461	28392	28881	28912	28896	28937	28938	28901	28914	28933	28930	28883	28919	28940	28299	28921	28913	28878	28893	4067	28439	28454	28817	28903
REACTOME_FICOLINS_BIND_TO_REPETITIVE_CARBOHYDRATE_STRUCTURES_ON_THE_TARGET_CELL_SURFACE	10747	2219	5648	8547	2220
REACTOME_FCERI_MEDIATED_MAPK_ACTIVATION	3937	5601	6416	5609	4214	5594	9402	5595	5599	5602	6654	5335	3845	10451	5879	7409	5058	2206	2207	7410	6464	6850	2353	3265	3725	2885	2205	5062	5336	28908	28907	28874	28778	28820	28822	28823	28776	28825	28791	28793	28813	28796	28797	28815	28816	28809	3538	3539	3497	28474	28457	28452	28450	28449	28442	28434	28395	28394	28465	28424	28420	28461	4893	27040	28392	28881	28912	28896	28937	28938	28901	28914	28933	28930	28883	28919	28940	28299	28921	28913	28878	28893	4067	28439	28454	28817	28903
REACTOME_FCERI_MEDIATED_CA_2_MOBILIZATION	695	3937	4775	7294	3710	9402	4773	5532	3702	6654	3709	5335	4772	10451	7006	5530	7409	2206	3708	2207	7410	6464	6850	10768	2885	2205	5336	801	28908	28907	28874	28778	28820	28822	28823	28776	28825	28791	28793	28813	28796	28797	28815	28816	28809	3538	3539	3497	28474	28457	28452	28450	28449	28442	28434	28395	28394	28465	28424	28420	28461	27040	5534	28392	28881	28912	28896	28937	28938	28901	28914	28933	28930	28883	28919	28940	28299	28921	28913	28878	28893	4067	28439	28454	28817	28903
REACTOME_FCERI_MEDIATED_NF_KB_ACTIVATION	5689	5704	5685	8454	23118	5588	10235	23198	7321	23291	5705	5720	5711	5714	997	10454	5706	5684	5700	5693	5687	4792	5721	5688	5716	5713	3551	5683	5709	5717	4790	5715	6500	10213	9491	5690	7979	5682	10197	7322	6885	5695	5170	5694	8915	5686	6233	2206	7316	143471	257397	2207	5710	5692	5701	9861	5702	8945	7314	115727	10892	10125	5970	5707	7189	5708	7334	2205	5719	5718	84433	5696	5699	28908	28907	28874	28778	28820	28822	28823	28776	28825	28791	28793	28813	28796	28797	28815	28816	28809	3538	3539	3497	28474	28457	28452	28450	28449	28442	28434	28395	28394	28465	28424	28420	28461	1147	7311	122706	28392	28881	5698	28912	28896	28937	28938	28901	28914	28933	28930	28883	28919	28940	28299	28921	28913	7335	28878	28893	4067	8517	28439	28454	5691	28817	28903
REACTOME_POU5F1_OCT4_SOX2_NANOG_REPRESS_GENES_RELATED_TO_DIFFERENTIATION	8848	22943	79923	145258	2627	3087	8320	1045	6657	5460
REACTOME_POU5F1_OCT4_SOX2_NANOG_ACTIVATE_GENES_RELATED_TO_PROLIFERATION	57167	6299	79923	55211	2247	2041	2649	7547	6774	6657	27022	5460	6997
REACTOME_NOTCH2_ACTIVATION_AND_TRANSMISSION_OF_SIGNAL_TO_THE_NUCLEUS	1272	5663	182	57534	9148	4192	51107	54567	4853	102	83464	5664	6233	7316	23385	7314	3714	142678	28514	55851	54492	7311
REACTOME_PEPTIDE_HORMONE_METABOLISM	5080	3670	3479	5873	10640	1361	56605	43	55763	1215	1511	2999	1522	3972	1082	6804	1395	1363	2784	55770	590	28972	5443	2641	149371	1509	9789	3624	3623	5126	2864	51764	60559	59272	60412	2488	7252	2922	1081	183	2626	9314	54536	2028	83729	23478	5972	64924	7941	57393	139760	84909	6934	55676	1360	3798	51738	2695	1636	148867	3625	1359	7349	169026	1045	90701	290	1499	3800	25924	3799	3952	3626	5122	619373	11336	10159	23265	338557	93659	4311	4644	1803	30001	1066	94115	346562	6844	3630	2688
REACTOME_NUCLEAR_ENVELOPE_BREAKDOWN	7444	23279	7175	55706	55746	79023	81929	10762	8086	23511	7443	8480	9663	2010	9688	4927	4928	57122	4001	9631	10783	91754	348995	7112	9972	79902	8021	23225	64900	891	23175	11097	53371	9818	140609	5903	5578	23165	6396	9133	4000	221496	129401	5579	5347	983	23592	8815	23399	9883	255919	23636	100101267
REACTOME_ACTIVATION_OF_NIMA_KINASES_NEK9_NEK6_NEK7	10783	91754	891	140609	9133	5347	983
REACTOME_SUMOYLATION	5893	1387	7021	22955	672	9971	10062	23279	8554	7175	51602	55706	51564	28996	6672	7158	9759	55746	6095	8243	79023	7155	4791	9063	29843	5241	8648	81929	7022	6790	1789	332	2099	3183	10762	8086	23468	23511	10521	2033	83746	5905	4792	8480	10735	9688	7329	51588	54780	9126	4927	1655	10891	4928	7421	57122	1911	9631	2908	7341	11315	3065	2494	10274	23314	205564	1788	348995	7181	6045	25950	9972	79902	10054	7067	8021	8924	10155	1786	7376	7153	5914	10401	5468	23225	6117	5111	7428	1912	55143	4193	11097	2516	7020	9656	53371	6996	9818	10499	5371	7157	57332	8535	4152	10055	142	8856	1069	115426	1029	3619	7068	4306	7518	5903	4929	7508	23165	286053	6396	8365	1487	6294	129401	79677	59343	165918	5885	3190	7486	648	3622	367	197370	25942	1107	7690	6670	5970	80012	84733	3090	23512	9212	8204	4869	6304	9112	668	6612	56160	6256	5465	4286	6613	9883	9612	57591	3066	8364	8363	641	10210	121504	23137	7150	1616	6015	5987	23636	9189	493861	59348	9641	8517	554313	8370	100101267	8362	8361	8368	8294	8367	8360	7703	8359	8366
REACTOME_NUCLEAR_ENVELOPE_NE_REASSEMBLY	6683	7444	23279	55706	22933	55746	79023	113457	3842	25978	81929	23511	5905	7443	81027	128866	2010	9688	7329	10382	5518	3837	4928	57122	4001	9631	5515	51652	7341	348995	7112	10376	79902	7277	27243	5901	27183	891	7280	347733	53371	9818	3930	91782	112714	25909	200014	23165	6396	9133	4000	221496	129401	92421	7846	84790	983	260334	23592	8815	84617	79643	23141	79861	1104	9798	51807	10383	9883	7278	23636	5520	80086	29082	10381	347688
REACTOME_LAMININ_INTERACTIONS	3675	10319	3909	3918	1286	22795	3912	3655	284217	3910	1294	4811	3911	3691	1284	3679	3915	3685	3339	3688	3673	1285	3913	80781	1282	1287	3908	3914	1288	3672
REACTOME_SYNDECAN_INTERACTIONS	3371	87	50509	3693	3655	7040	1277	7448	2335	6382	6385	1289	3691	7057	3685	2247	8573	3688	5578	9672	3673	1278	1281	6383	51399	1290	3690
REACTOME_NON_INTEGRIN_MEMBRANE_ECM_INTERACTIONS	3371	10319	3909	3918	1301	87	59277	50509	1286	3693	3912	3655	5155	284217	7040	1277	7448	3910	2335	6382	7276	1300	6385	1289	3911	3691	1284	3915	780	7057	3685	2247	1280	3339	8573	3688	5578	9672	4921	3673	1278	1281	1285	6383	3913	1605	9378	1282	1287	375790	3908	51399	3914	5154	1288	1756	1302	1290	3690
REACTOME_ECM_PROTEOGLYCANS	3674	1634	3381	4593	1462	3371	1298	3909	8516	50509	1286	3693	3912	1299	7042	284217	7040	5802	1311	5054	54829	1277	7448	1297	3910	6678	3694	2335	7143	7043	63923	2331	8785	1463	1289	3911	4148	63827	4038	1284	3679	3915	3685	1280	4060	3687	1291	1292	351	3339	3680	1404	4684	3688	1834	1758	176	4146	1293	3673	1278	7148	1281	1285	3913	256076	1605	633	1282	1287	375790	3908	1288	1290	131873	3690
REACTOME_SCAVENGING_BY_CLASS_B_RECEPTORS	949	338	335	948	6288	284297
REACTOME_SCAVENGING_BY_CLASS_A_RECEPTORS	8685	4481	338	2512	1277	78989	335	5648	348	1284	81035	117156	1278	7184	2495	286133	1281	811	1282
REACTOME_SCAVENGING_BY_CLASS_F_RECEPTORS	8578	3320	338	10808	10525	811
REACTOME_SUMO_IS_CONJUGATED_TO_E1_UBA2_SAE1	7341	10054	10055	6612	6613
REACTOME_SUMO_IS_TRANSFERRED_FROM_E1_TO_E2_UBE2I_UBC9	7329	7341	25950	10054	10055	6612	6613
REACTOME_SUMO_IS_PROTEOLYTICALLY_PROCESSED	29843	7341	205564	59343	6612	6613
REACTOME_SUMOYLATION_OF_DNA_DAMAGE_RESPONSE_AND_REPAIR_PROTEINS	5893	22955	672	23279	8554	7175	55706	51564	6672	55746	8243	79023	9063	81929	10762	8086	23511	8480	10735	9688	7329	51588	54780	9126	4927	4928	57122	1911	9631	7341	10274	348995	6045	9972	79902	8021	8924	23225	6117	1912	11097	9656	53371	6996	9818	5371	57332	8535	142	1069	1029	7518	5903	7508	23165	286053	6396	129401	79677	165918	5885	7486	648	197370	80012	84733	6612	56160	6613	9883	641	23137	6015	23636	493861	100101267	7703
REACTOME_DEX_H_BOX_HELICASES_ACTIVATE_TYPE_I_IFN_AND_INFLAMMATORY_CYTOKINES_PRODUCTION	4791	4790	1660	4615	5970	170506	3665
REACTOME_LRR_FLII_INTERACTING_PROTEIN_1_LRRFIP1_ACTIVATES_TYPE_I_IFN_PRODUCTION	1387	2033	9208	3661	1499
REACTOME_REGULATION_OF_INNATE_IMMUNE_RESPONSES_TO_CYTOSOLIC_DNA	23220	22954	81030	3661	6737	6233	7316	147945	81844	7314	51428	29110	340061	11277	7311
REACTOME_HDACS_DEACETYLATE_HISTONES	23028	5926	51742	57504	10362	53615	5978	23186	83933	6907	5931	1108	64426	3065	8970	2874	51317	9611	57459	255626	55869	9219	10284	3017	8365	5928	8819	221613	79685	54815	1107	8841	25855	79718	8334	8347	92815	9112	653604	8338	317772	8349	8340	9612	3066	8329	8969	3013	128312	8364	8356	8363	8351	121504	85236	126961	8337	440689	333932	8341	554313	8370	723790	8362	8342	8339	8355	8344	8361	8348	8353	85235	8368	8330	8354	8345	8350	8294	8331	3018	8332	8367	3012	8360	8343	8968	8335	8346	8359	8336	8366	8357	8358	8352
REACTOME_PKMTS_METHYLATE_HISTONE_LYSINES	55904	58508	8726	4791	2122	9739	6839	5931	79918	84444	2146	4790	7468	51111	55870	5929	4297	9070	84787	83852	121536	23067	63976	9869	56950	80854	54904	79723	8365	5928	84661	56979	64324	8085	55729	5970	23512	79813	29072	84193	653604	387893	64754	11091	8364	8356	8363	8351	121504	126961	333932	10919	554313	8370	9757	8362	8355	8361	8353	8368	8354	8350	8294	8367	8360	8968	8359	8366	8357	8358	8352
REACTOME_HDMS_DEMETHYLATE_HISTONES	23028	80853	8284	9682	23210	5927	84678	23081	55818	10765	51780	8242	23030	23135	7403	84159	8365	221656	84864	23133	22992	653604	7404	55693	8364	8356	8363	8351	5253	121504	126961	333932	554313	8370	8362	8355	8361	8353	8368	8354	8350	8294	8367	8360	8968	8359	8366	8357	8358	8352
REACTOME_HATS_ACETYLATE_HISTONES	10943	1387	51230	26009	23338	8518	54556	60	79960	7994	8648	56970	27154	2033	23774	55257	5931	9767	55578	84148	2648	26610	51147	10902	8850	55683	1386	1810	9913	284058	56943	80314	6883	9643	23326	8970	8089	8520	55140	55250	9575	27097	5077	11143	86	79595	54934	10499	255626	8473	57325	51562	117143	23522	7862	3017	8365	10629	6944	6314	54859	55689	64769	221613	6881	84289	23587	10474	3054	10524	93624	55167	8607	112869	55929	8334	8347	92815	10856	57634	653604	8338	317772	8349	8340	10933	10445	339287	8464	11091	8295	8329	8969	3013	128312	8364	8356	8363	8351	121504	85236	126961	8337	440689	333932	8341	554313	8370	723790	8362	8342	8339	6880	8355	8344	8361	8348	8353	85235	8368	8330	8354	8345	8350	8294	8331	3018	8332	8367	3012	6871	8360	8343	8968	8335	8346	8359	8336	8366	8357	8358	8352
REACTOME_RMTS_METHYLATE_HISTONE_ARGININES	57492	6602	6605	51412	6595	6604	3717	6598	10419	5931	94239	6603	595	79084	8289	1788	3276	6597	54496	1019	86	6601	6187	10498	8365	55193	3015	221613	55352	6599	8334	92815	653604	8338	317772	10196	3014	196528	11091	8329	8969	3013	8364	8356	8363	8351	121504	55170	126961	8337	333932	55766	554313	8370	723790	8362	8355	474382	8361	8353	85235	8368	8330	8354	8350	8294	8331	8332	8367	3012	8360	8968	8335	8359	8336	8366	8357	8358	8352
REACTOME_PROCESSING_AND_ACTIVATION_OF_SUMO	29843	7329	7341	205564	25950	10054	10055	59343	6612	6613
REACTOME_GLYCOGEN_STORAGE_DISEASES	8908	2997	2998	7957	2632	5507	2538	92579	6233	7316	2992	7314	2548	378884	7311	2542
REACTOME_SUMOYLATION_OF_TRANSCRIPTION_FACTORS	7021	8554	7158	9063	7022	7329	51588	7341	10401	4193	7020	7157	1029	6670	3090	9112	668	6612	4286	6613
REACTOME_SUMOYLATION_OF_UBIQUITINYLATION_PROTEINS	23279	8554	7175	55706	55746	79023	9063	81929	10762	8086	23511	8480	9688	7329	51588	4927	4928	57122	9631	7341	348995	9972	79902	8021	23225	7428	4193	11097	53371	9818	5371	5903	23165	6396	129401	9883	5987	23636	100101267
REACTOME_WNT_LIGAND_BIOGENESIS_AND_TRAFFICKING	51384	7478	55737	7479	7481	64840	7472	7473	81029	51699	8724	7474	7475	79971	50999	9559	7471	7482	80326	7483	89780	7476	7484	54361	7480	7477
REACTOME_IRF3_MEDIATED_INDUCTION_OF_TYPE_I_IFN	4361	7520	23220	3661	147945	3428	197358	51428	29110	340061	2547	11277	5591
REACTOME_TRP_CHANNELS	55283	57113	29850	7224	80036	57192	54822	26133	8989	59341	140803	56302	11035	54795	7223	4308	8737	7225	7222	7226	79054	7220	255231	55503	162514	197259	51393	7442
REACTOME_DEFECTS_IN_COBALAMIN_B12_METABOLISM	8029	4548	5826	4552	25974	2694	326625	4594	166785	81693	51293	55788	27249	6948
REACTOME_DEFECTS_IN_VITAMIN_AND_COFACTOR_METABOLISM	56922	8029	5096	4548	5826	4552	64087	25974	2694	326625	4594	166785	3141	81693	51293	55788	27249	686	5091	5095	6948	31
REACTOME_DETOXIFICATION_OF_REACTIVE_OXYGEN_SPECIES	1535	2950	50507	25828	4689	343	2936	6649	6648	2882	4688	5052	9588	847	25824	7295	6647	653361	493869	318	1536	538	10935	7001	54205	9973	2877	475	10587	5034	30001	7296	257202	2878	2880	2876	79400
REACTOME_NUCLEAR_PORE_COMPLEX_NPC_DISASSEMBLY	23279	7175	55706	55746	79023	81929	10762	8086	23511	8480	9688	4927	4928	57122	9631	10783	91754	348995	9972	79902	8021	23225	891	11097	53371	9818	140609	5903	23165	6396	9133	129401	983	9883	23636	100101267
REACTOME_SIGNALING_BY_TGF_BETA_RECEPTOR_COMPLEX_IN_CANCER	2280	7040	7046	4089	9372	7048	4088	4087
REACTOME_GLYCOGEN_SYNTHESIS	8908	5236	2997	2998	7957	2632	5507	6233	7316	2992	283209	55276	7360	7314	378884	7311
REACTOME_DEFECTS_IN_BIOTIN_BTN_METABOLISM	56922	5096	64087	3141	686	5091	5095	31
REACTOME_REGULATION_BY_C_FLIP	8837	355	841	8717	8797	356	8795	8743	7186	8737	8772
REACTOME_REGULATION_OF_HSF1_MEDIATED_HEAT_SHOCK_RESPONSE	2288	23279	3309	7175	55706	55746	79023	2932	81929	10762	8086	23511	23411	5594	6767	8480	5595	9688	2765	27000	10049	3315	6119	6013	573	4927	7531	3312	4928	57122	29074	9532	3313	9631	6118	348995	10808	9972	79902	3306	8021	3337	23225	6117	116835	11097	53371	9818	27242	51501	871	472	9531	5903	6782	23165	9530	6396	57805	162989	9261	129401	22824	259217	9529	7266	3316	7314	3308	3310	545	3297	91582	51182	9883	1413	1288	3304	3303	3305	23636	100101267
REACTOME_HSP90_CHAPERONE_CYCLE_FOR_STEROID_HORMONE_RECEPTORS_SHR	2288	10294	113457	1781	832	3320	5241	3301	8655	2289	3326	81027	10671	10382	3312	10728	2908	829	10376	3306	7277	55860	3337	51164	1783	11258	7280	347733	10121	55466	51143	4306	112714	1780	84516	7846	84790	10963	367	260334	10540	84617	93661	79861	51807	10383	1778	7278	830	3304	3303	3305	1639	80086	10381	347688	140735
REACTOME_HSF1_ACTIVATION	2288	3320	10013	3326	2765	10049	3315	6119	6013	7531	10728	29074	6118	10808	3337	6117	27242	871	1915	162989	7415	3316	7314	3310	3297	1413	1288	3304	3303	3305	3281
REACTOME_CELLULAR_RESPONSE_TO_HEAT_STRESS	2288	1387	23279	3309	7175	816	55706	55746	815	79023	3320	2932	81929	10762	10013	8086	23511	3326	23411	5594	6767	2033	8480	5595	9688	2765	27000	10049	3315	6119	6013	573	4927	7531	1410	3312	4928	10728	57122	29074	9532	3313	9631	6118	348995	10808	9972	79902	3306	8021	3337	23225	6117	116835	11097	53371	9818	57521	817	27242	818	51501	871	472	9531	26353	5903	6782	23165	1915	9530	6396	57805	162989	9261	129401	22824	7415	259217	9529	64223	7266	3316	7314	3308	3310	545	3297	91582	51182	9883	1413	1288	2475	3304	3303	3305	84335	23636	3281	100101267
REACTOME_ATTENUATION_PHASE	2288	1387	3320	3326	2033	2765	10049	3315	6013	3312	10728	29074	10808	3306	3337	27242	871	162989	3316	7314	3310	3297	1413	1288	3304	3303	3305	3281
REACTOME_HSF1_DEPENDENT_TRANSACTIVATION	2288	1387	816	815	3320	3326	2033	2765	10049	3315	6013	1410	3312	10728	29074	10808	3306	3337	57521	817	27242	818	871	26353	162989	64223	3316	7314	3310	3297	1413	1288	2475	3304	3303	3305	84335	3281
REACTOME_GRB2_SOS_PROVIDES_LINKAGE_TO_MAPK_SIGNALING_FOR_INTEGRINS	3674	54518	7450	2335	6654	5906	5908	7094	5747	2266	2243	2244	2885	6714	3690
REACTOME_DISEASES_ASSOCIATED_WITH_GLYCOSAMINOGLYCAN_METABOLISM	1634	11285	1462	3074	2817	2239	2683	4969	10675	6382	2331	9469	6385	6487	4958	1463	22856	63827	4060	11081	3339	2719	26229	2132	1836	176	9672	113189	6383	1464	126792	2262	2131	633	10082	4166	375790	5549	9060	221914	3073
REACTOME_DEFECTIVE_B4GALT7_CAUSES_EDS_PROGEROID_TYPE	1634	11285	1462	2817	2239	10675	6382	6385	1463	63827	3339	2719	9672	6383	1464	2262	633	10082	375790	221914
REACTOME_DEFECTIVE_CHST3_CAUSES_SEDCJD	1634	1462	10675	9469	1463	63827	1464	633
REACTOME_DEFECTIVE_CHST14_CAUSES_EDS_MUSCULOCONTRACTURAL_TYPE	1634	1462	10675	1463	63827	113189	1464	633
REACTOME_DEFECTIVE_CHSY1_CAUSES_TPBS	1634	1462	10675	1463	22856	63827	1464	633
REACTOME_DEFECTIVE_CHST6_CAUSES_MCDC1	4969	2331	4958	4060	11081	176	4166	5549
REACTOME_DEFECTIVE_EXT2_CAUSES_EXOSTOSES_2	2817	2239	6382	6385	3339	2719	2132	9672	6383	2262	2131	10082	375790	221914
REACTOME_DEFECTIVE_ST3GAL3_CAUSES_MCT12_AND_EIEE15	4969	2331	6487	4958	4060	11081	176	5549
REACTOME_DEFECTIVE_B4GALT1_CAUSES_B4GALT1_CDG_CDG_2D	2683	4969	2331	4958	4060	11081	176	5549
REACTOME_TRANSCRIPTIONAL_REGULATION_BY_TP53	843	5439	1387	6924	672	637	4331	4361	58528	51230	355	9099	84883	5431	50484	5982	639	9150	6873	28996	6882	8621	1459	53615	8626	9891	4292	57103	5527	57690	7161	27244	4850	5933	905	7994	10325	581	6790	4849	22974	23368	8550	332	8812	57060	27327	58484	11198	26523	117584	4436	27154	5434	5435	23112	2033	23774	10419	5875	51497	1457	1869	5932	5931	54457	28984	5432	7249	6923	5934	4683	10397	2936	8797	5516	665	10848	2068	898	2821	208	5438	27113	5518	8178	835	6878	6119	6009	51422	7531	5608	8649	2965	1027	2967	5985	4848	1108	5564	1337	1432	64065	6908	57472	900	5810	10111	5515	604	7029	55240	9540	2744	53632	9167	1386	1820	3065	28956	1647	64121	10000	5052	6118	6794	5325	6446	79109	63970	6883	317	8795	79370	5395	138474	1017	27161	1026	23019	2962	192669	1340	25824	3276	1350	8445	5300	7533	79733	904	6874	83667	1327	1349	5565	5562	6117	5111	6341	8900	5983	51241	891	1022	10542	10971	902	1643	192670	27165	4193	1329	3364	91875	51204	83990	1025	7295	9656	5519	834	5876	10128	1763	580	246175	839	5371	55215	5170	6875	10650	7157	57521	5366	207	10498	56950	7159	57459	6233	5433	2177	9125	890	10769	2966	3486	6872	5440	1029	6834	6877	85456	6749	143686	472	55004	9219	1111	124446	5305	7316	144715	5458	55835	5457	133746	5884	6921	4343	9337	133383	10670	7862	2176	995	55571	7832	2539	25946	5563	5928	2071	204851	285521	11073	64769	5437	5984	84126	253260	1020	1345	7534	94241	7486	83860	7248	90809	144455	29117	1353	6881	79837	7529	51755	54815	7001	64223	5436	54541	84289	3622	27166	8738	1107	7532	983	7314	2353	80196	51499	83695	5728	54205	112858	54971	5883	10524	8793	8794	1263	9156	545	9134	116028	2810	2877	1351	8851	153129	7156	55367	3725	5441	84987	9377	6879	80010	9212	79813	4869	5430	5571	25904	11200	100506888	387893	7469	5892	5600	26013	55615	51616	7874	6917	389541	2963	1121	26155	25920	4697	6829	3066	147923	641	6884	7027	7296	4194	4513	29883	2475	4512	4514	116228	1616	7936	10919	1460	1874	51224	6827	2968	7311	8148	404672	6880	162699	8396	728929	9997
REACTOME_CLASS_A_1_RHODOPSIN_LIKE_RECEPTORS	6863	6376	6915	50865	153	7504	10911	5733	23596	10886	9170	51083	1815	51052	6865	1906	27334	2920	4986	4295	623	11255	4923	551	128674	5173	5020	4935	5956	680	3356	2862	6367	6361	3972	64748	727	6019	6387	6354	6347	6346	5539	2798	10874	887	4988	1235	3274	3827	6364	5443	6869	84634	4985	1889	163404	9890	1268	8111	2834	2853	148	3061	9034	729230	2693	7852	94233	5737	4852	57486	4159	1908	221391	6372	2841	5732	4987	2832	718	2797	8698	2925	2867	2864	1236	554	1907	9002	135	2847	8484	611	51554	79948	5697	6370	2488	6754	56923	1131	122042	4922	7252	2922	59340	4544	187	27202	301	3351	1081	9038	4829	183	9290	3357	1910	6366	3062	3973	4283	8620	10161	6751	8477	351	84432	6375	6846	2840	57007	1238	185	9718	9287	319100	83551	134864	2846	3358	2796	54886	5995	3363	64106	1813	170589	150	1814	1909	56477	84539	57105	10563	6750	51738	3361	3362	5739	643	1234	5731	3060	58191	6755	165140	886	60675	3577	134	2921	6374	5473	5196	2919	1230	6010	4886	4889	2151	2150	3360	2852	7253	27199	552	2587	4160	6866	5368	5729	1524	624	4543	1128	3354	23620	3627	6373	154	64805	5724	3576	1880	10887	1816	6870	5028	9283	147	136	3814	2861	2492	7200	1901	2358	2357	117579	8862	59350	23566	5734	10316	5031	719	146	6356	10663	10022	6363	339403	10800	6288	2829	10803	7201	1240	9934	5029	4161	2828	3350	2859	3355	3352	122876	151306	1237	2147	10692	6752	1132	53637	186	3579	5021	1129	2149	5179	6357	2837	53829	51289	8811	338442	11251	5367	29933	1232	2831	1233	2863	283869	256933	152	2826	57121	1812	1133	4887	4158	2865	338557	2833	84109	5030	885	387129	2359	347148	155	1269	257313	3269	27198	728	4828	5660	3792	553	1902	56670	5540	129521	2532	1903	1241	56413	10850	594857	134860	1325	5032	3640	8843	4157	9294	2652	6352	6348	151	6368	6360	6351	414062	6349	6753	140
REACTOME_NETRIN_1_SIGNALING	2534	7204	9423	5588	4756	57113	998	7224	59277	7430	3983	8976	5599	219699	1432	90249	5335	7223	116986	5879	7225	7222	7220	9353	4651	5058	1793	137970	5603	4690	84448	148738	5747	6091	1826	22885	285704	5306	57453	5781	6478	8633	56963	6586	5600	6585	1630	6300	6477	6714
REACTOME_NEPHRIN_FAMILY_INTERACTIONS	2534	5291	8440	87	88	5296	8976	6711	7827	5290	84063	81	8826	5295	8573	84623	4690	4868	55243	9863	6709	23607	89
REACTOME_SIGNALING_BY_ROBO_RECEPTORS	5689	6224	5704	3670	51121	5685	6141	2817	9423	387	23198	5217	26986	998	8440	6160	5566	23332	23032	5063	6193	5705	6128	6175	5720	5711	6222	25	8829	4650	5714	6122	9978	6655	5706	5684	5700	5693	5687	5721	5688	57144	5716	5713	2935	6923	6217	6223	6142	3199	5683	9355	8022	6387	5532	8453	6158	6143	5709	22794	5216	5717	6164	6207	5715	55110	10486	6206	5576	6152	22916	1981	10213	6209	6654	6146	6230	2107	89884	7852	6144	6125	6204	65109	9349	7408	9491	23767	5690	7979	5682	6192	25873	10298	10487	10197	6155	6210	4440	5879	5695	4686	11224	6194	6176	56924	6229	6123	6187	9775	5694	6205	23521	6135	5567	6202	5686	27	56956	6233	6161	9353	6189	6167	6134	6129	80728	6130	5058	6188	2197	7316	26019	64221	5578	55740	6921	143471	6156	4690	5710	5692	6132	5701	6154	6159	4116	23122	200916	9861	6133	116832	6208	5568	140801	6166	5702	6157	6137	3921	65110	6091	7314	6203	6227	6201	6169	1605	5707	6124	6138	5708	6181	6232	9495	5062	6218	6165	6586	4753	6092	51065	5719	6228	6585	1630	1287	9045	23708	9901	51466	57522	6714	5718	6231	6168	6136	6191	6147	8861	4736	6170	5696	5699	10921	6235	23053	7311	122706	6171	6234	5698	6173	9939	6139	23380	5691	140032
REACTOME_DEACTIVATION_OF_THE_BETA_CATENIN_TRANSACTIVATING_COMPLEX	7089	6932	7514	25776	57680	331	208	7091	55553	607	3065	5929	6659	6662	9070	4221	6658	324	51176	7090	207	9580	6233	6934	7316	83439	1487	90780	64321	7534	8945	8085	1499	7314	26108	83595	56998	6657	6736	283149	7088	7311
REACTOME_NEGATIVE_REGULATION_OF_TCF_DEPENDENT_SIGNALING_BY_WNT_LIGAND_ANTAGONISTS	4040	6422	27121	22943	7474	79412	7483	6423	89780	27123	11197	4041	54361	50964	83999
REACTOME_DISEASES_ASSOCIATED_WITH_N_GLYCOSYLATION_OF_PROTEINS	56052	2683	79796	29929	79868	7841	85365	9526	79053	91869	4247	1798	199857	11253	79087	10195	440138
REACTOME_DISEASES_OF_GLYCOSYLATION	8813	221981	29954	1634	11285	56052	1462	11174	3074	2817	5476	4854	2239	5236	54437	55624	2683	79796	9509	29929	79868	3955	56913	4969	2584	9037	10675	7841	2591	6382	2582	79947	727897	79695	85365	2331	9469	6385	6487	5199	4958	79644	9526	1463	10585	22856	63827	9215	4853	11095	55901	11173	8818	7057	140766	4060	11081	170691	5373	170692	81794	3339	54507	80731	4585	170690	171019	2719	4851	26229	2132	81792	116150	9510	11096	1836	9508	57188	176	9507	79053	10417	10020	11093	9672	56999	91869	157869	170689	4247	113189	6383	143662	140453	4584	2720	29071	4589	1798	199857	118430	80070	1605	1464	56667	11041	22845	126792	200958	11253	92949	4351	54344	2262	94025	2131	633	79087	10082	4166	4758	4588	4582	339366	7058	145173	79875	375790	5549	23145	9719	2673	9060	4855	394263	10071	221914	3073	2592	10195	4586	440138	10418
REACTOME_MYOCLONIC_EPILEPSY_OF_LAFORA	2997	7957	5507	6233	7316	2992	7314	378884	7311
REACTOME_TACHYKININ_RECEPTORS_BIND_TACHYKININS	6863	6865	6869	6866	6870
REACTOME_ATF4_ACTIVATES_GENES_IN_RESPONSE_TO_ENDOPLASMIC_RETICULUM_STRESS	4800	9709	4802	440	23016	56915	22894	8570	51010	6347	22926	11340	4801	5393	468	23404	5073	3484	1054	467	3576	51013	1051	167227	1649	54512	118460
REACTOME_ATF6_ATF6_ALPHA_ACTIVATES_CHAPERONES	4800	51360	3309	4802	7494	22926	4801	468	8720	7184	1649	811
REACTOME_PERK_REGULATES_GENE_EXPRESSION	4800	3309	9709	4802	440	23016	56915	22894	8570	51010	6347	22926	11340	4801	5393	8894	468	23404	1968	1965	5073	3484	1054	467	3576	51013	9451	1051	167227	1649	54512	118460
REACTOME_IRE1ALPHA_ACTIVATES_CHAPERONES	2137	1663	9820	3309	10954	5526	55062	37	56005	118	51726	11015	7494	55738	5611	2931	55033	9570	7466	7709	27230	116138	6745	4189	9695	7094	10113	22872	3068	10130	58477	10525	30827	9797	2134	9114	6464	4000	84447	2135	1200	10897	10106	2081	6734	64061	2673	1639	100137049	6818
REACTOME_UNFOLDED_PROTEIN_RESPONSE_UPR	4800	51360	2137	1663	9820	3309	9709	84699	10954	4802	5526	55062	440	37	56005	23016	56915	22894	118	8570	51726	11015	7494	55738	5611	2931	55033	10488	51010	9570	6347	7466	7709	22926	11340	27230	4801	5393	116138	6745	8894	468	4189	23404	1968	1965	9695	7094	10113	22872	5073	8720	3068	148327	10130	58477	3484	10525	1054	30827	9797	90993	2134	9114	6464	4000	84447	2135	467	153222	81501	1200	7184	3576	51013	9451	1051	167227	10897	1649	10106	2081	54512	811	64764	6734	64061	2673	1639	118460	100137049	6818
REACTOME_ATF6_ATF6_ALPHA_ACTIVATES_CHAPERONE_GENES	4800	3309	4802	7494	22926	4801	468	7184	1649	811
REACTOME_REGULATION_OF_INSULIN_LIKE_GROWTH_FACTOR_IGF_TRANSPORT_AND_UPTAKE_BY_INSULIN_LIKE_GROWTH_FACTOR_BINDING_PROTEINS_IGFBPS	2519	54972	3479	1462	3371	1356	4052	5954	10272	11320	6694	57719	80341	174	334	338	4313	1114	3912	7018	3483	3053	3956	8542	1511	2999	1471	91851	7076	5611	10232	29106	4924	54757	7466	116519	8614	3827	84141	2335	3485	3488	5624	60676	5768	462	335	6696	8074	5340	265	652	718	3895	7425	813	5589	348	9210	3270	4148	10117	4221	51280	3915	10970	3569	102	51156	4240	8720	3487	351	354	3491	10130	197	3486	3484	2719	11098	3698	10618	8404	1758	56955	375056	336	54587	11167	3490	213	4241	51246	2200	7184	3481	3816	3817	26085	3489	255738	6383	1000	2266	2243	7857	3913	57104	56975	258	64856	2147	5179	5069	2621	1435	147111	5034	401138	4312	5265	2153	720
REACTOME_GLUCAGON_LIKE_PEPTIDE_1_GLP1_REGULATES_INSULIN_SECRETION	5577	10681	5566	2782	10411	2778	11069	3710	5573	2784	2740	5576	59345	2641	5906	3709	51764	2791	2792	8826	5567	3708	114	3745	2785	5568	3747	2793	94235	2786	3790	2783	55970	111	2787	112	2788	26251	9495	54331	5575	2790
REACTOME_TRANSPORT_OF_SMALL_MOLECULES	57185	1080	6542	85413	340273	6521	292	55013	5577	5244	163	9058	29116	5689	6540	3077	1185	6534	51360	5704	1179	22802	27032	92745	6556	477	11136	1244	10062	535	9497	8504	6570	54831	54896	1497	5685	1175	51606	1356	57101	23327	9498	10079	8454	55283	6646	23200	816	493	6515	65125	84699	9914	6558	10347	51167	84679	6550	492	23250	23198	27248	57113	10060	483	10681	23446	815	6559	490	29850	6400	537	79901	55117	5566	55515	7037	7224	51009	949	1183	489	9187	6557	57719	6717	119	479	113235	108	2782	7419	6507	8671	28962	6561	5205	80036	6579	338	5243	363	2512	5705	1071	118	2778	6564	80024	5349	9843	6548	57192	5172	1811	368	7018	57084	5720	23428	51310	54822	5711	5125	5714	29801	91319	23539	6523	6527	91289	3162	5706	51382	5684	6547	5700	5693	5687	5721	5360	26133	10110	5688	28231	551	140679	9388	5716	286410	215	7355	84061	259232	23568	5713	9057	4363	64788	1186	8140	343	3163	6530	366	8766	79895	23678	760	8989	79815	23516	7991	57030	6511	6510	478	26291	6528	495	51599	57130	9512	50617	7036	5683	6505	20	22841	10613	8029	10367	3988	10539	5709	5717	40	8714	5573	1182	56606	116519	337	345	6506	51296	5002	10312	5715	41	4891	6539	59341	6337	81539	55832	2784	28234	6005	117247	7922	6582	2030	83697	28965	10723	6500	8992	5576	59345	523	10057	1181	6508	55240	7781	10213	6549	10058	60482	3069	6509	525	23169	6513	533	5825	23443	200010	335	6543	23120	6446	26234	9194	845	9429	140803	10577	2281	26503	51076	51248	8165	85320	113	1211	48	11059	540	206358	6560	57468	10396	57380	10786	6568	89845	51000	10257	9491	8894	5690	1446	65266	554	84239	144453	56302	51764	2791	7979	2792	9296	5682	482	57153	11035	196883	4738	3949	55908	348	341	148229	376497	54795	1968	56301	11046	529	6569	22	6533	7376	10197	55107	5894	6538	57127	480	27329	8170	51761	254428	7223	161003	66035	759	57578	1965	4308	54407	63982	10599	10956	4284	6553	23456	84102	80727	3658	10730	56262	29988	1317	9550	5695	79139	10864	8737	11309	7225	53826	486	9153	204962	9635	109	8884	64240	6519	30061	7222	64116	4547	91445	53919	55089	121260	6541	283375	123041	81614	9990	5046	51458	5045	6524	8720	10351	1213	10939	25800	4864	6563	284111	9123	94015	29985	7226	6531	55244	5694	5567	266675	126969	5686	481	844	57198	27173	89872	245973	64241	6233	6574	57282	285175	26154	79054	115286	7220	57552	10861	57205	345274	817	64924	50636	154091	6581	6567	526	11160	115111	245972	55630	7436	2040	3934	392399	818	120	159963	8501	9376	53828	23457	7316	23657	114134	127124	121601	291	55676	51128	255231	125206	56172	10350	23460	10349	23461	143471	528	6566	9056	1836	25769	114	1193	286097	90550	9154	491	6529	261729	1831	347734	10568	26119	7780	64849	23382	85414	2039	115584	336	861	51706	5710	23400	5692	9114	5304	9619	11182	3933	55129	563	5701	1173	114757	362	115	2785	219931	6512	7809	6339	148867	5824	284525	28982	79568	152519	55356	476	6565	6514	213	9861	54716	150159	133308	348932	10559	222962	26266	107	169026	6522	19	5568	55503	65268	538	364	360	7415	30968	84889	221154	58157	7417	6571	23203	29986	5702	9152	3990	81693	374868	51700	6340	2793	5245	10999	4645	94235	762	359	57348	124935	162514	51129	8435	21	7439	2495	6520	55867	2786	197259	6338	649	6575	3954	293	255738	55974	9197	93380	123606	6588	7314	7779	133418	80131	155066	1448	1184	84230	55144	203859	361	285335	682	64137	2783	55970	348938	23491	111	225	91749	144195	5707	353189	2787	112	340024	488	115019	6578	3177	6580	5708	55486	319	4023	2	28232	2788	196527	79751	389812	282679	246213	389015	146802	120103	284129	285195	55343	6517	94033	83733	161	6546	1468	91689	6048	55911	1188	286256	375318	57419	338440	23545	5034	5719	527	496	153201	10345	54331	1187	53373	63924	3767	344905	51393	1180	5575	10991	283652	3040	57835	347	6261	487	6536	65267	55532	7442	57181	160	123096	23507	11194	5718	6583	155184	6584	81031	64078	23315	116085	9356	6687	4151	55315	444	5350	142680	6262	801	4018	10479	24	6526	6263	5696	80736	23	84912	5699	3039	57194	534	9311	3931	402	7416	11331	6248	606495	53822	7311	122706	65010	344	5698	358	2790	3043	90423	51802	160728	5348	346	11254	5691	338328
REACTOME_BETA_CATENIN_INDEPENDENT_WNT_SIGNALING	1856	163	5689	5704	5685	1175	387	23198	10681	815	2782	57690	6932	7481	51701	5705	2775	27327	5720	26523	5711	3710	5714	23112	5706	5684	23002	5700	5693	5687	5721	5688	5716	50855	5713	7976	5683	1855	5532	5709	5216	5717	64750	5715	81029	2784	7474	59345	10213	1211	3709	27161	7471	9491	5690	192669	5582	51764	2791	7979	2792	5880	5682	4772	10197	5145	5158	3845	2780	192670	6885	5879	5695	4609	5330	5593	51176	5530	144165	1213	409	5694	5686	6233	6934	5331	7316	3708	83439	5578	143471	4343	8324	8321	5710	5692	5701	1857	1173	2785	54361	57216	7855	9861	6259	8323	5702	5579	2793	94235	1499	2786	8313	4920	5881	7314	2783	55970	5707	2787	8322	5708	1212	2788	8325	2535	23513	23236	161	4919	5148	5592	5719	54331	160	5718	801	57154	5696	5699	5534	7311	122706	5698	2790	5691
REACTOME_VASOPRESSIN_LIKE_RECEPTORS	551	5020	554	552	5021	553
REACTOME_RECEPTOR_TYPE_TYROSINE_PROTEIN_PHOSPHATASES	5802	8496	22865	94030	8500	8499	4916	5792	8497	5789	26050	8495	11141	8541	114798	139065	84189	84631	26280	3556
REACTOME_OREXIN_AND_NEUROPEPTIDES_FF_AND_QRFP_BIND_TO_THEIR_RESPECTIVE_RECEPTORS	10886	3061	3062	8620	64106	3060	84109	347148
REACTOME_ALPHA_OXIDATION_OF_PHYTANATE	224	10478	5264	55825	26061	11001
REACTOME_GLYOXYLATE_METABOLISM_AND_GLYCINE_DEGRADATION	4706	594	1738	54363	4967	8050	1610	64902	1743	11019	27232	2806	5160	9380	1629	2653	51601	275	1737	8659	5161	5162	189	387787	5827	2731	55526	8528	112817	593	58510
REACTOME_BETA_OXIDATION_OF_PRISTANOYL_COA	54677	8310	1384	10005	6342	3295	55289	8309	23600
REACTOME_SUMOYLATION_OF_TRANSCRIPTION_COFACTORS	1387	22955	8554	28996	9063	8648	10521	2033	7329	51588	1655	10891	1911	7341	11315	6045	10155	10401	1912	10499	57332	8535	4152	115426	1487	6294	648	3622	25942	7690	80012	84733	8204	4869	6612	6613	9612	57591	10210	1616	6015	59348	7703
REACTOME_PD_1_SIGNALING	920	1445	5777	29126	917	915	3113	5781	3932	5133	3125	3123	3120	3117	80380	3127	919	916	3122	3118	28682	28664	28653	3115	3119	3126	28577	28589
REACTOME_COOPERATION_OF_PREFOLDIN_AND_TRIC_CCT_IN_ACTIN_AND_TUBULIN_FOLDING	60	113457	5203	81027	10382	5201	10575	6950	5204	10376	7277	10693	10574	7280	347733	5202	908	22948	112714	7411	10694	7203	10576	7846	84790	84617	79861	51807	10383	7278	10471	80086	10381
REACTOME_BETA_OXIDATION_OF_VERY_LONG_CHAIN_FATTY_ACIDS	30	10005	215	23417	1962	3295	51	122970	10455	641372	26063
REACTOME_FOLDING_OF_ACTIN_BY_CCT_TRIC	60	10575	6950	10693	10574	908	22948	10694	7203	10576
REACTOME_MUSCARINIC_ACETYLCHOLINE_RECEPTORS	1131	1128	1132	1129	1133
REACTOME_DOPAMINE_RECEPTORS	1815	1813	1814	1816	1812
REACTOME_ADRENOCEPTORS	153	148	150	154	147	146	152	155	151
REACTOME_DISEASES_ASSOCIATED_WITH_O_GLYCOSYLATION_OF_PROTEINS	221981	29954	11174	4854	54437	55624	9509	3955	56913	9037	2591	727897	79695	5199	10585	9215	4853	11095	55901	11173	7057	140766	170691	170692	81794	54507	80731	4585	170690	171019	4851	81792	9510	11096	9508	57188	9507	10417	11093	56999	157869	170689	143662	140453	4584	29071	4589	118430	80070	1605	56667	11041	200958	92949	94025	4588	4582	339366	7058	145173	79875	23145	9719	4855	394263	10071	4586	10418
REACTOME_SIGNAL_REGULATORY_PROTEIN_FAMILY_INTERACTIONS	8935	7305	2533	55423	10326	5777	2185	653509	6441	5747	2885	5781	729238	961	6714	140885
REACTOME_LEUKOTRIENE_RECEPTORS	2840	57105	10800	1241	56413
REACTOME_ADP_SIGNALLING_THROUGH_P2Y_PURINOCEPTOR_12	2773	10681	2782	2784	2771	59345	51764	2791	2792	2770	2785	2793	94235	2786	64805	2783	55970	2787	2788	54331	346562	2790
REACTOME_EPHB_MEDIATED_FORWARD_SIGNALING	2534	387	6093	998	60	1947	2051	8976	3984	1949	10094	10096	1948	10095	2048	9475	5879	10097	5921	5058	2047	7074	8997	10092	10109	5747	6383	1072	3265	7525	2902	3985	2049	71	2050	6714	6453	64283	10093	10552	4067	2904
REACTOME_EPHA_MEDIATED_GROWTH_CONE_COLLAPSE	2534	2042	25791	387	6093	2046	285220	4637	1943	4627	10398	79784	2043	103910	4628	4629	9475	2045	1969	1944	2044	2041	1942	7525	284656	1946	6714	1945	4067
REACTOME_EPHRIN_SIGNALING	2534	8440	5063	1947	10627	8874	2051	28964	1949	1948	2048	5879	6386	5058	2047	5062	2049	2050	6714
REACTOME_EPH_EPHRIN_MEDIATED_REPULSION_OF_CELLS	163	2534	1175	2042	8218	2046	60	285220	5663	4313	1947	1943	4318	2051	1759	1949	2043	51107	1211	1948	2048	10451	2045	5879	102	83464	1213	1969	1944	5664	2044	2041	2047	7074	7410	1173	23385	1942	1212	7525	2049	161	284656	71	1946	2050	160	6714	55851	1945	4067
REACTOME_ACETYLCHOLINE_REGULATES_INSULIN_SECRETION	2769	2767	1131	5330	5331	5578	9630	2776	23236	4082
REACTOME_ADRENALINE_NORADRENALINE_INHIBITS_INSULIN_SECRETION	9254	10681	2782	2784	2771	59345	51764	2791	2792	2770	150	775	776	2785	783	2793	94235	784	2786	2783	55970	111	2787	112	2788	152	54331	2790
REACTOME_REGULATION_OF_LIPID_METABOLISM_BY_PPARALPHA	4800	1387	5244	9862	9971	211	10062	9440	9967	55588	4199	4802	6095	6720	2222	6604	8648	51586	2033	57761	6907	81857	9441	6822	4899	196	9969	51003	10891	1374	116519	892	9439	84498	3157	3156	2274	34	335	80306	4801	23389	50486	8202	9477	5469	9572	23309	376497	85441	54797	7376	5468	2874	1024	84246	406	10001	3158	29841	9575	948	183	29079	96764	11010	10499	1543	55090	9611	10498	23179	405	27242	26230	123	6837	27063	3992	2180	9412	23097	133522	9443	219541	1376	336	112950	9442	51	400569	2168	90390	19	8800	51129	1581	25942	4862	8841	9915	2101	10025	80205	79718	9282	9968	6667	6256	5465	1579	4520	9612	7296	23054	6721	6257	54600	57491
REACTOME_FREE_FATTY_ACIDS_REGULATE_INSULIN_SECRETION	2769	2182	2767	2181	2864	948	5330	5331	9630	2776	23236
REACTOME_SYNTHESIS_SECRETION_AND_INACTIVATION_OF_GLUCOSE_DEPENDENT_INSULINOTROPIC_POLYPEPTIDE_GIP	5080	3670	28972	9789	2864	60559	2626	23478	139760	2695	90701	5122	1803
REACTOME_SIALIC_ACID_METABOLISM	6482	10402	5476	55808	10610	6480	54187	29906	6484	55907	6489	7903	4759	8869	81849	26503	6487	80896	27090	8128	84620	338596	6483	10020	30815	10825	10559	140838	2720	51046	256435	4758	129807
REACTOME_SUMOYLATION_OF_SUMOYLATION_PROTEINS	23279	7175	55706	55746	79023	81929	10762	8086	23511	8480	9688	7329	51588	4927	4928	57122	9631	7341	348995	9972	79902	8021	23225	11097	53371	9818	5903	23165	6396	129401	6613	9883	10210	23636	100101267
REACTOME_CA2_PATHWAY	10681	815	2782	57690	6932	7481	51701	2775	27327	26523	3710	23112	7976	5532	2784	7474	59345	3709	27161	192669	51764	2791	2792	4772	5145	5158	3845	2780	192670	6885	4609	5330	5593	51176	5530	6934	5331	3708	83439	5578	4343	2785	7855	8323	2793	94235	1499	2786	8313	2783	55970	2787	8322	2788	2535	23236	5148	5592	54331	801	5534	2790
REACTOME_PCP_CE_PATHWAY	1856	163	5689	5704	5685	1175	387	23198	7481	5705	5720	5711	5714	5706	5684	23002	5700	5693	5687	5721	5688	5716	50855	5713	7976	5683	1855	5709	5216	5717	64750	5715	81029	7474	10213	1211	7471	9491	5690	5582	7979	5880	5682	10197	5879	5695	144165	1213	409	5694	5686	6233	7316	5578	143471	8324	8321	5710	5692	5701	1857	1173	54361	57216	7855	9861	6259	8323	5702	5579	4920	5881	7314	5707	8322	5708	1212	8325	2535	23513	161	4919	5719	160	5718	57154	5696	5699	7311	122706	5698	5691
REACTOME_SUMOYLATION_OF_INTRACELLULAR_RECEPTORS	9971	10062	8554	9759	6095	9063	5241	2099	7329	51588	7421	2908	7341	2494	7181	7067	7376	5914	10401	5468	2516	8856	7068	4306	4929	367	6612	6256	5465	6613
REACTOME_G_ALPHA_12_13_SIGNALLING_EVENTS	6915	695	7204	7984	25791	387	6093	10681	55160	9138	2782	64857	6655	4168	2245	8874	9639	23370	9828	2784	5924	1894	59345	26084	6654	9181	10672	148	57580	23263	89846	51764	2791	2792	9459	27237	23229	9826	10451	9475	50649	84904	121512	7409	128272	388	221472	26230	2768	84033	389	7074	29	8997	7410	2785	50650	5364	55701	2793	94235	2786	147	11214	57449	146	2783	55970	10276	2787	2788	389337	54331	23365	22899	6453	445328	100271715	54848	2790
REACTOME_SEMA4D_MEDIATED_INHIBITION_OF_CELL_ATTACHMENT_AND_MIGRATION	387	4233	6237	5879	2909	5364	27289	10507
REACTOME_REDUCTION_OF_CYTOSOLIC_CA_LEVELS	493	492	490	489	6717	6547	6543	491	488	6546	487	801
REACTOME_ADP_SIGNALLING_THROUGH_P2Y_PURINOCEPTOR_1	2769	10681	2782	2767	2784	1432	59345	5321	51764	2791	2792	9630	2776	2785	2793	94235	2786	5028	2783	55970	2787	2788	54331	6714	2790
REACTOME_NETRIN_MEDIATED_REPULSION_SIGNALS	9423	219699	90249	137970	5781	8633	1630	6714
REACTOME_CASPASE_ACTIVATION_VIA_DEPENDENCE_RECEPTORS_IN_THE_ABSENCE_OF_LIGAND	23604	219699	90249	842	26060	836	1613	9500	1630	1612
REACTOME_ROLE_OF_SECOND_MESSENGERS_IN_NETRIN_1_SIGNALING	9423	57113	7224	5335	7223	7225	7222	7220	5306	1630
REACTOME_LYSOSPHINGOLIPID_AND_LPA_RECEPTORS	9170	64748	163404	9890	8698	79948	54886	1901	23566	53637	57121	1902	1903	9294
REACTOME_CALCITONIN_LIKE_LIGAND_RECEPTORS	799	10203	796	3375	10268	79924	10266	10267	133	797
REACTOME_NECTIN_NECL_TRANS_HETERODIMERIZATION	5817	5818	5819	81607	57863	25945	23705
REACTOME_TRANSPORT_OF_BILE_SALTS_AND_ORGANIC_ACIDS_METAL_IONS_AND_AMINE_COMPOUNDS	85413	9058	6540	6534	6556	6570	1356	23446	55117	6561	9843	23539	6530	23516	5002	4891	6539	6005	7922	6582	7781	60482	9194	57153	6533	6538	57127	8170	254428	84102	1317	10864	204962	30061	64116	283375	51458	25800	6563	284111	9123	29985	6531	55244	126969	27173	345274	64924	6581	55630	9376	114134	55676	6566	6529	7780	64849	115584	861	148867	55356	54716	348932	26266	169026	6571	29986	9152	55867	7779	133418	682	340024	6580	146802	6536	55532	57181	6583	6584	116085	9356	6526	80736	6248	11254
REACTOME_BICARBONATE_TRANSPORTERS	6521	9497	9498	8671	83697	6508	57282	23382	6522	57835
REACTOME_SODIUM_CALCIUM_EXCHANGERS	9187	6717	80024	6547	6543	123041	25769	6546	57419	283652	801
REACTOME_SODIUM_PROTON_EXCHANGERS	84679	6550	6548	6549	6553	389015	285195	23315	10479
REACTOME_ARACHIDONATE_PRODUCTION_FROM_DAG	11343	26090	747	57406	221955
REACTOME_CATION_COUPLED_CHLORIDE_COTRANSPORTERS	6558	6559	6557	10723	6560	57468	9990
REACTOME_SMALL_INTERFERING_RNA_SIRNA_BIOGENESIS	26523	23405	7257	27161	192669	192670	6895	8575	7247
REACTOME_SIRT1_NEGATIVELY_REGULATES_RRNA_EXPRESSION	23411	6839	9013	94239	6908	9014	8970	23378	3021	9015	255626	3017	8365	3020	3015	79101	8334	8347	653604	8338	8349	8340	3014	3013	128312	8364	8356	8363	8351	121504	85236	126961	8337	333932	8341	54145	55766	554313	8370	723790	8362	8342	8339	8355	474382	8344	8361	8348	8353	8368	8354	8345	8350	8294	8331	3018	8367	3012	8360	8343	8968	8335	8346	8359	8366	8357	8358	8352
REACTOME_ERCC6_CSB_AND_EHMT2_G9A_POSITIVELY_REGULATE_RRNA_EXPRESSION	57504	53615	5931	94239	1108	3065	11335	8970	7270	3021	57459	255626	9219	3017	8365	5928	3020	3015	54815	1107	8334	8347	9112	653604	8338	8349	8340	3014	3066	3013	128312	8364	8356	8363	8351	121504	85236	126961	8337	333932	10919	2074	8341	54145	55766	554313	8370	723790	8362	8342	8339	8355	474382	8344	8361	8348	8353	8368	8354	8345	8350	8294	8331	3018	8367	3012	8360	8343	8968	8335	8346	8359	8366	8357	8358	8352
REACTOME_MULTIFUNCTIONAL_ANION_EXCHANGERS	5172	1811	10861	115111	159963	1836	115019	284129	65010
REACTOME_SODIUM_COUPLED_PHOSPHATE_COTRANSPORTERS	6569	6574	10568	6575	142680
REACTOME_ACTIVATION_OF_RAC1	8440	5063	6655	57144	6654	10298	5879	56924	9353	5058	4690	6091	5062
REACTOME_REGULATION_OF_COMMISSURAL_AXON_PATHFINDING_BY_SLIT_AND_ROBO	9423	9353	64221	6091	6586	4753	6092	6585	1630	6714
REACTOME_INACTIVATION_OF_CDC42_AND_RAC1	998	5879	9353	80728	6091	9901	57522	23380
REACTOME_ORGANIC_ANION_TRANSPORTERS	57084	57030	6528	26503	6568	79751	246213	83733	1468	160728
REACTOME_ROLE_OF_ABL_IN_ROBO_SLIT_SIGNALING	23332	25	10486	10487	27	9353	23122	6091
REACTOME_GP1B_IX_V_ACTIVATION_SIGNALLING	1277	7450	5894	5295	1278	7534	2815	2814	2811	2316	6714	2812
REACTOME_VASOPRESSIN_REGULATES_RENAL_WATER_HOMEOSTASIS_VIA_AQUAPORINS	5577	10681	5566	108	2782	2778	551	8766	22841	5573	2784	5576	59345	113	554	51764	2791	2792	196883	109	5567	114	115	2785	107	5568	360	2793	4645	94235	359	2786	361	2783	55970	111	2787	112	2788	54331	5575	358	2790
REACTOME_SODIUM_COUPLED_SULPHATE_DI_AND_TRI_CARBOXYLATE_TRANSPORTERS	9058	6561	284111	64849	26266
REACTOME_PROTON_COUPLED_MONOCARBOXYLATE_TRANSPORT	23539	9194	9123	6566	133418	682
REACTOME_FATTY_ACIDS_BOUND_TO_GPR40_FFAR1_REGULATE_INSULIN_SECRETION	2769	2767	2864	5330	5331	9630	2776	23236
REACTOME_ZINC_EFFLUX_AND_COMPARTMENTALIZATION_BY_THE_SLC30_FAMILY	7781	64924	55676	7780	148867	169026	7779
REACTOME_UNBLOCKING_OF_NMDA_RECEPTORS_GLUTAMATE_BINDING_AND_ACTIVATION	57554	816	815	1739	88	1741	2906	2891	2892	1742	817	818	1740	2893	2890	2905	2902	2903	801	2904	4747
REACTOME_BINDING_OF_TCF_LEF_CTNNB1_TO_TARGET_GENE_PROMOTERS	864	6932	4609	51176	6934	83439	1499	8313
REACTOME_DEPOLYMERISATION_OF_THE_NUCLEAR_LAMINA	9663	2010	4001	7112	64900	891	23175	5578	4000	221496	5579	983	23592	23399	255919
REACTOME_ZINC_INFLUX_INTO_CELLS_BY_THE_SLC39_GENE_FAMILY	23516	7922	64116	283375	25800	29985	27173	55630	29986	57181
REACTOME_NA_CL_DEPENDENT_NEUROTRANSMITTER_TRANSPORTERS	6540	6534	6570	55117	6530	6539	6582	6533	6538	6531	6529	54716	348932	6571	9152	340024	6580	6536	11254
REACTOME_CREB1_PHOSPHORYLATION_THROUGH_THE_ACTIVATION_OF_ADENYLATE_CYCLASE	5577	5566	5573	5576	1385	5567	114	107	5568	5613	5575	801
REACTOME_CREB1_PHOSPHORYLATION_THROUGH_THE_ACTIVATION_OF_CAMKII_CAMKK_CAMKIV_CASCASDE	84254	816	10645	1385	818	814	3838	801
REACTOME_CREB1_PHOSPHORYLATION_THROUGH_NMDA_RECEPTOR_MEDIATED_ACTIVATION_OF_RAS_SIGNALING	57554	5923	816	815	6196	27330	1739	88	1741	5594	5595	2906	5924	6195	1385	1742	3845	5170	817	818	1740	3265	2902	6197	801	4893	2904	4747
REACTOME_ACTIVATION_OF_NMDA_RECEPTORS_AND_POSTSYNAPTIC_EVENTS	84254	5577	57554	5923	816	815	6196	5566	27330	1739	113457	88	1741	5594	9647	81027	8874	5595	10382	64130	2906	51422	320	28964	5573	10645	8825	5564	5924	5576	53632	116444	57576	6195	1385	2891	10376	2892	7277	5565	5562	1742	3845	8536	5879	7280	347733	5170	5567	817	8573	818	55327	1740	112714	814	2893	4900	2890	114	3084	2905	5563	107	5568	7846	84790	26960	260334	3265	22843	84617	2902	6197	79861	2066	5571	3838	2903	51807	5613	4137	5575	10383	6714	7278	801	116443	4893	80086	10381	347688	2904	4747
REACTOME_RAS_ACTIVATION_UPON_CA2_INFLUX_THROUGH_NMDA_RECEPTOR	57554	5923	816	815	1739	88	1741	2906	5924	1742	3845	817	818	1740	3265	2902	801	4893	2904	4747
REACTOME_FREE_FATTY_ACID_RECEPTORS	2853	2867	2864	2865	338557
REACTOME_RSK_ACTIVATION	6196	27330	5594	5595	6195	5170	6197
REACTOME_FORMYL_PEPTIDE_RECEPTORS_BIND_FORMYL_PEPTIDES_AND_MANY_OTHER_LIGANDS	50865	301	351	2358	2357	6288	2359	6368
REACTOME_RELAXIN_RECEPTORS	6019	122042	117579	59350	10022	339403	51289	3640
REACTOME_TYPE_I_HEMIDESMOSOME_ASSEMBLY	3909	3918	1308	3655	3691	667	977	5339	3852	3861	3914
REACTOME_SYNTHESIS_OF_DOLICHYL_PHOSPHATE	79947	79644	116150	57171	4597	22845
REACTOME_SYNTHESIS_OF_GDP_MANNOSE	5372	5373	29926	29925	4351
REACTOME_SYNTHESIS_OF_UDP_N_ACETYL_GLUCOSAMINE	5238	64841	5973	6675	55577	9945	51005	2673
REACTOME_REGULATION_OF_CYTOSKELETAL_REMODELING_AND_CELL_SPREADING_BY_IPP_COMPLEX_COMPONENTS	87	5829	7016	9459	6251	3987	29780	55742
REACTOME_INTERLEUKIN_1_FAMILY_SIGNALING	5689	240	5704	5685	8454	23118	6416	23198	26469	23291	25930	4791	54472	5705	5775	11213	5720	5711	5714	10454	9978	1511	5706	5684	5700	5693	5687	4792	5721	5688	5716	5713	8767	3551	4793	10392	5683	5599	1326	5709	5717	5608	4790	84867	5715	5777	3565	6500	3552	10213	7850	3554	8808	9173	8809	8807	3553	27178	9491	5690	7979	5782	5682	10197	3656	6885	56300	3557	27179	26525	27177	84639	5695	90865	10068	834	57161	351	5694	5686	5778	6233	3606	7316	5784	143471	257397	5710	5692	6285	8878	5701	6283	5783	9861	5702	8945	4088	64127	28511	6774	79155	5604	3596	11141	5780	7314	4615	5970	6288	5707	246330	7189	5708	5771	7334	5781	29110	3654	59307	5719	3146	3556	5718	57162	28512	51135	4215	26095	5696	177	5699	1147	7311	122706	5698	7335	8517	5691
REACTOME_NRCAM_INTERACTIONS	286	1739	1741	4897	8828	1742	6900
REACTOME_CHL1_INTERACTIONS	286	8829	3312	27255	10752	8515	3688	3673	3672
REACTOME_NEUROFASCIN_INTERACTIONS	1272	286	1641	4897	8506	6386	23114
REACTOME_INTERLEUKIN_12_FAMILY_SIGNALING	9244	5898	1265	998	3595	6175	3717	3594	4507	5721	9466	10148	7297	9049	51561	3458	6648	3313	3593	4001	6772	829	6950	3181	6845	821	5908	6627	759	3572	3936	3586	6775	6647	375	4478	9446	27250	9987	3716	149233	6774	3592	654483	3185	1072	5306	6888	5062	302	552900	5034	5478	246778	5055	4282	2939
REACTOME_INTERLEUKIN_17_SIGNALING	5606	5601	8454	23118	55540	6416	4205	6196	23291	5609	4208	5594	10454	9252	5595	8767	3551	5516	51231	5518	10392	5599	1326	1845	5608	4790	5602	1432	3605	112744	5528	6500	5515	7867	1386	6195	1385	1846	466	27189	2002	3656	6885	5519	1848	6233	7316	257397	9261	132014	84818	1849	64806	8945	5598	64127	79155	5604	7314	2353	7189	6197	3725	23765	7334	3654	5600	1147	7311	7335	8517
REACTOME_INTERLEUKIN_1_PROCESSING	4791	1511	4790	3552	3553	834	3606	5970
REACTOME_SIGNALING_BY_INTERLEUKINS	9244	5898	4843	5689	9235	920	2534	240	5704	53832	3082	7431	7133	9846	5606	5685	5601	5291	8454	23118	55540	1265	6416	7132	4205	23198	6095	998	6196	5566	26469	23291	5743	6624	25930	6813	5609	4791	3566	54472	3320	2920	4208	3595	200081	5705	4313	5775	6175	332	3383	11213	3568	5720	5711	29760	3589	3717	3594	5714	4507	1399	5008	5594	3162	10454	1439	3560	9978	1511	6655	5706	5684	3091	5700	9252	5693	5687	4792	5721	4318	5688	3055	5716	7076	5595	6367	5713	6810	50615	8767	3551	3574	5516	4793	2208	9466	51231	10148	7040	7297	5518	3718	5296	6804	10392	5803	5683	2889	2625	5599	1326	1440	5709	5717	6347	1845	5608	4790	5602	3558	3312	595	3587	867	9049	84867	5715	51561	55801	3458	5777	79923	4988	1432	6648	3605	112744	5528	7422	3313	3593	4001	3565	3567	6500	5515	3977	604	942	1154	7867	3552	6364	5443	10213	2335	6772	7850	3554	8808	9173	8809	8807	6382	6654	1386	4985	829	58480	8503	356	6195	1385	2309	1441	6950	8835	1846	2185	941	729230	5290	3181	7291	1271	466	3598	6845	3581	27189	2162	1026	3553	27178	9491	5690	6776	2002	821	5908	50616	6597	7979	5782	3976	5682	3929	3911	10197	3597	6627	6616	759	3656	3572	3559	3601	301	84868	948	6885	7006	3936	3569	3586	56300	3557	27179	26525	27177	84639	5695	4609	90865	3590	5292	3662	10068	5519	834	6775	59067	2247	1848	57161	3687	7157	7409	6647	351	207	29949	5694	58985	5686	5451	6097	4170	375	5778	6233	9180	5295	85480	3578	4478	3561	3934	6935	9446	4314	3688	1489	27250	3606	2308	7316	5784	9987	143471	10538	146433	257397	5710	5692	3689	6285	6464	3570	1234	8878	5701	246	3716	149233	7412	9261	50604	11009	6283	5783	9861	132014	84818	2919	1230	1849	3600	836	3562	1437	116379	133396	1278	7534	6850	3636	5702	64806	8945	5896	5598	7184	6778	6809	4088	1398	64127	28511	6774	3575	3592	79155	3635	3965	5604	3667	3596	3627	11141	5724	5780	3576	654483	3185	3684	7314	2353	6773	1901	2357	9655	3726	598	5293	596	6356	3603	6363	1072	4615	5970	6288	5707	6777	5306	246330	53833	5897	7189	5708	5771	23529	7525	6888	6197	3725	23765	2885	7334	5781	5062	6657	282618	1436	4692	302	3932	552900	653604	282616	29110	3654	1435	9021	59307	3563	8651	5600	163702	4582	5034	5719	54014	8660	4128	3146	3556	5478	5657	4312	282617	8356	5718	246778	57162	8351	5055	28512	51135	1438	4215	126961	333932	26095	5696	177	7124	386653	5699	64109	3497	3503	3500	1147	6844	1052	7311	122706	5698	4282	1270	3588	2939	7335	4067	8517	6352	8355	6348	8353	6351	8354	8350	5691	414062	6349	8968	8357	8358	8352
REACTOME_OTHER_INTERLEUKIN_SIGNALING	9235	920	6813	200081	6810	7297	6804	5803	1440	6382	1441	6616	146433	3716	836	6809	3603	282618	1436	1435	163702	5657	6844	3588
REACTOME_ACTIVATION_OF_THE_AP_1_FAMILY_OF_TRANSCRIPTION_FACTORS	5601	5594	5595	5599	5602	1432	1386	2353	3725	5600
REACTOME_BUTYRATE_RESPONSE_FACTOR_1_BRF1_BINDS_AND_DESTABILIZES_MRNA	23016	56915	22894	51010	54464	11340	5393	23404	207	9261	7529	51013	167227	54512	677	118460	55802
REACTOME_AUF1_HNRNP_D0_BINDS_AND_DESTABILIZES_MRNA	5689	5704	5685	23198	26986	5705	5720	5711	5714	5706	5684	5700	5693	5687	5721	5688	5716	5713	3315	5683	5709	5717	3312	5715	1981	10213	9491	5690	7979	5682	10197	5695	3184	5694	5686	6233	7316	143471	5710	5692	5701	9861	5702	7314	5707	5708	5719	5718	5696	3303	5699	7311	122706	5698	5691
REACTOME_TRISTETRAPROLIN_TTP_ZFP36_BINDS_AND_DESTABILIZES_MRNA	23016	56915	3842	22894	51010	54464	11340	5393	7538	23404	9261	7529	51013	167227	54512	118460	55802
REACTOME_HUR_ELAVL1_BINDS_AND_STABILIZES_MRNA	1994	7514	6418	8021	8125	5578	8741	5580
REACTOME_KSRP_KHSRP_BINDS_AND_DESTABILIZES_MRNA	23016	56915	22894	8570	51010	1432	11340	5393	23404	5073	207	7534	51013	167227	54512	5600	118460
REACTOME_INTERLEUKIN_2_FAMILY_SIGNALING	9846	5291	3568	3717	1439	3560	6655	50615	3718	5296	3558	5777	3567	6772	6654	8503	2185	5290	3581	6776	3559	3601	84868	6775	59067	5295	3578	3561	6464	3716	3600	3562	1437	6850	3636	6774	3635	3965	5293	6777	2885	3932	3563	1438
REACTOME_TRANSCRIPTIONAL_REGULATION_OF_PLURIPOTENT_STEM_CELLS	57167	8848	6299	22943	79923	27086	2034	55211	64344	84891	79727	145258	9314	2516	2247	2627	4089	2041	63978	2649	3087	7547	8320	1045	6774	4087	6657	5087	27022	5460	6997
REACTOME_SUMOYLATION_OF_CHROMATIN_ORGANIZATION_PROTEINS	22955	23279	8554	7175	55706	9759	55746	79023	9063	81929	10762	8086	23468	23511	83746	8480	9688	7329	4927	4928	57122	1911	9631	7341	3065	23314	348995	6045	9972	79902	8021	23225	1912	11097	53371	9818	57332	8535	5903	23165	6396	8365	129401	648	1107	80012	84733	23512	6304	6612	6613	9883	3066	8364	8363	121504	6015	23636	9189	554313	8370	100101267	8362	8361	8368	8294	8367	8360	7703	8359	8366
REACTOME_SUMOYLATION_OF_RNA_BINDING_PROTEINS	22955	23279	7175	51602	55706	55746	79023	81929	3183	10762	8086	23511	8480	9688	7329	4927	4928	57122	1911	9631	7341	348995	6045	9972	79902	8021	23225	1912	11097	53371	9818	57332	8535	5903	23165	6396	129401	3190	648	80012	84733	6613	9883	6015	23636	100101267	7703
REACTOME_ASYMMETRIC_LOCALIZATION_OF_PCP_PROTEINS	1856	5689	5704	5685	23198	5705	5720	5711	5714	5706	5684	5700	5693	5687	5721	5688	5716	50855	5713	7976	5683	5709	5717	64750	5715	7474	10213	9491	5690	7979	5682	10197	5695	144165	5694	5686	6233	7316	143471	8324	8321	5710	5692	5701	57216	7855	9861	5702	7314	5707	8322	5708	8325	2535	23513	5719	5718	57154	5696	5699	7311	122706	5698	5691
REACTOME_SUMOYLATION_OF_DNA_REPLICATION_PROTEINS	23279	7175	55706	55746	79023	7155	81929	6790	332	10762	8086	23511	5905	8480	9688	7329	51588	4927	4928	57122	9631	7341	348995	9972	79902	8021	7153	10401	23225	5111	55143	11097	53371	9818	3619	5903	23165	6396	129401	9212	6612	6613	9883	7150	23636	100101267
REACTOME_DEGRADATION_OF_AXIN	5689	5704	5685	23198	5705	5720	5711	5714	5706	5684	5700	5693	5687	5721	5688	5716	5713	8312	5683	80351	5709	5717	64750	5715	10213	81847	9491	5690	7979	5682	10197	5695	5694	5686	6233	7316	143471	5710	5692	5701	9861	5702	8313	7314	8658	5707	5708	5719	5718	5696	5699	7311	122706	5698	5691
REACTOME_DEGRADATION_OF_DVL	23072	1856	5689	5704	8452	5685	23198	5705	5720	5711	5714	9978	5706	5684	5700	5693	5687	5721	5688	5716	5713	5683	1855	5709	5717	5715	10213	59349	9491	5690	7979	5682	10197	5695	5694	5686	6233	7316	143471	5710	5692	5701	1857	9861	51339	5702	7314	5707	5708	5719	5718	5696	5699	7311	122706	5698	5691
REACTOME_DISASSEMBLY_OF_THE_DESTRUCTION_COMPLEX_AND_RECRUITMENT_OF_AXIN_TO_THE_MEMBRANE	1856	7478	5525	5526	4040	7479	5527	2932	8312	5516	5518	857	1855	5528	5515	1452	7471	1455	324	5519	5529	89780	8321	1857	4041	7855	10023	1499	2535	23401	139285
REACTOME_REGULATION_OF_FZD_BY_UBIQUITINATION	4040	343637	54894	59352	9101	8549	6233	84870	340419	7316	89780	4041	7855	8323	284654	7314	8322	8325	84133	55366	7311
REACTOME_REPRESSION_OF_WNT_TARGET_GENES	7089	6932	166	7091	3065	4609	51176	7090	6934	83439	1487	8313	1488	7088
REACTOME_SUMOYLATION_OF_DNA_METHYLATION_PROTEINS	22955	1789	7329	1911	7341	1788	6045	1786	1912	57332	8535	648	80012	84733	6015	7703
REACTOME_SUMOYLATION_OF_IMMUNE_RESPONSE_PROTEINS	4791	4792	7329	51588	7341	10401	5970	6612	10210	9641	8517
REACTOME_SIGNALING_BY_WNT_IN_CANCER	5525	5526	4040	5527	2932	64840	8312	27121	5516	5518	80351	22943	54894	5528	5515	1452	79412	324	5519	6934	5529	89780	27123	1487	4041	7855	8323	1499	8658	8322	1488	8325	83999	139285
REACTOME_PHOSPHORYLATION_SITE_MUTANTS_OF_CTNNB1_ARE_NOT_TARGETED_TO_THE_PROTEASOME_BY_THE_DESTRUCTION_COMPLEX	5525	5526	5527	2932	8312	5516	5518	5528	5515	1452	324	5519	5529	1499	139285
REACTOME_INTERCONVERSION_OF_NUCLEOTIDE_DI_AND_TRIPHOSPHATES	204	56474	50484	102157402	4832	4833	2936	203	1854	1635	7295	122481	2987	26289	221264	51727	205	158067	25961	6240	1841	1503	6241	2745	7298	79077	7296	4830	4831
REACTOME_PRESYNAPTIC_FUNCTION_OF_KAINATE_RECEPTORS	10681	2782	2784	59345	51764	2791	2792	5330	5331	2785	2899	2793	94235	2786	2783	55970	2787	2788	23236	54331	2790
REACTOME_DEFECTIVE_GALNT3_CAUSES_FAMILIAL_HYPERPHOSPHATEMIC_TUMORAL_CALCINOSIS_HFTC	2591	727897	4585	143662	140453	4584	4589	118430	56667	200958	94025	4588	4582	394263	10071	4586
REACTOME_DEFECTIVE_LFNG_CAUSES_SCDO3	4854	3955	4853	4851	4855
REACTOME_DEFECTIVE_C1GALT1C1_CAUSES_TN_POLYAGGLUTINATION_SYNDROME_TNPS	56913	727897	4585	143662	140453	4584	29071	4589	118430	56667	200958	94025	4588	4582	394263	10071	4586
REACTOME_WNT5A_DEPENDENT_INTERNALIZATION_OF_FZD4	1856	163	1175	7474	1211	5582	1213	409	5578	1173	5579	8322	1212	161	160
REACTOME_INTERLEUKIN_3_INTERLEUKIN_5_AND_GM_CSF_SIGNALING	2534	9846	5291	5566	3568	29760	3717	1399	1439	3560	3055	3718	5296	2889	3558	867	5777	3567	6654	8503	5290	6776	3559	7006	7409	6233	5295	3561	7316	6464	3716	3562	1437	7534	6850	3636	1398	3635	7314	5293	6777	7525	2885	5781	3563	1438	7311	4067
REACTOME_WNT5A_DEPENDENT_INTERNALIZATION_OF_FZD2_FZD5_AND_ROR2	163	1175	7474	1211	1213	1173	7855	4920	1212	2535	161	4919	160
REACTOME_O_LINKED_GLYCOSYLATION	221981	6482	29954	11174	10610	6480	54437	55624	9509	57452	56913	168391	51809	6484	374378	9037	2591	727897	51146	9331	79695	140687	6487	5199	26290	10585	117248	9215	11095	55901	11173	11227	27090	7057	140766	11226	9245	170691	10164	170692	2589	81794	54507	2590	80731	114805	84892	4585	170690	171019	81792	9510	11096	9508	57188	93010	6483	79623	9334	9507	10417	11093	148789	56999	55568	157869	120071	170689	143662	140453	4584	10678	29071	4589	118430	80070	1605	56667	442117	11041	146712	79369	84002	51301	200958	374907	92949	63917	10331	94025	50614	256435	4588	64409	4582	339366	84197	7058	23275	2650	145173	79875	23145	9719	192134	394263	10071	4586	84752	8693	10418
REACTOME_O_GLYCOSYLATION_OF_TSR_DOMAIN_CONTAINING_PROTEINS	221981	11174	54437	9509	9037	5199	11095	55901	11173	7057	140766	170691	170692	81794	54507	80731	170690	171019	81792	9510	11096	9508	57188	9507	10417	11093	56999	157869	170689	80070	92949	339366	7058	23275	145173	79875	23145	9719	10418
REACTOME_MITOPHAGY	9474	139341	1459	56993	1457	84557	9927	10452	81631	6233	9140	7316	9868	51001	65018	8878	7314	55669	9804	401505	8408	5071	54543	6714	1460	7416	100188893	7311	192111
REACTOME_PINK_PARKIN_MEDIATED_MITOPHAGY	9474	56993	84557	9927	10452	81631	6233	9140	7316	9868	51001	65018	8878	7314	55669	9804	401505	5071	54543	7416	100188893	7311
REACTOME_UPTAKE_AND_FUNCTION_OF_ANTHRAX_TOXINS	5606	6416	5609	5608	5605	5045	118429	5604	84168	10015	801
REACTOME_VEGFR2_MEDIATED_VASCULAR_PERMEABILITY	1495	5063	3320	57761	208	857	10000	79109	10451	5879	5170	7409	207	5058	117145	7410	253260	4846	64223	1499	3728	1003	5062	55615	1500	801	2475
REACTOME_VEGFR2_MEDIATED_CELL_PROLIFERATION	5590	3710	7422	3709	5335	3791	3845	5170	5921	3708	5578	5580	5579	10768	3265	8877	6714	801	4893
REACTOME_MISCELLANEOUS_TRANSPORT_AND_BINDING_EVENTS	57185	54896	1497	119	118	84061	79815	7991	57380	1446	56262	81614	120	56172	2039	5304	563	152519	93380	123606	80131	1448	84230	55144	348938	23507
REACTOME_POSITIVE_EPIGENETIC_REGULATION_OF_RRNA_EXPRESSION	9031	57504	30834	25885	53615	60	2932	5434	5435	2033	5931	9013	221830	94239	2648	1108	6908	8850	23451	9014	3065	10849	11335	8970	7913	7270	84172	10514	3021	64425	9015	57459	255626	5440	9219	8467	3017	8365	5928	3020	5437	3015	9188	79101	54815	1107	9533	5441	8334	8347	9112	653604	8338	8349	8340	51082	3014	3066	3013	128312	8364	8356	8363	8351	121504	4641	85236	126961	8337	333932	10919	2074	8341	54145	55766	554313	8370	723790	8362	8342	8339	8355	474382	8344	8361	8348	8353	8368	8354	8345	8350	8294	8331	3018	8367	3012	8360	8343	8968	8335	8346	8359	8366	8357	8358	8352
REACTOME_NEGATIVE_EPIGENETIC_REGULATION_OF_RRNA_EXPRESSION	4331	51742	30834	25885	11176	1789	23411	5434	5435	6839	9013	2068	221830	94239	7343	2965	2967	64426	6908	9014	3065	10849	8970	7270	84172	23309	1786	23378	3021	8932	1022	902	79595	64425	9015	2966	255626	5440	10284	8467	3017	8365	29115	3020	2071	5437	3015	8819	79685	79101	25942	9533	5441	8334	8347	653604	8338	8349	8340	51082	3014	3066	3013	128312	8364	8356	8363	8351	121504	85236	126961	8337	333932	2968	8341	54145	55766	554313	8370	404672	723790	8362	8342	8339	8355	474382	8344	8361	8348	8353	8368	8354	8345	8350	8294	8331	3018	8367	3012	8360	8343	8968	8335	8346	8359	8366	8357	8358	8352
REACTOME_TOXICITY_OF_BOTULINUM_TOXIN_TYPE_D_BONT_D	22987	6843	9900	9899	6844
REACTOME_DISEASES_OF_IMMUNE_SYSTEM	695	4791	4792	3551	4790	81622	148022	7187	948	7099	7097	114609	23643	7098	929	4615	5970	81793	7096	10333	7100	51135	1147	8517
REACTOME_DNA_METHYLATION	1789	94239	1788	8970	1786	3021	29947	255626	3017	8365	3020	3015	8334	8347	653604	8338	8349	8340	3014	3013	128312	8364	8356	8363	8351	121504	85236	126961	8337	333932	8341	54145	55766	554313	8370	723790	8362	8342	8339	8355	474382	8344	8361	8348	8353	8368	8354	8345	8350	29128	8294	8331	3018	8367	3012	8360	8343	8968	8335	8346	8359	8366	8357	8358	8352
REACTOME_UPTAKE_AND_FUNCTION_OF_DIPHTHERIA_TOXIN	928	3320	3326	1839	1938	7296
REACTOME_UPTAKE_AND_ACTIONS_OF_BACTERIAL_TOXINS	928	5606	6416	6857	2984	5609	3320	3326	112755	6804	5608	1839	22987	5605	6616	6843	5045	127833	9900	118429	1938	5604	84168	10015	79849	9899	7296	801	6844
REACTOME_MISSPLICED_LRP5_MUTANTS_HAVE_ENHANCED_BETA_CATENIN_DEPENDENT_SIGNALING	27121	22943	79412	27123	4041	83999
REACTOME_RNF_MUTANTS_SHOW_ENHANCED_WNT_SIGNALING_AND_PROLIFERATION	4040	54894	89780	4041	7855	8323	8322	8325
REACTOME_CASPASE_ACTIVATION_VIA_EXTRINSIC_APOPTOTIC_SIGNALLING_PATHWAY	8837	355	23604	841	8717	8797	219699	90249	356	8795	8743	7186	148022	842	7099	8737	23643	26060	836	1613	8772	929	9500	1630	1612	353376
REACTOME_TNFR1_INDUCED_PROAPOPTOTIC_SIGNALING	9099	841	7132	1540	8717	7375	7128	7186	8737	27005	8772	7124	56957
REACTOME_PROGRAMMED_CELL_DEATH	572	8837	5689	5704	637	330	7431	355	578	23604	999	5685	1829	841	5588	6093	23198	79658	8626	7161	5317	581	5705	118	10059	23368	8655	5720	63967	5711	1832	5714	5594	3002	5706	5684	5700	5693	22985	5687	5721	5688	1869	5716	331	660	8428	8717	5595	5713	7082	90427	8797	208	27113	22900	5683	5599	219699	5709	5414	3837	708	5717	7531	329	5715	4001	90249	3836	7029	10213	10000	356	9414	317	8795	5533	8743	3007	3024	9491	5690	7186	148022	7979	7533	5682	11035	10197	842	10971	51765	1830	1828	324	28988	4836	7099	5695	8737	55075	839	7157	5366	207	5694	5686	7159	6233	1029	2934	2620	51074	7316	10018	23643	143471	26060	5710	5692	1676	4000	5701	115209	9861	5580	3148	836	7534	840	5702	7529	1613	1499	8772	3008	197259	2339	6774	5747	1677	57099	7532	7314	929	598	596	54205	5707	5708	2810	5339	9500	5062	6304	56616	3009	5719	10134	4137	1630	3006	3005	3146	1612	5718	6709	100506658	7027	4976	5696	5699	5534	7311	122706	5698	353376	140735	5691
REACTOME_REGULATION_OF_TNFR1_SIGNALING	56928	330	9099	7185	841	7132	1540	55072	331	8717	3551	25999	8887	329	8567	7375	7128	10616	7186	8737	84888	27005	6233	7316	90268	7314	81858	7124	10399	1147	7311	56957	8517
REACTOME_TNFR1_INDUCED_NFKAPPAB_SIGNALING_PATHWAY	330	9099	23118	7185	7132	1540	55072	10454	331	8717	3551	329	7375	7128	10616	7186	6885	8737	27005	6233	7316	257397	7314	81858	7124	10399	1147	7311	56957	8517
REACTOME_HEDGEHOG_LIGAND_BIOGENESIS	5689	5704	5685	55733	23198	27248	6400	51009	5705	5720	5711	5714	5706	5684	5700	5693	5687	5721	5688	5716	5713	5683	5709	5717	5715	10213	9491	5690	7979	5682	10197	10956	5695	50846	85455	5694	5686	6233	7316	6868	143471	5710	5692	5701	84447	3549	9861	6469	7415	5702	7314	5707	5708	57758	2262	147111	5034	5719	5718	5696	5699	7311	122706	5698	5691
REACTOME_SIGNALING_BY_HEDGEHOG	5577	5689	80199	54903	5704	8100	8452	5685	8481	55733	8454	50937	23198	27248	6400	5566	2121	51009	2736	113457	7289	108	83737	2932	5705	2778	5720	5711	5714	9978	5706	5684	5700	5693	5687	5721	51098	81027	5688	5716	5713	23322	10382	23288	2737	5683	51684	5709	5717	64750	5573	5715	2735	6500	1452	5576	55081	10213	8643	57539	8405	113	10376	79809	9491	5690	7277	7979	6608	5682	196883	11127	10197	8650	79577	22873	10956	5695	7280	347733	408	26160	109	50846	85455	25989	2622	409	5694	5567	5686	23432	55811	6233	339745	91653	7316	6868	143471	114	57728	5710	5692	5701	115	84447	3549	9861	55764	27152	64399	6469	107	5568	7415	5702	8945	374654	7846	84790	7314	156	132884	111	5707	112	5708	57758	84617	2262	2619	147111	5034	5719	5727	79659	9742	5575	10383	5718	7278	57154	84455	5696	5699	7311	122706	5698	10381	5691
REACTOME_SYNTHESIS_OF_DIPHTHAMIDE_EEF2	1801	51611	1802	89978	92715	285381	1938	120526
REACTOME_MISMATCH_REPAIR	5424	4292	10714	4436	3978	6119	5425	4437	2956	6118	5395	6117	5111	9156	57804
REACTOME_SIGNALING_BY_RETINOIC_ACID	56603	5166	5164	5165	51109	10170	5915	1738	1592	1374	8050	5467	64577	157506	8854	5914	5160	5959	8608	6258	1382	1737	5163	10901	112724	9249	5161	2171	216	1381	5162	195814	5916	220	6256	340665	124	8644	127	6257	1375	57665	126
REACTOME_RELEASE_OF_HH_NP_FROM_THE_SECRETING_CELL	50846	85455	6868	3549	6469	57758	2262	147111
REACTOME_RA_BIOSYNTHESIS_PATHWAY	56603	51109	10170	1592	64577	157506	8854	5959	8608	10901	112724	9249	216	1381	195814	220	340665	124	8644	127	57665	126
REACTOME_MITOCHONDRIAL_TRANSLATION	55173	84545	60488	64951	65993	29093	4528	10573	51650	55168	10240	123263	51073	64983	51264	51258	54516	29074	51069	10884	23107	11222	9801	51253	64960	63931	219402	51116	10102	51081	64949	6183	64981	64432	55037	51318	26284	7818	92259	65080	64965	57129	54534	29088	79590	65005	64969	28957	92399	740	54148	5018	63875	124995	128308	51023	84340	54948	3396	85476	65008	64979	28998	118487	122704	78988	65003	56945	51642	54998	7284	90480	64928	51649	64963	64975	51021	116541	51263	64976	219927	28977	28973	64978	116540	4550	4549	6150	51373	55052	9553	64968	26589	6182	54460	84311
REACTOME_NEGATIVE_REGULATION_OF_TCF_DEPENDENT_SIGNALING_BY_DVL_INTERACTING_PROTEINS	1856	440193	1855	1857	80319
REACTOME_DISEASES_OF_MISMATCH_REPAIR_MMR	4292	4436	4437	2956	5395
REACTOME_AFLATOXIN_ACTIVATION_AND_DETOXIFICATION	4257	1800	8574	4258	2687	2678	1577	2686	91703	1544	64180	4259	1576	22977	64174	124975	1553	246181	95
REACTOME_ORGANIC_CATION_TRANSPORT	85413	5002	6582	6581	861	55356	6580	6583	6584	6248
REACTOME_METABOLISM_OF_LIPIDS	4800	1595	9108	4706	6296	1387	9256	5444	54677	5244	51573	114881	55750	221	414	8228	9862	83930	51099	5286	51360	9971	60481	240	1800	8540	1591	114879	211	10062	56895	10908	10858	55300	3631	9440	3074	5291	54477	6307	9967	2581	6916	30	416	84649	56848	55588	8776	5476	55711	4199	4802	64834	3422	8611	2182	6095	8399	23446	57704	1103	1459	26031	5566	224	6720	37	8647	5743	11343	51495	38	5337	32	55331	5289	8871	114880	3991	2222	4036	65985	6604	5019	10998	56910	6579	8648	3030	231	8895	23259	3294	8310	8898	51171	43	9489	54947	54675	10558	79603	57605	114882	83394	5742	1384	11332	6319	80270	9524	51586	2687	2678	6576	50487	1565	6305	1120	27349	410	706	8897	150379	80339	10478	2033	64781	63874	80821	9517	5641	6554	9362	10484	57761	1457	8760	10005	9218	9663	412	6907	215	660	55613	6901	9468	2717	79153	55697	55512	23659	79152	23417	4363	7329	10423	23205	1666	6713	66036	427	3972	81857	9441	23646	51588	25865	10226	6822	8605	57664	5296	5294	5446	5445	857	84725	346606	4899	196	51422	22949	8395	5730	5264	8029	59338	91452	9110	3837	9969	51003	3292	239	8714	25979	8821	10891	6309	5007	1374	116519	114971	9600	1119	4598	10728	1594	79611	4048	80724	7421	56994	10162	28234	5467	892	9439	55856	9896	7923	84498	3157	3156	10087	411	10802	1962	5096	590	22937	200576	5443	2820	33	55825	4759	2274	23683	65977	1718	6342	51102	5321	51179	8443	34	26279	3155	8503	2166	3290	114883	57488	335	6785	80306	51552	2531	10965	83401	57678	39	4801	2053	79887	2170	5290	4952	6718	35	23389	23597	29095	9926	50486	81579	2181	116255	8202	9217	5740	84693	9477	6555	79143	51141	5469	56261	9572	81537	57110	5322	23309	1892	79644	94101	25870	5338	57153	376497	81616	85441	1571	375775	9885	54797	3293	5538	26061	7376	47	10948	5565	5468	51478	5901	51763	2874	222	64900	93492	1024	241	10400	5287	1455	5920	54979	84246	22880	406	81846	3295	10001	3158	10390	377	29841	23175	10599	1573	9415	9575	948	50640	29923	1081	2583	6610	183	1593	29079	55627	570	96764	2230	1588	204962	85465	3032	1545	1559	1558	9023	84803	3033	10427	5288	55500	11010	51228	9107	91012	23344	161247	145482	11001	10499	1583	1543	1544	283927	8720	55090	9611	64180	58488	22901	114876	23533	8612	10498	5567	1580	126969	23179	5298	8394	29956	405	11000	8560	375	129642	3930	55224	22874	285362	5868	114884	51365	79966	2638	2169	84869	6715	5295	25816	27242	4594	54511	51302	26230	10682	158835	50814	6770	123	7357	6837	80142	84895	9536	91734	56623	27063	1586	51144	3992	7108	54545	5305	9871	7069	166785	1646	2180	55301	23171	51128	9453	9412	55289	22925	79888	284161	204219	113612	23097	55326	55361	1622	133522	9443	9791	219541	142891	1376	415	127281	171586	83850	81544	137964	64600	336	8867	873	283748	117145	112950	56894	4047	9442	2224	1576	1584	5130	622	2232	51	246	400569	10825	284541	26027	8613	5563	51205	9261	130367	27306	79626	248	10654	79411	2168	151742	1040	5783	213	64419	151056	200879	166929	56898	64850	3248	79993	134429	153642	133121	23305	2173	2171	90390	19	5568	58526	171546	3636	158584	90809	1557	9200	8879	6609	80168	122618	5346	8800	79837	54893	80221	64174	10449	2879	4597	2819	125981	51129	1581	1632	117245	5867	8309	123099	84879	9374	2948	255189	3635	8706	25942	59339	10555	2194	866	2172	2720	2167	4862	345275	79071	5319	4534	5293	8841	5728	57834	126410	94103	154141	253782	55304	80765	9915	134526	5499	9420	1717	253558	142827	2101	64801	162466	147323	7368	81490	5095	10025	2877	8877	1149	414149	3291	254531	11145	197322	80230	9632	340485	80205	122970	79718	2629	57104	788	27132	1585	59344	242	247	201164	255043	9282	1582	374986	79642	23760	79777	339221	388121	340075	347516	641371	5587	8398	4758	9968	8694	27124	126282	6667	5833	120227	23396	8529	150763	5501	6256	3638	11283	4051	5465	1579	1645	63924	392636	123745	5320	56624	6613	30814	4520	401494	149998	8644	284486	30849	2712	9612	165679	2760	51703	128486	6584	646486	84188	5660	54898	51170	7296	1589	1109	23054	10455	64064	2710	22876	6721	259230	3283	3284	129807	158833	6257	10554	80736	1460	646480	1375	347527	641372	253017	403313	201562	22908	4056	3073	5500	390916	8904	10809	10715	80772	441282	2713	84320	2876	84129	54600	23761	5297	23600	26063	100137049	109703458	112812	71REACTOME_PHASE_4_RESTING_MEMBRANE_POTENTIAL	3776	83795	9424	54207	3759	60598	89822	3775	56659	8645	3761	51305	3777	10089	3770	50801	3768	56660	338567
REACTOME_PHASE_3_RAPID_REPOLARISATION	3784	3757	10142	23704	9992	10008	23630	3753
REACTOME_CARDIAC_CONDUCTION	10368	6329	9254	25937	477	3784	3757	816	493	28996	782	492	10060	483	815	490	5566	489	6717	27092	779	3776	6910	4842	5349	83795	3710	9424	54207	6547	778	3750	2259	1760	478	59284	6324	29098	8850	2257	30818	6543	845	2281	30819	3709	3759	60598	89822	10142	482	2258	7137	59285	480	3775	6326	6332	2626	53826	486	59283	481	844	6323	7220	10699	817	818	6327	53828	3708	93589	775	23704	56659	6328	781	1193	491	776	55799	9992	4882	80228	2256	4880	204851	476	8645	783	55800	10369	6786	784	3761	11280	10768	4881	51305	6335	6588	3777	3752	10089	488	4878	10008	23630	6330	3753	30820	3770	785	50801	6546	1482	6331	3768	56660	3751	6336	80333	10345	338567	3767	6261	487	6334	444	5350	6262	801	6263	53822	5348	84876
REACTOME_PHASE_0_RAPID_DEPOLARISATION	10368	6329	9254	816	782	815	27092	779	778	2259	59284	6324	29098	2257	2258	59285	6326	6332	59283	6323	817	818	6327	93589	775	6328	781	776	55799	2256	783	55800	10369	784	11280	6335	6330	785	6331	6336	6334	801
REACTOME_PHASE_2_PLATEAU_PHASE	10368	9254	3784	782	27092	779	778	59284	10142	59285	59283	93589	775	23704	781	776	55799	9992	783	10369	784	10008	23630	3753	785
REACTOME_PHASE_1_INACTIVATION_OF_FAST_NA_CHANNELS	3750	30818	30819	3752	30820	3751	80333
REACTOME_TRANSCRIPTIONAL_REGULATION_BY_SMALL_RNAS	5439	23279	5431	7175	55706	55746	79023	81929	27327	26523	10762	8086	23511	5434	5435	8480	9688	5432	5438	94239	4927	4928	57122	9631	348995	27161	8970	9972	79902	8021	23225	5901	3021	10526	11097	53371	9818	5433	255626	5440	5903	23165	6396	3017	8365	129401	3020	5437	3015	5436	5441	8334	8347	5430	653604	8338	8349	8340	3014	9883	3013	128312	8364	8356	8363	8351	121504	85236	126961	8337	333932	23636	8341	54145	55766	554313	8370	723790	100101267	8362	8342	8339	8355	474382	8344	8361	8348	8353	8368	8354	8345	8350	8294	8331	3018	8367	3012	8360	8343	8968	8335	8346	8359	8366	8357	8358	8352
REACTOME_PHYSIOLOGICAL_FACTORS	25937	28996	6910	8850	2626	10699	4882	4880	204851	4881	4878	1482
REACTOME_ION_HOMEOSTASIS	477	816	493	492	10060	483	815	490	5566	489	6717	4842	5349	3710	6547	1760	478	6543	845	2281	3709	482	7137	480	53826	486	481	844	7220	817	818	53828	3708	1193	491	80228	476	6786	10768	6588	488	6546	10345	3767	6261	487	444	5350	6262	801	6263	53822	5348	84876
REACTOME_METABOLIC_DISORDERS_OF_BIOLOGICAL_OXIDATION_ENZYMES	2729	56603	2328	1591	2730	6916	2678	2937	191	1594	5443	23169	1593	7172	2230	1588	1545	1583	1586	4143	113612	1584	2232	126410	9420	26873	1585	4158	120227	340665	4128	1589	54658	95	54657	112812
REACTOME_PIWI_INTERACTING_RNA_PIRNA_BIOGENESIS	5439	5431	54456	8468	3320	56165	5434	5435	5432	5438	9271	143689	84944	5433	5440	54514	136991	122402	113802	5437	5436	91646	5441	201164	221400	5430	11022	4603	55124
REACTOME_IKBA_VARIANT_LEADS_TO_EDA_ID	4791	4792	3551	4790	5970	1147	8517
REACTOME_IRAK4_DEFICIENCY_TLR2_4	695	948	7099	7097	114609	23643	929	4615	7096	10333	51135
REACTOME_DECTIN_1_MEDIATED_NONCANONICAL_NF_KB_SIGNALING	9020	5689	5704	5685	8454	23198	23291	4791	5705	5720	5711	5714	5706	5684	5700	5693	5687	5721	5688	5716	6367	6361	5713	5971	5683	5709	5717	5715	6500	10213	9491	5690	7979	5682	9040	10197	5695	5694	5686	6233	9039	7316	143471	5710	5692	5701	9861	5702	8945	7314	5970	5707	5708	5719	5718	5696	5699	1147	7311	122706	5698	5691
REACTOME_CLEC7A_DECTIN_1_INDUCES_NFAT_ACTIVATION	4775	3710	4773	5532	3709	4772	5530	3708	10768	801	5534
REACTOME_CLEC7A_DECTIN_1_SIGNALING	9020	5689	5704	5685	8454	23118	841	23198	7321	4775	23291	4791	5705	5720	5711	3710	5714	997	10454	5706	5684	5700	5693	5687	4792	5721	4773	5688	5716	6367	6361	5713	29108	3551	5971	5683	5532	5709	5717	4790	5715	6500	10213	3709	3553	9491	5690	7979	5682	9040	4772	10197	7322	6885	5695	5530	5170	5694	8915	5686	6233	9039	7316	3708	143471	257397	5710	5692	5701	9861	5580	6850	5702	8945	10768	7314	10892	64581	5970	5707	7189	5708	7334	5719	64170	6714	5718	5336	84433	801	5696	5699	1147	5534	7311	122706	5698	7335	8517	5691
REACTOME_DISEASES_ASSOCIATED_WITH_GLYCOSYLATION_PRECURSOR_BIOSYNTHESIS	8813	5476	5236	2584	2582	79947	79644	8818	5373	116150	10020	2720	22845	4351	54344	4758	2673	2592
REACTOME_ORGANIC_ANION_TRANSPORT	10864	9376	55867	116085	9356
REACTOME_DEGRADATION_OF_GLI1_BY_THE_PROTEASOME	5689	5704	5685	8454	23198	5566	83737	5705	5720	5711	5714	9978	5706	5684	5700	5693	5687	5721	5688	5716	5713	5683	51684	5709	5717	5715	2735	6500	10213	9491	5690	7979	5682	10197	8650	5695	5694	5567	5686	6233	7316	143471	5710	5692	5701	9861	5568	5702	8945	7314	5707	5708	5719	5718	5696	5699	7311	122706	5698	5691
REACTOME_HEDGEHOG_OFF_STATE	5577	5689	80199	54903	5704	8100	5685	8481	8454	23198	5566	2736	113457	7289	108	83737	2932	5705	2778	5720	5711	5714	9978	5706	5684	5700	5693	5687	5721	51098	81027	5688	5716	5713	23322	10382	2737	5683	51684	5709	5717	5573	5715	2735	6500	1452	5576	55081	10213	57539	113	10376	79809	9491	5690	7277	7979	6608	5682	196883	11127	10197	8650	5695	7280	347733	26160	109	5694	5567	5686	23432	55811	6233	7316	143471	114	57728	5710	5692	5701	115	9861	55764	27152	107	5568	5702	8945	374654	7846	84790	7314	111	5707	112	5708	84617	5719	5727	79659	9742	5575	10383	5718	7278	5696	5699	7311	122706	5698	10381	5691
REACTOME_CILIUM_ASSEMBLY	5577	57787	5048	5310	54903	8100	8481	57545	10806	57560	10640	1258	5566	54820	23332	113457	22920	1781	5108	3320	51668	3842	3797	8655	9727	55763	54930	10013	80173	11020	9321	22981	51098	81027	9371	22919	79959	55125	6102	23059	23322	9738	8766	22995	10382	5518	79989	95681	8729	27077	7531	90410	22897	55770	55722	84100	27031	80321	55081	10575	7840	149371	57576	4751	56912	5311	57539	89891	11064	112752	26123	6950	84902	27241	28981	10376	79809	80776	583	8195	83658	11190	55112	117177	7277	10142	2847	64792	6608	146057	93323	11127	7283	60412	261734	1262	22832	54806	4957	55755	11258	7280	347733	79969	55142	26160	51626	10121	403	54536	55212	121441	585	1453	22994	10733	4867	1069	54801	84131	56623	22948	132320	55835	112714	115106	200132	50807	10694	5147	57728	5116	129880	7203	54585	55764	6010	91147	123016	9702	10576	5347	4218	7846	84790	26005	378	4735	83657	79867	200894	7532	983	260334	9657	51134	582	9662	10540	9793	84747	84617	8636	79861	79738	11336	166379	23265	79598	80254	203068	51807	1260	6991	347240	51259	79659	9742	10383	85302	150737	1778	92104	7278	9814	80184	26146	1639	79600	192668	11116	255758	55559	1454	79441	92482	80086	23354	10381	347688	140735	6753
REACTOME_ABC_TRANSPORTER_DISORDERS	1080	5244	6833	5689	5704	1244	5685	23198	27248	10060	6400	51009	8647	5705	368	5720	5711	5714	91319	5706	5684	5700	5693	5687	5721	5688	5716	215	5713	5683	10613	5709	5717	5715	10213	10058	335	5826	9491	5690	7979	5682	10197	10956	5695	79139	64240	91445	5694	5686	64241	6233	26154	11160	7316	143471	5710	5692	5701	9861	19	7415	5702	21	7314	5707	5708	6048	5719	3767	5718	5696	5699	7311	122706	5698	5691
REACTOME_SLC_TRANSPORTER_DISORDERS	6521	11136	23279	7175	1356	55706	55746	6559	9187	6557	79023	6507	8671	2646	81929	9843	5172	1811	10762	8086	23511	6523	8480	551	7355	9688	6530	6528	2645	6505	4927	56606	5002	4928	4891	57122	28234	6005	9631	60482	6513	23443	26503	348995	9972	79902	8021	554	6569	23225	10599	11097	6519	30061	53371	9818	123041	9990	6524	6531	55630	5903	6566	9056	23165	1836	3098	6396	10568	129401	6514	54716	348932	10559	9152	552	10999	6520	6575	9197	682	340024	6578	246213	285195	55343	153201	283652	9883	6584	81031	116085	553	55315	142680	10479	23636	11254	100101267
REACTOME_DISORDERS_OF_TRANSMEMBRANE_TRANSPORTERS	1080	6521	5244	6833	5689	5704	11136	1244	23279	5685	7175	1356	55706	23198	27248	55746	10060	6559	6400	51009	8647	9187	6557	79023	6507	8671	2646	81929	5705	9843	5172	1811	368	5720	10762	8086	5711	23511	5714	91319	6523	5706	5684	5700	5693	5687	5721	8480	5688	551	5716	215	7355	9688	5713	6530	6528	5683	2645	6505	10613	5709	4927	5717	56606	5002	4928	5715	4891	57122	28234	6005	9631	10213	10058	60482	6513	23443	335	5826	26503	348995	9972	79902	9491	5690	8021	554	7979	5682	6569	10197	23225	10599	10956	11097	5695	79139	64240	6519	30061	53371	91445	9818	123041	9990	6524	6531	5694	5686	64241	6233	26154	11160	55630	7316	5903	143471	6566	9056	23165	1836	3098	6396	10568	5710	5692	5701	129401	6514	9861	54716	348932	10559	19	7415	5702	9152	552	10999	21	6520	6575	9197	7314	682	5707	340024	6578	5708	246213	285195	55343	6048	5719	153201	3767	283652	9883	5718	6584	81031	116085	553	55315	142680	10479	5696	5699	23636	7311	122706	5698	11254	100101267	5691
REACTOME_ANCHORING_OF_THE_BASAL_BODY_TO_THE_PLASMA_MEMBRANE	5577	57787	5048	54903	8481	57545	10806	5566	54820	23332	1781	5108	3320	8655	54930	22981	22919	79959	55125	23322	9738	8766	22995	10382	5518	95681	27077	7531	22897	55722	80321	7840	4751	11064	26123	84902	80776	11190	117177	7277	10142	146057	93323	7283	261734	22832	54806	4957	55755	11258	55142	10121	121441	1453	22994	10733	4867	1069	54801	84131	132320	55835	115106	5116	91147	9702	5347	4218	7846	26005	4735	79867	7532	983	9657	51134	9662	10540	9793	8636	79598	80254	203068	347240	51259	10383	85302	1778	9814	80184	1639	79600	11116	55559	1454	79441	23354
REACTOME_VXPX_CARGO_TARGETING_TO_CILIUM	5310	10640	1258	9727	55763	8766	8729	55770	149371	5311	117177	60412	1262	54536	50807	6010	4218	378	11336	23265	1260
REACTOME_CARGO_TRAFFICKING_TO_THE_PERICILIARY_MEMBRANE	5310	10640	1258	9727	55763	6102	8766	8729	55770	84100	27031	10575	149371	5311	6950	27241	583	8195	117177	2847	6608	60412	1262	403	54536	55212	585	56623	22948	50807	10694	5147	129880	7203	54585	6010	123016	10576	4218	378	200894	582	84747	79738	11336	166379	23265	1260	192668	92482	6753
REACTOME_BBSOME_MEDIATED_CARGO_TARGETING_TO_CILIUM	84100	10575	6950	27241	583	8195	117177	2847	6608	55212	585	22948	10694	129880	7203	54585	123016	10576	582	79738	166379	92482	6753
REACTOME_INTRAFLAGELLAR_TRANSPORT	8100	57560	113457	22920	51668	3842	3797	8655	80173	11020	9321	51098	81027	9371	23059	10382	79989	90410	55081	57576	56912	57539	89891	112752	28981	10376	79809	83658	55112	7277	64792	11127	7280	347733	26160	51626	200132	57728	55764	7846	84790	83657	84617	6991	79659	9742	10383	150737	92104	7278	26146	255758	10381	140735
REACTOME_DECTIN_2_FAMILY	2534	50856	727897	10462	4585	2207	6850	26253	338339	143662	140453	4584	4589	118430	56667	200958	94025	4588	4582	5336	170482	394263	10071	93978	4586	4067
REACTOME_C_TYPE_LECTIN_RECEPTORS_CLRS	1387	9020	5689	2534	5704	5685	8454	23118	841	23198	5566	7321	4775	23291	3385	4791	5063	5705	30835	5720	5711	3710	5714	997	10454	2033	5706	5684	5700	9252	5693	5687	4792	5721	4773	5688	5716	6367	6361	5713	29108	3551	5971	5683	5532	5709	3384	5717	4790	5715	50856	6500	10213	727897	3709	3553	9491	5690	7979	5682	9040	4772	10197	7322	5894	10462	3845	6885	5695	5530	5170	5694	8915	5567	5686	6233	9039	4585	5058	7316	3708	143471	257397	2207	5710	5692	5701	9861	5580	6850	5568	5702	8945	26253	338339	10768	143662	140453	4584	7314	4589	10892	64581	118430	5970	5707	56667	3265	7189	5708	200958	7334	5062	94025	4588	4582	5719	64170	6714	5718	5336	170482	84433	801	5696	394263	5699	10071	93978	4893	1147	4586	5534	7311	122706	5698	7335	4067	8517	5691
REACTOME_CD209_DC_SIGN_SIGNALING	1387	2534	5566	3385	5063	30835	2033	9252	5971	3384	4790	5894	3845	5567	5058	5568	5970	3265	5062	4893	4067
REACTOME_TRAFFICKING_OF_MYRISTOYLATED_PROTEINS_TO_THE_CILIUM	6102	27031	403	84747	192668
REACTOME_RHO_GTPASES_ACTIVATE_PKNS	23028	4659	5586	387	4660	4637	4627	10398	79784	94239	23081	7531	103910	5585	8970	7533	3021	4628	4629	10971	5879	10499	5170	354	388	255626	5058	389	3017	995	8365	29941	3020	3015	7534	7529	94274	3817	367	7532	2810	8334	8347	653604	8338	8349	8340	3014	3013	128312	8364	8356	8363	8351	121504	85236	126961	8337	333932	5500	8341	54145	55766	554313	8370	723790	8362	8342	8339	8355	474382	8344	8361	8348	8353	8368	8354	8345	8350	8294	8331	3018	8367	3012	8360	8343	8968	8335	8346	8359	8366	8357	8358	8352
REACTOME_ACTIVATED_PKN1_STIMULATES_TRANSCRIPTION_OF_AR_ANDROGEN_RECEPTOR_REGULATED_GENES_KLK2_AND_KLK3	23028	94239	23081	5585	8970	3021	10499	354	255626	3017	8365	3020	3015	3817	367	8334	8347	653604	8338	8349	8340	3014	3013	128312	8364	8356	8363	8351	121504	85236	126961	8337	333932	8341	54145	55766	554313	8370	723790	8362	8342	8339	8355	474382	8344	8361	8348	8353	8368	8354	8345	8350	8294	8331	3018	8367	3012	8360	8343	8968	8335	8346	8359	8366	8357	8358	8352
REACTOME_RHO_GTPASES_ACTIVATE_CIT	4659	387	4660	4637	4627	10398	79784	1027	9928	103910	11113	1742	4628	4629	5879	388	389	9055	5500
REACTOME_RHO_GTPASES_ACTIVATE_KTN1	387	998	147700	3831	3895	5879	89953	3798	3799	64837	391
REACTOME_RHO_GTPASES_ACTIVATE_IQGAPS	999	1495	998	60	113457	81027	10382	10376	7277	6249	4221	5879	7280	347733	8826	10788	112714	7846	84790	1499	260334	84617	79861	51807	128239	71	10383	7278	801	80086	10381	347688
REACTOME_TNFR1_MEDIATED_CERAMIDE_PRODUCTION	8439	7132	55512	6610	7124	10399
REACTOME_RHO_GTPASES_ACTIVATE_ROCKS	4659	387	6093	4660	4637	4627	10398	79784	3984	103910	4628	4629	9475	388	5058	389	1072	3985	5500
REACTOME_RHO_GTPASES_ACTIVATE_PAKS	4659	4638	998	4660	5063	2017	4637	4627	10398	79784	3984	103910	4628	4629	5879	5058	5062	4771	2316	801	5500
REACTOME_TP53_REGULATES_METABOLIC_GENES	58528	50484	8626	57103	57690	27244	10325	27327	26523	23112	7249	2936	2821	208	6009	51422	7531	8649	5564	1337	2744	53632	9167	28956	64121	10000	5052	27161	192669	1340	25824	1350	7533	83667	1327	1349	5565	5562	6341	51241	10542	10971	192670	27165	1329	51204	7295	10128	7157	57521	207	6834	143686	55004	4343	10670	2539	5563	285521	1345	7534	7248	1353	7529	7001	64223	54541	7532	5728	54205	2810	2877	1351	153129	84987	9377	5571	389541	4697	7296	4513	2475	4512	4514	116228	9997
REACTOME_LIGAND_RECEPTOR_INTERACTIONS	50937	50846	91653	3549	64399	6469	2619	5727
REACTOME_HEDGEHOG_ON_STATE	5689	5704	8452	5685	50937	23198	2121	2736	83737	5705	5720	5711	5714	9978	5706	5684	5700	5693	5687	5721	5688	5716	5713	23288	2737	5683	51684	5709	5717	64750	5715	2735	1452	10213	8643	8405	9491	5690	7979	6608	5682	11127	10197	8650	79577	22873	5695	408	50846	25989	2622	409	5694	5686	23432	6233	339745	91653	7316	143471	5710	5692	5701	3549	9861	64399	6469	5702	374654	7314	156	132884	5707	5708	2619	5719	5727	5718	57154	84455	5696	5699	7311	122706	5698	5691
REACTOME_REGULATION_OF_TP53_ACTIVITY	672	4361	51230	9099	5982	639	6873	28996	6882	1459	53615	8626	9891	5527	7161	7994	6790	22974	23368	8550	11198	117584	27154	2033	23774	10419	1457	5932	5931	54457	4683	5516	10848	208	5518	6878	6119	51422	5608	5985	1108	5564	1432	6908	900	5810	10111	5515	53632	3065	10000	6118	6794	6446	79109	6883	138474	1017	8445	5300	6874	5565	5562	6117	8900	5983	4193	3364	91875	83990	5519	1763	580	5371	5170	6875	7157	207	56950	7159	57459	6233	890	6872	1029	6877	6749	472	9219	1111	5305	7316	144715	5458	5457	133746	5884	133383	7862	25946	5563	5928	204851	11073	64769	5984	84126	253260	1020	94241	7486	83860	90809	29117	6881	79837	54815	64223	84289	3622	1107	983	7314	80196	83695	112858	54971	5883	10524	1263	9156	545	116028	8851	7156	6879	80010	9212	79813	5571	11200	387893	5600	26013	55615	51616	7874	26155	3066	641	6884	4194	2475	1616	10919	1460	7311	8148	6880	8396
REACTOME_TP53_REGULATES_TRANSCRIPTION_OF_CELL_DEATH_GENES	843	1387	637	355	84883	8626	7161	581	23368	332	58484	5875	10397	8797	665	27113	835	64065	604	55240	9540	63970	317	8795	79370	834	5876	839	10650	7157	5366	7159	3486	472	124446	94241	27166	8738	51499	8793	8794	55367	1121	147923
REACTOME_ACTIVATION_OF_SMO	50937	2121	23288	1452	6608	11127	408	50846	2622	409	91653	3549	6469	156	132884	2619	5727	84455
REACTOME_GLI_PROTEINS_BIND_PROMOTERS_OF_HH_RESPONSIVE_GENES_TO_PROMOTE_TRANSCRIPTION	2736	2737	2735	8643	91653	64399	5727
REACTOME_APEX1_INDEPENDENT_RESOLUTION_OF_AP_SITES_VIA_THE_SINGLE_NUCLEOTIDE_REPLACEMENT_PATHWAY	3980	11284	5423	7515	4968	79661	252969
REACTOME_PCNA_DEPENDENT_LONG_PATCH_BASE_EXCISION_REPAIR	5981	5982	5424	5423	10714	5427	328	3978	6119	5425	5985	56655	6118	6117	5111	5983	54107	5984	2237	57804	5426
REACTOME_FRUCTOSE_METABOLISM	231	229	3795	6652	26007	216	132158
REACTOME_VESICLE_MEDIATED_TRANSPORT	1080	4074	57679	381	1856	51226	163	5898	5048	79090	9265	51534	23166	920	5286	23637	8685	286	9135	11345	4481	5874	1175	84062	9341	55850	27095	23095	2665	29924	9892	23216	9950	26153	6857	4943	3796	5873	6710	10640	8218	22905	7037	8907	949	8301	4905	7251	8578	3998	60	7879	113457	22920	7163	1781	832	273	8871	5050	3835	1785	23011	3320	23431	4036	25978	338	3797	10890	966	2017	2060	51510	10959	9183	2512	64147	8655	27131	55614	25977	24137	55763	7018	23256	8773	9117	372	55357	22931	9342	83874	27128	157	26088	89781	11015	9609	6305	11252	162	8542	4627	11154	10175	79890	9321	10484	1522	81027	55738	551	10139	9371	128866	25839	22879	7249	23062	6810	8766	7082	26258	10671	10382	147700	8677	79735	22870	84079	208	22898	10226	8775	10945	9266	1777	5864	11316	10282	8976	1174	51422	10652	259	1759	54662	57589	9827	6456	3257	11196	8729	9570	1362	9527	9267	5878	1277	7531	374	152503	1075	3312	55291	3263	2348	867	8567	10094	22818	5869	50813	5564	9847	11021	4121	7164	55770	4124	10112	1839	6678	9685	4012	80006	10802	662	7474	1294	10342	64689	81562	10096	10254	6711	6869	51652	53632	22930	22848	6814	829	9829	5321	23046	149371	10000	8674	57134	78989	335	84251	10981	8673	25782	51552	5537	57706	9525	23433	89866	10808	400	10987	26984	81930	2703	10804	2700	64786	4952	1314	51622	1211	10133	4035	10376	51209	9367	23682	8675	6845	29993	2069	3834	23163	9322	63908	128637	11070	3831	554	5648	117177	58513	7277	3092	7533	1315	10749	10053	4738	3949	348	547	51429	23149	27243	9026	81025	11127	84313	60412	5565	55860	23647	57533	3512	27183	54453	23208	8546	51164	57511	54885	81846	6272	10717	8774	377	10971	9363	9698	1284	51014	29979	60560	948	60561	84694	2647	85021	2799	1783	22796	10228	9648	55576	51028	9882	83548	5879	11014	11311	274	8027	27348	1861	29988	55014	113220	10244	2800	11258	55667	89953	9856	7280	347733	408	27314	9493	51332	54874	5861	10097	10113	10121	3832	9585	54536	51138	22872	950	8615	1062	1950	10427	55605	79720	122830	85439	79748	6457	81631	8533	84643	55275	1213	2589	409	1453	93343	6455	351	207	84958	11004	5872	23557	2590	375	149111	127833	6233	51542	64708	5868	51143	2803	7110	185	287	51256	134829	221960	1956	27147	30011	347517	91782	6836	9919	9712	90019	84364	10525	738	4253	9871	7316	288	143187	636	51594	130340	112714	10618	2697	51128	1601	60592	22878	375056	27342	51560	2890	116442	137492	3798	6396	115548	55707	26119	81035	1780	26958	8867	11267	57369	56894	7109	57731	917	51160	1173	29127	57465	6811	5563	10092	79961	55083	7039	250	10109	6708	213	56992	84315	117156	22836	375519	10466	221458	1278	92421	7534	51271	55582	26130	2706	382	7248	29763	51762	9318	6764	23423	7184	9382	164	84516	7529	2801	915	125058	4218	51693	7846	84790	83696	90990	55048	5866	2495	286133	10980	5049	5867	378	91949	11031	60684	1281	3575	53407	26000	10960	154	2705	79058	2873	9185	7532	58485	11337	7314	10972	160518	57148	143425	3799	51112	83452	339122	156	260334	2804	6288	3267	6712	27333	10260	9610	8322	685	201627	254263	81876	64837	10540	1212	374403	5870	2810	163259	84617	79643	155382	9632	8408	157807	219770	9332	1176	2885	93661	51272	259173	79861	2580	112574	811	54734	79571	284297	11336	90411	126003	1129	286451	22820	6517	5571	8905	122553	23265	255324	64746	10052	84316	161	125111	51807	71	23258	8398	9276	54732	2157	9230	9146	23299	23396	146909	55330	23048	1282	2701	6572	126432	29978	10383	1121	3040	57186	2707	388552	2709	127534	124602	1604	6399	4122	4646	51399	89853	160	3482	1778	6714	5265	4644	6709	4641	23303	26052	7278	10905	50618	10920	801	2153	57165	9909	830	1122	2664	90196	3833	1639	6643	414918	6453	79958	3039	6293	201475	23243	28908	28907	28874	28778	28820	28822	28823	28776	28825	28791	28793	28813	28796	28797	28815	28816	28809	3538	3539	3494	3493	28474	28457	28452	28450	28449	28442	28434	28395	28394	28465	28424	28420	28461	163486	84342	8906	6844	9179	7311	28392	285643	81567	28881	28912	28896	28937	28938	28901	28914	10093	10552	28933	26286	28930	28883	28919	11037	28940	28299	80086	28921	28913	3043	28878	28893	29082	3630	3240	1523	10381	347688	3250	140735	2702	9554	28439	28454	729873	338382	28817	28903
REACTOME_PHOSPHOLIPASE_C_MEDIATED_CASCADE_FGFR2	2263	2255	27006	2249	26281	2254	2253	2251	2246	8074	5335	2250	2247	2252	8817	8822	2248	8823
REACTOME_PHOSPHOLIPASE_C_MEDIATED_CASCADE_FGFR4	2249	26281	2254	2253	2251	2246	8074	5335	152831	2247	8817	8822	2264	9965	8823
REACTOME_DOWNSTREAM_SIGNALING_OF_ACTIVATED_FGFR1	2255	27006	2249	2260	26281	2254	2253	2549	2251	2246	6654	8074	5290	5335	23767	23769	9365	3845	10817	2250	2247	5295	8822	6464	10818	3265	2885	5781	23768	2248	4893
REACTOME_SHC_MEDIATED_CASCADE_FGFR1	2255	27006	2249	2260	26281	2254	2253	2251	2246	6654	8074	9365	3845	2250	2247	8822	6464	3265	2885	2248	4893
REACTOME_PI_3K_CASCADE_FGFR1	2255	27006	2249	2260	26281	2254	2253	2549	2251	2246	8074	5290	9365	2250	2247	5295	8822	10818	2885	5781	2248
REACTOME_FRS_MEDIATED_FGFR1_SIGNALING	2255	27006	2249	2260	26281	2254	2253	2251	2246	6654	8074	9365	3845	10817	2250	2247	8822	10818	3265	2885	5781	2248	4893
REACTOME_PI_3K_CASCADE_FGFR2	2263	2255	27006	2249	26281	2254	2253	2549	2251	2246	8074	5290	2250	2247	2252	5295	8817	8822	10818	2885	5781	2248	8823
REACTOME_DOWNSTREAM_SIGNALING_OF_ACTIVATED_FGFR2	2263	2255	27006	2249	26281	2254	2253	2549	2251	2246	6654	8074	5290	5335	3845	10817	2250	2247	2252	5295	8817	8822	6464	10818	3265	2885	5781	2248	8823	4893
REACTOME_FRS_MEDIATED_FGFR2_SIGNALING	2263	2255	27006	2249	26281	2254	2253	2251	2246	6654	8074	3845	10817	2250	2247	2252	8817	8822	10818	3265	2885	5781	2248	8823	4893
REACTOME_SHC_MEDIATED_CASCADE_FGFR3	2261	2249	26281	2254	2253	2246	6654	8074	3845	2250	2247	8817	8822	6464	3265	2885	8823	4893
REACTOME_FRS_MEDIATED_FGFR3_SIGNALING	2261	2249	26281	2254	2253	2246	6654	8074	3845	10817	2250	2247	8817	8822	10818	3265	2885	5781	8823	4893
REACTOME_DOWNSTREAM_SIGNALING_OF_ACTIVATED_FGFR3	2261	2249	26281	2254	2253	2549	2246	6654	8074	5290	5335	3845	10817	2250	2247	5295	8817	8822	6464	10818	3265	2885	5781	8823	4893
REACTOME_PI_3K_CASCADE_FGFR3	2261	2249	26281	2254	2253	2549	2246	8074	5290	2250	2247	5295	8817	8822	10818	2885	5781	8823
REACTOME_FRS_MEDIATED_FGFR4_SIGNALING	2249	26281	2254	2253	2251	2246	6654	8074	3845	152831	10817	2247	8817	8822	2264	9965	10818	3265	2885	5781	8823	4893
REACTOME_DOWNSTREAM_SIGNALING_OF_ACTIVATED_FGFR4	2249	26281	2254	2253	2549	2251	2246	6654	8074	5290	5335	3845	152831	10817	2247	5295	8817	8822	6464	2264	9965	10818	3265	2885	5781	8823	4893
REACTOME_SHC_MEDIATED_CASCADE_FGFR4	2249	26281	2254	2253	2251	2246	6654	8074	3845	152831	2247	8817	8822	6464	2264	9965	3265	2885	8823	4893
REACTOME_PI_3K_CASCADE_FGFR4	2249	26281	2254	2253	2549	2251	2246	8074	5290	152831	2247	5295	8817	8822	2264	9965	10818	2885	5781	8823
REACTOME_NEGATIVE_REGULATION_OF_FGFR1_SIGNALING	3730	2255	27006	2249	2260	26281	8569	5594	2254	5595	5516	5518	2253	867	2251	5515	2246	8074	9365	10253	2250	2247	6233	7316	673	8822	10818	7314	2885	5781	2248	6714	7311
REACTOME_NEGATIVE_REGULATION_OF_FGFR2_SIGNALING	2263	2255	27006	2249	26281	8569	5594	2254	5595	5516	5518	2253	867	2251	5515	2246	8074	10253	2250	2247	2252	6233	7316	8817	673	8822	10818	7314	2885	5781	2248	8823	6714	7311
REACTOME_NEGATIVE_REGULATION_OF_FGFR3_SIGNALING	2261	2249	26281	8569	5594	2254	5595	5516	5518	2253	867	5515	2246	8074	10253	2250	2247	6233	7316	8817	673	8822	10818	7314	2885	5781	8823	6714	7311
REACTOME_NEGATIVE_REGULATION_OF_FGFR4_SIGNALING	2249	26281	8569	5594	2254	5595	5516	5518	2253	867	2251	5515	2246	8074	152831	10253	2247	6233	7316	8817	673	8822	2264	9965	10818	7314	2885	5781	8823	6714	7311
REACTOME_SIGNALING_BY_FGFR1	3730	2255	27006	2249	2260	26281	8569	5594	2254	5595	5516	5518	2253	2549	867	2251	5515	2246	6654	8074	5290	5335	23767	23769	53834	9365	3845	10253	10817	2250	2247	6233	5295	7316	8817	673	8822	6464	161742	10818	7314	3265	2885	5781	23768	2248	6714	200734	4893	7311
REACTOME_SIGNALING_BY_FGFR2	5439	5725	5431	2263	2255	27006	2249	26281	8569	4670	5434	5594	5435	23543	2254	5595	5432	80004	54845	5516	5438	5518	2253	2549	867	2251	5515	2246	22916	6654	7072	8074	5290	5335	2962	3845	3178	10253	4686	10817	9982	83888	2250	2247	2252	6233	5433	5295	5440	7316	7073	8817	673	8822	6464	5437	10818	5436	3187	3185	7314	143282	3265	5441	2885	5781	5430	2248	2963	8823	6714	4893	7311
REACTOME_SIGNALING_BY_FGFR3	2261	2249	26281	8569	5594	2254	5595	5516	5518	2253	2549	867	5515	2246	2591	6654	8074	5290	5335	3845	10253	10817	2250	2247	6233	5295	7316	8817	673	8822	6464	10818	7314	3265	2885	5781	8823	6714	4893	7311
REACTOME_SIGNALING_BY_FGFR4	2249	26281	8569	5594	2254	5595	5516	5518	2253	2549	867	2251	5515	2246	6654	8074	5290	5335	3845	152831	10253	10817	2247	6233	5295	7316	8817	673	8822	6464	2264	9965	10818	7314	3265	2885	5781	8823	6714	4893	7311
REACTOME_SIGNALING_BY_FGFR2_IN_DISEASE	5439	5431	2263	2255	27006	2249	26281	5434	5435	2254	5432	5438	2253	2549	2251	2246	22916	6654	8074	5290	5335	2962	3845	4686	2250	2247	2252	5433	5295	5440	8817	8822	5437	10818	5436	3265	5441	2885	5430	2248	2963	8823	4893
REACTOME_SIGNALING_BY_FGFR4_IN_DISEASE	2549	6654	5290	5335	3845	5295	2264	10818	3265	2885	4893
REACTOME_SIGNALING_BY_FGFR1_IN_DISEASE	9846	2249	2260	26281	2254	2253	2549	2251	11052	26127	2246	6772	6654	8074	11064	7750	5290	8805	5335	9208	6776	3845	2250	2247	5295	11160	9530	8822	10818	6774	6777	3265	2885	613	399687	11116	4893	1523
REACTOME_TRANSLESION_SYNTHESIS_BY_POLK	5980	5981	5982	6119	5985	10459	6118	51426	6117	5111	5983	51455	6233	7316	5984	7314	7311
REACTOME_TERMINATION_OF_TRANSLESION_DNA_SYNTHESIS	5981	5982	5424	10714	5427	11201	9100	6119	5425	5985	56655	6118	7706	51426	6117	5111	5983	51455	6233	54107	7316	124739	9246	5984	9768	7314	5429	57804	5426	7318	9636	7311
REACTOME_REGULATION_OF_RAS_BY_GAPS	5689	5704	8452	5685	23198	9462	5705	5720	5711	5714	9978	5706	5684	5700	5693	5687	5721	5688	5716	5713	64926	10156	5683	5709	5717	5715	8437	10213	84078	9491	5690	7979	5682	10197	3845	153090	5695	5694	5686	6233	5921	7316	143471	5922	5710	5692	5701	9861	5702	161742	7314	5707	3265	5708	5719	22821	399473	4763	5718	8831	200734	5696	5699	4893	7311	122706	5698	5691
REACTOME_FGFRL1_MODULATION_OF_FGFR1_SIGNALING	2255	27006	2249	2253	8074	53834	2250	2247	8817	8822	161742	2248	200734
REACTOME_RESPONSE_TO_METAL_IONS	6620	4504	84560	4495	4502	1465	4490	4493	4501	4520	4494	4496	4489	4499
REACTOME_CLEC7A_INFLAMMASOME_PATHWAY	841	29108	4790	3553	10892	5970
REACTOME_METALLOTHIONEINS_BIND_METALS	4504	84560	4495	4502	4490	4493	4501	4494	4496	4489	4499
REACTOME_FORMATION_OF_XYLULOSE_5_PHOSPHATE	9942	10327	6652	51084	51181
REACTOME_MELANIN_BIOSYNTHESIS	7299	1638	4948	7306	51151
REACTOME_DISEASES_OF_CARBOHYDRATE_METABOLISM	3423	8908	6476	2997	4669	2998	7957	411	3373	2632	3938	5507	3425	2538	2799	229	3795	2588	92579	6233	7316	22934	2992	138050	51181	2990	2720	7314	2548	6888	6448	378884	7311	2542
REACTOME_DISEASES_OF_SIGNAL_TRANSDUCTION_BY_GROWTH_FACTOR_RECEPTORS_AND_SECOND_MESSENGERS	572	5439	1387	3674	80853	55750	5689	2534	1185	5704	10046	3082	9846	7414	5685	5431	9734	4254	5291	55733	8454	10827	816	51564	2065	5525	2263	9759	2261	23198	27248	5526	4040	2255	27006	815	6400	51009	2249	4140	60	54518	2260	369	5527	26281	5663	3320	2932	5705	2280	5037	8315	2099	5720	10013	5711	3717	5714	5434	5594	5435	5155	9978	2033	83933	5706	5684	22938	5700	5693	5687	5721	5688	182	57534	5716	6907	64840	2254	5595	5432	5713	8312	7249	1445	27121	54845	5516	208	5438	7040	11140	5518	5296	2931	56829	4233	5683	7046	23189	2253	80351	9148	22943	5709	54894	5717	2648	10014	374	2549	55294	867	7450	5715	51411	2251	1027	11052	26127	892	9444	5528	55914	11044	1839	6500	5515	2246	1452	5159	942	8850	3280	8087	22916	57599	10213	2335	6772	6801	6654	5906	3065	10000	51107	8503	1385	2309	8074	11064	79109	941	7750	5290	57670	8805	3164	5335	1026	9208	2069	2962	9491	5690	6776	5605	5908	10142	7979	5782	3791	5880	54567	5682	10197	79412	5894	8546	842	1024	23164	9365	3845	5156	152831	324	10956	23493	4193	5879	5695	4686	4609	7094	408	5519	102	83464	2250	2247	1950	9061	2120	50846	2100	2252	8826	5170	9611	8844	409	4089	2064	7409	207	5694	10256	5686	5664	6233	5433	2803	81608	817	5295	1956	55869	11160	5440	4851	818	6934	22866	2308	7316	6868	10018	5529	89780	143471	27123	118788	8817	9530	9372	3084	3815	673	9542	8822	5710	5692	1487	9715	6464	4000	2264	9794	5701	84447	4041	9965	23385	7039	7855	3549	7048	79885	50852	29851	9861	5437	26508	55109	253260	23462	6469	8323	7415	5702	161742	10818	7529	4088	5245	64223	5436	1499	3516	6774	5604	3667	145957	7314	283455	2266	2243	2244	5293	8841	5728	8658	4296	5707	6777	3265	8322	685	1488	5708	4087	6199	391	8325	930	79718	57085	5441	2885	940	2066	5781	5430	255324	22906	3932	83999	71	84441	4303	139285	3714	5719	10718	8660	55615	613	2248	2963	399473	8823	9612	399687	3066	4763	55534	6714	27044	5718	5154	142678	10533	388585	200734	801	28514	2475	100132074	5696	84335	55851	5699	11116	4893	1147	54492	7311	122706	5698	1523	3690	5691
REACTOME_INFECTIOUS_DISEASE	2268	799	1856	292	5439	5577	163	4843	27035	5689	6224	51534	928	2696	920	695	2534	6924	4057	5704	7454	1800	4331	23279	5606	51121	999	5685	1175	153	51606	5431	7175	23327	1535	26999	5610	55706	9150	10787	63916	6141	6873	10203	6882	2773	3843	9340	6416	6857	23198	55746	10681	2984	6343	998	6160	5566	8907	8726	7251	2023	79023	60	7879	113457	5609	4791	1781	108	2782	117	7520	6344	3320	905	7514	6193	25978	81929	2060	51510	5705	2778	5744	8655	6128	5027	6175	8812	5720	11198	10762	8086	5711	23511	6222	3326	3710	25	4650	5714	112755	5434	5902	2687	5594	2678	5435	162	6122	4627	9978	5905	1511	5706	5684	5700	5693	8106	5687	5721	8480	51497	81027	5688	551	3055	128866	8731	5716	6907	5931	5230	54457	5611	3839	11151	5595	9688	5432	5713	4210	6923	29108	3972	10382	2068	6217	5438	7040	6223	3978	6142	8178	2931	79872	4233	7434	6804	1395	2692	6878	8976	1174	2146	5683	6019	6456	1855	5599	6158	6143	5709	3837	10951	4927	5717	5573	5608	4790	6164	867	796	6207	4928	2965	5715	10094	80824	2967	57122	2784	8732	1432	2740	8936	6206	6908	1839	6500	9631	3274	3836	7474	5576	2771	6152	59345	22916	7433	3552	10096	5443	10254	10213	2641	6209	51652	7456	6146	6421	6230	1385	2691	9525	1394	348995	6883	113	3375	7852	22987	6144	6125	644150	10268	1211	138474	3709	3071	10376	10888	4159	5335	6204	8970	9972	5732	4620	79902	3553	2962	9349	718	9491	5690	2002	8021	554	5605	821	51764	7277	2791	7979	2792	2770	79924	2781	135	5682	904	10053	196883	79651	6192	25873	10095	6874	27243	10155	5119	10197	6155	84313	10266	2488	23225	10267	5901	2926	2874	27183	6616	10810	122042	1022	7252	10451	6210	902	1794	5025	4907	1081	9038	1783	11250	51028	5879	11097	3569	4836	3586	8027	10006	1025	7295	5695	4686	11224	6194	7280	347733	3159	7097	834	6176	2959	109	3973	10097	953	6229	10152	53371	6843	9818	53831	79720	2958	9051	5371	5045	6457	6123	6187	9611	64180	1213	6875	116	7409	93343	6455	351	5694	2854	6205	113091	23521	6135	5567	6202	5686	2212	375	127833	6233	5433	5746	5868	51143	6161	6189	4651	6167	10769	2966	255626	9287	319100	83551	134864	7432	1956	30011	6872	6134	91782	1392	6129	5440	6130	3363	6877	133	6749	6188	170589	2197	3688	2209	1793	3606	7316	3708	6868	291	130340	112714	57105	5741	7518	9397	5903	2960	2838	6921	143471	23165	8324	9844	114	137492	6156	6396	4690	10163	3017	8365	1780	3362	9900	11267	2695	5710	5692	5739	7410	917	1234	5745	10898	51160	6132	5701	1857	1173	6154	115	2785	6159	5928	10092	114548	129401	2071	118429	10109	200916	9861	6133	5437	116832	3360	221613	6208	92421	107	11168	51271	6850	5568	3190	7253	10910	2957	140801	6166	83860	5702	11245	8945	8065	6881	6157	4160	567	164	2793	1398	64174	94235	6137	7846	84790	1938	55048	5436	3921	1499	5729	2786	2237	10768	5604	293	154	5747	84168	1816	2848	10015	7314	136	2492	2850	6203	117579	147179	59350	5734	8841	6227	719	6201	926	2783	79849	55970	6169	5970	111	10800	260334	5707	57674	2787	112	3981	6124	6138	55690	5708	8815	10458	797	84617	7525	79643	4161	155382	2788	79718	9332	6181	3725	5441	2885	6232	285601	79861	940	23512	6879	811	122876	151306	1104	5062	8334	8347	4869	92815	5430	8905	3838	6218	3932	6165	161	653604	51807	100506888	2863	5613	71	26276	8338	317772	8349	1812	7469	51065	8340	4158	9146	402569	9899	5719	3840	6228	54331	957	387129	51616	9636	6917	5575	10383	2963	10811	155	9045	25920	6829	5478	9883	124056	2547	9612	8329	8969	89853	3013	128312	3841	160	8364	1778	6714	8356	5718	8363	2961	8351	4644	6231	6168	6884	121504	4641	85236	5336	6136	7278	6191	6147	7296	1500	801	4736	919	6170	2214	126961	8337	440689	333932	1616	5696	7936	3303	5987	2843	5699	51224	3105	28908	28907	28874	28778	28820	28822	28823	28776	28825	28791	28793	28813	28796	28797	28815	28816	28809	3538	3539	3503	3501	3500	28474	28457	28452	28450	28449	28442	28434	28395	28394	28465	28424	28420	28461	23636	6827	51517	6235	2968	594857	346562	6844	1052	7311	122706	28392	6171	8341	6234	134860	28881	60489	5698	28912	28896	28937	28938	28901	6173	28914	10093	10552	28933	28930	28883	2790	28919	28940	28299	80086	28921	5032	28913	3640	28878	28893	4067	29082	55845	4157	10381	4360	347688	140735	6139	10628	554313	28439	8148	8370	404672	723790	100101267	8362	8342	23REACTOME_RHO_GTPASES_ACTIVATE_WASPS_AND_WAVES	695	7454	26999	10787	998	60	25	5594	5595	8976	10094	8936	10096	7456	644150	3071	10095	10810	5879	10006	10097	10152	4690	10163	10092	10109	5747	147179	10458	2885	71	51517	10093	10552	55845	23191
REACTOME_RHO_GTPASES_ACTIVATE_FORMINS	8379	1856	5048	23279	55166	54908	5525	387	3796	5526	55746	5217	998	54820	23332	79023	60	113457	1781	5527	10403	7514	81929	9183	8655	332	10726	79019	5905	23002	81027	22919	2491	80152	5516	10382	5518	1855	5216	4928	57122	5528	6722	5515	1058	991	25936	1063	348995	91687	81930	11130	64105	10376	80776	79902	7277	151648	6249	1729	55143	1783	5879	7280	347733	5519	57082	79172	1062	81624	84643	23421	11004	83540	388	51143	1060	1730	3619	79980	3688	79682	112714	57405	64946	5903	25909	5529	9184	220134	389	701	6396	114793	1780	57551	11243	1857	91010	147841	151246	23122	4085	55839	81565	5347	7846	84790	79003	699	29984	260334	286205	55055	9793	378708	84617	6232	79861	9212	55920	348235	51807	71	9735	752	5501	54821	10383	401541	51466	57591	1778	6714	7278	80086	10381	347688	140735	23380
REACTOME_RHO_GTPASES_ACTIVATE_RHOTEKIN_AND_RHOPHILINS	54763	387	64130	6242	85415	388	389	114822	30851
REACTOME_TNFR2_NON_CANONICAL_NF_KB_PATHWAY	9020	51330	5689	5704	330	7133	5685	608	3604	8454	7132	23198	23291	4791	5705	5720	5711	5714	5706	5684	5700	5693	5687	5721	958	5688	5716	959	10673	5713	5971	5683	944	5709	5717	329	5715	4055	6500	10213	356	7292	8995	8600	943	8744	970	8740	9491	5690	7186	7979	5682	9040	60401	7187	10197	10913	5695	939	8792	5694	5686	6233	9039	7316	143471	8764	1896	5710	5692	115650	5701	8741	9861	4982	5702	8945	7314	5707	5708	9966	5719	128178	7293	8784	5718	5696	4050	7124	5699	1147	8718	7311	122706	4049	8742	5698	23495	8771	5691
REACTOME_RHO_GTPASES_ACTIVATE_NADPH_OXIDASES	27035	1535	5590	50508	5289	5594	4689	5595	1432	4688	5300	5880	5879	6279	5578	653361	6280	5580	1536	5579	5600	10811	124056	30849
[truncated: 140,091 more chars]
